# Supplementary material for: R-locus for roaned coat is associated with a tandem duplication in an intronic region of USH2A in dogs and also contributes to Dalmatian spotting
Source: PLoS One. 2021 Mar 23;16(3):e0248233. doi: 10.1371/journal.pone.0248233 (PMC7987146; doi:10.1371/journal.pone.0248233)
Supplement: S1 Table — (XLSX) [file pone.0248233.s014.xlsx]

## Sheet: Sheet1
S1 Table. The number of dogs and breeds used for genome-wide association studies (discovery panel).
Breed name	Total1	Roaned2	Ticked3	Control4	Dup5
American English Coonhound	2	1	1	0	1
American Foxhound	29	0	13	16	0
Australian Cattle Dog	283	268	11	4	270
Australian Shepherd	170	0	15	155	0
Bluetick Coonhound	0	0	0	0	0
Border Collie	385	0	49	336	5
Brittany	22	0	20	2	0
Cesky Fousek	6	6	0	0	6
Clumber Spaniel	27	0	27	0	0
Cocker Spaniel	32	1	23	8	0
Coonhound	1	0	0	1	0
English Cocker Spaniel	6	6	0	0	6
English Foxhound	2	0	0	2	0
English Setter	3	0	3	0	0
English Springer Spaniel	68	0	49	19	0
German Shorthaired Pointer	13	4	9	0	7
German Wirehaired Pointer	24	24	0	0	24
Hamiltonstovare	2	0	0	2	0
Harrier	1	0	0	1	0
Irish red and white setter	2	0	1	1	0
Llewellin Setter	20	0	20	0	0
Pointer	13	0	7	6	0
Spinone Italiano	40	40	0	0	40
Stabyhoun	89	0	85	4	0
Treeing Walker Coonhound	33	1	10	22	2
Welsh Springer Spaniel	1	0	1	0	0
Wirehaired Pointing Griffon	7	7	0	0	7
Total	1281	358	344	579	368
1: The total number of dogs
2: The number of dogs with roaning
3: The number of dogs with ticking
4: The number of dogs without roaning and ticking
5: The number of dogs with at least one copy of the CFA38 duplication
