# Supplementary material for: R-locus for roaned coat is associated with a tandem duplication in an intronic region of USH2A in dogs and also contributes to Dalmatian spotting
Source: PLoS One. 2021 Mar 23;16(3):e0248233. doi: 10.1371/journal.pone.0248233 (PMC7987146; doi:10.1371/journal.pone.0248233)
Supplement: S2 Table — Data from Plassais et al. (2019) [31]. (XLSX) [file pone.0248233.s015.xlsx]

## Sheet: Sheet1
S2 Table. Whole-genome re-sequencing data used for characterizing the 11-kb tandem duplication on CFA38. Data from Plassais et al. (2019).
Sample ID	Breed/CommonName	Phenotype group2	CFA38 dup3	Sex	CoverageAll4	BioProject	BioSample	SRA ID
BorderCollie06	Border Collie	Control	-	F	4.51903	PRJEB16012	SAMEA4505490	SRR7107607
BC0480	Border Collie	Control	-	F	31.0284	PRJEB16012	SAMEA104091558	SRR7107535
Helsinki_BC1028	Border Collie	Control	-	M	27.2625	PRJNA319610	SAMN04908310	SRR7107949
Helsinki_BC1029	Border Collie	Control	-	F	25.8034	PRJNA319610	SAMN04908311	SRR7107950
Helsinki_BC222	Border Collie	Control	-	M	26.1475	PRJNA319610	SAMN04908307	SRR7107946
Helsinki_BC387	Border Collie	Control	-	M	24.7281	PRJNA319610	SAMN04908308	SRR7107947
BC485	Border Collie	Control	+	M	25.9237	PRJEB16012	SAMEA104125112	SRR7107553
BC518	Border Collie	Control	-	F	26.7622	PRJEB16012	SAMEA104125113	SRR7107554
Helsinki_BC578	Border Collie	Control	-	M	27.035	PRJNA319610	SAMN04908309	SRR7107948
BC597	Border Collie	Control	+	M	23.3905	PRJEB16012	SAMEA104125115	SRR7107555
BorderCollie01	Border Collie	Control	+	F	10.7368	PRJNA188158	SAMN01908107	SRR7107644
BorderCollie02	Border Collie	Control	-	M	18.9138	PRJNA288568	SAMN03801650	SRR2094387
BorderCollie03	Border Collie	Control	-	M	28.6626	PRJNA288568	SAMN03801651	SRR2094388
BorderCollie07	Border Collie	Control	-	F	21.4716	PRJEB16012	SAMEA4504821	SRR7107590
BorderCollie08	Border Collie	Control	-	F	30.3248	PRJEB12337	SAMEA3724571	SRR7107578
BrittanySpaniel01	Brittany	Ticking	-	M	10.1812	PRJNA288568	SAMN03801653	SRR2094390
CFA.105990	English Setter	Ticking	-	F	27.9622	PRJNA263947	SAMN06159667	SRR7107962
CFA.117996	English Setter	Ticking	-	M	39.4001	PRJNA263947	SAMN06159682	SRR7107977
EnglishSetter01	English Setter	Ticking	-	M	25.6421	PRJNA263947	SAMN04196858	SRR7107930
ClumberSpaniel01	Clumber Spaniel	Ticking	-	M	18.3149	PRJNA288568	SAMN03801659	SRR2094393
GermanWirehairedPointer01	German Wirehaired Pointer	Roaning	+	F	23.0827	PRJEB13468	SAMEA3928144	SRR7107585
AC023	Australian Cattle Dog	Roaning	+	M	25.3688	PRJEB16012	SAMEA104091560	SRR7107537
AustralianCattleDog01	Australian Cattle Dog	Roaning	+	F	28.3248	PRJNA263947	SAMN03323677	SRR7107867
AustralianCattleDog02	Australian Cattle Dog	Roaning	+	F	19.5888	PRJEB13468	SAMEA3928139	SRR7107580
AustralianCattleDog03	Australian Cattle Dog	Roaning	+	F	20.4994	PRJEB16012	SAMEA4504820	SRR7107589
AF14-170_S13	Wirehaired Pointing Griffon/German Wirehaired Pointer1	Roaning	+	M	12.6708	PRJNA448733	SAMN08873328	SRR7120220
AF14-259_S12	Wirehaired Pointing Griffon/German Wirehaired Pointer1	Roaning	+	M	7.36001	PRJNA448733	SAMN08873329	SRR7120221
AF14-260_S7	Wirehaired Pointing Griffon/German Wirehaired Pointer1	Roaning	+	F	7.7252	PRJNA448733	SAMN08873330	SRR7120222
AF14-296_S9	Wirehaired Pointing Griffon/German Wirehaired Pointer1	Roaning	+	M	9.60968	PRJNA448733	SAMN08873331	SRR7120223
AF14-297_S10	Wirehaired Pointing Griffon/German Wirehaired Pointer1	Roaning	+	M	7.54062	PRJNA448733	SAMN08873332	SRR7120224
AF15-019_S2	Wirehaired Pointing Griffon/German Wirehaired Pointer1	Roaning	-	M	5.71909	PRJNA448733	SAMN08873333	SRR7120225
AF15-074_S4	Wirehaired Pointing Griffon/German Wirehaired Pointer1	Roaning	+	M	4.47414	PRJNA448733	SAMN08873334	SRR7120226
AF15-098_S11	Wirehaired Pointing Griffon/German Wirehaired Pointer1	Roaning	+	M	9.50898	PRJNA448733	SAMN08873335	SRR7120227
NA13-359_S6	Wirehaired Pointing Griffon/German Wirehaired Pointer1	Roaning	+	M	5.36607	PRJNA448733	SAMN08873336	SRR7120228
NA14-125_S8	Wirehaired Pointing Griffon/German Wirehaired Pointer1	Roaning	+	M	8.99155	PRJNA448733	SAMN08873337	SRR7120229
NA14-126_S5	Wirehaired Pointing Griffon/German Wirehaired Pointer1	Roaning	+	F	8.79236	PRJNA448733	SAMN08873338	SRR7120230
DAL162K1	Dalmatian	Dalmatian spot	+	F	15.5739	PRJNA360671	SAMN06214558	SRR7107986
Dalmatian01	Dalmatian	Dalmatian spot	+	F	34.5204	PRJNA448733	SAMN08872976	SRR7120157
1: These dogs were marked as Wirehaired Pointing Griffon but were clustered with German Wirehaired Pointer (Plassais et al. 2019).
2: Assumed coat pattern phenotype
3: Presence (+) or absence (-) of the tandem duplication on CFA38
4: Genome-wide read coverage (Plassais et al. 2019)
