# Supplementary material for: R-locus for roaned coat is associated with a tandem duplication in an intronic region of USH2A in dogs and also contributes to Dalmatian spotting
Source: PLoS One. 2021 Mar 23;16(3):e0248233. doi: 10.1371/journal.pone.0248233 (PMC7987146; doi:10.1371/journal.pone.0248233)
Supplement: S8 Table — (XLSX) [file pone.0248233.s021.xlsx]

## Sheet: Sheet1
S8 Table. Frequency of the duplication-associated haplotypes identified in 722 dogs and canid species with the whole-genome resequencing data.
Breed/CommonName	No duplication	Duplication	total
Afghan_Hound	3	0	3
Airedale_Terrier	4	0	4
Alaskan_Husky	2	0	2
Alaskan_Malamute	2	1	3
American_Hairless_Terrier	1	0	1
Andean_Fox	1	0	1
Australian_Cattle_Dog	0	4	4
Australian_Terrier	1	0	1
Basenji	4	0	4
Bavarian_Hound_(Bayerischer_Gebirgsschweisshund)	1	0	1
Beagle	5	0	5
Bearded_Collie	7	0	7
Belgian_Malinois	3	2	5
Belgian_Sheepdog	6	1	7
Belgian_Tervuren	6	4	10
Belgian_Tervuren_-_See_Other_Information	1	0	1
Berger_Blanc_Suisse	0	1	1
Berger_Picard	4	0	4
Bernese_Mountain_Dog	18	0	18
Black_Russian_Terrier	0	1	1
Black_and_Tan_Coonhound	1	0	1
Bloodhound	1	0	1
Border_Collie	12	3	15
Border_Terrier	4	0	4
Borzoi	1	0	1
Boston_Terrier	1	0	1
Bouvier_des_Flandres	3	0	3
Boxer	1	0	1
Brittany	1	0	1
Bull_Terrier	9	0	9
Bulldog	1	0	1
Bullmastiff	1	0	1
Cairn_Terrier	1	0	1
Cane_Corso	1	0	1
Carolina_Dog	1	0	1
Caucasian_Ovcharka	1	0	1
Cavalier_King_Charles_Spaniel	2	0	2
Chesapeake_Bay_Retriever	1	0	1
Chihuahua	3	0	3
Chinese_Crested	2	0	2
Chinese_Indigenous_Dog	15	0	15
Chinese_Shar-Pei	2	0	2
Chinook	1	0	1
Chongqing_Dog	1	0	1
Chow_Chow	4	0	4
Clumber_Spaniel	1	0	1
Cocker_Spaniel_(American)	6	0	6
Coyote	3	0	3
Curly-Coated_Retriever	1	0	1
Dachshund	3	2	5
Dalmatian	0	2	2
Dhole	1	0	1
Dingo	1	0	1
Doberman_Pinscher	5	0	5
East_Siberian_Laika	1	0	1
Elo	1	0	1
English_Cocker_Spaniel	5	1	6
English_Setter	3	0	3
English_Springer_Spaniel	2	0	2
Entlebucher_Sennenhund	8	0	8
Eurasier	1	1	2
Field_Spaniel	1	0	1
Finnish_Lapphund	1	0	1
Flat-Coated_Retriever	3	0	3
Fonni's_Dog	1	0	1
French_Bulldog	2	0	2
German_Hunting_Terrier	1	0	1
German_Shepherd_Dog	10	5	15
German_Wirehaired_Pointer	0	1	1
Golden_Jackal	1	0	1
Golden_Retriever	20	0	20
Gordon_Setter	2	0	2
Great_Dane	5	0	5
Great_Pyrenees	1	0	1
Greater_Swiss_Mountain_Dog	2	0	2
Greenland_Dog	1	0	1
Grey_Wolf	27	0	27
Grey_Wolf_(Canis_Lupus_chanco)	8	0	8
Greyhound	9	0	9
Grossspitz	1	0	1
Heideterrier	1	0	1
Hovawart	1	0	1
Iberian_Wolf_(Canis_lupus_signatus)	1	0	1
Irish_Setter	1	0	1
Irish_Terrier	2	0	2
Irish_Water_Spaniel	3	0	3
Irish_Wolfhound	1	0	1
Istrian_Shorthaired_Hound	1	0	1
Italian_Greyhound	2	0	2
Jack_Russell_Terrier	4	0	4
Jamthund	1	0	1
Jindo	1	0	1
Keeshond	1	0	1
Kerry_Blue_Terrier	1	0	1
Komondor	1	0	1
Kromfohrländer	1	0	1
Kunming_Dog	5	2	7
Labrador_Retriever	24	0	24
Lagotto_Romagnolo	3	2	5
Landseer	1	0	1
Lapponian_Herder	1	0	1
Leonberger	1	0	1
Lowchen	1	0	1
MIX:_American_Cocker_Spaniel_and_Beagle	3	0	3
MIX:_Dachsund	1	0	1
MIX:_Golden_Retriever	1	0	1
MIX:_Kerry_Blue_Terrier_and_Beagle	1	0	1
MIX:_Labrador_Retriever	1	0	1
MIX:_Miniature_Schnauzer_and_Beagle	1	0	1
MIX:_Mixed_Breed	1	0	1
MIX:_Siberian_Husky	1	0	1
MIX:_Tibetan_Mastiff	1	0	1
Mastiff_(English)	2	0	2
Miniature_Bull_Terrier_	1	0	1
Miniature_Poodle	2	0	2
Miniature_Schnauzer	3	0	3
New_Guinea_Singing_Dog	4	0	4
Nigerian_Indigenous_Dog	4	0	4
Norwegian_Elkhound	2	0	2
Norwegian_Lundehund	3	0	3
Norwich_Terrier	4	0	4
Nova_Scotia_Duck_Tolling_Retriever	1	0	1
Pekingese	1	0	1
Pembroke_Welsh_Corgi	3	0	3
Peruvian_Inca_Orchid	1	0	1
Petit_Basset_Griffon_Vendeen	1	0	1
Pointer_(English)	2	0	2
Pomeranian	1	0	1
Poodle_unspecified_variety	1	0	1
Portuguese_Podengo	1	0	1
Portuguese_Water_Dog	8	3	11
Pug	5	0	5
Qingchuan_Dog	1	0	1
Red_Wolf	2	0	2
Rhodesian_Ridgeback	5	0	5
Rottweiler	10	0	10
SRR2095330	1	0	1
Saint_Bernard	2	0	2
Saluki	3	0	3
Samoyed	2	0	2
Scottish_Deerhound	1	0	1
Scottish_Terrier	4	0	4
Shetland_Sheepdog	3	0	3
Shiba_Inu	2	0	2
Shih_Tzu	1	0	1
Siberian_Husky	4	0	4
Sloughi	4	0	4
Soft_Coated_Wheaten_Terrier	4	0	4
Spanish_Galgo	1	0	1
Spanish_Water_Dog	1	0	1
Spinone_Italiano	0	1	1
Standard_Poodle	4	0	4
Standard_Schnauzer	4	0	4
Swedish_Lapphund	1	0	1
Tibetan_Mastiff	1	0	1
Tibetan_Mastiff_-_China	10	0	10
Tibetan_Terrier	2	0	2
Tornjak	1	0	1
Toy_Poodle	1	0	1
UNKNOWN_-_Entered_into_SRA_as_Kunming_Dog_but_clusters_with_Belgian_Malinois	2	1	3
UNKNOWN_-_Marked_American_Staffordshire_Terrier_and_clusters_with_Staffordshire_Bull_Terriers_-_Possible_Mixed_Breed	1	0	1
UNKNOWN_-_Marked_Australian_Shepherd_but_clusters_with_Australian_Cattle_Dog	1	0	1
UNKNOWN_-_Marked_Australian_Terrier_and_clusters_with_Clumber_Spaniels_-_Possible_Mixed_Breed	1	0	1
UNKNOWN_-_Marked_Basset_Hound_but_doesn't_cluster_completely,_possible_mixed_breed	1	0	1
UNKNOWN_-_Marked_Bassett_Hound_but_clusters_with_Xiasi/Chongqing_dogs_outside_of_the_Chow_Chow_clade	1	0	1
UNKNOWN_-_Marked_Border_Collie_but_clusters_outside_Toy_Spaniel_clade	1	0	1
UNKNOWN_-_Marked_Cavalier_King_Charles_Spaniel_but_clusters_outside_Toy_Spaniel_clade	1	0	1
UNKNOWN_-_Marked_Dogue_De_Bordeaux_but_doesn't_cluster_completely,_possible_mixed_breed_	1	0	1
UNKNOWN_-_Marked_Jack_Russell_Terrer_but_outside_Lakeland_Terrier,_Smooth_Fox_Terrier_and_Wire_Fox_Terrier_clade	1	0	1
UNKNOWN_-_Marked_Portuguese_Pointer_and_clusters_with_Dogue_De_Bordeaux	1	0	1
UNKNOWN_-_Marked_Unknown_breed_but_clusters_with_American_Staffordshire_Terrier	1	0	1
UNKNOWN_-_Marked_Unknown_breed_but_clusters_with_Shih_Tzu	1	0	1
UNKNOWN_-_Marked_Unknown_clusters_near_German_Shepherd_Dog	1	0	1
UNKNOWN_-_Marked_Unknown_clusters_near_Great_Pyrenees	1	0	1
UNKNOWN_-_Marked_Wirehaired_Pointing_Griffon_but_clusters_with_German_Wirehaired_Pointer	3	8	11
UNKNOWN_-_Marked_Yorkshire_Terrier_but_clusters_with_Silky_Terrier	1	0	1
UNKNOWN_-_Marked_as_Kunming_Dog_but_clusters_outside_Kunming_Dog_and_German_Shepherd_Dog_clade	1	0	1
Vietnamese_Indigenous_Dog	5	0	5
Village_Dog_-_Aboriginal_Camp_Dog	1	0	1
Village_Dog_-_Borneo	3	0	3
Village_Dog_-_China	38	4	42
Village_Dog_-_Egypt	2	0	2
Village_Dog_-_India	5	0	5
Village_Dog_-_Lebanon	3	0	3
Village_Dog_-_Namibia	3	0	3
Village_Dog_-_Papua_New_Guinea	2	1	3
Village_Dog_-_Portugal	3	0	3
Village_Dog_-_Qatar	2	0	2
Village_Dog_-_Sub-Saharan_Africa	1	0	1
Village_Dog_-_Taiwan	1	0	1
Village_Dog_-_Vietnam	5	1	6
Vizsla	0	1	1
Weimaraner	0	1	1																				|	cut	#REF!	|	sort	|	uniq	-c
West_Highland_White_Terrier	11	0	11
Whippet	1	0	1
Wolf	10	0	10
Xiasi_Dog	1	0	1
Xoloitzcuintli	2	0	2
Yorkshire_Terrier	75	0	75
