# Supplementary material for: R-locus for roaned coat is associated with a tandem duplication in an intronic region of USH2A in dogs and also contributes to Dalmatian spotting
Source: PLoS One. 2021 Mar 23;16(3):e0248233. doi: 10.1371/journal.pone.0248233 (PMC7987146; doi:10.1371/journal.pone.0248233)
Supplement: S10 Table — The following results are also included: genotypes at the most significant marker in roaning GWAS (CFA38:11,085,443) (GWAS_marker), imputed genotypes at the most significant marker in roaning CWAS (CFA38:11,143,243) (CWAS_marker), and the copy number of the duplicated region (CFA38:11,131,835–11,143–237) inferred by haplotypes (Dup_CN). (XLSX) [file pone.0248233.s023.xlsx]

## Sheet: S11_Table
S10 Table. Imputed genotypes at the most significant marker in CWAS (CFA38:11,143,243) (CFA3_marker) in roaned dogs in the discovery panel, purebred Dalmatians, and mixed breed dogs with or without Dalmatian-like spots. The following results are also included: genotypes at the most significant marker in roaning GWAS (CFA38:11,085,443) (GWAS_marker), imputed genotypes at the most significant marke…
panel	phenotype	genotype_id	CFA3_marker (CFA3:72,316,930)	GWAS_ marker (CFA38:11,085,443)	CWAS_marker (CFA38:11,143,243)	Dup_CN
discovery	roan	dog_1002	GG	AG	TT	4
discovery	roan	dog_1004	GG	AA	TT	4
discovery	roan	dog_1008	GG	AA	TT	4
discovery	roan	dog_1009	GG	AG	TC	3
discovery	roan	dog_1010	GG	AA	TT	4
discovery	roan	dog_1012	AA	GG	TT	4
discovery	roan	dog_1014	GG	AG	TC	3
discovery	roan	dog_1016	GG	AA	TT	4
discovery	roan	dog_1017	AG	GG	TT	4
discovery	roan	dog_1020	GG	AG	TC	3
discovery	roan	dog_1031	GG	AA	TT	4
discovery	roan	dog_1032	AG	AA	TT	4
discovery	roan	dog_1033	GG	AG	TC	3
discovery	roan	dog_1034	GG	AG	TC	3
discovery	roan	dog_1035	GG	AA	TT	4
discovery	roan	dog_1036	GG	AA	TT	4
discovery	roan	dog_1041	GG	AG	TT	4
discovery	roan	dog_1042	GG	GG	TC	3
discovery	roan	dog_1043	0	AG	TT	4
discovery	roan	dog_1044	GG	AG	TC	3
discovery	roan	dog_1046	AG	AA	TT	4
discovery	roan	dog_1054	GG	AA	TT	4
discovery	roan	dog_1055	GG	AA	TT	4
discovery	roan	dog_1063	GG	AA	TT	4
discovery	roan	dog_1066	GG	AA	TT	4
discovery	roan	dog_1067	AG	GG	TT	4
discovery	roan	dog_1072	GG	AA	TT	4
discovery	roan	dog_1080	GG	AG	TC	3
discovery	roan	dog_1081	GG	AA	TT	4
discovery	roan	dog_1085	GG	AA	0	3
discovery	roan	dog_1088	GG	AG	TC	3
discovery	roan	dog_1093	AG	AA	TT	4
discovery	roan	dog_1100	0	AA	TT	4
discovery	roan	dog_1101	GG	AA	TT	4
discovery	roan	dog_1121	GG	AA	TT	4
discovery	roan	dog_1122	GG	AA	TT	4
discovery	roan	dog_1124	GG	AG	TC	3
discovery	roan	dog_1125	0	AG	TT	4
discovery	roan	dog_1131	GG	AA	TT	4
discovery	roan	dog_1138	GG	AA	TT	4
discovery	roan	dog_1149	GG	AA	TT	4
discovery	roan	dog_1150	0	AA	TT	4
discovery	roan	dog_1153	GG	AA	TT	4
discovery	roan	dog_1155	AG	AG	TC	3
discovery	roan	dog_1170	0	AG	TT	4
discovery	roan	dog_1180	AG	AG	TC	3
discovery	roan	dog_1183	GG	AA	TT	4
discovery	roan	dog_1185	GG	AA	TT	4
discovery	roan	dog_1188	GG	AG	TC	3
discovery	roan	dog_1189	GG	AA	TT	4
discovery	roan	dog_1193	GG	AA	TT	4
discovery	roan	dog_1194	GG	AA	TT	4
discovery	roan	dog_1195	GG	AA	TT	4
discovery	roan	dog_1196	GG	AA	TT	4
discovery	roan	dog_1202	AG	AA	TT	4
discovery	roan	dog_1203	GG	AA	TT	4
discovery	roan	dog_1206	AG	AG	TC	3
discovery	roan	dog_1209	GG	AG	0	3
discovery	roan	dog_1210	AG	AA	TT	4
discovery	roan	dog_1212	GG	AA	TT	4
discovery	roan	dog_1215	AG	AA	TT	4
discovery	roan	dog_1216	GG	AG	0	3
discovery	roan	dog_1217	GG	AG	0	3
discovery	roan	dog_1218	GG	AA	TT	4
discovery	roan	dog_1219	GG	AA	TT	4
discovery	roan	dog_1220	GG	AG	TC	3
discovery	roan	dog_1222	GG	AA	TT	4
discovery	roan	dog_1224	GG	AG	TC	3
discovery	roan	dog_1227	GG	AA	TT	4
discovery	roan	dog_1229	AG	AG	TC	3
discovery	roan	dog_1231	GG	AA	TT	4
discovery	roan	dog_1240	GG	AG	TC	3
discovery	roan	dog_1243	GG	AG	TT	4
discovery	roan	dog_1245	AG	AG	TC	3
discovery	roan	dog_1250	GG	AA	TT	4
discovery	roan	dog_1251	GG	AG	TT	4
discovery	roan	dog_1253	AA	AG	TC	3
discovery	roan	dog_1258	GG	AA	TT	4
discovery	roan	dog_1263	GG	AA	TT	4
discovery	roan	dog_1274	GG	AA	TT	4
discovery	roan	dog_1275	GG	AA	TT	4
discovery	roan	dog_1277	GG	AG	TC	3
discovery	roan	dog_1279	GG	AA	TT	4
discovery	roan	dog_1280	GG	AG	TC	3
discovery	roan	dog_1284	GG	AG	0	3
discovery	roan	dog_1289	GG	AA	TT	4
discovery	roan	dog_1295	AG	AG	TT	4
discovery	roan	dog_1297	GG	AA	TT	4
discovery	roan	dog_1299	GG	AG	TT	4
discovery	roan	dog_1301	GG	AA	TT	4
discovery	roan	dog_1302	GG	AA	TT	4
discovery	roan	dog_1309	GG	AG	TT	4
discovery	roan	dog_1314	GG	AA	TT	4
discovery	roan	dog_1321	AG	AG	TC	3
discovery	roan	dog_1322	GG	AA	TT	4
discovery	roan	dog_1328	0	AA	TT	4
discovery	roan	dog_1329	0	AA	TT	4
discovery	roan	dog_1330	GG	AA	TT	4
discovery	roan	dog_1333	GG	AA	TT	4
discovery	roan	dog_1336	GG	AA	TT	4
discovery	roan	dog_1337	GG	AA	TT	4
discovery	roan	dog_1340	0	AA	TT	4
discovery	roan	dog_1343	GG	GG	TC	3
discovery	roan	dog_1347	GG	AA	TT	4
discovery	roan	dog_1362	GG	AA	TT	4
discovery	roan	dog_1363	GG	AA	TT	4
discovery	roan	dog_1366	GG	AA	TT	4
discovery	roan	dog_1372	GG	AA	TT	4
discovery	roan	dog_1378	GG	AA	TT	4
discovery	roan	dog_1382	GG	AA	TT	4
discovery	roan	dog_1383	GG	AG	TC	3
discovery	roan	dog_1384	GG	AA	TT	4
discovery	roan	dog_1387	GG	AG	TC	3
discovery	roan	dog_1389	GG	AG	0	3
discovery	roan	dog_1390	0	AA	TT	4
discovery	roan	dog_1392	GG	AG	TC	3
discovery	roan	dog_1393	GG	AA	TT	4
discovery	roan	dog_1394	GG	AG	TC	3
discovery	roan	dog_1397	AG	AG	TC	3
discovery	roan	dog_1399	GG	AA	TT	4
discovery	roan	dog_1404	AG	AG	TC	3
discovery	roan	dog_1416	GG	AG	TC	3
discovery	roan	dog_1418	AG	GG	TC	3
discovery	roan	dog_1421	AG	AA	TT	4
discovery	roan	dog_1422	GG	AA	TT	4
discovery	roan	dog_1426	GG	AA	TT	4
discovery	roan	dog_1428	GG	AA	TT	4
discovery	roan	dog_1432	GG	AG	TC	3
discovery	roan	dog_1433	GG	AA	TT	4
discovery	roan	dog_1435	GG	AG	TC	3
discovery	roan	dog_1436	GG	AG	TC	3
discovery	roan	dog_1447	GG	AG	TT	4
discovery	roan	dog_1448	GG	AG	TT	3
discovery	roan	dog_1449	GG	AA	TT	4
discovery	roan	dog_1454	GG	AA	TT	4
discovery	roan	dog_1460	GG	AA	TT	4
discovery	roan	dog_1463	GG	AG	TC	3
discovery	roan	dog_1471	GG	AG	0	3
discovery	roan	dog_1472	GG	AG	TT	4
discovery	roan	dog_1473	0	AG	TT	4
discovery	roan	dog_1474	GG	AA	TT	4
discovery	roan	dog_1475	AG	AG	TC	3
discovery	roan	dog_1476	GG	AG	TC	3
discovery	roan	dog_1492	GG	AG	TC	3
discovery	roan	dog_1495	GG	AG	TT	4
discovery	roan	dog_1497	AG	AG	TT	4
discovery	roan	dog_1500	GG	AA	TT	4
discovery	roan	dog_1501	AG	AG	0	3
discovery	roan	dog_1502	GG	AG	TC	3
discovery	roan	dog_1503	GG	AG	TC	3
discovery	roan	dog_1506	GG	AG	TC	3
discovery	roan	dog_1509	GG	AG	TC	3
discovery	roan	dog_1511	GG	AA	TT	4
discovery	roan	dog_1516	GG	GG	TT	4
discovery	roan	dog_1517	GG	AG	TC	3
discovery	roan	dog_1518	GG	AA	TT	4
discovery	roan	dog_1525	GG	AA	TT	4
discovery	roan	dog_1528	GG	AA	TT	4
discovery	roan	dog_1529	AG	AG	TC	3
discovery	roan	dog_1530	0	AA	TT	4
discovery	roan	dog_1533	GG	AG	TC	3
discovery	roan	dog_1551	GG	AG	TC	3
discovery	roan	dog_1552	GG	AA	TT	4
discovery	roan	dog_1555	GG	AA	TT	4
discovery	roan	dog_1557	GG	AA	TT	4
discovery	roan	dog_1566	GG	AA	TT	4
discovery	roan	dog_1567	GG	AA	TT	4
discovery	roan	dog_1570	GG	AA	TT	4
discovery	roan	dog_1571	GG	AA	TT	4
discovery	roan	dog_1575	AG	AG	TT	4
discovery	roan	dog_1577	AA	AG	TC	3
discovery	roan	dog_1578	GG	AA	TT	4
discovery	roan	dog_1581	GG	AA	TT	4
discovery	roan	dog_1590	GG	AG	TC	3
discovery	roan	dog_1592	GG	GG	TT	4
discovery	roan	dog_1596	AG	AA	TT	4
discovery	roan	dog_1607	GG	AA	TT	4
discovery	roan	dog_1613	GG	AA	TT	4
discovery	roan	dog_1617	GG	AA	TT	4
discovery	roan	dog_1632	GG	AA	TT	4
discovery	roan	dog_1649	GG	AG	TT	4
discovery	roan	dog_1652	GG	AA	TT	4
discovery	roan	dog_1655	GG	AG	TT	4
discovery	roan	dog_1657	GG	AA	TT	4
discovery	roan	dog_1665	GG	AA	TT	4
discovery	roan	dog_1669	GG	AG	TC	3
discovery	roan	dog_1672	GG	AA	TT	4
discovery	roan	dog_1675	0	AG	TT	4
discovery	roan	dog_1680	GG	AA	TT	4
discovery	roan	dog_1683	AG	AA	TT	4
discovery	roan	dog_1684	GG	GG	TC	3
discovery	roan	dog_1685	GG	AG	TT	3
discovery	roan	dog_1691	GG	AG	TT	3
discovery	roan	dog_1693	GG	AA	TT	4
discovery	roan	dog_1694	GG	AA	TT	4
discovery	roan	dog_1698	GG	AA	TT	4
discovery	roan	dog_1699	AG	AG	TT	4
discovery	roan	dog_1704	GG	AA	TT	4
discovery	roan	dog_1708	AG	AA	TT	4
discovery	roan	dog_1709	GG	AA	TT	4
discovery	roan	dog_1722	GG	AA	TT	4
discovery	roan	dog_1724	0	AG	TC	3
discovery	roan	dog_1726	GG	AA	TT	4
discovery	roan	dog_1727	GG	AA	TT	4
discovery	roan	dog_1730	GG	AG	TC	3
discovery	roan	dog_1734	GG	AG	TC	3
discovery	roan	dog_1735	GG	AG	TC	3
discovery	roan	dog_1741	GG	AG	TC	3
discovery	roan	dog_1749	AA	GG	TC	3
discovery	roan	dog_1750	GG	AG	TT	4
discovery	roan	dog_1755	AG	AG	TT	4
discovery	roan	dog_1760	GG	AA	TT	4
discovery	roan	dog_1762	GG	AA	TT	4
discovery	roan	dog_1763	GG	AA	TT	4
discovery	roan	dog_1768	GG	AG	TC	3
discovery	roan	dog_1769	AG	AA	TT	4
discovery	roan	dog_1770	GG	AA	TT	4
discovery	roan	dog_1772	AG	GG	TC	3
discovery	roan	dog_1774	GG	GG	TC	3
discovery	roan	dog_1779	GG	AA	TT	4
discovery	roan	dog_1785	GG	AA	TT	4
discovery	roan	dog_1787	GG	AA	TT	4
discovery	roan	dog_1788	AG	AG	TC	3
discovery	roan	dog_1791	GG	AG	TT	4
discovery	roan	dog_1795	0	AA	TT	4
discovery	roan	dog_1801	GG	AG	TT	4
discovery	roan	dog_1802	GG	AA	TT	4
discovery	roan	dog_1809	GG	AA	TT	4
discovery	roan	dog_1813	AG	AG	TC	3
discovery	roan	dog_1815	GG	AG	TC	3
discovery	roan	dog_1816	GG	AG	TT	4
discovery	roan	dog_1820	GG	AG	TC	3
discovery	roan	dog_1822	GG	AA	TT	4
discovery	roan	dog_1827	AG	AG	TC	3
discovery	roan	dog_1829	GG	AG	TC	3
discovery	roan	dog_1831	GG	AA	TT	4
discovery	roan	dog_1833	GG	AA	TT	4
discovery	roan	dog_1834	GG	AA	TT	4
discovery	roan	dog_1852	GG	AG	TC	3
discovery	roan	dog_1853	GG	AG	TC	3
discovery	roan	dog_1856	GG	AG	TC	3
discovery	roan	dog_1857	GG	AG	0	3
discovery	roan	dog_1858	0	AA	TT	4
discovery	roan	dog_1859	GG	AA	TT	4
discovery	roan	dog_1862	GG	AA	TT	4
discovery	roan	dog_1864	GG	AG	TC	3
discovery	roan	dog_1865	GG	AG	TC	3
discovery	roan	dog_1868	GG	AG	0	3
discovery	roan	dog_1878	GG	AA	TT	4
discovery	roan	dog_1886	AA	AA	TT	4
discovery	roan	dog_1889	GG	AA	TT	4
discovery	roan	dog_1891	AG	AG	TT	4
discovery	roan	dog_1892	GG	AG	TC	3
discovery	roan	dog_1895	GG	AA	TT	4
discovery	roan	dog_1900	GG	AA	TT	4
discovery	roan	dog_1901	AG	AA	TT	4
discovery	roan	dog_1903	GG	AG	TC	3
discovery	roan	dog_1906	AG	AA	TT	4
discovery	roan	dog_1907	GG	AA	TT	4
discovery	roan	dog_1908	GG	AG	TC	3
discovery	roan	dog_1911	GG	AA	TT	4
discovery	roan	dog_1912	GG	AA	TT	4
discovery	roan	dog_1913	GG	AA	TT	4
discovery	roan	dog_1916	GG	AA	TT	4
discovery	roan	dog_1918	GG	AA	TT	4
discovery	roan	dog_1919	GG	AA	TT	4
discovery	roan	dog_1920	GG	AG	TC	3
discovery	roan	dog_1923	GG	AG	TT	4
discovery	roan	dog_1925	GG	AA	TT	4
discovery	roan	dog_1930	GG	AA	TT	4
discovery	roan	dog_1933	GG	AG	TC	3
discovery	roan	dog_1935	GG	AG	TT	4
discovery	roan	dog_1941	GG	AA	TT	4
discovery	roan	dog_1952	GG	AG	TC	3
discovery	roan	dog_1955	GG	AA	TT	4
discovery	roan	dog_1956	GG	AA	TT	4
discovery	roan	dog_1957	GG	AA	TT	4
discovery	roan	dog_1958	GG	AG	TT	4
discovery	roan	dog_1963	GG	AA	TT	4
discovery	roan	dog_1968	GG	AA	TT	4
discovery	roan	dog_1970	AG	AA	TT	4
discovery	roan	dog_1974	GG	AG	TC	3
discovery	roan	dog_1978	GG	AA	TT	4
discovery	roan	dog_1979	0	AA	TT	4
discovery	roan	dog_1981	GG	AG	TT	3
discovery	roan	dog_1993	AG	AG	TC	3
discovery	roan	dog_1995	0	AA	TT	4
discovery	roan	dog_1997	0	AA	TT	4
discovery	roan	dog_2013	AG	AG	TC	3
discovery	roan	dog_2014	GG	AA	TT	4
discovery	roan	dog_2016	GG	AA	TT	4
discovery	roan	dog_2019	GG	AG	TC	3
discovery	roan	dog_2022	GG	AA	TT	4
discovery	roan	dog_2023	0	AA	TT	4
discovery	roan	dog_2026	AG	AA	TT	4
discovery	roan	dog_2031	GG	GG	TT	3
discovery	roan	dog_2032	AG	AG	TC	3
discovery	roan	dog_2033	GG	AA	TT	4
discovery	roan	dog_2041	0	AA	TT	4
discovery	roan	dog_2049	GG	AA	TT	4
discovery	roan	dog_2052	GG	AG	TC	3
discovery	roan	dog_2055	GG	AA	TT	4
discovery	roan	dog_2056	AA	AA	TT	4
discovery	roan	dog_2058	GG	AA	TT	4
discovery	roan	dog_2063	GG	GG	TC	3
discovery	roan	dog_2067	GG	AG	TC	3
discovery	roan	dog_2068	AG	AA	TT	4
discovery	roan	dog_2075	GG	AA	TT	4
discovery	roan	dog_2079	GG	AA	TT	4
discovery	roan	dog_2080	GG	AA	TT	4
discovery	roan	dog_2096	AG	AG	TT	4
discovery	roan	dog_2098	GG	AA	TT	4
discovery	roan	dog_2099	GG	AG	TT	4
discovery	roan	dog_2101	GG	AA	TT	4
discovery	roan	dog_2126	GG	AA	TT	4
discovery	roan	dog_2138	GG	AA	TT	4
discovery	roan	dog_2140	0	GG	TC	3
discovery	roan	dog_2141	GG	AG	TT	4
discovery	roan	dog_2142	GG	AA	TT	4
discovery	roan	dog_2143	AG	AA	TT	4
discovery	roan	dog_2147	GG	AA	TT	4
discovery	roan	dog_2148	GG	AG	TC	3
discovery	roan	dog_2149	AG	AG	TC	3
discovery	roan	dog_2152	GG	AG	TC	3
discovery	roan	dog_2156	GG	GG	TC	3
discovery	roan	dog_2157	GG	AA	TT	4
discovery	roan	dog_2162	GG	AG	TT	4
discovery	roan	dog_2163	GG	AA	TT	4
discovery	roan	dog_2166	GG	AA	TT	4
discovery	roan	dog_2169	AG	AA	TT	4
discovery	roan	dog_2173	GG	AA	TT	4
discovery	roan	dog_2174	GG	AA	TT	4
discovery	roan	dog_2183	GG	AA	TT	4
discovery	roan	dog_2185	GG	AG	TT	4
discovery	roan	dog_2186	GG	AG	0	3
discovery	roan	dog_2187	GG	AG	TC	3
discovery	roan	dog_2189	GG	AA	TT	4
discovery	roan	dog_2192	0	AA	TT	4
discovery	roan	dog_2199	AG	AA	TT	4
discovery	roan	dog_2202	GG	AG	TT	4
discovery	roan	dog_2203	GG	AG	TC	3
discovery	roan	dog_2208	GG	AA	TT	4
discovery	roan	dog_2210	GG	AA	TT	4
discovery	roan	dog_2213	GG	AA	TT	4
discovery	roan	dog_2215	GG	AA	TT	4
discovery	roan	dog_2219	GG	AG	TT	4
discovery	roan	dog_2223	GG	AG	TT	4
discovery	roan	dog_2224	GG	AA	TT	4
discovery	roan	dog_2226	GG	AA	TT	4
discovery	roan	dog_2232	AA	AA	TT	4
discovery	roan	dog_2235	GG	AA	TT	4
discovery	roan	dog_2239	GG	AA	TT	4
discovery	roan	dog_2244	GG	AG	0	3
discovery	roan	dog_2253	GG	AG	0	3
discovery	roan	dog_2254	GG	AG	TC	3
discovery	roan	dog_2256	GG	AG	TT	4
discovery	roan	dog_2261	GG	AG	TC	3
discovery	roan	dog_2275	GG	AA	TT	4
dalmatian	dalmatian	dog_20001	AA	AA	TT	4
dalmatian	dalmatian	dog_20002	AA	AA	TT	4
dalmatian	dalmatian	dog_20003	AA	AA	TT	4
dalmatian	dalmatian	dog_20004	AA	AA	TT	4
dalmatian	dalmatian	dog_20005	AA	AA	TT	4
dalmatian	dalmatian	dog_20006	AA	AA	TT	4
dalmatian	dalmatian	dog_20007	AA	AA	TT	4
dalmatian	dalmatian	dog_20008	AA	AA	TT	4
dalmatian	dalmatian	dog_20009	AA	AA	TT	4
dalmatian	dalmatian	dog_20010	AA	AA	TT	4
dalmatian	dalmatian	dog_20011	AA	GA	0	4
dalmatian	dalmatian	dog_20012	AA	AA	TT	4
dalmatian	dalmatian	dog_20013	AA	AA	TT	4
dalmatian	dalmatian	dog_20014	AA	AA	TT	4
dalmatian	dalmatian	dog_20015	AA	AA	TT	4
dalmatian	dalmatian	dog_20016	AA	AA	TT	4
dalmatian	dalmatian	dog_20017	AA	AA	TT	4
dalmatian	dalmatian	dog_20018	AA	AA	TT	4
dalmatian	dalmatian	dog_20019	AA	AA	TT	4
dalmatian	dalmatian	dog_20020	AA	AA	TT	4
dalmatian	dalmatian	dog_20021	AA	AA	TT	4
dalmatian	dalmatian	dog_20022	AA	AA	TT	4
dalmatian	dalmatian	dog_20023	AA	AA	TT	4
dalmatian	dalmatian	dog_20024	AA	AA	TT	4
dalmatian	dalmatian	dog_20025	AA	AA	TT	4
dalmatian	dalmatian	dog_20026	AA	AA	TT	4
dalmatian	dalmatian	dog_20027	AA	AA	TT	4
dalmatian	dalmatian	dog_20028	AA	AA	TT	4
dalmatian	dalmatian	dog_20029	AA	AA	TT	4
dalmatian	dalmatian	dog_20030	AA	AA	TT	4
dalmatian	dalmatian	dog_20031	AA	AA	TT	4
dalmatian	dalmatian	dog_20032	AA	AA	TT	4
dalmatian	dalmatian	dog_20033	AA	AA	TT	4
dalmatian	dalmatian	dog_20034	AA	AA	TT	4
dalmatian	dalmatian	dog_20035	AA	AA	TT	4
dalmatian	dalmatian	dog_20036	AA	AA	TT	4
dalmatian	dalmatian	dog_20037	AA	AA	TT	4
dalmatian	dalmatian	dog_20038	AA	AA	TT	4
dalmatian	dalmatian	dog_20039	AA	AA	TT	4
dalmatian	dalmatian	dog_20040	AA	GA	0	4
dalmatian	dalmatian	dog_20041	AA	AA	TT	4
dalmatian	dalmatian	dog_20042	AA	AA	TT	4
dalmatian	dalmatian	dog_20043	AA	AA	TT	4
dalmatian	dalmatian	dog_20044	AA	AA	TT	4
dalmatian	dalmatian	dog_20045	AA	AA	TT	4
dalmatian	dalmatian	dog_20046	AA	AA	TT	4
dalmatian	dalmatian	dog_20047	AA	AA	TT	4
dalmatian	dalmatian	dog_20048	AA	AA	TT	4
dalmatian	dalmatian	dog_20049	AA	AA	TT	4
dalmatian	dalmatian	dog_20050	AA	AA	TT	4
dalmatian	dalmatian	dog_20051	AA	AA	TT	4
dalmatian	dalmatian	dog_20052	AA	GA	0	4
dalmatian	dalmatian	dog_20053	AA	AA	TT	4
dalmatian	dalmatian	dog_20054	AA	GA	0	4
dalmatian	dalmatian	dog_20055	AA	AA	TT	4
dalmatian	dalmatian	dog_20056	AA	AA	TT	4
dalmatian	dalmatian	dog_20057	AA	GA	0	4
dalmatian	dalmatian	dog_20058	AA	AA	TT	4
dalmatian	dalmatian	dog_20059	AA	AA	TT	4
dalmatian	dalmatian	dog_20060	AA	AA	TT	4
dalmatian	dalmatian	dog_20061	AA	AA	TT	4
dalmatian	dalmatian	dog_20062	AA	AA	TT	4
dalmatian	dalmatian	dog_20063	AA	AA	TT	4
dalmatian	dalmatian	dog_20064	AA	AA	TT	4
dalmatian	dalmatian	dog_20065	AA	AA	TT	4
dalmatian	dalmatian	dog_20066	AA	AA	TT	4
dalmatian	dalmatian	dog_20067	AA	AA	TT	4
dalmatian	dalmatian	dog_20068	AA	AA	TT	4
dalmatian	dalmatian	dog_20069	AA	AA	TT	4
dalmatian	dalmatian	dog_20070	AA	AA	TT	4
dalmatian	dalmatian	dog_20071	AA	AA	TT	4
dalmatian	dalmatian	dog_20072	AA	AA	TT	4
dalmatian	dalmatian	dog_20073	AA	GA	0	4
dalmatian	dalmatian	dog_20074	AA	AA	TT	4
dalmatian	dalmatian	dog_20075	AA	AA	TT	4
dalmatian	dalmatian	dog_20076	AA	AA	TT	4
dalmatian	dalmatian	dog_20077	AA	AA	TT	4
dalmatian	dalmatian	dog_20078	AA	AA	TT	4
dalmatian	dalmatian	dog_20079	AA	AA	TT	4
dalmatian	dalmatian	dog_20080	AA	AA	TT	4
dalmatian	dalmatian	dog_20081	AA	GA	0	4
dalmatian	dalmatian	dog_20082	AA	AA	TT	4
dalmatian	dalmatian	dog_20083	AA	AA	TT	4
dalmatian	dalmatian	dog_20084	AA	AA	TT	4
dalmatian	dalmatian	dog_20085	AA	GA	0	4
dalmatian	dalmatian	dog_20086	AA	AA	TT	4
dalmatian	dalmatian	dog_20087	AA	AA	TT	4
dalmatian	dalmatian	dog_20088	AA	AA	TT	4
dalmatian	dalmatian	dog_20089	AA	AA	TT	4
dalmatian	dalmatian	dog_20090	AA	AA	TT	4
dalmatian	dalmatian	dog_20091	AA	AA	TT	4
dalmatian	dalmatian	dog_20092	AA	AA	TT	4
dalmatian	dalmatian	dog_20093	AA	AA	TT	4
dalmatian	dalmatian	dog_20094	AA	AA	TT	4
dalmatian	dalmatian	dog_20095	AA	AA	TT	4
dalmatian	dalmatian	dog_20096	AA	AA	TT	4
dalmatian	dalmatian	dog_20097	AA	AA	TT	4
dalmatian	dalmatian	dog_20098	AA	GA	0	4
dalmatian	dalmatian	dog_20099	AA	AA	TT	4
dalmatian	dalmatian	dog_20100	AA	GG	0	4
dalmatian	dalmatian	dog_20101	AA	AA	TT	4
dalmatian	dalmatian	dog_20102	AA	GA	0	4
dalmatian	dalmatian	dog_20103	AA	AA	TT	4
dalmatian	dalmatian	dog_20104	AA	AA	TT	4
dalmatian	dalmatian	dog_20105	AA	AA	TT	4
dalmatian	dalmatian	dog_20106	AA	AA	TT	4
dalmatian	dalmatian	dog_20107	AA	AA	TT	4
dalmatian	dalmatian	dog_20108	AA	AA	TT	4
dalmatian	dalmatian	dog_20109	AA	AA	TT	4
dalmatian	dalmatian	dog_20110	AA	AA	TT	4
dalmatian	dalmatian	dog_20111	AA	AA	TT	4
dalmatian	dalmatian	dog_20112	AA	AA	TT	4
dalmatian	dalmatian	dog_20113	AA	AA	TT	4
dalmatian	dalmatian	dog_20114	AA	AA	TT	4
dalmatian	dalmatian	dog_20115	AA	AA	TT	4
dalmatian	dalmatian	dog_20116	AA	AA	TT	4
dalmatian	dalmatian	dog_20117	AA	AA	TT	4
dalmatian	dalmatian	dog_20118	AA	AA	TT	4
dalmatian	dalmatian	dog_20119	AA	AA	TT	4
dalmatian	dalmatian	dog_20120	AA	AA	TT	4
dalmatian	dalmatian	dog_20121	AA	AA	TT	4
dalmatian	dalmatian	dog_20122	AA	AA	TT	4
dalmatian	dalmatian	dog_20123	AA	AA	TT	4
dalmatian	dalmatian	dog_20124	AA	GA	0	4
dalmatian	dalmatian	dog_20125	AA	AA	TT	4
dalmatian	dalmatian	dog_20126	AA	AA	TT	4
dalmatian	dalmatian	dog_20127	AA	AA	TT	4
dalmatian	dalmatian	dog_20128	AA	AA	TT	4
dalmatian	dalmatian	dog_20129	AA	AA	TT	4
dalmatian	dalmatian	dog_20130	AA	AA	TT	4
dalmatian	dalmatian	dog_20131	AA	GA	CT	3
dalmatian	dalmatian	dog_20132	AA	AA	TT	4
dalmatian	dalmatian	dog_20133	AA	GA	0	4
dalmatian	dalmatian	dog_20134	AA	AA	TT	4
dalmatian	dalmatian	dog_20135	AG	AA	TT	4
dalmatian	dalmatian	dog_20136	AA	GA	0	4
dalmatian	dalmatian	dog_20137	AA	AA	TT	4
dalmatian	dalmatian	dog_20138	AG	AA	TT	4
dalmatian	dalmatian	dog_20139	AA	AA	TT	4
dalmatian	dalmatian	dog_20140	AA	AA	TT	4
dalmatian	dalmatian	dog_20141	AA	AA	TT	4
dalmatian	dalmatian	dog_20142	AA	AA	TT	4
dalmatian	dalmatian	dog_20143	AA	AA	TT	4
dalmatian	dalmatian	dog_20144	AA	AA	TT	4
dalmatian	dalmatian	dog_20145	AA	AA	TT	4
dalmatian	dalmatian	dog_20146	AA	AA	TT	4
dalmatian	dalmatian	dog_20147	AA	AA	TT	4
dalmatian	dalmatian	dog_20148	AA	AA	TT	4
dalmatian	dalmatian	dog_20149	AA	AA	TT	4
dalmatian	dalmatian	dog_20150	AA	AA	TT	4
dalmatian	dalmatian	dog_20151	AA	GG	0	4
dalmatian	dalmatian	dog_20152	AA	AA	TT	4
dalmatian	dalmatian	dog_20153	AA	GG	0	4
dalmatian	dalmatian	dog_20154	AA	GA	0	4
dalmatian	dalmatian	dog_20155	AA	AA	TT	4
dalmatian	dalmatian	dog_20156	AA	AA	TT	4
dalmatian	dalmatian	dog_20157	AA	AA	TT	4
dalmatian	dalmatian	dog_20158	AA	AA	TT	4
dalmatian	dalmatian	dog_20159	AA	GA	0	4
dalmatian	dalmatian	dog_20160	AA	GG	0	4
dalmatian	dalmatian	dog_20161	AA	GA	0	4
dalmatian	dalmatian	dog_20162	AA	AA	TT	4
dalmatian	dalmatian	dog_20163	AA	AA	TT	4
dalmatian	dalmatian	dog_20164	AA	AA	TT	4
dalmatian	dalmatian	dog_20165	AA	AA	TT	4
dalmatian	dalmatian	dog_20166	AA	GA	0	4
dalmatian	dalmatian	dog_20167	AA	AA	TT	4
dalmatian	dalmatian	dog_20168	AA	AA	TT	4
dalmatian	dalmatian	dog_20169	AA	AA	TT	4
dalmatian	dalmatian	dog_20170	AA	GA	0	4
dalmatian	dalmatian	dog_20171	AA	AA	TT	4
dalmatian	dalmatian	dog_20172	AA	GG	0	4
dalmatian	dalmatian	dog_20173	AA	GA	0	4
dalmatian	dalmatian	dog_20174	AG	AA	TT	4
dalmatian	dalmatian	dog_20175	AA	AA	TT	4
dalmatian	dalmatian	dog_20176	AA	AA	TT	4
dalmatian	dalmatian	dog_20177	AA	GA	0	4
dalmatian	dalmatian	dog_20178	AA	AA	TT	4
dalmatian	dalmatian	dog_20179	AA	AA	TT	4
dalmatian	dalmatian	dog_20180	AA	GA	0	4
dalmatian	dalmatian	dog_20181	AA	AA	TT	4
dalmatian	dalmatian	dog_20182	AA	AA	TT	4
dalmatian	dalmatian	dog_20183	AA	AA	TT	4
dalmatian	dalmatian	dog_20184	AA	AA	TT	4
dalmatian	dalmatian	dog_20185	AA	AA	TT	4
dalmatian	dalmatian	dog_20186	AA	AA	TT	4
dalmatian	dalmatian	dog_20187	AA	AA	TT	4
dalmatian	dalmatian	dog_20188	AA	AA	TT	4
dalmatian	dalmatian	dog_20189	AA	AA	TT	4
dalmatian	dalmatian	dog_20190	AA	AA	TT	4
dalmatian	dalmatian	dog_20191	AA	AA	TT	4
dalmatian	dalmatian	dog_20192	AA	AA	TT	4
dalmatian	dalmatian	dog_20193	AG	AA	TT	4
dalmatian	dalmatian	dog_20194	AA	AA	TT	4
dalmatian	dalmatian	dog_20195	AA	AA	TT	4
dalmatian	dalmatian	dog_20196	AA	AA	TT	4
dalmatian	dalmatian	dog_20197	AA	AA	TT	4
dalmatian	dalmatian	dog_20198	AA	AA	TT	4
dalmatian	dalmatian	dog_20199	AG	AA	TT	4
dalmatian	dalmatian	dog_20200	AA	AA	TT	4
dalmatian	dalmatian	dog_20201	AA	AA	TT	4
dalmatian	dalmatian	dog_20202	AA	GA	0	4
dalmatian	dalmatian	dog_20203	AA	GA	0	4
dalmatian	dalmatian	dog_20204	AA	AA	TT	4
dalmatian	dalmatian	dog_20205	AA	GA	0	4
dalmatian	dalmatian	dog_20206	AA	AA	TT	4
dalmatian	dalmatian	dog_20207	AA	AA	TT	4
dalmatian	dalmatian	dog_20208	AA	AA	TT	4
dalmatian	dalmatian	dog_20209	AA	AA	TT	4
dalmatian	dalmatian	dog_20210	AA	AA	TT	4
dalmatian	dalmatian	dog_20211	AA	AA	TT	4
dalmatian	dalmatian	dog_20212	AA	AA	TT	4
dalmatian	dalmatian	dog_20213	AA	AA	TT	4
dalmatian	dalmatian	dog_20214	AA	GA	CT	3
dalmatian	dalmatian	dog_20215	AA	AA	TT	4
dalmatian	dalmatian	dog_20216	AA	GA	0	4
dalmatian	dalmatian	dog_20217	AA	AA	TT	4
dalmatian	dalmatian	dog_20218	AA	AA	TT	4
dalmatian	dalmatian	dog_20219	AA	AA	TT	4
dalmatian	dalmatian	dog_20220	AA	AA	TT	4
dalmatian	dalmatian	dog_20221	AA	AA	TT	4
dalmatian	dalmatian	dog_20222	AA	AA	TT	4
dalmatian	dalmatian	dog_20223	AA	GA	0	4
dalmatian	dalmatian	dog_20224	AA	AA	TT	4
dalmatian	dalmatian	dog_20225	AA	AA	TT	4
dalmatian	dalmatian	dog_20226	AA	GA	0	4
dalmatian	dalmatian	dog_20227	AA	AA	TT	4
dalmatian	dalmatian	dog_20228	AA	AA	TT	4
dalmatian	dalmatian	dog_20229	AA	AA	TT	4
dalmatian	dalmatian	dog_20230	AA	AA	TT	4
dalmatian	dalmatian	dog_20231	AA	AA	TT	4
dalmatian	dalmatian	dog_20232	AA	AA	TT	4
dalmatian	dalmatian	dog_20233	AA	AA	TT	4
dalmatian	dalmatian	dog_20234	AA	AA	TT	4
dalmatian	dalmatian	dog_20235	AA	AA	TT	4
dalmatian	dalmatian	dog_20236	AA	GA	0	4
dalmatian	dalmatian	dog_20237	AA	AA	TT	4
dalmatian	dalmatian	dog_20238	AA	AA	TT	4
dalmatian	dalmatian	dog_20239	AA	AA	TT	4
dalmatian	dalmatian	dog_20240	AA	AA	TT	4
dalmatian	dalmatian	dog_20241	AA	AA	TT	4
dalmatian	dalmatian	dog_20242	AA	AA	TT	4
dalmatian	dalmatian	dog_20243	AA	AA	TT	4
dalmatian	dalmatian	dog_20244	AA	AA	TT	4
dalmatian	dalmatian	dog_20245	AA	AA	TT	4
dalmatian	dalmatian	dog_20246	AA	AA	TT	4
dalmatian	dalmatian	dog_20247	AA	AA	TT	4
dalmatian	dalmatian	dog_20248	AA	AA	TT	4
dalmatian	dalmatian	dog_20249	AA	GA	0	4
dalmatian	dalmatian	dog_20250	AA	AA	TT	4
dalmatian	dalmatian	dog_20251	AG	AA	TT	4
dalmatian	dalmatian	dog_20252	AA	AA	TT	4
dalmatian	dalmatian	dog_20253	AA	AA	TT	4
dalmatian	dalmatian	dog_20254	AA	AA	TT	4
dalmatian	dalmatian	dog_20255	AA	AA	TT	4
dalmatian	dalmatian	dog_20256	AA	AA	TT	4
dalmatian	dalmatian	dog_20257	AA	AA	TT	4
dalmatian	dalmatian	dog_20258	AA	AA	TT	4
dalmatian	dalmatian	dog_20259	AA	AA	TT	4
dalmatian	dalmatian	dog_20260	AA	AA	TT	4
dalmatian	dalmatian	dog_20261	AA	AA	TT	4
dalmatian	dalmatian	dog_20262	AA	AA	TT	4
mix	non_Dalmatian_spot	dog_20263	AG	GA	CT	3
mix	non_Dalmatian_spot	dog_20264	AG	GA	CT	3
mix	non_Dalmatian_spot	dog_20265	AG	GA	CT	3
mix	non_Dalmatian_spot	dog_20266	AG	GA	CT	3
mix	non_Dalmatian_spot	dog_20267	AA	GG	0	3
mix	non_Dalmatian_spot	dog_20268	AG	GA	CT	3
mix	non_Dalmatian_spot	dog_20269	AG	AA	0	3
mix	non_Dalmatian_spot	dog_20270	GG	GA	CT	3
mix	non_Dalmatian_spot	dog_20271	AG	GA	CT	3
mix	non_Dalmatian_spot	dog_20272	AG	GA	CT	3
mix	non_Dalmatian_spot	dog_20273	AG	AA	CT	3
mix	non_Dalmatian_spot	dog_20274	GG	AA	TT	4
mix	non_Dalmatian_spot	dog_20275	AG	GA	CT	3
mix	non_Dalmatian_spot	dog_20276	GG	GA	CT	3
mix	non_Dalmatian_spot	dog_20277	AG	AA	CT	3
mix	non_Dalmatian_spot	dog_20278	AG	GA	CT	3
mix	non_Dalmatian_spot	dog_20279	GG	GA	CT	3
mix	non_Dalmatian_spot	dog_20280	GG	GG	CT	3
mix	non_Dalmatian_spot	dog_20281	GG	GA	CT	3
mix	non_Dalmatian_spot	dog_20282	AG	GA	CT	3
mix	non_Dalmatian_spot	dog_20283	GG	AA	TT	4
mix	non_Dalmatian_spot	dog_20284	AG	GA	CT	3
mix	non_Dalmatian_spot	dog_20285	AG	GA	CT	3
mix	non_Dalmatian_spot	dog_20286	AG	GA	CT	3
mix	non_Dalmatian_spot	dog_20287	AG	AA	TT	4
mix	non_Dalmatian_spot	dog_20288	AA	GG	0	3
mix	non_Dalmatian_spot	dog_20289	GG	GA	CT	3
mix	non_Dalmatian_spot	dog_20290	AA	GA	CT	3
mix	non_Dalmatian_spot	dog_20291	AG	GA	CT	3
mix	non_Dalmatian_spot	dog_20292	AG	GA	CT	3
mix	non_Dalmatian_spot	dog_20293	AG	GA	CT	3
mix	non_Dalmatian_spot	dog_20294	AA	GA	CT	3
mix	non_Dalmatian_spot	dog_20295	AG	GA	CT	3
mix	non_Dalmatian_spot	dog_20296	GG	GA	CT	3
mix	non_Dalmatian_spot	dog_20297	GG	GA	CT	3
mix	non_Dalmatian_spot	dog_20298	GG	GA	CT	3
mix	dalmatian_spot	dog_20299	AA	AA	TT	4
mix	dalmatian_spot	dog_20300	AA	GA	CT	3
mix	dalmatian_spot	dog_20301	AA	GA	CT	3
mix	dalmatian_spot	dog_20302	AA	GA	CT	3
mix	dalmatian_spot	dog_20303	AA	GA	CT	3
mix	dalmatian_spot	dog_20304	AA	GA	CT	3
mix	dalmatian_spot	dog_20305	AA	AA	TT	4
