# Supplementary material for: R-locus for roaned coat is associated with a tandem duplication in an intronic region of USH2A in dogs and also contributes to Dalmatian spotting
Source: PLoS One. 2021 Mar 23;16(3):e0248233. doi: 10.1371/journal.pone.0248233 (PMC7987146; doi:10.1371/journal.pone.0248233)
Supplement: S1 File — Columns are chromosome, marker ID, genetic position (cM), physical position (bp), allele 1, and allele 2. (ZIP) [file pone.0248233.s024.zip › kawakami_etal_canine_roaning_GWAS_N1281_discovery_panel.bim]

1	BICF2S2358127	0.0543813	68723	A	C
1	BICF2P1173580	0.0544817	80040	A	C
1	BICF2G630707893	0.0553431	177110	A	G
1	TIGRP2P175_rs8671583	0.0563768	199016	A	G
1	BICF2P1383091	0.0580478	212740	A	G
1	TIGRP2P259_rs8993730	0.0588492	249580	G	A
1	BICF2G630707905	0.0588854	251205	G	C
1	BICF2P186608	0.0592186	266133	C	A
1	chr1_266523	0.0592272	266523	A	C
1	BICF2G630707908	0.0593824	273487	A	G
1	BICF2P706639	0.0596758	286875	A	G
1	BICF2P563564	0.0601216	307563	A	C
1	BICF2P574107	0.0603899	320055	G	A
1	TIGRP2P277_rs8525603	0.0622845	343359	G	A
1	BICF2G630707918	0.0623086	348210	G	A
1	chr1_363618	0.0623897	363618	G	A
1	chr1_363892	0.0623912	363892	G	C
1	TIGRP2P286_rs8866509	0.0624426	373664	A	T
1	BICF2P391650	0.0649296	398892	A	G
1	chr1_412573	0.0656878	412573	A	C
1	BICF2G630707932	0.0661014	420036	G	A
1	BICF2P636188	0.0668681	430139	A	C
1	BICF2P270452	0.0759145	479574	C	A
1	BICF2P98519	0.076005	486173	T	A
1	BICF2P1377001	0.0762848	497316	A	G
1	BICF2G630707957	0.0786614	511277	A	G
1	BICF2P1240570	0.0802059	519972	A	G
1	BICF2G630707961	0.082968	535538	C	G
1	BICF2P1282632	0.0891723	573533	A	C
1	BICF2P1445404	0.0909256	594361	A	G
1	TIGRP2P338_rs9075968	0.0914259	600575	A	G
1	chr1_601944	0.0915361	601944	A	G
1	BICF2G630707977	0.0915863	602567	A	G
1	TIGRP2P340_rs9005494	0.0923895	614572	C	A
1	BICF2G630707984	0.093726	639707	T	A
1	BICF2G630707991	0.0941044	650365	G	A
1	BICF2G630708013	0.0949124	675531	G	A
1	BICF2G630708020	0.0954445	691938	G	A
1	BICF2G630708023	0.0957194	700273	A	C
1	BICF2G630708027	0.0963724	714375	A	C
1	BICF2G630708028	0.0981756	717913	G	A
1	BICF2G630708032	0.132349	742901	G	A
1	BICF2P188815	0.132783	753378	A	G
1	BICF2G630708035	0.132905	765445	A	G
1	BICF2P1314682	0.133431	772306	A	G
1	BICF2P410099	0.133985	790404	G	A
1	BICF2P238696	0.134009	802359	C	G
1	BICF2P725108	0.134489	811955	A	C
1	BICF2P1124921	0.134865	822555	G	A
1	BICF2G630708037	0.135632	832722	A	G
1	BICF2P884661	0.135665	840555	A	G
1	BICF2G630708039	0.136489	860805	A	G
1	BICF2P1357045	0.136497	867177	G	A
1	BICF2P466666	0.137182	874172	A	G
1	BICF2P646761	0.137327	889117	G	A
1	BICF2G630708043	0.138818	895636	A	C
1	BICF2P1404670	0.138934	896951	A	G
1	BICF2P615194	0.138949	912356	G	A
1	BICF2P1178503	0.139774	921159	A	G
1	BICF2G630708049	0.141635	944452	A	G
1	BICF2P970528	0.14525	963279	A	C
1	BICF2P303607	0.145253	968152	G	A
1	BICF2G630708053	0.146051	977159	A	G
1	BICF2P972673	0.146069	997568	G	A
1	BICF2P195485	0.146072	1001017	A	G
1	BICF2P987431	0.146757	1012024	G	A
1	BICF2P606695	0.147416	1026665	G	A
1	BICF2P606694	0.147454	1027507	C	A
1	BICF2P606693	0.147458	1027604	G	A
1	BICF2P742102	0.14761	1030993	G	A
1	BICF2P1104224	0.148359	1036086	G	A
1	BICF2P1392290	0.148365	1036574	A	G
1	BICF2P1277518	0.149199	1048637	G	A
1	BICF2P1277519	0.149242	1049666	C	A
1	BICF2G630708061	0.149925	1062891	G	A
1	BICF2P1065496	0.150535	1074156	A	G
1	BICF2P1032299	0.151297	1084288	G	A
1	BICF2G630708083	0.152403	1101117	G	A
1	BICF2G630708099	0.152981	1110911	A	G
1	BICF2P112561	0.153114	1113115	A	G
1	chr1_1120968	0.15387	1120968	A	G
1	BICF2P760763	0.154966	1132340	G	A
1	BICF2P392899	0.155494	1136684	G	A
1	BICF2G630708105	0.155523	1136916	G	A
1	BICF2G630708106	0.156581	1148209	A	G
1	BICF2G630708109	0.15714	1164707	A	G
1	BICF2G630708111	0.157585	1178399	G	A
1	BICF2P966356	0.157734	1182957	A	G
1	BICF2P62696	0.158252	1198935	A	G
1	BICF2G630708113	0.158757	1214774	A	G
1	BICF2P664451	0.158942	1222435	C	G
1	chr1_1229847	0.159094	1229847	A	G
1	chr1_1233565	0.159171	1233565	A	C
1	BICF2P1028616	0.159239	1236860	C	A
1	chr1_1245423	0.159365	1245423	A	G
1	chr1_1251817	0.159459	1251817	G	A
1	chr1_1266515	0.159675	1266515	A	G
1	G3f65S308	0.159787	1274108	G	C
1	BICF2G630708120	0.159953	1286332	A	G
1	chr1_1303598	0.160187	1303598	A	G
1	BICF2G630708124	0.160306	1312356	G	A
1	BICF2G630708125	0.16037	1317124	A	G
1	BICF2G630708127	0.160503	1326088	A	G
1	TIGRP2P381_rs9099336	0.161437	1354427	C	A
1	BICF2G630708129	0.162032	1361419	A	G
1	BICF2G630708133	0.163424	1375796	A	G
1	BICF2G630708142	0.164482	1384838	G	C
1	BICF2G630708148	0.165377	1400426	G	A
1	BICF2G630708152	0.165416	1404132	C	A
1	chr1_1412112	0.166252	1412112	D	I
1	chr1_1413579	0.166405	1413579	G	A
1	BICF2G630708156	0.16644	1413914	G	A
1	chr1_1414657	0.166497	1414657	A	G
1	chr1_1414797	0.166507	1414797	A	G
1	chr1_1421066	0.166983	1421066	A	G
1	BICF2G630708163	0.167692	1430423	A	G
1	TIGRP2P384_rs8812156	0.168374	1438171	A	C
1	BICF2G630708165	0.169185	1448961	A	T
1	BICF2G630708166	0.171713	1460648	A	G
1	BICF2P1442152	0.173957	1472808	A	G
1	BICF2G630708170	0.177102	1487200	A	G
1	BICF2G630708173	0.179378	1499313	A	G
1	BICF2G630708176	0.180458	1509473	A	T
1	BICF2S23217029	0.181075	1518294	A	G
1	BICF2G630708179	0.181988	1531511	G	A
1	BICF2G630708182	0.182892	1544590	A	G
1	BICF2G630708183	0.18369	1556177	A	C
1	BICF2G630708185	0.184124	1562482	G	A
1	BICF2G630708186	0.185266	1578245	G	A
1	chr1_1583329	0.188653	1583329	A	G
1	BICF2P1154406	0.196153	1594588	A	C
1	BICF2P247436	0.197465	1601615	A	G
1	BICF2P562192	0.198061	1608626	C	G
1	BICF2G630708190	0.199176	1622718	C	A
1	BICF2G630708194	0.200009	1633259	A	G
1	BICF2G630708195	0.200866	1643262	G	A
1	BICF2P790583	0.202135	1659569	A	C
1	BICF2G630708204	0.203672	1676322	G	A
1	BICF2G630708205	0.20385	1678686	A	G
1	BICF2G630708207	0.204694	1690186	A	C
1	BICF2G630708209	0.205454	1700583	A	G
1	BICF2G630708211	0.207036	1722438	G	A
1	BICF2P207208	0.207469	1728485	A	G
1	BICF2G630708213	0.208079	1736981	A	G
1	BICF2G630708216	0.21274	1752349	A	G
1	BICF2P741303	0.213323	1759968	G	A
1	BICF2P726575	0.214537	1779875	G	A
1	BICF2P929768	0.214705	1785323	G	A
1	BICF2P406037	0.214847	1786997	A	G
1	BICF2P247108	0.215264	1796182	G	A
1	BICF2P804826	0.216555	1810947	A	G
1	BICF2P988306	0.217032	1819020	G	A
1	BICF2P1423638	0.217622	1829007	C	A
1	BICF2P180743	0.2182	1838805	A	G
1	TIGRP2P391_rs9069252	0.21888	1850306	A	C
1	BICF2G630708220	0.219571	1869397	A	T
1	BICF2P1413903	0.2196	1873919	G	A
1	BICF2G630708221	0.220427	1888935	C	A
1	BICF2P814595	0.220442	1896142	A	G
1	BICF2G630708225	0.222376	1916583	A	G
1	BICF2G630708226	0.223503	1927088	A	G
1	BICF2G630708227	0.223539	1935981	A	G
1	BICF2P102820	0.223681	1941839	A	G
1	BICF2G630708229	0.224369	1968378	T	A
1	BICF2G630708230	0.22437	1985344	G	A
1	TIGRP2P396_rs9152464	0.224371	2008905	A	G
1	BICF2G630708232	0.224371	2015901	A	T
1	BICF2P1092470	0.224371	2021998	A	G
1	BICF2G630708235	0.224372	2038666	A	G
1	BICF2P168065	0.225206	2048128	A	T
1	BICF2P831807	0.226954	2067225	G	A
1	BICF2P1148238	0.227811	2078104	A	C
1	BICF2S23551233	0.227913	2080109	C	A
1	TIGRP2P401_rs8846599	0.22853	2092214	A	G
1	BICF2G630708238	0.229048	2102141	C	A
1	TIGRP2P405_rs9045167	0.232054	2115716	A	G
1	BICF2G630708240	0.236303	2139015	G	A
1	BICF2P940931	0.23633	2151868	T	A
1	BICF2G630708242	0.236357	2164283	A	G
1	TIGRP2P2613_rs9126421	0.236379	2175231	G	A
1	BICF2P1167646	0.237177	2191437	A	G
1	BICF2P515422	0.237191	2195827	A	G
1	BICF2S2364686	0.238142	2208277	A	G
1	BICF2G630708246	0.239986	2228551	A	G
1	BICF2G630708247	0.242709	2240283	G	A
1	TIGRP2P2621_rs9174004	0.243043	2246338	A	G
1	BICF2P1148079	0.243776	2259490	A	G
1	TIGRP2P2627_rs8593091	0.244884	2277640	A	G
1	BICF2G630708249	0.245938	2289441	A	G
1	BICF2P1336950	0.24712	2301633	G	A
1	BICF2G630708251	0.248667	2321694	A	G
1	BICF2P1316503	0.249369	2328280	A	C
1	BICF2G630708253	0.249507	2334911	A	G
1	BICF2S23545226	0.249509	2347264	C	A
1	BICF2P552194	0.249512	2362016	C	A
1	BICF2P627157	0.249514	2376435	A	G
1	BICF2S22956053	0.250312	2383448	G	A
1	BICF2G630708254	0.251123	2391860	A	G
1	BICF2G630708265	0.253701	2407180	C	A
1	BICF2G630708271	0.254552	2414014	A	G
1	BICF2G630708286	0.256131	2426690	G	A
1	BICF2G630708296	0.258475	2438873	A	T
1	BICF2G630708300	0.262907	2458761	G	C
1	BICF2S2335694	0.279714	2484855	C	A
1	BICF2P551656	0.281401	2501183	A	G
1	BICF2P1451246	0.281403	2507972	A	G
1	BICF2G630708304	0.2839	2524034	A	T
1	BICF2S23128209	0.284541	2535918	A	G
1	TIGRP2P2671_rs8596160	0.284603	2550379	A	G
1	BICF2G630708306	0.285421	2557296	C	A
1	BICF2G630708307	0.285474	2580059	A	G
1	BICF2G630708309	0.285477	2609390	A	G
1	BICF2G630708310	0.285477	2615407	A	G
1	BICF2G630708312	0.285478	2625749	A	G
1	BICF2G630708315	0.285479	2635098	G	A
1	BICF2G630708316	0.285481	2654726	G	C
1	TIGRP2P2672_rs9013378	0.285481	2661807	G	A
1	BICF2G630708318	0.315824	2673228	G	C
1	BICF2P270373	0.316706	2682281	C	A
1	BICF2G630708319	0.317123	2692523	A	G
1	BICF2P1034908	0.318189	2718815	C	A
1	BICF2G630708321	0.318554	2727687	A	G
1	BICF2P952367	0.350432	2740936	A	G
1	BICF2G630708323	0.350432	2750902	A	G
1	BICF2P1194303	0.350432	2761950	A	C
1	chr1_2787452	0.350433	2787452	A	G
1	chr1_2794145	0.350434	2794145	G	A
1	chr1_2814264	0.350434	2814264	A	G
1	BICF2P870035	0.350434	2815013	A	G
1	BICF2S23635612	0.350434	2843074	C	A
1	BICF2G630708326	0.350435	2852240	A	C
1	BICF2G630708328	0.350435	2865360	A	G
1	BICF2P279909	0.350435	2876639	A	C
1	BICF2G630708330	0.350436	2897852	A	G
1	BICF2G630708332	0.350436	2931689	A	G
1	BICF2P1085054	0.350437	2948208	G	C
1	chr1_2952205	0.367388	2952205	C	A
1	BICF2S2414000	0.387887	2957039	A	G
1	BICF2P307736	0.387888	2980986	A	C
1	chr1_2993507	0.387889	2993507	A	G
1	BICF2G630708333	0.387889	3000133	A	G
1	BICF2P966312	0.387889	3005342	A	G
1	BICF2P605293	0.38789	3016401	C	A
1	BICF2G630708339	0.38789	3041620	A	G
1	BICF2S239112	0.387891	3047913	A	G
1	BICF2G630708341	0.387892	3092166	A	G
1	BICF2P1464474	0.387894	3111137	A	C
1	TIGRP2P2684_rs8604610	0.387945	3127281	A	G
1	BICF2G630708342	0.388321	3129228	A	G
1	BICF2P1382039	0.388736	3148292	C	A
1	BICF2P562904	0.388752	3162017	T	A
1	BICF2G630708344	0.388756	3166250	A	G
1	BICF2G630708346	0.395514	3194397	A	G
1	BICF2P1090882	0.396223	3200422	A	G
1	TIGRP2P2688_rs8722583	0.408092	3243958	A	G
1	BICF2P743012	0.422238	3257888	C	A
1	BICF2P91832	0.433943	3274017	C	A
1	BICF2P545866	0.449606	3286454	A	G
1	TIGRP2P2690_rs9195750	0.451905	3308831	A	G
1	BICF2P396988	0.452014	3314503	A	C
1	chr1_3326204	0.45296	3326204	G	A
1	TIGRP2P2693_rs9078389	0.453006	3326775	A	G
1	BICF2P1097647	0.45642	3341480	C	A
1	BICF2P813346	0.457755	3349322	G	C
1	TIGRP2P2694_rs9074880	0.458846	3374684	C	A
1	chr1_3380658	0.45929	3380658	G	A
1	BICF2P186872	0.459907	3388970	A	G
1	BICF2P297203	0.460331	3395967	A	C
1	BICF2G630708353	0.463209	3419580	G	A
1	BICF2S23512188	0.464435	3428195	C	A
1	BICF2P355654	0.467469	3447286	C	A
1	BICF2G630708355	0.472631	3458474	A	G
1	BICF2G630708356	0.472763	3470332	A	G
1	BICF2P389287	0.472894	3480810	A	G
1	BICF2S23349063	0.47305	3484482	A	G
1	BICF2G630708358	0.474813	3513520	G	A
1	BICF2G630708359	0.475233	3520373	A	G
1	G5f54S91	0.53962	3556626	A	G
1	BICF2G630708362	0.545644	3587745	A	G
1	BICF2G630708363	0.547554	3598185	A	G
1	G6f32S60	0.548677	3619158	A	C
1	BICF2G630708367	0.549058	3639893	A	C
1	BICF2S23763002	0.554525	3667307	A	C
1	BICF2G630708371	0.555134	3668330	A	G
1	BICF2P312980	0.558755	3682508	A	T
1	BICF2P590289	0.558927	3697160	A	C
1	BICF2G630708374	0.560687	3724186	A	T
1	TIGRP2P2702_rs8768645	0.577	3760558	A	C
1	BICF2P232247	0.585272	3778681	G	C
1	BICF2G630708377	0.593092	3796640	G	A
1	BICF2P555674	0.598812	3828021	G	A
1	BICF2P1160722	0.599655	3838301	C	A
1	TIGRP2P2710_rs9134620	0.600446	3842554	A	G
1	BICF2P132796	0.602123	3857387	A	C
1	BICF2P333055	0.60383	3875185	A	T
1	BICF2G630708380	0.604708	3890148	C	A
1	BICF2P1040233	0.606324	3908201	A	G
1	BICF2P1148306	0.607177	3929645	A	G
1	BICF2S23541136	0.610323	3946665	A	T
1	BICF2G630708384	0.610366	3962719	A	G
1	BICF2P322145	0.61066	3964544	T	A
1	BICF2P194479	0.611216	3967481	G	A
1	BICF2P915835	0.61289	3989037	A	G
1	BICF2P853468	0.612912	3990312	A	G
1	BICF2P298830	0.613754	4010307	A	G
1	BICF2S2299080	0.615384	4021484	C	A
1	BICF2P53930	0.615395	4032891	C	A
1	BICF2P122934	0.617035	4044567	G	A
1	BICF2P1246652	0.617063	4051150	G	A
1	BICF2P1411877	0.61788	4061598	G	A
1	TIGRP2P2748_rs9156364	0.618719	4079240	A	G
1	TIGRP2P2751_rs8733852	0.619669	4090327	G	C
1	BICF2P1398229	0.619691	4099583	G	A
1	TIGRP2P2771_rs8977945	0.621755	4116515	A	G
1	BICF2P637675	0.622241	4120708	A	G
1	TIGRP2P2774_rs8786396	0.623084	4134195	A	G
1	BICF2G630708391	0.623546	4141836	A	C
1	BICF2P1426220	0.624692	4157111	G	A
1	BICF2P675305	0.625981	4172445	G	A
1	BICF2P675307	0.626433	4174806	G	A
1	BICF2P1141510	0.633687	4195132	A	G
1	BICF2G630708396	0.635054	4204443	G	A
1	BICF2G630708397	0.635983	4210698	C	A
1	BICF2P211382	0.638439	4227095	C	G
1	chr1_4227658	0.638549	4227658	G	A
1	BICF2G630708403	0.640855	4239459	G	A
1	BICF2G630708405	0.642441	4245417	A	G
1	TIGRP2P2780_rs8499983	0.653663	4264222	A	G
1	BICF2G630708412	0.658354	4272138	A	G
1	BICF2G630708417	0.66419	4283592	G	A
1	BICF2P1283109	0.723723	4305593	A	G
1	chr1_4305894	0.724586	4305894	A	G
1	BICF2P244730	0.74346	4312475	A	G
1	chr1_4320363	0.766053	4320363	A	C
1	BICF2P1068642	0.842188	4346943	A	G
1	BICF2G630708422	0.883586	4361401	T	A
1	BICF2G630708423	0.912721	4371564	A	G
1	BICF2G630708424	0.965877	4390106	G	A
1	BICF2G630708426	0.998569	4401517	A	G
1	BICF2P28788	1.02503	4410755	A	G
1	chr1_4419221	1.03453	4419221	G	A
1	chr1_4419714	1.03508	4419714	G	A
1	chr1_4419786	1.03516	4419786	D	I
1	BICF2P590074	1.03616	4420677	A	C
1	BICF2P1255280	1.04227	4426123	A	G
1	BICF2P193824	1.0431	4433165	C	A
1	BICF2P1469700	1.04313	4450046	T	A
1	TIGRP2P2790_rs8527730	1.04395	4459378	A	G
1	BICF2P922651	1.04481	4469990	A	C
1	BICF2P1208544	1.04562	4475164	G	A
1	BICF2P636148	1.04563	4485474	A	G
1	BICF2P313176	1.04645	4499421	G	A
1	TIGRP2P2811_rs8846449	1.04646	4518959	C	A
1	TIGRP2P2813_rs8765556	1.04646	4523008	A	G
1	BICF2G630708433	1.0481	4560104	A	T
1	BICF2P370160	1.04813	4575316	G	A
1	BICF2P205074	1.04832	4581001	A	G
1	TIGRP2P2820_rs9091359	1.04882	4590874	A	G
1	TIGRP2P2822_rs8922524	1.04931	4600818	C	A
1	chr1_4606010	1.04949	4606010	G	A
1	chr1_4635214	1.0505	4635214	G	A
1	BICF2P21025	1.05136	4660213	C	A
1	chr1_4662909	1.05141	4662909	A	G
1	BICF2P659809	1.05155	4671291	G	A
1	BICF2P17392	1.05219	4680550	C	A
1	BICF2P252167	1.05258	4700786	A	G
1	BICF2P487841	1.05343	4711650	A	G
1	BICF2P477485	1.05421	4725113	A	C
1	TIGRP2P2846_rs8786031	1.05421	4726836	A	G
1	BICF2P1297269	1.05423	4748284	A	G
1	TIGRP2P2853_rs9056630	1.05473	4757417	A	G
1	BICF2S23640275	1.05504	4764376	A	G
1	BICF2P1395159	1.05505	4773552	T	A
1	BICF2P297634	1.05507	4793940	G	A
1	BICF2P409300	1.05588	4804814	A	T
1	BICF2P547987	1.05589	4809432	A	G
1	BICF2G630708438	1.0559	4820578	A	C
1	chr1_4835799	1.05667	4835799	A	G
1	TIGRP2P2869_rs8779374	1.0567	4836401	A	G
1	TIGRP2P2872_rs9084445	1.05671	4847388	C	A
1	BICF2P629022	1.05672	4858799	C	A
1	BICF2P146323	1.05928	4878941	A	G
1	BICF2P931405	1.06026	4886951	A	T
1	BICF2P572263	1.06113	4893108	G	A
1	chr1_4893453	1.06122	4893453	G	A
1	BICF2P1275198	1.06336	4901016	A	G
1	BICF2S2339476	1.06496	4911941	G	A
1	BICF2P371264	1.06526	4913657	A	T
1	BICF2P1070937	1.06548	4914914	G	A
1	chr1_4915001	1.06549	4915001	G	A
1	BICF2P1031026	1.06794	4928973	G	A
1	chr1_4931180	1.07317	4931180	A	G
1	BICF2G630708462	1.0925	4942312	A	G
1	BICF2G630708467	1.09368	4951927	A	G
1	TIGRP2P2903_rs9014550	1.09452	4957252	G	A
1	BICF2P900574	1.12919	4973985	A	G
1	chr1_4974870	1.13121	4974870	A	G
1	TIGRP2P2911_rs8936096	1.14133	4979308	A	C
1	chr1_4985187	1.14645	4985187	G	C
1	BICF2G630708495	1.1469	4985698	G	A
1	BICF2G630708548	1.16467	5006108	G	A
1	BICF2G630708568	1.16723	5013851	A	C
1	BICF2G630708570	1.17119	5016106	A	G
1	BICF2G630708586	1.179	5026727	A	G
1	TIGRP2P2919_rs8606614	1.17912	5029025	A	G
1	chr1_5029107	1.17913	5029107	G	A
1	chr1_5030287	1.17919	5030287	G	A
1	BICF2S2443809	1.17933	5032877	A	G
1	BICF2G630708598	1.17991	5044074	G	A
1	BICF2S23423243	1.18081	5059152	A	C
1	BICF2G630708623	1.18329	5066599	G	A
1	BICF2G630708633	1.18607	5073833	A	C
1	BICF2G630708647	1.19156	5091966	A	G
1	BICF2G630708656	1.19185	5094664	A	G
1	BICF2G630708685	1.19337	5109742	A	G
1	BICF2P1044618	1.1993	5122651	A	G
1	BICF2P934097	1.19937	5128753	G	A
1	BICF2P1405933	1.20177	5141525	A	G
1	BICF2P589273	1.20385	5154841	G	A
1	BICF2P1002529	1.20414	5156662	A	G
1	BICF2P1244955	1.20551	5159885	A	G
1	BICF2G630708690	1.20942	5169418	A	G
1	BICF2P607260	1.21517	5196785	A	G
1	TIGRP2P2953_rs9123276	1.21521	5198813	C	A
1	TIGRP2P2955_rs8986818	1.21597	5211086	G	A
1	BICF2P123491	1.2176	5226059	A	C
1	TIGRP2P2962_rs8537173	1.22006	5244422	A	G
1	TIGRP2P2964_rs9157697	1.22415	5257306	A	G
1	TIGRP2P2975_rs9102742	1.237	5287987	A	G
1	BICF2P369261	1.237	5288133	G	A
1	TIGRP2P2985_rs9123662	1.2401	5310127	A	G
1	TIGRP2P2986_rs9000637	1.24415	5323473	C	A
1	TIGRP2P2987_rs9029815	1.24755	5325340	G	A
1	BICF2P166510	1.25401	5344916	G	A
1	BICF2S23650932	1.25623	5355930	G	C
1	BICF2G630708702	1.25771	5361620	G	A
1	BICF2P1191617	1.2669	5394934	G	A
1	BICF2P1437031	1.27298	5409586	A	G
1	TIGRP2P3063_rs9092981	1.27595	5420526	A	G
1	BICF2P392799	1.276	5420699	C	A
1	BICF2P1197476	1.27984	5432113	G	A
1	BICF2S23010713	1.28166	5441353	G	A
1	BICF2P1000997	1.28482	5452889	A	G
1	BICF2S23018913	1.28936	5471709	A	G
1	BICF2S23649906	1.29026	5477202	T	A
1	BICF2P1170347	1.29345	5486246	G	A
1	BICF2G630708719	1.29503	5497533	A	G
1	BICF2P1290808	1.29776	5511825	A	G
1	TIGRP2P3107_rs9178643	1.29961	5523125	G	A
1	BICF2P261197	1.29965	5538856	A	G
1	TIGRP2P3119_rs8958362	1.30378	5547867	G	A
1	BICF2G630708731	1.30581	5561736	C	A
1	BICF2P981825	1.30834	5568287	G	A
1	BICF2S23321919	1.30867	5579289	A	G
1	BICF2G630708743	1.31126	5589651	A	G
1	BICF2G630708759	1.31337	5600922	A	C
1	BICF2P1435982	1.3195	5619955	T	A
1	BICF2P501260	1.322	5624782	C	G
1	BICF2G630708800	1.3259	5641678	A	G
1	BICF2G630708810	1.32825	5648072	A	C
1	BICF2G630708857	1.34176	5669524	G	A
1	BICF2G630708864	1.34179	5673842	A	G
1	BICF2G630708903	1.34878	5693910	A	G
1	BICF2P1391960	1.36152	5708287	A	C
1	BICF2P639682	1.3662	5721194	G	A
1	BICF2G630708914	1.37101	5746980	A	G
1	TIGRP2P3174_rs8880071	1.37161	5748787	G	A
1	BICF2P700139	1.3729	5768605	C	A
1	BICF2S2295154	1.37418	5779816	G	A
1	BICF2P916853	1.37538	5786011	T	A
1	BICF2P191726	1.37792	5795837	G	A
1	BICF2P103696	1.37938	5808242	A	G
1	BICF2P142733	1.38057	5818706	A	G
1	BICF2S22948201	1.3837	5837420	A	G
1	BICF2S23247539	1.38397	5844519	A	G
1	BICF2S22924252	1.38861	5859958	C	G
1	BICF2G630708925	1.39093	5872563	G	A
1	BICF2P550202	1.39267	5888805	C	G
1	BICF2G630708927	1.39426	5904408	T	A
1	BICF2G630708932	1.39581	5923888	A	G
1	BICF2S2455096	1.39774	5938873	A	G
1	chr1_5940131	1.39779	5940131	G	A
1	chr1_5945645	1.39805	5945645	G	A
1	BICF2P239737	1.39817	5948325	A	G
1	chr1_5962470	1.39981	5962470	A	C
1	chr1_5970092	1.40069	5970092	A	G
1	BICF2P616849	1.4008	5971077	C	A
1	BICF2S22934599	1.40407	6003372	A	G
1	BICF2S23626182	1.40629	6020825	G	A
1	BICF2G630708937	1.40692	6028468	A	G
1	BICF2G630708939	1.40862	6040509	A	G
1	BICF2G630708947	1.41702	6052112	A	G
1	BICF2G630708972	1.41898	6069505	G	A
1	BICF2G630708979	1.41938	6073118	G	A
1	BICF2G630708983	1.42044	6083059	A	G
1	BICF2G630709003	1.42236	6096061	A	C
1	BICF2G630709018	1.42449	6107781	A	C
1	BICF2G630709032	1.45701	6122576	G	A
1	BICF2G630709037	1.45886	6128352	C	G
1	BICF2S23426245	1.46092	6139857	G	A
1	BICF2G630709054	1.46608	6154774	T	A
1	BICF2S23328319	1.46949	6162357	G	A
1	BICF2G630709073	1.47124	6175472	G	A
1	BICF2G630709089	1.47503	6188790	G	A
1	BICF2G630709098	1.47892	6198709	C	A
1	BICF2P1178165	1.48168	6209485	C	G
1	BICF2G630709129	1.48376	6218800	G	C
1	BICF2G630709132	1.48436	6224919	C	A
1	BICF2G630709141	1.48519	6232866	G	A
1	BICF2G630709156	1.48821	6249527	G	A
1	BICF2G630709159	1.49064	6263554	G	A
1	BICF2G630709168	1.49387	6271129	G	A
1	BICF2P1386889	1.53367	6283052	A	G
1	BICF2G630709186	1.59563	6297308	A	G
1	BICF2G630709207	1.60792	6304660	G	A
1	BICF2G630709224	1.61112	6315377	G	A
1	BICF2G630709232	1.61929	6324819	G	A
1	BICF2G630709237	1.66046	6352738	G	A
1	BICF2G630709239	1.69601	6358902	A	G
1	BICF2G630709270	1.7498	6379490	G	A
1	BICF2G630709271	1.7575	6382543	A	G
1	BICF2P695321	1.76163	6395704	A	G
1	BICF2S22920299	1.76267	6405159	A	G
1	TIGRP2P3185_rs8939223	1.76435	6418934	A	G
1	BICF2S23238022	1.76719	6427277	G	A
1	BICF2G630709295	1.77312	6447040	C	A
1	BICF2G630709312	1.775	6453921	G	A
1	BICF2G630709354	1.77703	6465949	A	G
1	BICF2G630709364	1.77874	6474333	A	C
1	BICF2G630709388	1.78227	6489993	G	A
1	BICF2G630709415	1.78384	6496411	G	A
1	BICF2G630709424	1.78469	6512438	G	A
1	BICF2G630709429	1.78532	6520082	G	A
1	BICF2P351258	1.78833	6539253	A	G
1	BICF2S23051653	1.79077	6551416	C	A
1	BICF2G630709448	1.79102	6554263	G	A
1	BICF2G630709459	1.79471	6567658	C	A
1	BICF2P106739	1.79984	6581162	G	A
1	BICF2G630709466	1.80289	6594954	A	G
1	BICF2P301383	1.80704	6613794	A	C
1	BICF2P341516	1.8084	6627776	G	A
1	BICF2P634226	1.81153	6636016	A	G
1	BICF2S2419359	1.82378	6648634	A	G
1	BICF2S23644235	1.82959	6668248	G	A
1	BICF2P664793	1.83166	6675256	G	A
1	BICF2G630709471	1.83454	6684616	G	C
1	BICF2P984968	1.83713	6693398	A	G
1	BICF2S22959180	1.84212	6710663	A	G
1	BICF2P219758	1.84361	6721693	T	A
1	BICF2P637832	1.84552	6736449	A	G
1	BICF2S2341214	1.84635	6737483	G	A
1	BICF2P316060	1.85413	6754798	A	G
1	BICF2P370100	1.86225	6787592	G	A
1	BICF2S23111960	1.8642	6797293	C	A
1	BICF2P249364	1.86755	6814090	A	G
1	BICF2G630709473	1.86913	6825957	G	A
1	chr1_6843827	1.87178	6843827	A	G
1	chr1_6843854	1.87179	6843854	A	G
1	BICF2G630709489	1.87195	6844921	C	A
1	BICF2G630709492	1.87507	6855643	G	A
1	BICF2G630709495	1.87785	6865364	A	G
1	BICF2G630709499	1.8962	6879261	G	A
1	BICF2G630709507	1.89706	6892064	G	A
1	BICF2G630709519	1.89742	6899092	A	G
1	BICF2S23628196	1.90089	6913015	A	G
1	BICF2G630709527	1.90303	6932755	A	G
1	BICF2G630709528	1.90927	6955258	T	A
1	BICF2G630709529	1.91162	6963978	C	A
1	BICF2S2459826	1.93213	6996338	C	A
1	BICF2S23138952	1.93966	7020134	A	G
1	BICF2G630709551	1.94282	7037523	A	G
1	BICF2G630709573	1.95111	7050340	G	A
1	BICF2S23316675	1.95765	7075191	C	A
1	chr1_7086401	1.9598	7086401	A	G
1	chr1_7106674	1.96368	7106674	G	A
1	chr1_7116145	1.96549	7116145	G	A
1	BICF2P390418	1.96627	7120180	C	A
1	chr1_7123701	1.96818	7123701	A	G
1	BICF2G630709598	1.97608	7138274	A	G
1	BICF2S23321805	1.97883	7143332	G	A
1	G8f60S185	1.98717	7175735	A	G
1	chr1_7183494	1.98918	7183494	G	A
1	chr1_7200965	1.99371	7200965	C	A
1	BICF2P432048	1.99428	7203173	A	G
1	BICF2P446257	1.99902	7221689	C	A
1	chr1_7230151	2.00134	7230151	A	G
1	chr1_7240254	2.00411	7240254	A	G
1	chr1_7255361	2.00825	7255361	A	G
1	G9f34S190	2.00911	7258510	A	G
1	BICF2G630709606	2.01415	7281243	C	A
1	chr1_7286537	2.01697	7286537	G	A
1	chr1_7293039	2.02045	7293039	A	C
1	chr1_7317241	2.03337	7317241	G	A
1	BICF2G630709608	2.04377	7336711	C	A
1	BICF2S24311805	2.04392	7337586	A	G
1	chr1_7348868	2.04585	7348868	G	A
1	chr1_7358282	2.04745	7358282	A	G
1	BICF2G630709610	2.04838	7363714	A	C
1	BICF2P211596	2.04933	7374483	C	A
1	BICF2P1043412	2.05081	7390231	G	A
1	BICF2P135020	2.05137	7393642	A	G
1	BICF2G630709612	2.0579	7421527	A	G
1	G10f28S352	2.06327	7449283	A	C
1	BICF2P165299	2.06627	7471568	A	G
1	BICF2G630709614	2.07945	7482135	G	A
1	BICF2G630709643	2.08358	7492577	A	G
1	TIGRP2P7617_rs8786139	2.08442	7505400	G	C
1	BICF2G630709680	2.08584	7513442	G	A
1	BICF2G630709694	2.08691	7520149	C	A
1	BICF2G630709740	2.09269	7551941	A	C
1	BICF2G630709745	2.09366	7554163	G	A
1	BICF2P1254836	2.11948	7571195	A	C
1	BICF2P1453557	2.12606	7578528	A	C
1	BICF2P1062287	2.13045	7591982	G	A
1	TIGRP2P7630_rs8762847	2.13312	7600239	C	A
1	BICF2S23543570	2.1363	7618214	A	C
1	BICF2G630709757	2.13813	7635258	G	C
1	BICF2S2415988	2.14292	7656914	G	A
1	BICF2G630709759	2.14293	7657707	C	A
1	BICF2P126906	2.1455	7669623	A	G
1	BICF2G630709761	2.15407	7698737	T	A
1	BICF2P799026	2.15492	7707189	A	G
1	BICF2P772650	2.15766	7720714	C	A
1	BICF2P151356	2.16085	7729393	G	A
1	BICF2P649174	2.16498	7740189	A	G
1	BICF2G630709769	2.17889	7769386	G	A
1	BICF2G630709791	2.19375	7785677	C	A
1	BICF2P650447	2.20641	7796513	A	G
1	TIGRP2P7647_rs8616698	2.21267	7813710	A	G
1	TIGRP2P7659_rs8795592	2.21627	7820887	G	A
1	BICF2P657448	2.21992	7831853	A	G
1	BICF2P970266	2.2242	7838613	A	G
1	BICF2P1147267	2.22692	7844779	A	G
1	TIGRP2P7695_rs9059427	2.23696	7864196	A	G
1	BICF2P1339554	2.23697	7865281	G	A
1	BICF2G630709805	2.26259	7890465	A	G
1	BICF2G630709810	2.27554	7898583	A	G
1	BICF2G630709825	2.2796	7909532	G	A
1	BICF2G630709833	2.28263	7915508	A	G
1	BICF2G630709842	2.28545	7925031	A	G
1	chr1_7926268	2.286	7926268	A	G
1	chr1_7926703	2.28619	7926703	A	G
1	BICF2G630709860	2.28987	7935005	G	A
1	BICF2S22918173	2.30482	7947534	G	A
1	BICF2P555245	2.31707	7960539	G	A
1	BICF2P555243	2.31777	7960988	G	A
1	BICF2G630709868	2.32739	7969723	A	G
1	TIGRP2P7756_rs9025801	2.33884	7979763	A	C
1	BICF2P533944	2.33909	7979804	G	A
1	BICF2G630709873	2.38385	8001795	G	A
1	BICF2P18236	2.39029	8007051	A	G
1	BICF2G630709904	2.39997	8022725	G	A
1	BICF2G630709926	2.40426	8032855	G	A
1	BICF2G630709937	2.41263	8044418	G	A
1	TIGRP2P7766_rs9177075	2.41548	8048010	A	T
1	BICF2S23444329	2.42008	8054483	G	C
1	TIGRP2P7768_rs9243118	2.42443	8060534	A	G
1	BICF2S2337757	2.42672	8073090	A	G
1	BICF2S23742583	2.42871	8084756	C	A
1	BICF2G630709989	2.43096	8095387	G	A
1	BICF2G630710011	2.43355	8111989	G	A
1	BICF2P112313	2.51712	8130890	G	A
1	BICF2P1068759	2.5282	8143422	A	G
1	BICF2P617581	2.53638	8161870	A	G
1	BICF2G630710036	2.53793	8165086	A	C
1	BICF2G630710043	2.61058	8206602	G	A
1	TIGRP2P7812_rs9060535	2.61207	8229814	G	A
1	BICF2P785250	2.61208	8235680	A	G
1	BICF2P1131131	2.61325	8253421	A	G
1	BICF2G630710048	2.6141	8268652	A	G
1	BICF2G630710049	2.61482	8280193	A	G
1	chr1_8288009	2.6153	8288009	C	A
1	BICF2P1430778	2.61549	8291123	G	A
1	BICF2P1162469	2.6166	8309179	A	G
1	BICF2G630710050	2.61741	8321430	A	G
1	chr1_8323480	2.61755	8323480	G	A
1	chr1_8323998	2.61759	8323998	D	I
1	chr1_8324267	2.61761	8324267	A	G
1	BICF2P1213203	2.61795	8328959	A	G
1	BICF2P954170	2.61905	8337429	A	G
1	BICF2G630710064	2.62135	8352934	G	A
1	TIGRP2P7835_rs8513842	2.62377	8369669	A	G
1	TIGRP2P7837_rs8513845	2.62438	8371377	A	G
1	BICF2P332231	2.62542	8374502	A	T
1	TIGRP2P7842_rs9090892	2.63041	8390379	A	G
1	TIGRP2P7844_rs8971131	2.63252	8394376	G	A
1	BICF2G630710100	2.64175	8411036	A	G
1	BICF2P290232	2.64414	8422947	A	G
1	BICF2S2361515	2.64442	8430205	A	G
1	BICF2G630710102	2.64653	8443239	G	A
1	BICF2G630710121	2.65506	8455231	A	G
1	BICF2G630710133	2.66167	8463865	A	G
1	TIGRP2P7862_rs8910487	2.66728	8477203	A	G
1	BICF2G630710183	2.67128	8486192	G	A
1	BICF2G630710210	2.68073	8497677	A	G
1	BICF2G630710243	2.68713	8514900	A	G
1	BICF2P997453	2.69171	8522934	A	C
1	BICF2G630710247	2.69454	8532697	A	C
1	BICF2S23227425	2.70274	8546882	A	G
1	BICF2G630710270	2.70978	8561857	G	A
1	BICF2G630710286	2.7133	8573470	A	G
1	BICF2G630710327	2.71731	8595207	A	G
1	BICF2P230315	2.72024	8604276	A	C
1	BICF2G630710345	2.72908	8613543	A	G
1	BICF2G630710368	2.74573	8630247	G	A
1	BICF2G630710409	2.76163	8647033	A	G
1	BICF2G630710410	2.76239	8647955	G	A
1	BICF2P801590	2.84952	8679834	G	A
1	BICF2P1476	2.85682	8697663	C	G
1	BICF2G630710467	2.87747	8711821	A	G
1	BICF2G630710480	2.87889	8717703	C	A
1	BICF2G630710495	2.88365	8728624	G	A
1	BICF2S23321456	2.88921	8746315	A	G
1	BICF2G630710527	2.89452	8751574	A	G
1	BICF2G630710545	2.8993	8762788	A	G
1	BICF2G630710563	2.90164	8775014	A	C
1	BICF2G630710585	2.91556	8785475	A	G
1	BICF2G630710596	2.92919	8798857	G	A
1	BICF2G630710611	2.98542	8833676	G	A
1	BICF2G630710632	3.0134	8847422	G	A
1	BICF2G630710651	3.0171	8863032	G	A
1	BICF2G630710660	3.02095	8870689	G	A
1	BICF2G630710678	3.02251	8878416	A	G
1	BICF2S22945143	3.02574	8888552	A	G
1	BICF2G630710699	3.02926	8899796	A	G
1	BICF2G630710701	3.03022	8903354	G	A
1	BICF2G630710719	3.04211	8920737	G	A
1	BICF2G630710724	3.04826	8926447	A	G
1	BICF2G630710726	3.04917	8927301	A	G
1	BICF2G630710733	3.05546	8934509	A	G
1	BICF2G630710760	3.06547	8955374	A	G
1	BICF2G630710766	3.06674	8958598	G	A
1	BICF2G630710800	3.07773	8975122	G	A
1	BICF2G630710810	3.0959	8980525	A	C
1	BICF2G630710819	3.10392	8993571	G	A
1	BICF2G630710832	3.11956	9010909	A	G
1	BICF2G630710837	3.12374	9017633	A	G
1	BICF2P1120946	3.13346	9033858	C	A
1	BICF2G630710853	3.13907	9041117	C	A
1	BICF2G630710867	3.14667	9055097	A	G
1	BICF2P463407	3.15249	9065606	A	G
1	BICF2G630710895	3.16202	9075453	G	A
1	BICF2G630710914	3.17529	9094017	G	A
1	BICF2G630710917	3.17601	9096236	G	A
1	BICF2S22931976	3.18019	9109243	A	G
1	BICF2G630710959	3.18258	9120663	G	A
1	BICF2P100940	3.1886	9134130	A	G
1	BICF2P549497	3.19162	9141313	A	G
1	BICF2G630711019	3.20315	9159357	T	A
1	BICF2G630711036	3.20656	9166089	A	G
1	BICF2G630711047	3.21742	9187067	G	A
1	BICF2G630711049	3.21772	9190035	A	G
1	BICF2G630711060	3.23873	9201414	G	A
1	chr1_9202940	3.23916	9202940	A	C
1	chr1_9203169	3.23923	9203169	G	A
1	chr1_9203398	3.23929	9203398	C	A
1	chr1_9204247	3.23953	9204247	A	G
1	BICF2G630711067	3.24185	9212509	G	A
1	BICF2G630711068	3.24238	9214283	A	C
1	BICF2G630711082	3.24532	9224106	G	A
1	BICF2G630711088	3.24796	9240098	A	G
1	BICF2P158777	3.25202	9257013	C	A
1	BICF2G630711094	3.26194	9273551	G	A
1	BICF2S23513417	3.26947	9288943	A	C
1	BICF2G630711105	3.27389	9296248	G	A
1	TIGRP2P7951_rs9003035	3.29106	9309123	G	A
1	BICF2P1252713	3.30187	9314397	A	C
1	TIGRP2P7957_rs9013755	3.30844	9325658	C	A
1	BICF2P467525	3.31482	9338347	A	G
1	TIGRP2P7974_rs8878364	3.32185	9354482	A	G
1	BICF2G630711114	3.3256	9362100	A	C
1	BICF2G630711115	3.33193	9377209	A	G
1	BICF2S23620468	3.3844	9396188	A	G
1	BICF2P477935	3.39229	9406695	C	A
1	BICF2S23535687	3.39395	9420442	A	G
1	BICF2S23318569	3.39489	9428903	G	A
1	BICF2P823657	3.39578	9440183	G	A
1	BICF2G630711133	3.41538	9459731	A	C
1	BICF2P861232	3.42611	9464337	T	A
1	BICF2P337159	3.45031	9477943	A	G
1	BICF2G630711160	3.45356	9486307	G	A
1	BICF2G630711166	3.45826	9502938	A	G
1	BICF2G630711183	3.47371	9520176	A	G
1	BICF2G630711199	3.47559	9526549	A	G
1	BICF2G630711226	3.49036	9540990	A	G
1	BICF2G630711231	3.49227	9545603	A	G
1	BICF2S23052776	3.4962	9557421	T	A
1	BICF2G630711272	3.49938	9565301	G	A
1	BICF2G630711277	3.5002	9573293	A	G
1	BICF2G630711289	3.50398	9578777	A	T
1	BICF2G630711302	3.51942	9592401	G	A
1	BICF2G630711318	3.53514	9604233	A	G
1	BICF2G630711324	3.54422	9612915	A	C
1	BICF2G630711334	3.5501	9629445	A	G
1	BICF2G630711348	3.55245	9638283	A	G
1	BICF2G630711365	3.5593	9649685	A	G
1	BICF2P1182394	3.57288	9659261	G	A
1	TIGRP2P8041_rs9097161	3.57713	9672599	A	G
1	BICF2P231214	3.58419	9690287	G	A
1	TIGRP2P8049_rs9045277	3.58859	9696341	A	G
1	TIGRP2P8057_rs8840856	3.59432	9710830	A	G
1	BICF2G630711388	3.60971	9720002	A	G
1	BICF2P821731	3.62854	9728738	G	A
1	TIGRP2P8074_rs9169598	3.64077	9741629	A	G
1	BICF2P741988	3.64599	9752154	A	C
1	TIGRP2P8083_rs8809960	3.66498	9773189	G	A
1	BICF2P962214	3.66514	9777156	C	G
1	BICF2P800642	3.66995	9787243	C	A
1	BICF2G630711433	3.68348	9799647	A	G
1	TIGRP2P8092_rs9196836	3.68884	9812380	A	G
1	BICF2S23153877	3.69459	9826231	G	A
1	BICF2S23514499	3.70175	9834647	A	G
1	BICF2G630711439	3.70418	9843203	A	C
1	BICF2S23337618	3.70986	9862442	A	C
1	BICF2G630711446	3.71364	9875555	A	G
1	BICF2P994359	3.71621	9881751	C	A
1	BICF2G630711451	3.71654	9882263	G	A
1	BICF2S23738428	3.72566	9897935	T	A
1	BICF2G630711453	3.72795	9909273	A	T
1	TIGRP2P8102_rs8584599	3.73324	9918462	A	G
1	BICF2P370403	3.74663	9934046	C	A
1	BICF2S23453035	3.76756	9961779	G	C
1	BICF2G630711456	3.77313	9968034	A	T
1	BICF2G630711458	3.77436	9969789	G	A
1	TIGRP2P8114_rs8622824	3.77932	9980780	C	A
1	BICF2G630711460	3.78672	10001661	G	A
1	TIGRP2P8121_rs9090075	3.78881	10008027	A	G
1	BICF2G630711464	3.7975	10027540	G	A
1	BICF2G630711468	3.80535	10038976	A	G
1	BICF2G630711494	3.81274	10060855	A	G
1	BICF2G630711497	3.81329	10064727	C	A
1	BICF2S2322427	3.82364	10093579	A	C
1	BICF2P763897	3.82624	10099935	A	G
1	BICF2P701385	3.82953	10107282	A	G
1	BICF2G630711516	3.84758	10138348	C	A
1	BICF2G630711539	3.91332	10214038	A	C
1	BICF2G630711540	3.92844	10231948	G	A
1	BICF2G630711545	3.9349	10238823	A	G
1	BICF2G630711562	3.94692	10255636	G	A
1	BICF2G630711565	3.94751	10257096	A	G
1	BICF2G630711577	3.96116	10271503	A	T
1	BICF2G630711594	4.00329	10309970	G	A
1	BICF2S2416695	4.03372	10329292	A	C
1	BICF2G630711607	4.04484	10341135	A	G
1	BICF2S23656672	4.08521	10357617	A	T
1	BICF2P883221	4.12731	10403384	G	A
1	BICF2P1188310	4.17742	10486877	C	A
1	BICF2P878157	4.18575	10508512	G	A
1	TIGRP2P8190_rs9076964	4.19938	10549938	A	C
1	BICF2P148604	4.24875	10633238	G	C
1	chr1_10672540	4.29026	10672540	C	A
1	chr1_10672746	4.29048	10672746	A	G
1	BICF2P956517	4.32539	10699423	G	A
1	BICF2P347999	4.33882	10731993	A	G
1	BICF2P1008542	4.37354	10756573	G	A
1	BICF2P1014047	4.38399	10780593	G	A
1	BICF2P59100	4.3894	10792454	A	C
1	TIGRP2P8218_rs8737210	4.40635	10813494	G	A
1	BICF2S2318592	4.41615	10822495	G	A
1	BICF2P570041	4.43361	10839245	C	A
1	BICF2P316588	4.43692	10847607	G	A
1	BICF2P814850	4.44535	10878370	G	A
1	BICF2S23155214	4.45398	10898701	A	C
1	BICF2P407470	4.50245	10934077	G	A
1	BICF2S22926875	4.52249	10976955	G	A
1	BICF2S23731517	4.53127	11014965	A	G
1	TIGRP2P8261_rs8668370	4.53236	11019380	G	C
1	BICF2S2309684	4.5402	11052005	C	A
1	BICF2S23653590	4.56067	11074423	G	C
1	BICF2P387634	4.56547	11091891	G	A
1	BICF2P258313	4.56672	11097654	G	A
1	TIGRP2P8291_rs8903611	4.57201	11111953	C	A
1	BICF2P629544	4.57564	11119991	A	G
1	BICF2P1266381	4.57795	11133985	C	A
1	chr1_11165907	4.61285	11165907	G	A
1	chr1_11166635	4.6132	11166635	G	A
1	chr1_11167678	4.6137	11167678	G	A
1	BICF2P1082366	4.61385	11167979	A	G
1	chr1_11168555	4.61413	11168555	A	G
1	BICF2S22961686	4.62315	11187180	C	A
1	BICF2S23731399	4.62524	11192441	A	C
1	BICF2P304894	4.69033	11286624	C	A
1	TIGRP2P8337_rs8738883	4.70553	11349092	C	G
1	BICF2P258539	4.71268	11368842	A	G
1	TIGRP2P8373_rs8521226	4.73017	11418720	G	A
1	BICF2P380596	4.86361	11438606	A	G
1	BICF2S23453352	4.88564	11457128	A	G
1	BICF2S23910124	4.88878	11465332	A	C
1	TIGRP2P8419_rs8959368	4.91421	11497808	G	A
1	BICF2P105695	4.91804	11501490	A	C
1	BICF2S23412474	4.93356	11523463	A	G
1	BICF2P1108272	4.94159	11539753	G	A
1	BICF2P631496	4.94708	11564083	A	G
1	BICF2P356018	4.95897	11601253	G	A
1	BICF2S2369046	4.97696	11629081	G	A
1	BICF2S23534100	4.99958	11653215	G	A
1	BICF2P6662	5.02143	11679629	G	A
1	BICF2P1277523	5.04697	11708684	A	G
1	BICF2P779428	5.05362	11730119	G	A
1	BICF2P576377	5.06004	11759885	G	A
1	BICF2S23114218	5.06829	11774784	A	G
1	BICF2P340398	5.06962	11779243	A	G
1	BICF2P654352	5.16361	11834885	A	G
1	TIGRP2P8517_rs8894908	5.17864	11844563	A	G
1	TIGRP2P8527_rs9134185	5.18317	11860536	A	G
1	BICF2S23013314	5.19012	11875141	C	G
1	TIGRP2P8538_rs8853941	5.19367	11884008	G	A
1	TIGRP2P8553_rs8392830	5.23607	11946797	G	A
1	TIGRP2P8555_rs8792137	5.24743	11951448	G	A
1	BICF2P137576	5.25079	11981850	G	A
1	TIGRP2P8588_rs8857173	5.25636	11998945	G	A
1	BICF2S23214790	5.26229	12007076	G	A
1	BICF2P1401451	5.27545	12024782	A	G
1	BICF2P1283139	5.28179	12033348	A	C
1	BICF2P107320	5.28868	12046335	A	G
1	TIGRP2P8605_rs8516721	5.2918	12055950	A	G
1	TIGRP2P8633_rs8991340	5.31032	12101184	C	A
1	TIGRP2P15313_rs9161584	5.32153	12124292	G	A
1	BICF2P1162632	5.33705	12144103	C	A
1	BICF2P301927	5.35258	12156624	G	A
1	chr1_12239369	5.41228	12239369	G	A
1	chr1_12246899	5.41987	12246899	A	C
1	BICF2P630488	5.4405	12267375	A	T
1	BICF2P630489	5.44182	12268168	G	A
1	BICF2P1045220	5.45274	12292936	A	G
1	TIGRP2P15426_rs8702677	5.45762	12305086	A	G
1	BICF2P1293785	5.46736	12326997	G	A
1	BICF2P508412	5.52342	12377571	A	G
1	BICF2P682714	5.53638	12395859	G	A
1	BICF2S23530860	5.55967	12416079	C	A
1	TIGRP2P15489_rs9216368	5.56295	12418403	A	G
1	BICF2P296037	5.64625	12470251	A	G
1	BICF2S23549662	5.66236	12488548	A	G
1	BICF2P606025	5.6804	12515484	A	G
1	BICF2S23727748	5.77157	12674746	A	G
1	BICF2P1166615	5.78711	12703724	G	A
1	BICF2P893554	5.80394	12724538	C	A
1	BICF2P1077045	5.80677	12732415	G	A
1	BICF2P730971	5.80937	12745113	A	G
1	BICF2P422182	5.80937	12752045	G	C
1	BICF2P349940	5.80937	12764760	A	G
1	BICF2S23417993	5.80937	12787647	A	T
1	BICF2P248994	5.80937	12829696	A	G
1	BICF2P363287	5.80937	12831740	A	G
1	BICF2P669790	5.80937	12843349	G	A
1	BICF2P1384375	5.81141	12863961	G	A
1	BICF2S23016406	5.81382	12868228	A	G
1	BICF2P869436	5.84448	12880943	T	A
1	BICF2P705124	5.85193	12891091	A	T
1	BICF2P543038	5.93061	12905968	A	T
1	BICF2P428432	5.94711	12926259	A	G
1	BICF2P636842	5.96359	12946001	G	A
1	BICF2P662198	5.96973	12954634	A	G
1	TIGRP2P15612_rs8932092	5.97798	12960312	A	G
1	BICF2P1171448	5.99108	12978143	A	G
1	BICF2P79987	5.99506	12985295	G	A
1	BICF2P745908	6.00198	13003212	G	A
1	BICF2P745909	6.003	13004908	A	C
1	BICF2P928162	6.02097	13022592	A	G
1	TIGRP2P15670_rs9208301	6.02781	13032121	G	A
1	TIGRP2P15677_rs8806610	6.03447	13044677	A	G
1	BICF2P1170079	6.03866	13047397	A	G
1	TIGRP2P15681_rs8498499	6.0546	13057467	G	A
1	BICF2S23258050	6.06216	13065849	G	A
1	BICF2P670585	6.07282	13080533	G	A
1	BICF2P584048	6.07845	13085178	A	C
1	BICF2P1008939	6.14439	13104855	A	G
1	BICF2P369301	6.2431	13115587	G	A
1	BICF2P863469	6.25301	13128683	C	A
1	BICF2P846867	6.25403	13132232	A	G
1	BICF2P534733	6.258	13137512	A	C
1	BICF2P576226	6.29517	13156695	C	A
1	BICF2P1398548	6.3528	13173311	A	T
1	BICF2S2361901	6.36064	13178719	G	A
1	BICF2P1261590	6.39228	13193114	A	G
1	chr1_13213824	6.47376	13213824	A	G
1	BICF2P1260680	6.47448	13214008	G	A
1	chr1_13223245	6.52103	13223245	G	A
1	chr1_13223302	6.52132	13223302	A	G
1	chr1_13223502	6.52233	13223502	G	A
1	chr1_13223724	6.52345	13223724	A	G
1	chr1_13233740	6.57392	13233740	A	C
1	chr1_13234133	6.5759	13234133	C	A
1	chr1_13234246	6.57647	13234246	G	A
1	chr1_13234382	6.57716	13234382	A	G
1	chr1_13234676	6.57864	13234676	A	G
1	BICF2S2397446	6.60114	13239142	A	G
1	chr1_13260261	6.62444	13260261	I	D
1	chr1_13260656	6.62487	13260656	G	A
1	BICF2S24112448	6.63151	13266679	G	A
1	BICF2S23337862	6.68947	13283523	A	G
1	BICF2S23762436	6.69207	13298012	G	A
1	BICF2S23422980	6.71054	13331028	A	C
1	chr1_13336245	6.71655	13336245	G	A
1	chr1_13336615	6.71697	13336615	G	A
1	BICF2S23445823	6.72964	13347614	A	G
1	TIGRP2P15720_rs8799784	6.75528	13355961	G	A
1	BICF2P1372927	6.77214	13369932	A	G
1	BICF2S23354689	6.79389	13375903	G	A
1	BICF2P897678	6.81917	13385246	A	G
1	TIGRP2P15732_rs8493414	6.83212	13396734	A	C
1	BICF2P1346707	6.85608	13412399	A	G
1	BICF2P1409469	6.85723	13428072	G	A
1	BICF2S23661189	6.85887	13431034	A	G
1	BICF2P342283	6.86398	13446742	A	G
1	BICF2P898749	6.86614	13454177	A	G
1	BICF2P1362061	6.86656	13463880	A	T
1	chr1_13466714	6.86694	13466714	A	C
1	chr1_13471714	6.86761	13471714	C	A
1	BICF2P561513	6.86763	13471855	G	C
1	BICF2P1240331	6.86851	13478424	A	G
1	chr1_13481722	6.8771	13481722	G	A
1	chr1_13493038	6.90655	13493038	A	G
1	BICF2P1038853	6.90758	13493435	C	G
1	BICF2P1038854	6.90769	13493609	A	G
1	chr1_13495946	6.90919	13495946	C	A
1	chr1_13505603	6.9154	13505603	G	A
1	BICF2S23513984	6.91569	13506057	A	C
1	chr1_13518860	6.92842	13518860	A	G
1	chr1_13518974	6.92854	13518974	A	G
1	chr1_13519154	6.92872	13519154	G	A
1	BICF2S23224159	6.93346	13523929	T	A
1	chr1_13525098	6.93478	13525098	A	G
1	chr1_13526109	6.93592	13526109	A	G
1	BICF2P915283	6.95175	13540188	C	A
1	BICF2P1035482	6.98762	13554172	A	G
1	BICF2P263531	7.02741	13560487	G	A
1	TIGRP2P15804_rs9196392	7.0436	13567459	A	G
1	BICF2S23454139	7.04386	13568168	G	A
1	BICF2P352064	7.05032	13585953	G	A
1	BICF2P404481	7.05207	13590516	A	G
1	TIGRP2P15814_rs9074722	7.05321	13601070	C	A
1	TIGRP2P15816_rs9114166	7.05416	13610738	C	A
1	TIGRP2P15823_rs9099765	7.05608	13629913	A	G
1	BICF2P326224	7.0566	13635403	A	G
1	BICF2P267707	7.06122	13647780	G	A
1	BICF2P1286100	7.06475	13657260	A	G
1	BICF2P1046207	7.06549	13659249	C	A
1	BICF2P1173323	7.07215	13681328	G	A
1	chr1_13685662	7.07878	13685662	A	G
1	chr1_13693007	7.09002	13693007	G	A
1	chr1_13693182	7.09029	13693182	A	G
1	chr1_13695455	7.09376	13695455	A	C
1	chr1_13717827	7.12798	13717827	G	A
1	BICF2P1079359	7.13625	13723229	A	G
1	chr1_13723779	7.13797	13723779	A	G
1	chr1_13725806	7.14435	13725806	A	G
1	chr1_13734423	7.17144	13734423	C	A
1	TIGRP2P15835_rs9156966	7.19883	13743136	A	G
1	BICF2S22942313	7.20699	13752491	A	G
1	TIGRP2P15838_rs8801024	7.21326	13759668	G	A
1	BICF2P426201	7.2184	13773492	C	A
1	BICF2P651874	7.22181	13782081	A	G
1	BICF2P46311	7.22671	13798565	G	A
1	BICF2P694207	7.24903	13805012	A	G
1	BICF2P622051	7.32649	13822697	A	C
1	BICF2P993746	7.3301	13829372	A	G
1	BICF2S2436535	7.33745	13842621	C	A
1	BICF2P396242	7.35372	13857178	G	A
1	BICF2S22916306	7.35807	13861908	A	G
1	BICF2P940553	7.3956	13873480	G	A
1	BICF2P295757	7.43039	13888539	A	G
1	TIGRP2P15885_rs8570710	7.44109	13898860	G	A
1	chr1_13901114	7.44268	13901114	A	G
1	BICF2P736091	7.44295	13901500	G	A
1	BICF2S23236635	7.44309	13901704	A	G
1	chr1_13901894	7.44322	13901894	I	D
1	chr1_13902044	7.44333	13902044	G	A
1	chr1_13902336	7.44354	13902336	A	G
1	chr1_13902575	7.4437	13902575	A	G
1	chr1_13903333	7.44424	13903333	D	I
1	chr1_13903421	7.4443	13903421	D	I
1	chr1_13903795	7.44456	13903795	A	G
1	BICF2P141254	7.45083	13912699	A	G
1	TIGRP2P15887_rs8743525	7.47391	13921357	A	G
1	BICF2P647658	7.48713	13932790	A	G
1	BICF2S23224431	7.49957	13944834	G	A
1	BICF2S23635165	7.51879	13963437	A	G
1	BICF2P160224	7.52445	13966852	G	A
1	BICF2P460868	7.57616	13987701	A	G
1	BICF2P252171	7.60087	14000177	G	A
1	TIGRP2P15910_rs8792131	7.63203	14021541	A	G
1	TIGRP2P15911_rs8826086	7.6357	14025015	G	A
1	chr1_14027995	7.6369	14027995	A	G
1	chr1_14028097	7.63694	14028097	A	G
1	chr1_14028546	7.63712	14028546	A	T
1	chr1_14028691	7.63718	14028691	A	G
1	BICF2P102423	7.64114	14038517	A	G
1	TIGRP2P15921_rs9035080	7.64411	14051040	G	A
1	TIGRP2P15926_rs8935881	7.64594	14058776	A	G
1	BICF2P1438243	7.64697	14075376	A	G
1	BICF2S22943775	7.64976	14089087	G	A
1	BICF2P300536	7.65089	14100367	G	A
1	BICF2P69061	7.65352	14120734	A	G
1	BICF2P931019	7.65438	14124297	A	G
1	BICF2P172990	7.65508	14133089	G	A
1	TIGRP2P15939_rs8638348	7.65614	14154296	A	G
1	TIGRP2P15940_rs9048842	7.65615	14171000	G	A
1	BICF2P1166345	7.65616	14173454	G	A
1	TIGRP2P15943_rs9090365	7.65617	14187541	G	A
1	TIGRP2P15945_rs8794906	7.65793	14201871	G	A
1	BICF2S2334324	7.65899	14217295	G	A
1	BICF2S23115010	7.66078	14226811	C	A
1	BICF2S23057675	7.66219	14231717	G	A
1	BICF2S23515973	7.67127	14248782	T	A
1	BICF2S23524163	7.67333	14252712	A	C
1	BICF2S23147946	7.7047	14281609	A	G
1	BICF2P213116	7.70874	14287726	C	A
1	TIGRP2P15961_rs9051962	7.76696	14316933	G	A
1	BICF2P701631	7.78232	14323114	A	G
1	BICF2S23638404	7.79284	14333504	A	G
1	BICF2S23031795	7.79377	14346372	A	G
1	BICF2P1246266	7.79541	14357113	A	G
1	BICF2P956985	7.79738	14378509	G	A
1	BICF2P985873	7.80192	14389797	A	G
1	BICF2P510074	7.80364	14391559	A	G
1	BICF2S23346814	7.82189	14402319	G	A
1	BICF2S22944621	7.83235	14416073	G	A
1	BICF2P625974	7.84398	14429234	A	G
1	BICF2S2293000	7.90671	14456169	G	A
1	BICF2P1036859	7.92223	14465969	C	A
1	BICF2P1307086	7.92816	14472225	A	G
1	TIGRP2P16004_rs9234951	8.05272	14484107	A	G
1	TIGRP2P16009_rs9126768	8.05619	14488488	G	A
1	BICF2S23342735	8.06284	14494290	G	A
1	chr1_14503852	8.10155	14503852	A	G
1	chr1_14503912	8.10179	14503912	A	G
1	BICF2S23311738	8.11814	14507952	G	A
1	chr1_14517554	8.1229	14517554	G	A
1	BICF2P221798	8.12739	14526630	A	G
1	BICF2S23537870	8.14932	14534509	A	G
1	chr1_14535980	8.15367	14535980	A	G
1	chr1_14536842	8.15622	14536842	G	A
1	BICF2P1107	8.17118	14541895	A	G
1	BICF2P355231	8.23464	14559119	G	A
1	BICF2P355227	8.23606	14560189	C	A
1	BICF2P468796	8.2398	14563023	G	A
1	BICF2P373888	8.24089	14575286	C	A
1	BICF2P739054	8.241	14594581	A	C
1	BICF2P482378	8.24107	14608143	G	A
1	chr1_14614352	8.24111	14614352	A	T
1	BICF2P612019	8.24112	14615890	A	G
1	BICF2P1137687	8.24181	14627508	A	G
1	BICF2P694792	8.24262	14651579	A	G
1	TIGRP2P16031_rs8889116	8.24263	14655973	C	A
1	BICF2P523223	8.2444	14673982	A	G
1	BICF2P1362381	8.25811	14682573	A	C
1	BICF2P1249574	8.32576	14693619	A	G
1	BICF2P1319517	8.32695	14708146	A	G
1	BICF2P621418	8.3278	14718141	A	G
1	BICF2P1225386	8.32862	14732871	G	A
1	BICF2P976808	8.32863	14736839	G	A
1	BICF2S22930792	8.32971	14751718	A	G
1	BICF2P1104184	8.33104	14758993	C	A
1	BICF2P572866	8.33186	14771450	A	G
1	BICF2P51884	8.3327	14785901	G	A
1	chr1_14789526	8.33359	14789526	A	G
1	chr1_14789648	8.33362	14789648	G	A
1	BICF2P51876	8.33363	14789699	A	G
1	BICF2P51875	8.33367	14789870	A	G
1	chr1_14790538	8.33384	14790538	A	C
1	chr1_14791848	8.33416	14791848	A	G
1	chr1_14792233	8.33425	14792233	C	A
1	chr1_14792615	8.33435	14792615	A	G
1	chr1_14792692	8.33437	14792692	G	A
1	TIGRP2P16037_rs8652110	8.33547	14797158	A	G
1	BICF2P230951	8.33871	14805156	G	A
1	BICF2P674288	8.34971	14821310	G	A
1	BICF2P181859	8.35236	14830785	A	C
1	BICF2P1102627	8.36576	14849733	C	A
1	BICF2P646881	8.3689	14855591	A	G
1	TIGRP2P16053_rs9041190	8.38446	14866292	G	A
1	BICF2G630711645	8.39318	14880841	G	A
1	BICF2G630711673	8.39837	14892273	C	A
1	BICF2G630711678	8.41357	14896448	C	A
1	BICF2S23630146	8.4904	14918904	A	G
1	TIGRP2P16066_rs9123992	8.49213	14921247	A	G
1	BICF2G630711695	8.50773	14937979	G	A
1	BICF2G630711711	8.51836	14950539	G	A
1	BICF2G630711718	8.52225	14956125	A	G
1	BICF2G630711735	8.5319	14969369	G	A
1	BICF2P658111	8.54817	14977014	A	G
1	chr1_14986220	8.56374	14986220	A	C
1	BICF2G630711764	8.56721	14988276	A	G
1	BICF2G630711794	8.6034	15005529	A	G
1	BICF2G630711817	8.62431	15014153	A	G
1	BICF2G630711829	8.70461	15031630	T	A
1	TIGRP2P16085_rs8540443	8.72894	15036132	G	A
1	BICF2P1075612	8.74312	15053383	A	G
1	BICF2G630711877	8.74746	15057467	A	G
1	TIGRP2P16106_rs9076289	8.7674	15080381	G	A
1	BICF2P276918	8.78164	15098120	A	G
1	BICF2G630711952	8.81056	15108508	G	A
1	BICF2G630711956	8.8257	15116966	C	A
1	BICF2P1294541	8.85172	15141151	A	G
1	BICF2G630712003	8.90259	15160307	G	A
1	TIGRP2P16118_rs9171153	8.90627	15167464	A	G
1	BICF2G630712032	8.90876	15172672	G	A
1	chr1_15184377	8.98073	15184377	C	A
1	BICF2G630712060	8.98243	15184653	G	A
1	BICF2G630712066	8.99275	15186332	A	G
1	BICF2G630712076	8.99294	15189413	C	G
1	BICF2G630712091	8.99358	15199402	A	G
1	BICF2G630712094	8.99438	15204569	G	A
1	BICF2S23327749	8.99439	15207553	A	G
1	BICF2G630712117	8.99522	15218485	A	G
1	BICF2G630712141	8.99587	15230599	A	C
1	chr1_15234520	8.99607	15234520	A	G
1	BICF2G630712154	8.99674	15248017	G	A
1	BICF2G630712167	8.99863	15266342	A	G
1	BICF2G630712176	9.00155	15280943	G	A
1	BICF2P129631	9.00529	15288468	C	G
1	BICF2G630712180	9.00976	15309118	A	T
1	BICF2G630712182	9.01075	15321057	G	A
1	BICF2G630712183	9.0108	15321883	G	A
1	BICF2G630712185	9.01152	15334319	A	G
1	TIGRP2P16135_rs9240396	9.01438	15352329	C	A
1	BICF2P1005766	9.01596	15364978	G	A
1	BICF2G630712191	9.01766	15372503	G	A
1	BICF2G630712210	9.02031	15380050	A	G
1	BICF2P701174	9.02947	15391799	G	A
1	BICF2P784323	9.04234	15411076	A	G
1	BICF2G630712257	9.04488	15418100	A	G
1	BICF2G630712263	9.05027	15431051	A	C
1	BICF2G630712264	9.05077	15436835	A	G
1	BICF2G630712269	9.05283	15448285	A	G
1	BICF2P620330	9.05773	15460515	A	C
1	BICF2G630712299	9.07498	15491995	G	A
1	BICF2G630712300	9.07582	15496312	G	A
1	TIGRP2P16163_rs9228354	9.08134	15511136	A	G
1	BICF2S2357481	9.08395	15517214	C	A
1	BICF2G630712331	9.08838	15529859	G	A
1	BICF2G630712362	9.09378	15544090	A	G
1	BICF2G630712366	9.09856	15548491	A	G
1	BICF2G630712387	9.10027	15553192	G	A
1	TIGRP2P16178_rs8530955	9.10482	15566979	A	G
1	BICF2G630712428	9.11306	15590031	A	G
1	BICF2G630712434	9.11818	15598773	G	A
1	BICF2G630712444	9.12192	15612220	A	C
1	BICF2S23112242	9.13976	15624640	A	G
1	BICF2P596309	9.14864	15635861	A	G
1	BICF2P1007324	9.15528	15644107	A	G
1	BICF2G630712489	9.1652	15658711	C	A
1	BICF2G630712495	9.16912	15673409	G	A
1	BICF2G630712506	9.17152	15688491	A	G
1	BICF2G630712518	9.17251	15693895	G	A
1	BICF2G630712527	9.17719	15711918	G	A
1	BICF2P1455976	9.17822	15714469	C	A
1	BICF2P348161	9.18049	15728099	C	G
1	BICF2S23414543	9.18324	15736401	A	G
1	BICF2G630712556	9.19501	15757117	G	A
1	BICF2G630712578	9.19979	15770986	G	A
1	BICF2P1435659	9.20552	15783983	A	G
1	TIGRP2P16213_rs8686742	9.2115	15794393	G	A
1	BICF2G630712614	9.22759	15805483	G	A
1	BICF2P1171762	9.23909	15816348	A	G
1	BICF2G630712641	9.24666	15830445	A	G
1	BICF2G630712663	9.25479	15840316	G	A
1	BICF2S23254222	9.27239	15852260	C	A
1	BICF2G630712709	9.27903	15873535	G	A
1	BICF2S23651635	9.27965	15874938	C	A
1	BICF2G630712750	9.29054	15896352	G	A
1	BICF2G630712755	9.29487	15900750	A	C
1	BICF2S23029066	9.30241	15911482	G	A
1	BICF2G630712777	9.30441	15920290	A	G
1	TIGRP2P16266_rs8700774	9.30445	15920324	C	G
1	BICF2G630712815	9.32428	15948746	A	G
1	BICF2G630712835	9.33014	15962377	T	A
1	BICF2G630712851	9.33833	15970326	C	A
1	BICF2P436714	9.35305	15982964	C	A
1	BICF2P411587	9.35951	15992651	G	A
1	chr1_15998040	9.36213	15998040	G	A
1	chr1_16002811	9.36444	16002811	C	A
1	chr1_16002821	9.36445	16002821	A	G
1	chr1_16009193	9.36754	16009193	A	T
1	BICF2P636206	9.36804	16010214	C	A
1	BICF2S22958919	9.36965	16013787	A	G
1	BICF2G630712884	9.37776	16024354	G	A
1	BICF2P738529	9.38861	16045803	A	G
1	BICF2P1239489	9.39026	16053508	G	A
1	TIGRP2P16286_rs8968917	9.39169	16063459	A	C
1	BICF2P1163793	9.39491	16078323	A	T
1	BICF2G630712895	9.39651	16082782	A	G
1	BICF2G630712899	9.40561	16106412	G	A
1	BICF2G630712908	9.40872	16121427	G	A
1	chr1_16132465	9.41377	16132465	A	C
1	BICF2G630712915	9.41401	16132998	C	G
1	BICF2G630712921	9.41482	16138985	G	A
1	BICF2G630712979	9.41816	16156784	A	G
1	BICF2P1038124	9.41819	16162212	A	G
1	BICF2G630712994	9.41887	16162703	A	G
1	BICF2G630712999	9.42085	16175817	A	G
1	BICF2G630713011	9.42234	16185504	G	A
1	BICF2G630713017	9.42409	16196294	C	G
1	BICF2G630713040	9.42948	16208241	G	A
1	BICF2G630713056	9.43355	16219720	A	G
1	BICF2G630713087	9.43717	16231036	G	A
1	BICF2G630713106	9.4433	16244265	A	C
1	BICF2G630713129	9.447	16255217	A	G
1	BICF2G630713147	9.45167	16265331	A	G
1	BICF2G630713157	9.45922	16281556	C	G
1	BICF2G630713161	9.46941	16293337	A	C
1	BICF2G630713167	9.47889	16306787	A	G
1	BICF2P1110155	9.48371	16320005	G	A
1	BICF2G630713221	9.48499	16324420	A	G
1	BICF2G630713238	9.4891	16337721	A	C
1	BICF2G630713244	9.49269	16359855	A	G
1	BICF2S23756203	9.49686	16379257	G	A
1	BICF2P282588	9.49931	16388502	C	A
1	BICF2G630713250	9.50316	16399830	A	G
1	BICF2G630713257	9.51055	16418729	A	G
1	BICF2S23312889	9.51459	16428724	C	G
1	BICF2G630713269	9.52101	16440171	A	G
1	BICF2G630713308	9.53467	16460238	A	G
1	BICF2G630713309	9.53544	16461127	A	G
1	BICF2S23911228	9.6456	16482218	A	G
1	BICF2P1352928	9.65348	16484849	C	A
1	BICF2P347527	9.69176	16500159	G	A
1	BICF2G630713318	9.70019	16508273	G	A
1	BICF2G630713327	9.71488	16523082	G	A
1	BICF2G630713341	9.72387	16531663	A	G
1	BICF2G630713357	9.7463	16546927	A	C
1	TIGRP2P16339_rs8847799	9.75285	16561669	C	A
1	BICF2G630713376	9.75925	16586375	A	G
1	BICF2S23532118	9.76304	16591910	A	G
1	BICF2G630713377	9.79153	16613169	G	A
1	BICF2S2419179	9.79834	16627192	A	C
1	BICF2G630713378	9.85855	16639703	G	A
1	BICF2G630713379	9.86152	16649665	A	G
1	BICF2G630713380	9.86808	16663755	T	A
1	BICF2P1030733	9.93255	16680743	C	G
1	chr1_16688757	9.96201	16688757	G	A
1	chr1_16700102	10.0037	16700102	G	A
1	G12f32S160	10.0175	16703850	A	G
1	BICF2G630713381	10.0819	16723651	C	G
1	BICF2P539050	10.095	16753671	C	G
1	BICF2G630713386	10.127	16770912	C	G
1	BICF2G630713389	10.1635	16777318	A	G
1	BICF2G630713396	10.183	16780762	G	A
1	BICF2G630713400	10.1954	16782943	C	A
1	TIGRP2P16352_rs8891819	10.2138	16799708	A	G
1	BICF2G630713411	10.2247	16806542	A	G
1	BICF2G630713424	10.2283	16811874	T	A
1	BICF2S23349334	10.2285	16812062	A	G
1	BICF2P634645	10.2371	16819803	G	A
1	BICF2G630713443	10.2374	16820003	G	A
1	BICF2P958503	10.244	16829946	A	G
1	BICF2G630713455	10.2538	16835322	G	A
1	BICF2P798939	10.2769	16844869	A	G
1	BICF2P191948	10.2848	16854080	A	G
1	chr1_16869158	10.3016	16869158	A	G
1	TIGRP2P16372_rs9041059	10.3048	16872021	A	G
1	BICF2P391549	10.3056	16876417	A	G
1	BICF2P279065	10.3076	16889483	A	G
1	TIGRP2P16385_rs8513819	10.3437	16916113	A	G
1	BICF2P893167	10.3539	16923606	C	A
1	BICF2P518184	10.3691	16936332	A	G
1	chr1_16944232	10.403	16944232	A	G
1	TIGRP2P16395_rs9237869	10.4151	16947053	G	A
1	TIGRP2P16400_rs8609472	10.4349	16956533	G	A
1	TIGRP2P16416_rs8992752	10.48	16968037	G	A
1	chr1_16975127	10.4858	16975127	A	G
1	BICF2P190688	10.4928	16983628	A	G
1	BICF2P1003421	10.5038	16997869	G	A
1	BICF2P1393041	10.5288	17003688	A	C
1	BICF2P1469214	10.5695	17013222	A	G
1	BICF2G630713467	10.609	17033376	A	C
1	BICF2G630713472	10.6429	17038060	A	C
1	BICF2G630713521	10.6829	17063159	A	G
1	chr1_17079862	10.7175	17079862	A	G
1	BICF2P895104	10.7196	17080855	A	G
1	BICF2S23429070	10.7206	17081733	C	A
1	BICF2G630713549	10.777	17090951	A	C
1	chr1_17094403	10.7803	17094403	A	G
1	BICF2G630713554	10.7862	17100543	A	G
1	chr1_17108311	10.7979	17108311	A	G
1	BICF2G630713558	10.801	17110373	A	G
1	chr1_17113759	10.8067	17113759	G	C
1	BICF2G630713570	10.8258	17125112	A	G
1	BICF2P408235	10.8293	17128451	C	A
1	BICF2G630713595	10.8339	17135819	G	A
1	chr1_17143743	10.8515	17143743	A	G
1	BICF2P1049342	10.8648	17149726	A	G
1	TIGRP2P16436_rs8508371	10.8681	17153514	C	A
1	chr1_17154374	10.8688	17154374	A	G
1	BICF2P537291	10.8816	17171273	G	A
1	BICF2P518821	10.8851	17180667	A	G
1	TIGRP2P16445_rs8874129	10.8877	17186610	G	A
1	BICF2P673942	10.901	17200947	A	G
1	chr1_17208837	10.9209	17208837	A	G
1	BICF2G630713640	10.9299	17212415	A	C
1	BICF2G630713653	10.938	17220963	A	G
1	BICF2P155129	10.9497	17236459	A	C
1	BICF2G630713680	10.9583	17246152	G	A
1	BICF2G630713682	10.9596	17249128	A	T
1	BICF2G630713686	10.9915	17263074	A	C
1	BICF2P777530	10.9962	17274039	A	G
1	BICF2G630713688	11.0024	17278430	A	G
1	BICF2G630713712	11.0093	17292432	A	G
1	BICF2G630713733	11.0145	17302397	G	A
1	TIGRP2P16480_rs8758959	11.0226	17315566	A	G
1	BICF2P1295166	11.0285	17325705	A	G
1	BICF2G630713757	11.0343	17336561	A	G
1	BICF2G630713782	11.066	17355373	G	A
1	BICF2G630713809	11.0711	17371769	A	G
1	BICF2G630713815	11.0718	17373241	G	A
1	BICF2G630713816	11.0721	17373831	A	C
1	chr1_17375351	11.0728	17375351	A	G
1	BICF2G630713819	11.0732	17376281	C	A
1	BICF2G630713820	11.0732	17376368	A	G
1	chr1_17376826	11.0734	17376826	A	G
1	BICF2G630713834	11.0762	17382980	C	A
1	BICF2G630713845	11.0795	17398182	G	A
1	BICF2G630713855	11.083	17409289	A	G
1	BICF2P764755	11.1085	17419125	A	G
1	BICF2P895499	11.1161	17436894	G	A
1	TIGRP2P16525_rs8882612	11.1178	17443755	C	A
1	chr1_17445618	11.1188	17445618	A	G
1	BICF2G630713890	11.1191	17446347	A	G
1	chr1_17446766	11.1194	17446766	G	A
1	BICF2G630713894	11.1219	17451480	G	A
1	BICF2G630713904	11.1268	17463345	A	G
1	chr1_17464549	11.1275	17464549	A	C
1	BICF2G630713905	11.1276	17464820	A	T
1	BICF2G630713917	11.1361	17480289	A	G
1	BICF2P734435	11.1401	17490068	A	C
1	BICF2P734437	11.1404	17490326	A	G
1	BICF2P734438	11.1406	17490447	G	A
1	BICF2G630713926	11.1408	17490618	G	C
1	chr1_17490740	11.1409	17490740	A	G
1	chr1_17490998	11.1412	17490998	A	G
1	chr1_17491056	11.1413	17491056	G	C
1	chr1_17491317	11.1416	17491317	A	T
1	BICF2G630713962	11.161	17508176	A	G
1	BICF2G630713973	11.1621	17510437	A	G
1	chr1_17524359	11.1758	17524359	A	G
1	BICF2G630713998	11.1759	17524497	A	G
1	chr1_17524506	11.1759	17524506	A	G
1	BICF2G630714000	11.1765	17525078	A	G
1	chr1_17525093	11.1766	17525093	G	A
1	chr1_17525427	11.1769	17525427	G	A
1	chr1_17525501	11.177	17525501	G	A
1	chr1_17525603	11.1771	17525603	A	G
1	BICF2G630714004	11.1772	17525730	T	A
1	BICF2G630714008	11.1777	17526195	G	A
1	BICF2G630714009	11.178	17526463	C	G
1	BICF2P162205	11.1781	17526522	A	G
1	chr1_17526702	11.1782	17526702	G	A
1	BICF2S23425898	11.1881	17536104	G	A
1	BICF2P952022	11.1979	17548401	A	G
1	BICF2P864404	11.2066	17557024	A	G
1	TIGRP2P16578_rs8862516	11.2071	17557598	A	C
1	BICF2G630714030	11.2222	17575316	A	G
1	BICF2S23037200	11.2296	17587551	G	A
1	BICF2S23047697	11.232	17589724	G	A
1	BICF2G630714047	11.314	17610117	G	A
1	BICF2G630714052	11.3178	17612158	A	C
1	chr1_17629250	11.3628	17629250	A	G
1	chr1_17629899	11.3645	17629899	G	A
1	BICF2G630714066	11.3664	17630626	A	G
1	BICF2G630714067	11.3681	17631263	A	G
1	BICF2G630714068	11.3685	17631438	G	C
1	chr1_17631987	11.3732	17631987	G	A
1	chr1_17632580	11.3783	17632580	C	A
1	BICF2G630714071	11.3871	17633594	G	A
1	BICF2G630714072	11.389	17633819	G	A
1	BICF2G630714076	11.4059	17635786	G	A
1	BICF2G630714081	11.4235	17646203	G	A
1	BICF2S22954480	11.4306	17659479	A	G
1	BICF2G630714100	11.4397	17667781	G	C
1	BICF2P404332	11.4449	17677063	G	C
1	BICF2S23435772	11.4696	17688017	A	G
1	BICF2P339458	11.4791	17692763	A	G
1	BICF2P1223885	11.4972	17704361	G	A
1	BICF2P709584	11.5005	17709766	A	G
1	BICF2P172537	11.5033	17712307	G	A
1	BICF2G630714103	11.5233	17726062	A	C
1	BICF2G630714105	11.528	17726883	G	A
1	BICF2G630714118	11.5369	17743906	G	A
1	BICF2G630714129	11.5393	17750078	G	A
1	BICF2G630714130	11.5397	17751198	G	A
1	BICF2G630714145	11.547	17765993	A	G
1	TIGRP2P16600_rs8818545	11.6097	17773356	G	A
1	BICF2G630714153	11.6246	17786696	A	C
1	BICF2G630714169	11.6358	17796222	G	A
1	BICF2G630714176	11.6463	17808236	C	A
1	BICF2G630714188	11.6612	17824831	A	G
1	BICF2G630714206	11.6892	17840485	G	A
1	BICF2P1465145	11.7018	17846763	G	A
1	TIGRP2P16613_rs9171180	11.7253	17860709	G	A
1	BICF2G630714226	11.7454	17870438	A	G
1	TIGRP2P16614_rs8709293	11.7548	17876666	A	G
1	BICF2G630714233	11.7782	17889488	C	A
1	BICF2G630714236	11.8024	17903166	A	G
1	BICF2P846937	11.8084	17911755	A	G
1	BICF2S23427278	11.8188	17927062	G	A
1	BICF2G630714275	11.8255	17939101	C	A
1	BICF2G630714292	11.8354	17952061	A	G
1	BICF2P478930	11.8385	17956021	G	A
1	BICF2P1009249	11.8502	17963447	G	A
1	TIGRP2P16637_rs9039773	11.9439	17972306	A	G
1	BICF2G630714328	11.9743	17981639	G	A
1	TIGRP2P16643_rs9089258	11.9902	17998067	A	G
1	BICF2G630714331	11.9982	18006152	A	G
1	TIGRP2P16648_rs9203177	12.0063	18015181	C	A
1	TIGRP2P16656_rs9062503	12.0174	18036411	G	A
1	TIGRP2P16661_rs8631863	12.0194	18039988	A	G
1	BICF2G630714377	12.0257	18050538	G	A
1	BICF2G630714387	12.0434	18067220	C	A
1	BICF2G630714411	12.0502	18079007	A	C
1	BICF2G630714416	12.0563	18085253	A	G
1	TIGRP2P16671_rs9202034	12.066	18095245	A	C
1	BICF2S23221565	12.073	18107386	A	G
1	BICF2G630714480	12.0839	18120975	G	A
1	BICF2S2333765	12.0936	18131176	A	G
1	BICF2G630714487	12.1115	18142442	A	G
1	BICF2G630714502	12.1304	18154349	G	A
1	BICF2P802180	12.1831	18164999	A	G
1	BICF2G630714515	12.1916	18176849	A	G
1	BICF2G630714529	12.2302	18196519	A	G
1	BICF2G630714538	12.2376	18201249	A	G
1	BICF2G630714543	12.2645	18212723	G	A
1	TIGRP2P16698_rs8970755	12.2738	18230234	G	A
1	BICF2G630714585	12.2755	18233230	A	G
1	BICF2G630714599	12.2785	18246942	A	G
1	BICF2G630714618	12.2843	18257851	G	A
1	chr1_18265182	12.2856	18265182	A	C
1	BICF2P822605	12.2862	18268077	G	A
1	BICF2P431281	12.2868	18271867	T	A
1	BICF2S23540055	12.2878	18278533	G	A
1	BICF2P363532	12.2878	18278666	G	A
1	chr1_18279197	12.2879	18279197	I	D
1	BICF2P363533	12.2879	18279276	G	A
1	BICF2P1341927	12.2911	18301303	G	C
1	BICF2P1341921	12.2919	18302046	A	C
1	BICF2G630714624	12.2957	18322316	G	A
1	BICF2G630714631	12.2976	18330993	G	A
1	BICF2G630714635	12.3215	18337458	A	G
1	BICF2P1153297	12.3224	18337681	G	A
1	chr1_18338112	12.324	18338112	C	A
1	chr1_18338770	12.3264	18338770	G	A
1	BICF2S23754080	12.3745	18351745	A	G
1	BICF2G630714647	12.3746	18360583	A	C
1	BICF2G630714657	12.3762	18372431	A	G
1	BICF2S23735739	12.377	18383320	A	G
1	BICF2S2303742	12.4554	18394807	A	G
1	BICF2G630714678	12.4889	18408043	C	A
1	BICF2G630714699	12.496	18417394	G	A
1	BICF2G630714715	12.5134	18436498	A	C
1	BICF2G630714718	12.5182	18440810	G	A
1	BICF2S23256308	12.5562	18453404	T	A
1	BICF2S23148503	12.5605	18464410	A	G
1	BICF2G630714751	12.57	18481237	A	T
1	chr1_18487508	12.5789	18487508	G	A
1	BICF2G630714759	12.5843	18491257	G	A
1	BICF2G630714765	12.5978	18498485	G	A
1	BICF2G630714786	12.6101	18514470	G	A
1	BICF2G630714787	12.6116	18524177	A	G
1	BICF2G630714800	12.6239	18543235	A	C
1	BICF2G630714801	12.6249	18544398	A	G
1	BICF2P626377	12.6529	18559607	A	C
1	TIGRP2P16741_rs8775542	12.6636	18588383	A	C
1	TIGRP2P16748_rs9167563	12.6682	18593202	C	A
1	BICF2P518563	12.6812	18603592	G	A
1	BICF2S22914470	12.6894	18618404	A	G
1	BICF2P974068	12.6957	18624247	A	G
1	BICF2S23426949	12.7218	18643135	A	G
1	BICF2G630714841	12.7274	18652876	A	G
1	BICF2P508940	12.7569	18662684	A	G
1	BICF2G630714876	12.7765	18679747	A	G
1	BICF2G630714883	12.7858	18689187	A	G
1	BICF2S23753581	12.8077	18711288	G	A
1	BICF2S23014337	12.8481	18724532	A	G
1	BICF2S22937286	12.8497	18727675	A	G
1	BICF2G630714898	12.8652	18738968	A	G
1	BICF2G630714912	12.8795	18753645	A	G
1	BICF2G630714954	12.8936	18772717	G	A
1	BICF2S2376916	12.901	18773975	A	C
1	BICF2P1238594	12.9549	18788595	A	G
1	BICF2P34866	12.9745	18799421	A	G
1	BICF2S23110908	13.0039	18811386	A	G
1	BICF2P1438688	13.006	18828547	C	A
1	BICF2P563895	13.0068	18835955	A	G
1	chr1_18840136	13.0073	18840136	G	A
1	chr1_18855187	13.0089	18855187	A	G
1	TIGRP2P16779_rs8518444	13.0098	18863686	C	A
1	chr1_18865258	13.0098	18865258	C	A
1	BICF2P989144	13.0098	18871775	C	A
1	chr1_18874923	13.0101	18874923	C	A
1	chr1_18891545	13.0113	18891545	A	G
1	chr1_18908939	13.0126	18908939	A	G
1	BICF2P168557	13.0136	18922060	A	G
1	BICF2P1288587	13.016	18928715	A	G
1	BICF2P898095	13.0214	18947727	C	G
1	TIGRP2P16782_rs8710453	13.0216	18957806	C	A
1	BICF2P1113084	13.0248	18973503	G	A
1	BICF2P1159753	13.0278	18983119	C	A
1	BICF2G630714964	13.0325	19002760	G	A
1	BICF2P208503	13.0336	19015038	T	A
1	BICF2P1224492	13.0348	19035158	A	C
1	BICF2P737491	13.0351	19041152	G	A
1	BICF2P829748	13.036	19056700	G	A
1	BICF2P597559	13.0368	19069941	G	A
1	BICF2P1057099	13.037	19073794	C	A
1	BICF2P409253	13.0379	19088174	A	G
1	TIGRP2P16786_rs9133775	13.0389	19105086	A	G
1	BICF2P897761	13.0391	19109733	G	A
1	BICF2P540955	13.0408	19122439	A	G
1	BICF2P1083621	13.041	19133517	G	A
1	BICF2P1427080	13.042	19145641	A	G
1	BICF2P507242	13.043	19153101	G	C
1	BICF2S22954521	13.0605	19165031	A	G
1	BICF2P1197165	13.0679	19176612	G	A
1	TIGRP2P16796_rs8980048	13.0689	19191686	A	G
1	chr1_19195291	13.0692	19195291	G	A
1	BICF2S231429	13.0704	19209043	A	G
1	TIGRP2P16807_rs9052122	13.0704	19219616	A	T
1	TIGRP2P16815_rs9100025	13.0786	19229815	A	T
1	BICF2P62879	13.0815	19231810	G	A
1	BICF2G630714968	13.0815	19231838	A	G
1	BICF2P1225994	13.0885	19238089	A	G
1	BICF2P438420	13.098	19247015	A	G
1	BICF2S23518964	13.1209	19260476	G	A
1	BICF2S23026603	13.1323	19281794	C	A
1	BICF2P95076	13.1702	19291628	A	C
1	BICF2S23010890	13.2125	19312763	A	C
1	BICF2S23021320	13.2482	19316603	G	A
1	BICF2P407996	13.2584	19342446	G	A
1	BICF2S2413105	13.2655	19361613	G	A
1	BICF2P86167	13.2678	19371454	A	G
1	BICF2S23451625	13.273	19385401	G	A
1	TIGRP2P16848_rs8955685	13.2791	19399416	C	A
1	BICF2P753865	13.2817	19406222	A	G
1	BICF2G630714985	13.2908	19418649	A	G
1	BICF2G630715002	13.2997	19430743	G	A
1	BICF2G630715025	13.3168	19444356	A	G
1	BICF2P1167150	13.335	19458982	G	A
1	BICF2P284095	13.376	19474422	A	G
1	BICF2G630715029	13.3834	19483125	A	G
1	BICF2G630715032	13.4003	19492481	A	G
1	BICF2G630715037	13.4277	19503280	G	A
1	BICF2S2291054	13.4586	19515473	A	G
1	BICF2P1057541	13.4705	19528106	G	A
1	BICF2S23453175	13.4741	19534046	A	G
1	BICF2P1284504	13.4802	19545293	A	G
1	BICF2G630715088	13.4947	19568314	A	G
1	BICF2G630715114	13.513	19585555	A	G
1	BICF2G630715122	13.5152	19594047	A	C
1	BICF2P612910	13.5176	19602289	A	G
1	BICF2S23024405	13.5218	19615058	G	A
1	BICF2G630715150	13.5302	19626625	G	A
1	BICF2G630715169	13.5354	19636509	A	G
1	BICF2P348329	13.5392	19641020	A	C
1	BICF2G630715179	13.5465	19652084	A	G
1	BICF2G630715194	13.5606	19667530	G	A
1	BICF2G630715208	13.5625	19670479	A	G
1	TIGRP2P16901_rs8842380	13.5672	19685669	G	A
1	BICF2P1095628	13.5702	19699633	A	G
1	BICF2P788591	13.5723	19709660	A	C
1	BICF2P287600	13.5746	19719094	G	A
1	BICF2P278076	13.5776	19739556	A	C
1	TIGRP2P16921_rs9138076	13.5793	19742741	G	A
1	BICF2S23526960	13.5823	19757907	A	G
1	BICF2P10724	13.5834	19763752	A	G
1	BICF2G630715220	13.5878	19776432	C	A
1	BICF2G630715227	13.592	19790760	A	T
1	BICF2P130613	13.6219	19808623	A	C
1	BICF2P116789	13.6516	19825806	A	G
1	BICF2P765253	13.664	19832951	A	G
1	BICF2G630715229	13.6875	19846552	G	A
1	TIGRP2P16932_rs8832082	13.6914	19857021	G	A
1	BICF2G630715241	13.6963	19870526	A	G
1	BICF2G630715255	13.698	19883562	A	G
1	TIGRP2P16934_rs8969178	13.7011	19891923	A	C
1	BICF2G630715277	13.7243	19904981	G	A
1	BICF2P1246032	13.7369	19916674	A	G
1	BICF2G630715283	13.7531	19932466	A	G
1	BICF2G630715288	13.7544	19934494	A	G
1	BICF2P355578	13.7556	19936943	A	G
1	BICF2S22962111	13.7727	19968487	A	G
1	BICF2S23516429	13.7765	19972335	A	G
1	BICF2G630715293	13.7816	19984274	A	G
1	BICF2P872985	13.8064	19999160	C	A
1	BICF2S22962263	13.8114	20015759	A	G
1	BICF2P343528	13.8157	20020573	A	G
1	BICF2P1398938	13.8242	20032821	A	G
1	BICF2P802066	13.861	20040189	A	G
1	BICF2P986779	13.869	20054348	G	A
1	chr1_20060955	13.8886	20060955	I	D
1	BICF2P1463282	13.9101	20068199	G	A
1	BICF2G630715296	13.9138	20077410	A	C
1	BICF2G630715316	13.9157	20088635	G	A
1	TIGRP2P16955_rs8609970	13.9192	20101318	A	G
1	BICF2G630715335	13.9205	20105332	A	G
1	BICF2G630715342	13.9208	20110472	A	G
1	TIGRP2P16957_rs8951988	13.9234	20124514	A	G
1	BICF2P1321333	13.9276	20135704	G	A
1	BICF2G630715354	13.9409	20161099	A	G
1	BICF2G630715359	13.9525	20167563	A	G
1	BICF2G630715374	13.9818	20187696	A	G
1	BICF2P310418	14.0009	20193561	G	A
1	BICF2P1239941	14.008	20202305	A	G
1	BICF2P967900	14.0257	20219208	G	A
1	BICF2S23248133	14.0395	20228210	G	A
1	BICF2P415044	14.0636	20241275	A	G
1	BICF2G630715379	14.1092	20247782	C	A
1	TIGRP2P16961_rs9025176	14.1145	20259753	G	A
1	BICF2G630715394	14.1264	20282115	A	G
1	BICF2G630715397	14.1329	20292792	A	G
1	BICF2G630715407	14.142	20304931	A	T
1	TIGRP2P16966_rs8787776	14.1788	20315920	C	A
1	BICF2P697771	14.2268	20336471	A	G
1	TIGRP2P16971_rs9175448	14.2289	20341163	C	A
1	BICF2P1059685	14.2399	20360804	G	A
1	BICF2P1187622	14.2477	20366768	A	G
1	BICF2P457349	14.2668	20382519	G	A
1	TIGRP2P16976_rs9075007	14.27	20387883	G	A
1	BICF2P214923	14.2928	20417427	A	G
1	BICF2P727704	14.322	20425939	G	A
1	TIGRP2P16985_rs8552105	14.3854	20450940	A	G
1	TIGRP2P16987_rs8696649	14.4117	20458059	A	G
1	BICF2P701461	14.4698	20479325	A	G
1	BICF2P1370955	14.5166	20500890	A	G
1	BICF2S2295750	14.5281	20513461	G	A
1	BICF2S22925209	14.5406	20523711	G	A
1	BICF2P2581	14.6097	20549601	A	G
1	BICF2P815958	14.6242	20566909	C	A
1	BICF2P1167162	14.6258	20574858	A	G
1	TIGRP2P17000_rs9054278	14.6337	20590614	G	A
1	BICF2S2451719	14.6341	20592090	A	G
1	BICF2P895704	14.6407	20625819	G	A
1	BICF2P676479	14.6485	20638142	A	G
1	chr1_20656277	14.6688	20656277	G	A
1	BICF2P962056	14.6718	20659006	G	A
1	BICF2P972041	14.6738	20666425	G	A
1	BICF2P266321	14.6771	20679215	A	G
1	BICF2P571844	14.6806	20687372	A	G
1	BICF2P571843	14.6809	20687937	A	G
1	BICF2P77912	14.6848	20695934	A	G
1	BICF2S23345156	14.6921	20708751	A	G
1	BICF2S2307217	14.7055	20718841	C	A
1	BICF2P1146952	14.7166	20735772	A	G
1	BICF2S23341996	14.7758	20751208	A	G
1	BICF2P251560	14.8311	20766917	A	T
1	BICF2S23351495	14.839	20781808	A	G
1	BICF2P1266079	14.8422	20790836	A	C
1	BICF2P804494	14.9001	20814625	G	A
1	BICF2P996479	14.9042	20824994	A	C
1	BICF2P153285	14.916	20840797	G	A
1	BICF2S23635196	14.9175	20851127	G	C
1	BICF2P1013979	14.9181	20855810	C	A
1	BICF2P1127851	14.9354	20868404	G	A
1	BICF2P1273223	14.9502	20892062	A	G
1	chr1_20901318	14.9638	20901318	A	C
1	chr1_20901611	14.9642	20901611	G	A
1	chr1_20902356	14.9653	20902356	A	G
1	chr1_20903086	14.9663	20903086	C	A
1	chr1_20907142	14.9723	20907142	G	A
1	BICF2P1209001	14.991	20919925	A	G
1	BICF2P856436	14.9939	20933200	A	G
1	BICF2P1336125	14.9953	20947142	A	G
1	G14f79S67	15.0222	20987464	A	G
1	BICF2S24412875	15.0279	21002632	A	G
1	BICF2S2394642	15.035	21023551	G	A
1	BICF2P736024	15.0358	21031932	C	A
1	BICF2S23332523	15.0467	21059755	A	G
1	BICF2S2333879	15.0467	21069228	G	A
1	BICF2S23332886	15.0487	21081326	A	G
1	BICF2S2419977	15.0502	21088910	G	A
1	BICF2P929289	15.0551	21099824	A	G
1	chr1_21114973	15.0607	21114973	A	G
1	chr1_21120626	15.0628	21120626	A	C
1	chr1_21120724	15.0629	21120724	A	G
1	BICF2S23327741	15.0705	21141240	A	G
1	BICF2P509614	15.071	21146835	C	A
1	BICF2P349843	15.0834	21163156	A	T
1	BICF2S23915542	15.0872	21178618	G	C
1	BICF2P1410756	15.0891	21186536	A	G
1	chr1_21190542	15.1237	21190542	G	A
1	chr1_21200407	15.209	21200407	G	A
1	chr1_21213150	15.3191	21213150	G	A
1	BICF2P130851	15.3964	21222091	A	G
1	BICF2S23750897	15.4128	21234762	A	G
1	BICF2P1313790	15.4129	21237807	C	A
1	chr1_21237828	15.4129	21237828	G	A
1	BICF2P1089269	15.4158	21250273	A	C
1	chr1_21275860	15.4219	21275860	C	A
1	BICF2P580329	15.4235	21282406	C	A
1	chr1_21283328	15.4271	21283328	G	A
1	chr1_21284697	15.4326	21284697	G	A
1	chr1_21285287	15.4349	21285287	A	G
1	chr1_21286090	39.8145	21286090	A	G
1	chr1_21290413	15.4554	21290413	G	A
1	BICF2P1013714	15.5076	21303540	A	C
1	BICF2P336625	15.5112	21305612	G	A
1	BICF2P914703	15.5211	21326275	G	A
1	BICF2P914697	15.5226	21328310	G	A
1	BICF2P64506	15.5308	21339611	A	G
1	BICF2P663230	15.5393	21357214	G	A
1	TIGRP2P17044_rs8716029	15.5463	21363606	A	G
1	TIGRP2P17048_rs8850414	15.5575	21376067	G	C
1	BICF2P1003867	15.5649	21393173	G	A
1	TIGRP2P17059_rs8886848	15.5714	21404855	G	A
1	TIGRP2P17063_rs9202288	15.575	21413316	A	G
1	BICF2P21190	15.578	21426179	A	C
1	BICF2P794751	15.579	21433114	G	A
1	BICF2S2342471	15.5887	21442964	G	A
1	BICF2P222001	15.5932	21457490	A	C
1	chr1_21462990	15.5976	21462990	G	A
1	BICF2P991333	15.6067	21474479	A	G
1	BICF2P572030	15.6158	21482426	G	A
1	BICF2P313624	15.6596	21498464	A	G
1	BICF2S23239350	15.6682	21508750	G	A
1	BICF2P116755	15.6721	21527623	C	A
1	BICF2P863862	15.6755	21545361	A	G
1	BICF2S2397357	15.6789	21558184	A	G
1	BICF2P793381	15.6859	21574051	A	G
1	TIGRP2P17079_rs8529969	15.6912	21592229	G	C
1	BICF2S23241120	15.6962	21612216	G	A
1	BICF2P1211901	15.6975	21616186	A	G
1	BICF2S23720055	15.7083	21640035	A	G
1	chr1_21656194	15.7117	21656194	G	A
1	chr1_21660787	15.7126	21660787	G	A
1	TIGRP2P17089_rs8840079	15.7133	21664040	C	A
1	chr1_21704978	15.7571	21704978	G	A
1	chr1_21706948	15.7592	21706948	G	A
1	BICF2P928166	15.7659	21713132	C	A
1	BICF2P373354	15.8004	21720247	C	A
1	BICF2P757392	15.8118	21739547	A	G
1	BICF2P1430501	15.8146	21743886	A	G
1	BICF2P321041	15.8159	21759367	G	A
1	BICF2P1409861	15.8217	21768258	G	A
1	BICF2P550254	15.8324	21779972	A	G
1	BICF2S23426242	15.8492	21796081	A	G
1	BICF2S23330661	15.8579	21810391	C	A
1	BICF2P419907	15.872	21830087	A	G
1	TIGRP2P17125_rs8941216	15.8758	21841917	G	A
1	BICF2P812791	15.8801	21855124	G	A
1	BICF2P812795	15.8802	21856668	G	A
1	BICF2P317022	15.8977	21875503	G	A
1	BICF2P789154	15.9104	21888516	A	G
1	BICF2P678656	15.9197	21895847	A	G
1	BICF2S22939627	15.9255	21911233	G	A
1	BICF2P1209876	15.9265	21914876	C	A
1	BICF2P556351	15.9347	21930339	G	A
1	BICF2P556348	15.9351	21930858	A	G
1	BICF2S23510354	15.9376	21939956	A	G
1	BICF2P560946	15.9393	21951080	C	A
1	BICF2S23444701	15.9432	21968494	A	G
1	BICF2P270859	15.9456	21974369	G	A
1	BICF2P892261	15.948	21983254	A	G
1	BICF2P945211	15.9531	22003486	G	A
1	BICF2P585237	15.955	22006916	A	G
1	BICF2S22930824	15.9589	22018645	A	G
1	BICF2P570525	15.9724	22046002	A	G
1	BICF2S2394301	15.9728	22046657	G	A
1	BICF2S23634186	15.9754	22051495	A	G
1	BICF2S23251261	15.9803	22062401	A	G
1	TIGRP2P17171_rs8722368	15.9907	22091645	G	A
1	BICF2P807085	15.9939	22099323	A	C
1	BICF2P504694	16.0063	22115291	C	G
1	TIGRP2P17186_rs8996050	16.0074	22119320	A	G
1	BICF2P1155251	16.0207	22132707	A	G
1	BICF2P708623	16.0378	22155850	C	A
1	BICF2P1036256	16.0501	22180137	C	A
1	TIGRP2P17199_rs8966927	16.0698	22189988	A	T
1	BICF2P694297	16.1023	22209504	A	G
1	BICF2P1306592	16.1096	22222394	A	T
1	BICF2P1333923	16.1161	22235845	G	A
1	BICF2S23611572	16.1288	22249905	C	A
1	BICF2S23147386	16.1315	22261510	A	G
1	BICF2S23147383	16.1315	22261632	A	G
1	BICF2P1076144	16.1357	22269586	C	A
1	BICF2P988426	16.1382	22280404	A	T
1	BICF2P864879	16.1423	22296505	A	C
1	BICF2G630715425	16.146	22310043	A	G
1	BICF2P227551	16.1494	22322240	A	G
1	BICF2P748505	16.1512	22333250	G	A
1	BICF2P735889	16.1527	22342955	A	C
1	TIGRP2P17211_rs8916416	16.1538	22349515	G	A
1	BICF2S23123355	16.1574	22362391	A	G
1	BICF2P1200623	16.1611	22380173	C	A
1	BICF2S23333471	16.1611	22385198	A	G
1	BICF2P431438	16.1672	22399006	A	G
1	BICF2P667035	16.1672	22401970	A	G
1	TIGRP2P17237_rs8933516	16.1697	22409611	C	A
1	BICF2P1052320	16.1709	22414085	A	G
1	BICF2P300236	16.1731	22419943	G	A
1	BICF2P1282987	16.1765	22424069	G	A
1	BICF2P980143	16.1774	22428452	G	A
1	BICF2P1048615	16.1862	22439720	A	G
1	BICF2P937362	16.1939	22450312	C	A
1	BICF2S22935701	16.195	22453484	A	G
1	BICF2P576323	16.2021	22459007	A	G
1	BICF2P633763	16.204	22463987	A	G
1	BICF2P162730	16.2076	22469558	A	G
1	BICF2P603100	16.2135	22477978	A	G
1	BICF2P1209047	16.2221	22494469	C	A
1	BICF2S2398127	16.229	22509745	G	A
1	BICF2P248539	16.2443	22527722	A	G
1	BICF2P188992	16.2477	22535450	G	A
1	BICF2P947428	16.2898	22550996	A	C
1	BICF2S23422558	16.346	22567562	G	C
1	BICF2P708339	16.3621	22576847	A	G
1	BICF2S2454320	16.3644	22580584	A	G
1	BICF2P1054180	16.3734	22591074	G	A
1	TIGRP2P17293_rs8572285	16.3831	22602310	A	G
1	BICF2P57650	16.3864	22614424	A	C
1	TIGRP2P17321_rs8841781	16.3897	22626734	A	G
1	BICF2P1047026	16.4039	22640635	A	G
1	BICF2S23548131	16.4109	22650364	C	A
1	TIGRP2P17336_rs8925170	16.4259	22664957	G	A
1	TIGRP2P17344_rs8865764	16.4315	22675364	C	A
1	TIGRP2P17362_rs9115889	16.4379	22687621	G	C
1	BICF2P336857	16.4381	22687856	G	A
1	BICF2P841789	16.4458	22695450	A	G
1	BICF2P115553	16.4591	22715597	A	G
1	TIGRP2P17376_rs8899111	16.4648	22724505	A	G
1	BICF2S2453431	16.4735	22732375	A	G
1	BICF2P1302500	16.4843	22740877	G	A
1	BICF2S23155554	16.5014	22760489	A	G
1	TIGRP2P17393_rs8724204	16.5104	22769750	G	A
1	BICF2P321749	16.519	22778046	A	G
1	BICF2P914059	16.523	22787221	A	G
1	BICF2P618957	16.5521	22800993	G	A
1	BICF2S22924448	16.5552	22810136	G	A
1	TIGRP2P17418_rs8860289	16.5658	22823138	G	A
1	TIGRP2P17422_rs8791254	16.5761	22832245	G	A
1	BICF2S23158753	16.5875	22857427	G	A
1	BICF2S2307677	16.5924	22866287	G	A
1	BICF2P1229239	16.6036	22879445	A	G
1	BICF2P660010	16.6194	22894623	C	A
1	BICF2P495736	16.6448	22922850	A	C
1	BICF2S2322928	16.6491	22932586	A	C
1	BICF2S23522883	16.6509	22935983	G	A
1	BICF2P611262	16.6606	22949885	A	G
1	BICF2P613102	16.6667	22959909	A	C
1	BICF2S23616573	16.6745	22978436	A	G
1	BICF2S23214892	16.6805	22989459	A	G
1	BICF2P80312	16.6843	22998237	G	A
1	BICF2P568831	16.688	23011200	G	A
1	BICF2P435184	16.691	23017214	A	T
1	BICF2S2377633	16.6958	23044893	G	A
1	TIGRP2P17474_rs8805327	16.6975	23060455	G	A
1	BICF2S23527626	16.6985	23066248	A	C
1	BICF2P327379	16.7024	23079472	G	A
1	BICF2P136634	16.7126	23100380	G	A
1	BICF2S23238220	16.7135	23108674	A	G
1	BICF2S23642345	16.7186	23123610	G	A
1	BICF2P1312108	16.72	23131454	A	G
1	BICF2P795809	16.7329	23146910	A	G
1	BICF2P395048	16.7367	23161548	T	A
1	BICF2P1387646	16.7486	23183714	A	C
1	TIGRP2P17514_rs8550265	16.7487	23183736	A	G
1	BICF2P305122	16.7519	23189547	A	G
1	BICF2P1470220	16.7606	23204599	A	G
1	BICF2P1389936	16.7658	23211687	A	G
1	BICF2P543716	16.7722	23223054	A	G
1	BICF2P718002	16.7805	23239095	A	C
1	BICF2P1446571	16.7827	23246076	G	A
1	BICF2P94046	16.7882	23258920	A	C
1	BICF2P291553	16.7959	23270803	A	G
1	BICF2P30700	16.8039	23283703	A	G
1	BICF2P1342706	16.8043	23285268	A	G
1	BICF2P1342708	16.8053	23285940	G	A
1	BICF2P597923	16.8087	23292256	G	A
1	TIGRP2P17586_rs9097220	16.8135	23300383	A	C
1	TIGRP2P17593_rs8591336	16.8169	23307505	A	G
1	BICF2P1218551	16.8332	23316876	A	G
1	chr1_23322720	16.8469	23322720	G	A
1	BICF2P1379240	16.8628	23329499	C	A
1	chr1_23337892	16.8727	23337892	A	G
1	chr1_23359471	16.8981	23359471	A	C
1	BICF2P1256123	16.9008	23361701	C	A
1	chr1_23362139	16.9009	23362139	A	G
1	chr1_23372932	16.9038	23372932	G	A
1	BICF2P858423	16.904	23373815	A	G
1	chr1_23377302	16.9072	23377302	G	A
1	chr1_23388583	16.9174	23388583	G	A
1	BICF2S23152929	16.9228	23394565	A	G
1	BICF2S22935806	16.9259	23404515	A	T
1	BICF2S23632260	16.9273	23411109	A	G
1	TIGRP2P17614_rs8918615	16.9309	23422411	G	A
1	BICF2P512232	16.9438	23435797	A	G
1	BICF2S2375452	16.9534	23446470	A	G
1	TIGRP2P17632_rs9227617	16.9565	23453064	G	A
1	TIGRP2P17647_rs9121206	16.9615	23468581	G	A
1	BICF2P1182159	17.0086	23483018	A	G
1	BICF2S23634487	17.0121	23494929	G	A
1	BICF2S2293066	17.0147	23498852	G	A
1	TIGRP2P17660_rs8986102	17.0392	23514610	G	A
1	BICF2P1101627	17.0405	23522736	A	C
1	TIGRP2P17667_rs8855930	17.0456	23531388	A	G
1	BICF2P878699	17.0456	23531720	G	A
1	BICF2P513740	17.0475	23535172	G	A
1	BICF2P280683	17.0644	23549601	C	A
1	BICF2P273562	17.0788	23560780	A	C
1	TIGRP2P17697_rs9034515	17.0884	23579207	G	C
1	TIGRP2P17699_rs8654280	17.0892	23581336	A	G
1	TIGRP2P17703_rs8968872	17.0957	23595189	A	G
[truncated: 218,484 more rows]
