# Supplementary material for: R-locus for roaned coat is associated with a tandem duplication in an intronic region of USH2A in dogs and also contributes to Dalmatian spotting
Source: PLoS One. 2021 Mar 23;16(3):e0248233. doi: 10.1371/journal.pone.0248233 (PMC7987146; doi:10.1371/journal.pone.0248233)
Supplement: S2 File — (ZIP) [file pone.0248233.s025.zip › roanPurebred358_controlPurebred579.assoc.txt]

chr	rs	ps	n_miss	allele1	allele0	af	beta	se	logl_H1	l_remle	p_wald
1	TIGRP2P259_rs8993730	249580	0	G	A	0.078	1.435810e-03	1.209970e-02	5.480415e+02	1.000000e+05	9.055663e-01
1	BICF2G630707905	251205	0	G	C	0.363	4.062030e-03	6.705682e-03	5.482265e+02	1.000000e+05	5.448215e-01
1	chr1_266523	266523	2	A	C	0.393	-4.579156e-03	6.739856e-03	5.483127e+02	1.000000e+05	4.970434e-01
1	BICF2G630707908	273487	0	A	G	0.098	1.679544e-02	1.087593e-02	5.492370e+02	1.000000e+05	1.228598e-01
1	BICF2P563564	307563	0	A	C	0.078	1.435810e-03	1.209970e-02	5.480415e+02	1.000000e+05	9.055663e-01
1	BICF2P574107	320055	0	G	A	0.078	1.435810e-03	1.209970e-02	5.480415e+02	1.000000e+05	9.055663e-01
1	TIGRP2P277_rs8525603	343359	0	G	A	0.078	1.435810e-03	1.209970e-02	5.480415e+02	1.000000e+05	9.055663e-01
1	BICF2G630707918	348210	0	G	A	0.392	1.228631e-03	6.574415e-03	5.480636e+02	1.000000e+05	8.517947e-01
1	chr1_363618	363618	0	G	A	0.407	4.559623e-05	6.623231e-03	5.480661e+02	1.000000e+05	9.945086e-01
1	chr1_363892	363892	38	G	C	0.032	1.210182e-02	1.912234e-02	5.482151e+02	1.000000e+05	5.269780e-01
1	TIGRP2P286_rs8866509	373664	1	A	T	0.079	1.440828e-03	1.209837e-02	5.480414e+02	1.000000e+05	9.052275e-01
1	BICF2P391650	398892	0	A	G	0.078	1.435810e-03	1.209970e-02	5.480415e+02	1.000000e+05	9.055663e-01
1	chr1_412573	412573	4	A	C	0.095	1.738579e-02	1.109303e-02	5.492705e+02	1.000000e+05	1.173895e-01
1	BICF2G630707932	420036	0	G	A	0.499	-3.583158e-03	6.441769e-03	5.482060e+02	1.000000e+05	5.781811e-01
1	BICF2P636188	430139	0	A	C	0.078	1.435810e-03	1.209970e-02	5.480415e+02	1.000000e+05	9.055663e-01
1	BICF2P270452	479574	0	C	A	0.084	3.149578e-03	1.176173e-02	5.480650e+02	1.000000e+05	7.889263e-01
1	BICF2P98519	486173	0	T	A	0.114	-9.293809e-03	1.015227e-02	5.484505e+02	1.000000e+05	3.601960e-01
1	BICF2P1377001	497316	0	A	G	0.084	3.149578e-03	1.176173e-02	5.480650e+02	1.000000e+05	7.889263e-01
1	BICF2G630707957	511277	0	G	A	0.490	-1.656956e-03	6.566560e-03	5.481491e+02	1.000000e+05	8.008396e-01
1	BICF2P1282632	573533	1	A	C	0.162	1.024458e-03	9.348809e-03	5.481104e+02	1.000000e+05	9.127647e-01
1	BICF2P1445404	594361	0	A	G	0.084	3.149578e-03	1.176173e-02	5.480650e+02	1.000000e+05	7.889263e-01
1	TIGRP2P338_rs9075968	600575	0	A	G	0.084	3.149578e-03	1.176173e-02	5.480650e+02	1.000000e+05	7.889263e-01
1	chr1_601944	601944	0	A	G	0.084	3.149578e-03	1.176173e-02	5.480650e+02	1.000000e+05	7.889263e-01
1	TIGRP2P340_rs9005494	614572	1	C	A	0.083	3.196382e-03	1.180302e-02	5.480580e+02	1.000000e+05	7.865966e-01
1	BICF2G630707991	650365	0	G	A	0.115	-7.162659e-04	1.035476e-02	5.480596e+02	1.000000e+05	9.448670e-01
1	BICF2G630708013	675531	0	G	A	0.115	-7.162659e-04	1.035476e-02	5.480596e+02	1.000000e+05	9.448670e-01
1	BICF2G630708020	691938	0	G	A	0.113	1.390103e-03	1.043795e-02	5.480687e+02	1.000000e+05	8.940814e-01
1	BICF2G630708023	700273	0	A	C	0.025	-7.752674e-03	2.007302e-02	5.480636e+02	1.000000e+05	6.994189e-01
1	BICF2G630708027	714375	0	A	C	0.113	1.390103e-03	1.043795e-02	5.480687e+02	1.000000e+05	8.940814e-01
1	BICF2G630708028	717913	0	G	A	0.278	-8.648233e-04	7.640108e-03	5.481368e+02	1.000000e+05	9.099001e-01
1	BICF2G630708032	742901	0	G	A	0.110	-1.804362e-02	1.008922e-02	5.496235e+02	1.000000e+05	7.403434e-02
1	BICF2P188815	753378	0	A	G	0.354	1.373501e-02	7.421505e-03	5.498416e+02	1.000000e+05	6.452739e-02
1	BICF2P410099	790404	0	G	A	0.354	1.300642e-02	7.488337e-03	5.496452e+02	1.000000e+05	8.273590e-02
1	BICF2P238696	802359	3	C	G	0.354	1.334809e-02	7.505812e-03	5.497174e+02	1.000000e+05	7.566839e-02
1	BICF2P1124921	822555	0	G	A	0.359	1.274889e-02	7.440554e-03	5.495981e+02	1.000000e+05	8.696446e-02
1	BICF2P884661	840555	21	A	G	0.344	1.315127e-02	7.570728e-03	5.496349e+02	1.000000e+05	8.269511e-02
1	BICF2G630708039	860805	0	A	G	0.118	-1.427245e-02	9.829189e-03	5.490765e+02	1.000000e+05	1.468237e-01
1	BICF2P1357045	867177	8	G	A	0.385	8.204490e-03	7.267170e-03	5.487714e+02	1.000000e+05	2.591958e-01
1	BICF2P466666	874172	1	A	G	0.351	1.354267e-02	7.516571e-03	5.497585e+02	1.000000e+05	7.191324e-02
1	BICF2P646761	889117	0	G	A	0.364	1.476505e-02	7.477891e-03	5.500871e+02	1.000000e+05	4.861947e-02
1	BICF2G630708043	895636	3	A	C	0.111	-1.781709e-02	1.012039e-02	5.495769e+02	1.000000e+05	7.864752e-02
1	BICF2P1404670	896951	0	A	G	0.361	1.451796e-02	7.500732e-03	5.500128e+02	1.000000e+05	5.322546e-02
1	BICF2P615194	912356	4	G	A	0.362	1.450046e-02	7.495591e-03	5.500089e+02	1.000000e+05	5.334911e-02
1	BICF2P1178503	921159	0	A	G	0.361	1.451796e-02	7.500732e-03	5.500128e+02	1.000000e+05	5.322546e-02
1	BICF2P970528	963279	1	A	C	0.345	1.228913e-02	7.541412e-03	5.494679e+02	1.000000e+05	1.035328e-01
1	BICF2G630708053	977159	1	A	G	0.043	-1.524809e-03	1.574158e-02	5.480159e+02	1.000000e+05	9.228543e-01
1	BICF2P972673	997568	1	G	A	0.307	7.637123e-03	7.767976e-03	5.486267e+02	1.000000e+05	3.257856e-01
1	BICF2P195485	1001017	1	A	G	0.171	-2.260993e-03	9.045046e-03	5.481402e+02	1.000000e+05	8.026652e-01
1	BICF2P987431	1012024	0	G	A	0.396	1.113952e-02	7.425537e-03	5.492883e+02	1.000000e+05	1.339097e-01
1	BICF2P606695	1026665	0	G	A	0.307	7.529085e-03	7.768261e-03	5.486133e+02	1.000000e+05	3.326905e-01
1	BICF2P606694	1027507	0	C	A	0.307	7.529085e-03	7.768261e-03	5.486133e+02	1.000000e+05	3.326905e-01
1	BICF2P606693	1027604	1	G	A	0.294	1.114087e-02	7.902990e-03	5.491408e+02	1.000000e+05	1.589598e-01
1	BICF2P742102	1030993	0	G	A	0.367	1.258227e-02	7.390119e-03	5.495994e+02	1.000000e+05	8.897904e-02
1	BICF2P1104224	1036086	5	G	A	0.305	8.628025e-03	7.787192e-03	5.487549e+02	1.000000e+05	2.681569e-01
1	BICF2P1277518	1048637	2	G	A	0.387	1.226191e-02	7.224154e-03	5.495704e+02	1.000000e+05	8.996347e-02
1	BICF2P1277519	1049666	1	C	A	0.314	9.630366e-03	7.763911e-03	5.489154e+02	1.000000e+05	2.151382e-01
1	BICF2G630708061	1062891	0	G	A	0.366	5.967029e-03	7.323351e-03	5.484517e+02	1.000000e+05	4.153972e-01
1	BICF2P1065496	1074156	1	A	G	0.314	9.987642e-03	7.764076e-03	5.489732e+02	1.000000e+05	1.986249e-01
1	BICF2P1032299	1084288	0	G	A	0.415	6.053781e-03	7.308334e-03	5.484963e+02	1.000000e+05	4.076897e-01
1	BICF2G630708083	1101117	0	G	A	0.415	6.320055e-03	7.300880e-03	5.485275e+02	1.000000e+05	3.869005e-01
1	BICF2G630708099	1110911	15	A	G	0.413	6.402139e-03	7.329666e-03	5.485338e+02	1.000000e+05	3.826390e-01
1	BICF2P112561	1113115	0	A	G	0.046	-4.948437e-03	1.523953e-02	5.480726e+02	1.000000e+05	7.454728e-01
1	chr1_1120968	1120968	7	A	G	0.274	3.629459e-03	7.205397e-03	5.481742e+02	1.000000e+05	6.145811e-01
1	BICF2P760763	1132340	6	G	A	0.405	5.524237e-03	7.303086e-03	5.484359e+02	1.000000e+05	4.495849e-01
1	BICF2P392899	1136684	0	G	A	0.412	4.333417e-03	7.283948e-03	5.483300e+02	1.000000e+05	5.520363e-01
1	BICF2G630708109	1164707	7	A	G	0.437	9.710570e-03	7.322815e-03	5.490345e+02	1.000000e+05	1.851402e-01
1	BICF2G630708111	1178399	0	G	A	0.425	7.878279e-03	7.307821e-03	5.487380e+02	1.000000e+05	2.812844e-01
1	BICF2G630708113	1214774	0	A	G	0.272	4.929476e-04	7.740912e-03	5.481330e+02	1.000000e+05	9.492380e-01
1	chr1_1233565	1233565	2	A	C	0.434	9.565084e-03	7.311759e-03	5.490147e+02	1.000000e+05	1.911344e-01
1	chr1_1251817	1251817	0	G	A	0.179	-1.002602e-03	8.884286e-03	5.481111e+02	1.000000e+05	9.101728e-01
1	chr1_1266515	1266515	1	A	G	0.190	-3.482907e-03	8.626387e-03	5.481905e+02	1.000000e+05	6.864886e-01
1	BICF2G630708124	1312356	0	G	A	0.445	6.818474e-03	7.285748e-03	5.485957e+02	1.000000e+05	3.495846e-01
1	BICF2G630708125	1317124	0	A	G	0.101	-1.029251e-02	1.058489e-02	5.484951e+02	1.000000e+05	3.311142e-01
1	BICF2G630708127	1326088	0	A	G	0.445	6.818474e-03	7.285748e-03	5.485957e+02	1.000000e+05	3.495846e-01
1	BICF2G630708142	1384838	0	G	C	0.493	1.357156e-02	7.260061e-03	5.499202e+02	1.000000e+05	6.188714e-02
1	BICF2G630708148	1400426	0	A	G	0.495	-1.423056e-02	7.249726e-03	5.500947e+02	1.000000e+05	4.995280e-02
1	BICF2G630708152	1404132	0	C	A	0.118	-1.998642e-03	9.743784e-03	5.480440e+02	1.000000e+05	8.375233e-01
1	chr1_1412112	1412112	0	D	I	0.498	1.193170e-02	7.256693e-03	5.495262e+02	1.000000e+05	1.004640e-01
1	chr1_1413579	1413579	35	G	A	0.061	2.239491e-02	1.411363e-02	5.493585e+02	1.000000e+05	1.129056e-01
1	BICF2G630708156	1413914	0	G	A	0.497	1.190702e-02	7.229305e-03	5.495280e+02	1.000000e+05	9.988386e-02
1	chr1_1414797	1414797	0	A	G	0.015	6.983484e-03	2.555660e-02	5.480545e+02	1.000000e+05	7.847171e-01
1	chr1_1421066	1421066	0	A	G	0.179	1.341004e-03	8.945880e-03	5.481201e+02	1.000000e+05	8.808744e-01
1	BICF2G630708163	1430423	0	A	G	0.494	1.206084e-02	7.201786e-03	5.495652e+02	1.000000e+05	9.432723e-02
1	BICF2G630708166	1460648	1	G	A	0.497	-1.342677e-02	7.206503e-03	5.498976e+02	1.000000e+05	6.275503e-02
1	BICF2P1442152	1472808	0	A	G	0.208	-8.620820e-03	8.003055e-03	5.486536e+02	1.000000e+05	2.816727e-01
1	BICF2G630708170	1487200	0	A	G	0.497	1.144943e-02	7.194101e-03	5.494219e+02	1.000000e+05	1.118347e-01
1	BICF2G630708173	1499313	0	A	G	0.487	-1.496986e-02	7.264014e-03	5.502868e+02	1.000000e+05	3.959593e-02
1	BICF2G630708176	1509473	0	A	T	0.045	-3.800202e-03	1.530458e-02	5.480570e+02	1.000000e+05	8.039530e-01
1	BICF2S23217029	1518294	0	A	G	0.035	1.109429e-02	1.797390e-02	5.482347e+02	1.000000e+05	5.372238e-01
1	BICF2G630708179	1531511	0	G	A	0.467	-1.236775e-02	7.147981e-03	5.496338e+02	1.000000e+05	8.391679e-02
1	BICF2G630708182	1544590	0	A	G	0.439	-1.281153e-02	7.075064e-03	5.497670e+02	1.000000e+05	7.049263e-02
1	BICF2G630708185	1562482	0	G	A	0.498	1.236797e-02	7.219206e-03	5.496232e+02	1.000000e+05	8.700645e-02
1	BICF2G630708186	1578245	0	G	A	0.119	-3.630420e-03	9.682810e-03	5.480940e+02	1.000000e+05	7.077942e-01
1	BICF2P1154406	1594588	1	A	C	0.271	-1.246460e-02	7.724528e-03	5.494349e+02	1.000000e+05	1.069431e-01
1	BICF2P247436	1601615	0	A	G	0.184	-4.295230e-03	8.872241e-03	5.482347e+02	1.000000e+05	6.284140e-01
1	BICF2P562192	1608626	1	C	G	0.281	-1.357918e-02	7.657404e-03	5.497076e+02	1.000000e+05	7.649785e-02
1	BICF2G630708194	1633259	0	A	G	0.067	8.324822e-04	1.239737e-02	5.480114e+02	1.000000e+05	9.464767e-01
1	BICF2G630708195	1643262	3	G	A	0.274	-1.120535e-02	7.650181e-03	5.492021e+02	1.000000e+05	1.433344e-01
1	BICF2G630708204	1676322	0	G	A	0.013	-2.282294e-02	2.814921e-02	5.483402e+02	1.000000e+05	4.176958e-01
1	BICF2G630708209	1700583	0	A	G	0.267	-1.039689e-02	7.661984e-03	5.490399e+02	1.000000e+05	1.751264e-01
1	BICF2G630708211	1722438	0	G	A	0.415	-3.451591e-03	7.105354e-03	5.482077e+02	1.000000e+05	6.272418e-01
1	BICF2P207208	1728485	0	A	G	0.470	-7.760315e-03	7.175481e-03	5.487243e+02	1.000000e+05	2.797516e-01
1	BICF2G630708213	1736981	0	A	G	0.039	-3.107393e-03	1.622517e-02	5.480355e+02	1.000000e+05	8.481623e-01
1	BICF2G630708216	1752349	0	A	G	0.269	-1.183305e-03	7.432804e-03	5.480671e+02	1.000000e+05	8.735454e-01
1	BICF2P741303	1759968	0	G	A	0.488	3.316790e-03	6.999612e-03	5.482256e+02	1.000000e+05	6.357151e-01
1	BICF2P726575	1779875	0	G	A	0.459	-7.006954e-03	6.856039e-03	5.486252e+02	1.000000e+05	3.070395e-01
1	BICF2P929768	1785323	0	A	G	0.481	-3.893336e-03	6.647150e-03	5.482423e+02	1.000000e+05	5.582083e-01
1	BICF2P406037	1786997	0	A	G	0.491	3.578551e-03	6.657533e-03	5.482255e+02	1.000000e+05	5.910370e-01
1	BICF2P247108	1796182	0	G	A	0.450	-5.245809e-03	6.879376e-03	5.483919e+02	1.000000e+05	4.459293e-01
1	BICF2P804826	1810947	0	G	A	0.498	-2.038521e-03	6.783995e-03	5.481433e+02	1.000000e+05	7.638704e-01
1	BICF2P988306	1819020	0	G	A	0.197	-5.229803e-03	8.702317e-03	5.482970e+02	1.000000e+05	5.480078e-01
1	BICF2P180743	1838805	0	A	G	0.410	-6.225632e-03	6.946655e-03	5.484985e+02	1.000000e+05	3.703736e-01
1	BICF2G630708220	1869397	0	A	T	0.013	-2.282294e-02	2.814921e-02	5.483402e+02	1.000000e+05	4.176958e-01
1	BICF2P1413903	1873919	0	G	A	0.419	-5.898845e-03	6.875732e-03	5.484635e+02	1.000000e+05	3.911551e-01
1	BICF2P814595	1896142	2	A	G	0.495	-1.655016e-05	6.793498e-03	5.480917e+02	1.000000e+05	9.980567e-01
1	BICF2G630708225	1916583	0	A	G	0.092	-3.082548e-03	1.121023e-02	5.481270e+02	1.000000e+05	7.833952e-01
1	BICF2G630708226	1927088	0	A	G	0.038	-3.443946e-04	1.633451e-02	5.480130e+02	1.000000e+05	9.831833e-01
1	BICF2G630708227	1935981	0	A	G	0.043	-4.931042e-03	1.563994e-02	5.480716e+02	1.000000e+05	7.526155e-01
1	BICF2G630708229	1968378	0	T	A	0.043	-4.931042e-03	1.563994e-02	5.480716e+02	1.000000e+05	7.526155e-01
1	BICF2G630708232	2015901	0	A	T	0.042	-2.387065e-03	1.573221e-02	5.480293e+02	1.000000e+05	8.794318e-01
1	BICF2P1092470	2021998	0	A	G	0.311	-1.790301e-02	7.427866e-03	5.510243e+02	1.000000e+05	1.613379e-02
1	BICF2P168065	2048128	0	A	T	0.400	-1.109919e-02	6.857771e-03	5.493963e+02	1.000000e+05	1.058958e-01
1	BICF2P1148238	2078104	0	A	C	0.272	-1.277057e-02	7.958444e-03	5.494290e+02	1.000000e+05	1.089071e-01
1	TIGRP2P401_rs8846599	2092214	0	A	G	0.293	-1.114612e-02	7.708425e-03	5.491752e+02	1.000000e+05	1.485217e-01
1	BICF2G630708238	2102141	3	C	A	0.255	-1.435148e-02	7.812930e-03	5.497982e+02	1.000000e+05	6.654372e-02
1	BICF2G630708242	2164283	0	A	G	0.043	-3.263630e-03	1.558280e-02	5.480401e+02	1.000000e+05	8.341519e-01
1	TIGRP2P2613_rs9126421	2175231	0	G	A	0.398	-1.105400e-03	6.963900e-03	5.481113e+02	1.000000e+05	8.739136e-01
1	BICF2P1167646	2191437	0	A	G	0.285	-8.451368e-03	8.105834e-03	5.487126e+02	1.000000e+05	2.973902e-01
1	BICF2P515422	2195827	0	A	G	0.277	-9.379099e-03	8.120122e-03	5.488330e+02	1.000000e+05	2.483675e-01
1	BICF2S2364686	2208277	0	A	G	0.028	2.670706e-02	2.116731e-02	5.488914e+02	1.000000e+05	2.073669e-01
1	TIGRP2P2621_rs9174004	2246338	0	A	G	0.293	-6.808100e-03	8.041397e-03	5.485214e+02	1.000000e+05	3.974172e-01
1	BICF2P1148079	2259490	0	A	G	0.293	-6.808100e-03	8.041397e-03	5.485214e+02	1.000000e+05	3.974172e-01
1	TIGRP2P2627_rs8593091	2277640	0	A	G	0.304	-9.284579e-03	7.888370e-03	5.488506e+02	1.000000e+05	2.394967e-01
1	BICF2G630708249	2289441	0	A	G	0.431	-1.648478e-03	6.670755e-03	5.480862e+02	1.000000e+05	8.048695e-01
1	BICF2P1336950	2301633	0	G	A	0.292	-6.743399e-03	8.064453e-03	5.485137e+02	1.000000e+05	4.032628e-01
1	BICF2G630708251	2321694	0	A	G	0.044	-4.004285e-03	1.551194e-02	5.480519e+02	1.000000e+05	7.963541e-01
1	BICF2P1316503	2328280	0	A	C	0.350	-1.154998e-02	7.829540e-03	5.493069e+02	1.000000e+05	1.405007e-01
1	BICF2G630708253	2334911	0	A	G	0.044	-4.004285e-03	1.551194e-02	5.480519e+02	1.000000e+05	7.963541e-01
1	BICF2S23545226	2347264	1	C	A	0.348	-1.172096e-02	7.851179e-03	5.493350e+02	1.000000e+05	1.358029e-01
1	BICF2P552194	2362016	0	C	A	0.348	-1.161471e-02	7.846421e-03	5.493158e+02	1.000000e+05	1.391418e-01
1	BICF2P627157	2376435	0	A	G	0.348	-1.161471e-02	7.846421e-03	5.493158e+02	1.000000e+05	1.391418e-01
1	BICF2S22956053	2383448	0	G	A	0.347	-1.152947e-02	7.855583e-03	5.492988e+02	1.000000e+05	1.425278e-01
1	BICF2G630708254	2391860	0	A	G	0.049	-1.743718e-03	1.474270e-02	5.480205e+02	1.000000e+05	9.058738e-01
1	BICF2G630708265	2407180	38	C	A	0.448	-1.396394e-02	7.306679e-03	5.500189e+02	1.000000e+05	5.629470e-02
1	BICF2G630708271	2414014	1	A	G	0.476	-1.186985e-02	7.376401e-03	5.495023e+02	1.000000e+05	1.079177e-01
1	BICF2G630708286	2426690	5	G	A	0.133	-7.344492e-03	9.552874e-03	5.483690e+02	1.000000e+05	4.421911e-01
1	BICF2G630708300	2458761	21	G	C	0.200	2.216512e-03	8.572838e-03	5.481469e+02	1.000000e+05	7.960390e-01
1	BICF2S2335694	2484855	0	C	A	0.045	1.447631e-02	1.525982e-02	5.484999e+02	1.000000e+05	3.430409e-01
1	BICF2P551656	2501183	0	A	G	0.325	6.457944e-03	7.295454e-03	5.484622e+02	1.000000e+05	3.762758e-01
1	BICF2P1451246	2507972	0	A	G	0.236	1.459466e-02	7.728152e-03	5.498580e+02	1.000000e+05	5.926748e-02
1	TIGRP2P2671_rs8596160	2550379	0	A	G	0.275	-8.362849e-03	7.672434e-03	5.487013e+02	1.000000e+05	2.759999e-01
1	BICF2G630708307	2580059	0	A	G	0.043	-4.488438e-03	1.563665e-02	5.480579e+02	1.000000e+05	7.741407e-01
1	BICF2G630708309	2609390	0	A	G	0.039	-1.329102e-03	1.616537e-02	5.480168e+02	1.000000e+05	9.344901e-01
1	BICF2G630708310	2615407	0	A	G	0.129	-9.054637e-03	9.745874e-03	5.485004e+02	1.000000e+05	3.530906e-01
1	BICF2G630708315	2635098	1	G	A	0.042	-3.240356e-03	1.568887e-02	5.480363e+02	1.000000e+05	8.364153e-01
1	BICF2G630708318	2673228	3	G	C	0.050	1.240170e-03	1.432615e-02	5.480074e+02	1.000000e+05	9.310343e-01
1	BICF2G630708319	2692523	0	A	G	0.045	-3.684539e-03	1.496961e-02	5.480389e+02	1.000000e+05	8.056321e-01
1	chr1_2794145	2794145	1	A	G	0.487	3.993318e-03	6.697643e-03	5.482587e+02	1.000000e+05	5.511677e-01
1	BICF2P870035	2815013	0	A	G	0.277	2.497132e-03	7.536797e-03	5.481290e+02	1.000000e+05	7.404730e-01
1	BICF2G630708326	2852240	1	A	C	0.045	-2.177945e-03	1.507624e-02	5.480215e+02	1.000000e+05	8.851667e-01
1	BICF2G630708330	2897852	0	A	G	0.050	2.494178e-03	1.441071e-02	5.480206e+02	1.000000e+05	8.626275e-01
1	BICF2G630708332	2931689	0	A	G	0.045	-2.182941e-03	1.507700e-02	5.480216e+02	1.000000e+05	8.849109e-01
1	BICF2P1085054	2948208	1	G	C	0.312	-5.537344e-03	7.390497e-03	5.483738e+02	1.000000e+05	4.538938e-01
1	BICF2G630708339	3041620	0	A	G	0.328	-1.332396e-02	7.125553e-03	5.498210e+02	1.000000e+05	6.181216e-02
1	BICF2G630708341	3092166	0	A	G	0.043	-8.151456e-04	1.565623e-02	5.480242e+02	1.000000e+05	9.584878e-01
1	BICF2P1464474	3111137	21	A	C	0.333	-8.511146e-03	7.053589e-03	5.487972e+02	1.000000e+05	2.278759e-01
1	TIGRP2P2684_rs8604610	3127281	0	A	G	0.457	-3.210900e-03	6.785637e-03	5.482348e+02	1.000000e+05	6.361876e-01
1	BICF2G630708342	3129228	0	A	G	0.028	1.596925e-02	1.968276e-02	5.483883e+02	1.000000e+05	4.173817e-01
1	BICF2P562904	3162017	0	T	A	0.081	-6.022652e-03	1.157612e-02	5.481828e+02	1.000000e+05	6.030020e-01
1	BICF2G630708344	3166250	0	A	G	0.028	1.596925e-02	1.968276e-02	5.483883e+02	1.000000e+05	4.173817e-01
1	BICF2G630708346	3194397	0	A	G	0.096	2.369986e-02	1.067103e-02	5.504908e+02	1.000000e+05	2.659301e-02
1	BICF2P1090882	3200422	7	A	G	0.461	1.336498e-03	6.649153e-03	5.481138e+02	1.000000e+05	8.407401e-01
1	TIGRP2P2688_rs8722583	3243958	1	A	G	0.397	-6.464807e-04	6.915562e-03	5.481267e+02	1.000000e+05	9.255407e-01
1	BICF2P91832	3274017	0	C	A	0.280	1.886762e-03	7.345726e-03	5.480929e+02	1.000000e+05	7.973498e-01
1	TIGRP2P2690_rs9195750	3308831	2	A	G	0.394	-1.912575e-04	6.682841e-03	5.480778e+02	1.000000e+05	9.771744e-01
1	TIGRP2P2694_rs9074880	3374684	0	C	A	0.490	2.606672e-03	6.637199e-03	5.481588e+02	1.000000e+05	6.946035e-01
1	chr1_3380658	3380658	1	G	A	0.071	1.827535e-03	1.229299e-02	5.480158e+02	1.000000e+05	8.818501e-01
1	BICF2G630708353	3419580	0	G	A	0.312	1.479708e-03	7.220246e-03	5.480934e+02	1.000000e+05	8.376646e-01
1	BICF2G630708355	3458474	0	A	G	0.026	1.647422e-02	2.130579e-02	5.483549e+02	1.000000e+05	4.395835e-01
1	BICF2G630708356	3470332	0	A	G	0.125	-4.760474e-03	1.006452e-02	5.482464e+02	1.000000e+05	6.363268e-01
1	BICF2P389287	3480810	0	A	G	0.443	-1.642564e-03	6.708822e-03	5.481291e+02	1.000000e+05	8.066368e-01
1	BICF2S23349063	3484482	1	A	G	0.114	1.252368e-02	1.033811e-02	5.488165e+02	1.000000e+05	2.260446e-01
1	BICF2G630708358	3513520	0	G	A	0.015	2.501842e-03	2.411332e-02	5.479312e+02	1.000000e+05	9.173872e-01
1	BICF2G630708359	3520373	0	A	G	0.160	7.044470e-03	9.613242e-03	5.484369e+02	1.000000e+05	4.638713e-01
1	G5f54S91	3556626	0	A	G	0.021	2.474110e-02	2.096315e-02	5.486915e+02	1.000000e+05	2.382135e-01
1	BICF2G630708363	3598185	0	A	G	0.072	1.061412e-03	1.261621e-02	5.480644e+02	1.000000e+05	9.329704e-01
1	BICF2G630708367	3639893	0	A	C	0.072	1.061412e-03	1.261621e-02	5.480644e+02	1.000000e+05	9.329704e-01
1	BICF2S23763002	3667307	0	A	C	0.027	5.843120e-03	1.923955e-02	5.480375e+02	1.000000e+05	7.614213e-01
1	BICF2P590289	3697160	0	A	C	0.328	-2.375268e-04	7.645522e-03	5.482002e+02	1.000000e+05	9.752224e-01
1	BICF2G630708374	3724186	0	A	T	0.075	-2.106617e-02	1.209005e-02	5.495192e+02	1.000000e+05	8.176043e-02
1	TIGRP2P2702_rs8768645	3760558	1	A	C	0.332	2.373238e-04	7.638296e-03	5.482022e+02	1.000000e+05	9.752201e-01
1	BICF2P232247	3778681	0	C	G	0.481	5.961238e-03	6.378920e-03	5.484976e+02	1.000000e+05	3.502762e-01
1	BICF2G630708377	3796640	0	G	A	0.392	6.060327e-03	6.808966e-03	5.484790e+02	1.000000e+05	3.736675e-01
1	BICF2P555674	3828021	0	G	A	0.474	9.000111e-03	6.910146e-03	5.490094e+02	1.000000e+05	1.930838e-01
1	TIGRP2P2710_rs9134620	3842554	0	A	G	0.255	5.438134e-03	8.308447e-03	5.484364e+02	1.000000e+05	5.129309e-01
1	BICF2P333055	3875185	2	A	T	0.335	4.326740e-03	7.216929e-03	5.483090e+02	1.000000e+05	5.489671e-01
1	BICF2G630708380	3890148	0	C	A	0.097	-3.756994e-03	1.139416e-02	5.481351e+02	1.000000e+05	7.416780e-01
1	BICF2S23541136	3946665	1	A	T	0.294	8.130813e-03	7.497826e-03	5.487015e+02	1.000000e+05	2.784569e-01
1	BICF2G630708384	3962719	0	A	G	0.455	-7.381431e-03	7.045111e-03	5.487062e+02	1.000000e+05	2.950301e-01
1	BICF2P322145	3964544	0	T	A	0.356	9.768260e-03	7.141364e-03	5.490514e+02	1.000000e+05	1.716901e-01
1	BICF2P194479	3967481	0	G	A	0.294	7.869270e-03	7.487506e-03	5.486669e+02	1.000000e+05	2.935362e-01
1	BICF2P915835	3989037	0	A	G	0.293	8.138868e-03	7.502278e-03	5.487030e+02	1.000000e+05	2.782665e-01
1	BICF2P853468	3990312	0	A	G	0.293	8.138868e-03	7.502278e-03	5.487030e+02	1.000000e+05	2.782665e-01
1	BICF2P298830	4010307	3	A	G	0.300	3.959775e-03	7.467817e-03	5.482514e+02	1.000000e+05	5.960677e-01
1	BICF2S2299080	4021484	1	C	A	0.300	3.922487e-03	7.463106e-03	5.482491e+02	1.000000e+05	5.993021e-01
1	BICF2P53930	4032891	5	C	A	0.298	4.015415e-03	7.474239e-03	5.482542e+02	1.000000e+05	5.912338e-01
1	BICF2P122934	4044567	0	G	A	0.297	4.290275e-03	7.494991e-03	5.482758e+02	1.000000e+05	5.671758e-01
1	BICF2P1246652	4051150	0	G	A	0.298	4.214083e-03	7.489352e-03	5.482693e+02	1.000000e+05	5.737900e-01
1	TIGRP2P2748_rs9156364	4079240	6	A	G	0.294	3.029328e-03	7.493003e-03	5.481906e+02	1.000000e+05	6.860937e-01
1	TIGRP2P2751_rs8733852	4090327	0	G	C	0.298	4.214083e-03	7.489352e-03	5.482693e+02	1.000000e+05	5.737900e-01
1	BICF2P1398229	4099583	5	G	A	0.297	4.280900e-03	7.491798e-03	5.482712e+02	1.000000e+05	5.678580e-01
1	BICF2P637675	4120708	0	A	G	0.300	4.611751e-03	7.445824e-03	5.483007e+02	1.000000e+05	5.358208e-01
1	TIGRP2P2774_rs8786396	4134195	2	A	G	0.267	6.540773e-03	7.666215e-03	5.484492e+02	1.000000e+05	3.937699e-01
1	BICF2G630708391	4141836	1	A	C	0.091	-7.345948e-03	1.167429e-02	5.482775e+02	1.000000e+05	5.293446e-01
1	BICF2P1426220	4157111	0	G	A	0.305	5.540962e-03	7.397613e-03	5.483876e+02	1.000000e+05	4.540334e-01
1	BICF2P675305	4172445	0	G	A	0.376	7.114457e-03	7.023632e-03	5.486030e+02	1.000000e+05	3.113550e-01
1	BICF2P675307	4174806	0	G	A	0.334	4.155247e-03	7.234624e-03	5.482620e+02	1.000000e+05	5.658653e-01
1	BICF2G630708396	4204443	0	G	A	0.094	-1.473106e-02	1.137109e-02	5.489261e+02	1.000000e+05	1.954732e-01
1	BICF2G630708397	4210698	0	C	A	0.072	-2.421417e-02	1.299272e-02	5.498326e+02	1.000000e+05	6.268104e-02
1	BICF2P211382	4227095	0	C	G	0.483	-2.230845e-03	6.619793e-03	5.481511e+02	1.000000e+05	7.361954e-01
1	chr1_4227658	4227658	2	G	A	0.464	5.030960e-03	6.967730e-03	5.484255e+02	1.000000e+05	4.704522e-01
1	BICF2G630708403	4239459	0	G	A	0.145	-3.821703e-03	9.564852e-03	5.481723e+02	1.000000e+05	6.895741e-01
1	BICF2G630708405	4245417	0	A	G	0.154	-4.819521e-03	9.164256e-03	5.482086e+02	1.000000e+05	5.990794e-01
1	TIGRP2P2780_rs8499983	4264222	0	A	G	0.309	4.947004e-03	7.095399e-03	5.483303e+02	1.000000e+05	4.858428e-01
1	BICF2G630708412	4272138	0	A	G	0.185	-6.196120e-03	8.283302e-03	5.483102e+02	1.000000e+05	4.546330e-01
1	BICF2G630708417	4283592	0	G	A	0.184	-3.233169e-03	8.416659e-03	5.481125e+02	1.000000e+05	7.009625e-01
1	chr1_4320363	4320363	29	A	C	0.034	1.785391e-03	1.765335e-02	5.479706e+02	1.000000e+05	9.194641e-01
1	BICF2G630708422	4361401	0	T	A	0.055	-2.687599e-02	1.367376e-02	5.499719e+02	1.000000e+05	4.965021e-02
1	BICF2G630708423	4371564	0	A	G	0.133	-1.096260e-02	1.000144e-02	5.487354e+02	1.000000e+05	2.733162e-01
1	BICF2G630708424	4390106	5	G	A	0.086	-9.081165e-03	1.179929e-02	5.483846e+02	1.000000e+05	4.417100e-01
1	BICF2G630708426	4401517	0	A	G	0.056	-2.801246e-02	1.358917e-02	5.501615e+02	1.000000e+05	3.954272e-02
1	BICF2P28788	4410755	0	A	G	0.088	-8.082229e-03	1.166899e-02	5.483330e+02	1.000000e+05	4.887172e-01
1	chr1_4419221	4419221	0	G	A	0.207	-5.300343e-03	8.765419e-03	5.482995e+02	1.000000e+05	5.455331e-01
1	chr1_4419714	4419714	0	G	A	0.204	-8.560967e-03	8.746798e-03	5.485891e+02	1.000000e+05	3.279546e-01
1	chr1_4419786	4419786	0	D	I	0.193	-1.039984e-02	8.859498e-03	5.487958e+02	1.000000e+05	2.407488e-01
1	BICF2P1255280	4426123	0	A	G	0.178	8.467288e-04	9.328804e-03	5.481468e+02	1.000000e+05	9.276988e-01
1	BICF2P1469700	4450046	0	T	A	0.178	1.114170e-03	9.326687e-03	5.481501e+02	1.000000e+05	9.049363e-01
1	TIGRP2P2790_rs8527730	4459378	0	A	G	0.178	1.114170e-03	9.326687e-03	5.481501e+02	1.000000e+05	9.049363e-01
1	BICF2P922651	4469990	2	A	C	0.178	1.466426e-03	9.342874e-03	5.481557e+02	1.000000e+05	8.753129e-01
1	BICF2P1208544	4475164	0	G	A	0.177	1.609174e-03	9.335108e-03	5.481578e+02	1.000000e+05	8.631771e-01
1	BICF2P636148	4485474	3	A	G	0.176	1.385006e-03	9.381575e-03	5.481528e+02	1.000000e+05	8.826662e-01
1	BICF2P313176	4499421	0	G	A	0.187	1.755292e-03	9.071926e-03	5.481636e+02	1.000000e+05	8.466203e-01
1	TIGRP2P2813_rs8765556	4523008	0	A	G	0.187	1.755292e-03	9.071926e-03	5.481636e+02	1.000000e+05	8.466203e-01
1	BICF2G630708433	4560104	0	A	T	0.063	-4.299121e-03	1.335445e-02	5.481308e+02	1.000000e+05	7.475820e-01
1	BICF2P370160	4575316	0	G	A	0.187	1.755292e-03	9.071926e-03	5.481636e+02	1.000000e+05	8.466203e-01
1	TIGRP2P2820_rs9091359	4590874	0	A	G	0.204	-8.040986e-04	8.748595e-03	5.481390e+02	1.000000e+05	9.267878e-01
1	TIGRP2P2822_rs8922524	4600818	0	C	A	0.191	4.732839e-03	9.016125e-03	5.482792e+02	1.000000e+05	5.997560e-01
1	chr1_4606010	4606010	6	G	A	0.203	-1.011442e-03	8.766306e-03	5.481406e+02	1.000000e+05	9.081700e-01
1	BICF2P659809	4671291	17	G	A	0.107	-8.132483e-04	1.106293e-02	5.481026e+02	1.000000e+05	9.414151e-01
1	BICF2P252167	4700786	0	A	G	0.207	-1.771910e-03	8.706123e-03	5.481519e+02	1.000000e+05	8.387694e-01
1	BICF2P487841	4711650	0	A	G	0.207	-1.771910e-03	8.706123e-03	5.481519e+02	1.000000e+05	8.387694e-01
1	BICF2P477485	4725113	1	A	C	0.207	-1.750656e-03	8.713197e-03	5.481520e+02	1.000000e+05	8.408048e-01
1	TIGRP2P2846_rs8786031	4726836	5	A	G	0.208	-2.079205e-03	8.703852e-03	5.481582e+02	1.000000e+05	8.112484e-01
1	BICF2P1297269	4748284	0	A	G	0.207	-1.771910e-03	8.706123e-03	5.481519e+02	1.000000e+05	8.387694e-01
1	TIGRP2P2853_rs9056630	4757417	0	A	G	0.207	-1.771910e-03	8.706123e-03	5.481519e+02	1.000000e+05	8.387694e-01
1	BICF2S23640275	4764376	0	A	G	0.207	-1.771910e-03	8.706123e-03	5.481519e+02	1.000000e+05	8.387694e-01
1	BICF2P547987	4809432	0	A	G	0.207	-1.771910e-03	8.706123e-03	5.481519e+02	1.000000e+05	8.387694e-01
1	BICF2G630708438	4820578	0	A	C	0.091	-7.440163e-03	1.151465e-02	5.482995e+02	1.000000e+05	5.183424e-01
1	TIGRP2P2869_rs8779374	4836401	0	A	G	0.207	-1.771910e-03	8.706123e-03	5.481519e+02	1.000000e+05	8.387694e-01
1	BICF2P146323	4878941	0	A	G	0.116	2.369293e-03	1.084776e-02	5.481808e+02	1.000000e+05	8.271550e-01
1	BICF2P931405	4886951	0	A	T	0.128	1.367413e-03	1.026854e-02	5.481391e+02	1.000000e+05	8.940913e-01
1	BICF2P572263	4893108	4	G	A	0.115	2.482463e-03	1.080321e-02	5.481720e+02	1.000000e+05	8.183056e-01
1	BICF2P1275198	4901016	0	A	G	0.111	7.791993e-03	1.107486e-02	5.484054e+02	1.000000e+05	4.818726e-01
1	BICF2S2339476	4911941	0	G	A	0.263	-1.266836e-03	8.155460e-03	5.481919e+02	1.000000e+05	8.765900e-01
1	BICF2P371264	4913657	2	A	T	0.165	3.416018e-03	9.355594e-03	5.482088e+02	1.000000e+05	7.150962e-01
1	BICF2P1070937	4914914	0	G	A	0.111	7.791993e-03	1.107486e-02	5.484054e+02	1.000000e+05	4.818726e-01
1	chr1_4915001	4915001	3	G	A	0.175	3.317535e-03	9.025156e-03	5.481869e+02	1.000000e+05	7.132640e-01
1	BICF2P1031026	4928973	0	G	A	0.111	7.791993e-03	1.107486e-02	5.484054e+02	1.000000e+05	4.818726e-01
1	BICF2G630708462	4942312	0	A	G	0.227	1.664539e-03	8.504299e-03	5.482023e+02	1.000000e+05	8.448647e-01
1	BICF2G630708467	4951927	0	A	G	0.254	6.225063e-03	8.016335e-03	5.484457e+02	1.000000e+05	4.376223e-01
1	TIGRP2P2903_rs9014550	4957252	0	G	A	0.110	7.645711e-03	1.108344e-02	5.483954e+02	1.000000e+05	4.904711e-01
1	BICF2P900574	4973985	1	A	G	0.108	8.259270e-03	1.116734e-02	5.484286e+02	1.000000e+05	4.597337e-01
1	chr1_4974870	4974870	0	A	G	0.211	-3.089418e-03	8.092521e-03	5.481642e+02	1.000000e+05	7.027246e-01
1	TIGRP2P2911_rs8936096	4979308	0	A	C	0.109	8.625151e-03	1.110699e-02	5.484585e+02	1.000000e+05	4.376199e-01
1	BICF2G630708495	4985698	0	G	A	0.174	3.069185e-03	9.354518e-03	5.482472e+02	1.000000e+05	7.429122e-01
1	BICF2G630708548	5006108	0	G	A	0.371	-4.346146e-03	6.807005e-03	5.482889e+02	1.000000e+05	5.233167e-01
1	BICF2G630708568	5013851	0	A	C	0.454	-3.932308e-03	6.621958e-03	5.482731e+02	1.000000e+05	5.527704e-01
1	BICF2G630708570	5016106	10	A	G	0.078	2.094324e-03	1.182359e-02	5.480619e+02	1.000000e+05	8.594439e-01
1	BICF2G630708586	5026727	0	A	G	0.481	-3.938607e-03	6.618369e-03	5.482729e+02	1.000000e+05	5.519190e-01
1	TIGRP2P2919_rs8606614	5029025	2	A	G	0.201	2.840991e-03	8.316867e-03	5.481519e+02	1.000000e+05	7.327332e-01
1	chr1_5030287	5030287	1	G	A	0.433	3.001397e-03	6.678919e-03	5.481990e+02	1.000000e+05	6.532591e-01
1	BICF2S2443809	5032877	0	A	G	0.432	2.738578e-03	6.673704e-03	5.481828e+02	1.000000e+05	6.816406e-01
1	BICF2G630708598	5044074	0	G	A	0.482	-3.706059e-03	6.623576e-03	5.482533e+02	1.000000e+05	5.759371e-01
1	BICF2S23423243	5059152	0	A	C	0.432	2.738578e-03	6.673704e-03	5.481828e+02	1.000000e+05	6.816406e-01
1	BICF2G630708623	5066599	0	G	A	0.081	-2.530457e-05	1.163928e-02	5.480444e+02	1.000000e+05	9.982658e-01
1	BICF2G630708633	5073833	0	A	C	0.110	-2.927190e-03	1.036349e-02	5.481053e+02	1.000000e+05	7.776593e-01
1	BICF2G630708647	5091966	0	A	G	0.084	5.405034e-03	1.149892e-02	5.481554e+02	1.000000e+05	6.384309e-01
1	BICF2G630708656	5094664	0	A	G	0.084	5.405034e-03	1.149892e-02	5.481554e+02	1.000000e+05	6.384309e-01
1	BICF2G630708685	5109742	23	A	G	0.081	1.272427e-03	1.164069e-02	5.480422e+02	1.000000e+05	9.129812e-01
1	BICF2P934097	5128753	0	G	A	0.090	6.198786e-03	1.098957e-02	5.481862e+02	1.000000e+05	5.728481e-01
1	BICF2P1405933	5141525	0	A	G	0.082	1.266197e-02	1.158707e-02	5.486092e+02	1.000000e+05	2.747773e-01
1	BICF2P1002529	5156662	0	A	G	0.130	9.609394e-03	9.487548e-03	5.485398e+02	1.000000e+05	3.113973e-01
1	BICF2P1244955	5159885	0	A	G	0.131	9.865261e-03	9.481036e-03	5.485686e+02	1.000000e+05	2.983648e-01
1	BICF2P607260	5196785	0	A	G	0.207	1.211423e-02	8.094602e-03	5.491504e+02	1.000000e+05	1.348398e-01
1	TIGRP2P2953_rs9123276	5198813	0	C	A	0.207	1.211423e-02	8.094602e-03	5.491504e+02	1.000000e+05	1.348398e-01
1	TIGRP2P2955_rs8986818	5211086	0	G	A	0.208	1.281572e-02	8.104896e-03	5.492823e+02	1.000000e+05	1.141631e-01
1	BICF2P123491	5226059	0	A	C	0.128	1.973680e-02	9.954546e-03	5.500340e+02	1.000000e+05	4.769410e-02
1	TIGRP2P2962_rs8537173	5244422	0	A	G	0.222	1.319176e-02	7.918824e-03	5.494174e+02	1.000000e+05	9.607365e-02
1	TIGRP2P2964_rs9157697	5257306	0	A	G	0.128	2.065976e-02	9.966822e-03	5.502174e+02	1.000000e+05	3.845944e-02
1	TIGRP2P2975_rs9102742	5287987	0	A	G	0.208	9.143194e-03	8.186093e-03	5.487116e+02	1.000000e+05	2.643163e-01
1	BICF2P369261	5288133	0	G	A	0.208	9.143194e-03	8.186093e-03	5.487116e+02	1.000000e+05	2.643163e-01
1	TIGRP2P2985_rs9123662	5310127	2	A	G	0.152	4.181792e-03	9.009938e-03	5.481797e+02	1.000000e+05	6.426619e-01
1	TIGRP2P2986_rs9000637	5323473	2	C	A	0.330	2.569874e-03	7.074538e-03	5.481532e+02	1.000000e+05	7.164951e-01
1	TIGRP2P2987_rs9029815	5325340	0	G	A	0.366	5.557426e-03	6.780761e-03	5.484159e+02	1.000000e+05	4.126603e-01
1	BICF2P166510	5344916	0	G	A	0.276	1.291299e-02	7.532595e-03	5.495829e+02	1.000000e+05	8.680837e-02
1	BICF2G630708702	5361620	0	G	A	0.428	-4.376415e-04	7.013432e-03	5.481536e+02	1.000000e+05	9.502573e-01
1	BICF2P1191617	5394934	0	G	A	0.417	1.246804e-03	6.790836e-03	5.480964e+02	1.000000e+05	8.543664e-01
1	BICF2P1437031	5409586	0	A	G	0.313	1.163203e-03	6.943383e-03	5.480510e+02	1.000000e+05	8.669917e-01
1	TIGRP2P3063_rs9092981	5420526	0	A	G	0.026	3.293907e-03	1.887807e-02	5.479702e+02	1.000000e+05	8.615234e-01
1	BICF2P392799	5420699	0	C	A	0.307	3.938145e-03	6.884973e-03	5.482020e+02	1.000000e+05	5.674653e-01
1	BICF2P1197476	5432113	0	G	A	0.240	7.221633e-03	7.720949e-03	5.485160e+02	1.000000e+05	3.498599e-01
1	BICF2S23010713	5441353	0	G	A	0.440	5.879738e-03	6.799747e-03	5.484642e+02	1.000000e+05	3.874255e-01
1	BICF2P1000997	5452889	0	A	G	0.209	1.935103e-03	7.955700e-03	5.480891e+02	1.000000e+05	8.078768e-01
1	BICF2S23018913	5471709	0	A	G	0.174	6.184901e-03	8.398327e-03	5.483447e+02	1.000000e+05	4.616450e-01
1	BICF2S23649906	5477202	1	T	A	0.293	7.612768e-03	7.101933e-03	5.486133e+02	1.000000e+05	2.840285e-01
1	BICF2P1170347	5486246	1	G	A	0.463	8.630447e-03	6.496850e-03	5.489430e+02	1.000000e+05	1.843685e-01
1	BICF2G630708719	5497533	0	A	G	0.068	1.606529e-02	1.347813e-02	5.488012e+02	1.000000e+05	2.335823e-01
1	BICF2P1290808	5511825	0	A	G	0.094	-5.688290e-03	1.204011e-02	5.482557e+02	1.000000e+05	6.367195e-01
1	TIGRP2P3107_rs9178643	5523125	0	G	A	0.409	4.715978e-03	6.856010e-03	5.483452e+02	1.000000e+05	4.917112e-01
1	BICF2P261197	5538856	0	A	G	0.090	-2.836648e-03	1.231691e-02	5.481809e+02	1.000000e+05	8.179050e-01
1	TIGRP2P3119_rs8958362	5547867	0	G	A	0.165	-4.123845e-03	9.039757e-03	5.481958e+02	1.000000e+05	6.483595e-01
1	BICF2G630708731	5561736	0	C	A	0.168	-4.369839e-03	8.568741e-03	5.481752e+02	1.000000e+05	6.101897e-01
1	BICF2P981825	5568287	0	G	A	0.134	6.702949e-03	9.671977e-03	5.483193e+02	1.000000e+05	4.884642e-01
1	BICF2S23321919	5579289	2	A	G	0.413	-1.436451e-03	6.791754e-03	5.481355e+02	1.000000e+05	8.325438e-01
1	BICF2G630708743	5589651	0	A	G	0.163	-5.732358e-03	8.686312e-03	5.482708e+02	1.000000e+05	5.094613e-01
1	BICF2G630708759	5600922	1	A	C	0.288	-2.216469e-03	7.103253e-03	5.480891e+02	1.000000e+05	7.550829e-01
1	BICF2P1435982	5619955	0	T	A	0.169	5.655531e-03	8.864229e-03	5.482485e+02	1.000000e+05	5.236187e-01
1	BICF2P501260	5624782	2	C	G	0.359	-2.662278e-03	7.157716e-03	5.482103e+02	1.000000e+05	7.100180e-01
1	BICF2G630708800	5641678	1	A	G	0.100	-7.602224e-03	1.070611e-02	5.482808e+02	1.000000e+05	4.778297e-01
1	BICF2G630708810	5648072	0	A	C	0.247	-4.993084e-03	7.426600e-03	5.482839e+02	1.000000e+05	5.015433e-01
1	BICF2G630708857	5669524	1	G	A	0.093	-4.447468e-03	1.107497e-02	5.481148e+02	1.000000e+05	6.880861e-01
1	BICF2G630708864	5673842	0	A	G	0.132	-4.604229e-03	9.599533e-03	5.481576e+02	1.000000e+05	6.316023e-01
1	BICF2G630708903	5693910	0	A	G	0.112	-9.717647e-03	1.019747e-02	5.484944e+02	1.000000e+05	3.408633e-01
1	BICF2P1391960	5708287	4	A	C	0.159	-8.103195e-04	8.472672e-03	5.480297e+02	1.000000e+05	9.238276e-01
1	BICF2P639682	5721194	2	G	A	0.155	1.651030e-04	8.499081e-03	5.480249e+02	1.000000e+05	9.845054e-01
1	BICF2G630708914	5746980	13	A	G	0.071	4.193693e-04	1.302217e-02	5.481329e+02	1.000000e+05	9.743160e-01
1	TIGRP2P3174_rs8880071	5748787	0	G	A	0.372	1.034822e-02	7.005962e-03	5.492211e+02	1.000000e+05	1.399964e-01
1	BICF2S2295154	5779816	3	G	A	0.481	4.742097e-03	6.968402e-03	5.483771e+02	1.000000e+05	4.963474e-01
1	BICF2P916853	5786011	2	T	A	0.395	6.259962e-03	7.326785e-03	5.485751e+02	1.000000e+05	3.931055e-01
1	BICF2P191726	5795837	0	G	A	0.394	6.276903e-03	7.340910e-03	5.485787e+02	1.000000e+05	3.927382e-01
1	BICF2P103696	5808242	0	A	G	0.375	5.132043e-03	7.314436e-03	5.484437e+02	1.000000e+05	4.830832e-01
1	BICF2P142733	5818706	0	A	G	0.378	7.057186e-03	7.297592e-03	5.486638e+02	1.000000e+05	3.337657e-01
1	BICF2S22948201	5837420	1	A	G	0.380	7.340773e-03	7.299612e-03	5.487025e+02	1.000000e+05	3.148496e-01
1	BICF2S23247539	5844519	1	A	G	0.454	2.565522e-03	6.933754e-03	5.482414e+02	1.000000e+05	7.114627e-01
1	BICF2S22924252	5859958	2	C	G	0.352	3.692206e-03	7.664237e-03	5.483611e+02	1.000000e+05	6.301000e-01
1	BICF2G630708925	5872563	0	G	A	0.058	-1.328381e-02	1.376260e-02	5.485108e+02	1.000000e+05	3.346890e-01
1	chr1_5940131	5940131	0	G	A	0.298	7.718294e-03	8.069255e-03	5.487172e+02	1.000000e+05	3.390637e-01
1	chr1_5945645	5945645	2	G	A	0.088	-1.371982e-02	1.106391e-02	5.487830e+02	1.000000e+05	2.152675e-01
1	chr1_5962470	5962470	0	A	C	0.308	7.629952e-03	8.082260e-03	5.487264e+02	1.000000e+05	3.453946e-01
1	chr1_5970092	5970092	0	A	G	0.316	1.147790e-02	8.024856e-03	5.493003e+02	1.000000e+05	1.529670e-01
1	BICF2S22934599	6003372	0	A	G	0.343	6.457131e-03	7.981583e-03	5.486071e+02	1.000000e+05	4.187187e-01
1	BICF2S23626182	6020825	0	G	A	0.336	7.816882e-03	8.089264e-03	5.487552e+02	1.000000e+05	3.341299e-01
1	BICF2G630708937	6028468	0	A	G	0.026	-2.843243e-02	1.887012e-02	5.491277e+02	1.000000e+05	1.322142e-01
1	BICF2G630708939	6040509	0	A	G	0.026	-2.843243e-02	1.887012e-02	5.491277e+02	1.000000e+05	1.322142e-01
1	BICF2G630708947	6052112	0	A	G	0.491	1.914647e-03	6.886029e-03	5.481903e+02	1.000000e+05	7.810370e-01
1	BICF2G630708972	6069505	0	G	A	0.022	-1.666200e-02	2.303308e-02	5.483256e+02	1.000000e+05	4.696185e-01
1	BICF2G630708979	6073118	0	G	A	0.022	-1.666200e-02	2.303308e-02	5.483256e+02	1.000000e+05	4.696185e-01
1	BICF2G630709003	6096061	0	A	C	0.486	5.165953e-03	6.858307e-03	5.484275e+02	1.000000e+05	4.514952e-01
1	BICF2G630709018	6107781	0	A	C	0.486	5.165953e-03	6.858307e-03	5.484275e+02	1.000000e+05	4.514952e-01
1	BICF2G630709037	6128352	1	C	G	0.158	-7.503676e-03	9.032844e-03	5.484094e+02	1.000000e+05	4.063494e-01
1	BICF2S23426245	6139857	0	G	A	0.216	-1.202416e-02	7.764897e-03	5.492281e+02	1.000000e+05	1.218336e-01
1	BICF2G630709054	6154774	0	T	A	0.154	-8.211534e-03	9.115769e-03	5.484671e+02	1.000000e+05	3.679237e-01
1	BICF2S23328319	6162357	0	G	A	0.220	-1.291356e-02	7.701809e-03	5.494335e+02	1.000000e+05	9.393704e-02
1	BICF2G630709073	6175472	0	G	A	0.069	-1.849512e-02	1.244156e-02	5.490925e+02	1.000000e+05	1.374683e-01
1	BICF2G630709089	6188790	3	G	A	0.151	-8.099396e-03	9.224022e-03	5.484538e+02	1.000000e+05	3.801278e-01
1	BICF2G630709098	6198709	9	C	A	0.147	-7.893102e-03	9.291695e-03	5.484238e+02	1.000000e+05	3.958321e-01
1	BICF2P1178165	6209485	0	C	G	0.435	-5.409700e-03	6.946575e-03	5.484266e+02	1.000000e+05	4.363194e-01
1	BICF2G630709129	6218800	14	G	C	0.455	-1.058787e-02	6.917085e-03	5.492884e+02	1.000000e+05	1.261859e-01
1	BICF2G630709132	6224919	0	C	A	0.453	-1.037155e-02	6.891274e-03	5.492505e+02	1.000000e+05	1.326550e-01
1	BICF2G630709141	6232866	0	G	A	0.113	-4.903977e-03	9.560170e-03	5.481243e+02	1.000000e+05	6.081010e-01
1	BICF2G630709159	6263554	1	G	A	0.019	-6.295993e-02	2.308415e-02	5.517046e+02	1.000000e+05	6.502958e-03
1	BICF2G630709168	6271129	0	G	A	0.130	-1.028547e-02	9.769500e-03	5.486265e+02	1.000000e+05	2.926979e-01
1	BICF2P1386889	6283052	4	A	G	0.398	-1.043282e-02	6.626546e-03	5.493206e+02	1.000000e+05	1.157338e-01
1	BICF2G630709186	6297308	0	A	G	0.410	-3.841868e-03	6.784370e-03	5.482566e+02	1.000000e+05	5.713379e-01
1	BICF2G630709207	6304660	0	G	A	0.392	-1.037450e-02	6.475106e-03	5.493240e+02	1.000000e+05	1.094461e-01
1	BICF2G630709224	6315377	4	G	A	0.400	-8.000541e-03	6.465402e-03	5.488076e+02	1.000000e+05	2.162348e-01
1	BICF2G630709237	6352738	0	G	A	0.160	-2.237809e-02	8.841136e-03	5.512729e+02	1.000000e+05	1.153241e-02
1	BICF2G630709239	6358902	0	A	G	0.174	-2.335591e-02	8.663291e-03	5.517056e+02	1.000000e+05	7.144635e-03
1	BICF2G630709270	6379490	0	G	A	0.435	6.494174e-03	6.747923e-03	5.485915e+02	1.000000e+05	3.360996e-01
1	BICF2P695321	6395704	0	A	G	0.066	1.386543e-02	1.292405e-02	5.486000e+02	1.000000e+05	2.836197e-01
1	BICF2S22920299	6405159	0	A	G	0.286	1.732856e-04	7.045207e-03	5.480405e+02	1.000000e+05	9.803823e-01
1	BICF2S23238022	6427277	1	G	A	0.412	-1.262340e-02	6.878203e-03	5.498228e+02	1.000000e+05	6.678240e-02
1	BICF2G630709295	6447040	1	C	A	0.361	-5.895350e-03	7.033581e-03	5.484679e+02	1.000000e+05	4.021484e-01
1	BICF2G630709312	6453921	0	G	A	0.369	-6.851023e-03	7.010721e-03	5.485960e+02	1.000000e+05	3.287126e-01
1	BICF2G630709354	6465949	0	A	G	0.390	-1.973983e-03	6.802960e-03	5.481360e+02	1.000000e+05	7.717541e-01
1	BICF2G630709364	6474333	0	A	C	0.393	-1.419335e-03	6.788200e-03	5.481147e+02	1.000000e+05	8.344247e-01
1	BICF2G630709388	6489993	0	G	A	0.406	-1.608407e-03	6.744910e-03	5.481087e+02	1.000000e+05	8.115748e-01
1	BICF2G630709424	6512438	0	G	A	0.385	6.274144e-04	6.737486e-03	5.480696e+02	1.000000e+05	9.258258e-01
1	BICF2G630709429	6520082	0	G	A	0.390	-4.774460e-03	6.908969e-03	5.483243e+02	1.000000e+05	4.897041e-01
1	BICF2P351258	6539253	0	A	G	0.380	-5.883276e-03	6.891366e-03	5.484177e+02	1.000000e+05	3.934805e-01
1	BICF2S23051653	6551416	0	C	A	0.479	1.401180e-03	6.526205e-03	5.480480e+02	1.000000e+05	8.300476e-01
1	BICF2G630709448	6554263	0	G	A	0.060	-5.423752e-03	1.346603e-02	5.480944e+02	1.000000e+05	6.872073e-01
1	BICF2G630709459	6567658	0	C	A	0.060	-6.020026e-03	1.352796e-02	5.481135e+02	1.000000e+05	6.564182e-01
1	BICF2P106739	6581162	0	G	A	0.467	-2.003813e-03	6.602343e-03	5.481084e+02	1.000000e+05	7.615762e-01
1	BICF2G630709466	6594954	0	A	G	0.060	-5.991412e-03	1.354121e-02	5.481134e+02	1.000000e+05	6.582605e-01
1	BICF2P301383	6613794	7	A	C	0.486	-3.914689e-03	6.672756e-03	5.482375e+02	1.000000e+05	5.575687e-01
1	BICF2P341516	6627776	0	G	A	0.474	-3.267028e-03	6.712220e-03	5.481939e+02	1.000000e+05	6.265649e-01
1	BICF2P634226	6636016	7	A	G	0.487	-4.443289e-03	6.684362e-03	5.482871e+02	1.000000e+05	5.063878e-01
1	BICF2S2419359	6648634	0	A	G	0.046	5.089232e-03	1.439103e-02	5.480363e+02	1.000000e+05	7.236891e-01
1	BICF2P664793	6675256	0	G	A	0.463	2.772973e-03	6.624091e-03	5.481239e+02	1.000000e+05	6.755904e-01
1	BICF2G630709471	6684616	0	G	C	0.113	-1.265611e-02	1.056105e-02	5.488185e+02	1.000000e+05	2.310744e-01
1	BICF2P984968	6693398	0	A	G	0.323	1.631443e-03	7.760768e-03	5.482251e+02	1.000000e+05	8.335443e-01
1	BICF2S22959180	6710663	0	A	G	0.425	1.200775e-03	6.866748e-03	5.480969e+02	1.000000e+05	8.612212e-01
1	BICF2P219758	6721693	1	T	A	0.175	7.724713e-03	8.701568e-03	5.484580e+02	1.000000e+05	3.749100e-01
1	BICF2P637832	6736449	14	A	G	0.418	-3.110137e-03	6.715025e-03	5.481699e+02	1.000000e+05	6.433568e-01
1	BICF2S2341214	6737483	0	G	A	0.420	-3.017813e-03	6.706010e-03	5.481656e+02	1.000000e+05	6.528031e-01
1	BICF2P370100	6787592	0	G	A	0.179	7.923935e-03	8.567896e-03	5.484735e+02	1.000000e+05	3.552876e-01
1	BICF2S23111960	6797293	36	C	A	0.230	-1.953586e-03	7.745369e-03	5.480699e+02	1.000000e+05	8.009216e-01
1	BICF2G630709473	6825957	1	G	A	0.335	-9.273296e-03	7.195965e-03	5.488937e+02	1.000000e+05	1.978281e-01
1	chr1_6843854	6843854	8	A	G	0.334	-5.544013e-03	7.064068e-03	5.483516e+02	1.000000e+05	4.327586e-01
1	BICF2G630709489	6844921	0	C	A	0.334	1.706137e-03	7.202906e-03	5.481117e+02	1.000000e+05	8.128111e-01
1	BICF2G630709492	6855643	0	G	A	0.328	-1.241282e-03	7.199257e-03	5.480994e+02	1.000000e+05	8.631462e-01
1	BICF2G630709495	6865364	0	A	G	0.335	-5.326303e-04	7.170200e-03	5.480855e+02	1.000000e+05	9.408004e-01
1	BICF2G630709499	6879261	1	G	A	0.301	-5.977643e-03	7.399417e-03	5.484394e+02	1.000000e+05	4.193806e-01
1	BICF2G630709507	6892064	0	G	A	0.352	-2.063447e-03	6.869066e-03	5.481064e+02	1.000000e+05	7.639411e-01
1	BICF2G630709519	6899092	9	A	G	0.352	-1.746938e-03	6.876379e-03	5.480907e+02	1.000000e+05	7.995135e-01
1	BICF2S23628196	6913015	1	A	G	0.244	-8.064475e-03	7.553729e-03	5.486343e+02	1.000000e+05	2.859697e-01
1	BICF2G630709527	6932755	0	A	G	0.027	3.060716e-02	2.277798e-02	5.491343e+02	1.000000e+05	1.793658e-01
1	BICF2G630709528	6955258	0	T	A	0.036	3.026953e-02	1.965226e-02	5.494492e+02	1.000000e+05	1.238361e-01
1	BICF2G630709529	6963978	1	C	A	0.144	1.439279e-02	1.008928e-02	5.491916e+02	1.000000e+05	1.540456e-01
1	BICF2S2459826	6996338	0	C	A	0.033	1.662100e-02	1.750964e-02	5.484792e+02	1.000000e+05	3.427396e-01
1	BICF2S23138952	7020134	0	A	G	0.353	6.707093e-03	7.176319e-03	5.485599e+02	1.000000e+05	3.502282e-01
1	BICF2G630709551	7037523	0	A	G	0.450	-7.117128e-03	6.754807e-03	5.486603e+02	1.000000e+05	2.923204e-01
1	BICF2G630709573	7050340	3	G	A	0.321	-5.576897e-03	7.505434e-03	5.484255e+02	1.000000e+05	4.576393e-01
1	BICF2S23316675	7075191	1	C	A	0.138	-1.862390e-02	9.418724e-03	5.499645e+02	1.000000e+05	4.829797e-02
1	chr1_7086401	7086401	1	A	G	0.132	-1.965297e-02	9.471536e-03	5.501570e+02	1.000000e+05	3.826418e-02
1	chr1_7106674	7106674	0	G	A	0.362	-2.601137e-03	7.168991e-03	5.481970e+02	1.000000e+05	7.168126e-01
1	chr1_7116145	7116145	0	G	A	0.017	2.878672e-02	2.439027e-02	5.486630e+02	1.000000e+05	2.381993e-01
1	chr1_7123701	7123701	0	A	G	0.092	-1.379904e-02	1.131828e-02	5.487897e+02	1.000000e+05	2.230825e-01
1	BICF2S23321805	7143332	1	G	A	0.446	3.349983e-03	7.018744e-03	5.482939e+02	1.000000e+05	6.332665e-01
1	G8f60S185	7175735	1	A	G	0.427	2.227660e-03	6.738356e-03	5.481695e+02	1.000000e+05	7.410252e-01
1	chr1_7183494	7183494	0	G	A	0.200	-2.416641e-03	8.047209e-03	5.480850e+02	1.000000e+05	7.640090e-01
1	chr1_7200965	7200965	0	C	A	0.157	-3.817512e-03	9.023757e-03	5.481528e+02	1.000000e+05	6.723551e-01
1	chr1_7230151	7230151	1	A	G	0.129	-7.015694e-03	1.002577e-02	5.483407e+02	1.000000e+05	4.842476e-01
1	chr1_7240254	7240254	0	A	G	0.134	-4.773420e-03	9.946182e-03	5.482181e+02	1.000000e+05	6.313931e-01
1	chr1_7255361	7255361	0	A	G	0.247	-1.444551e-03	7.543998e-03	5.480765e+02	1.000000e+05	8.481884e-01
1	G9f34S190	7258510	0	A	G	0.247	-1.444551e-03	7.543998e-03	5.480765e+02	1.000000e+05	8.481884e-01
1	BICF2G630709606	7281243	0	C	A	0.334	-3.402512e-03	6.717549e-03	5.481680e+02	1.000000e+05	6.126174e-01
1	chr1_7286537	7286537	1	G	A	0.076	3.106370e-03	1.190599e-02	5.480257e+02	1.000000e+05	7.942208e-01
1	chr1_7317241	7317241	10	G	A	0.170	-4.738364e-03	8.897398e-03	5.482300e+02	1.000000e+05	5.944674e-01
1	BICF2G630709608	7336711	42	C	A	0.099	3.570824e-03	9.825460e-03	5.481059e+02	1.000000e+05	7.163691e-01
1	BICF2S24311805	7337586	0	A	G	0.192	-4.993654e-03	8.618153e-03	5.482587e+02	1.000000e+05	5.624357e-01
1	chr1_7348868	7348868	1	G	A	0.174	1.211564e-03	8.773911e-03	5.480934e+02	1.000000e+05	8.902013e-01
1	chr1_7358282	7358282	0	A	G	0.216	-5.273506e-03	7.872628e-03	5.482704e+02	1.000000e+05	5.031167e-01
1	BICF2G630709610	7363714	0	A	C	0.122	7.008744e-03	1.038434e-02	5.483505e+02	1.000000e+05	4.998845e-01
1	BICF2G630709612	7421527	0	A	G	0.245	-1.282379e-03	7.757901e-03	5.481150e+02	1.000000e+05	8.687439e-01
1	BICF2G630709614	7482135	7	G	A	0.220	1.094048e-02	8.030972e-03	5.490208e+02	1.000000e+05	1.734356e-01
1	BICF2G630709643	7492577	0	A	G	0.174	1.657070e-02	8.955163e-03	5.498451e+02	1.000000e+05	6.457012e-02
1	TIGRP2P7617_rs8786139	7505400	9	G	C	0.175	-4.576110e-03	9.059211e-03	5.482678e+02	1.000000e+05	6.135842e-01
1	BICF2G630709680	7513442	0	G	A	0.195	1.437677e-02	8.335713e-03	5.495827e+02	1.000000e+05	8.490842e-02
1	BICF2G630709694	7520149	0	C	A	0.349	7.895180e-03	6.837490e-03	5.487323e+02	1.000000e+05	2.485125e-01
1	BICF2G630709740	7551941	0	A	C	0.237	1.174986e-02	7.645725e-03	5.492791e+02	1.000000e+05	1.246836e-01
1	BICF2G630709745	7554163	0	G	A	0.236	8.280139e-03	7.745746e-03	5.486655e+02	1.000000e+05	2.853492e-01
1	BICF2P1254836	7571195	0	A	C	0.360	-3.556077e-03	7.060787e-03	5.482623e+02	1.000000e+05	6.146347e-01
1	BICF2P1453557	7578528	0	A	C	0.352	-3.831192e-03	7.108949e-03	5.482879e+02	1.000000e+05	5.900668e-01
1	BICF2S23543570	7618214	1	A	C	0.446	3.041251e-03	6.737162e-03	5.481796e+02	1.000000e+05	6.517956e-01
1	BICF2G630709757	7635258	0	G	C	0.133	1.070930e-03	9.596735e-03	5.480622e+02	1.000000e+05	9.111699e-01
1	BICF2G630709759	7657707	1	C	A	0.071	4.235586e-03	1.297215e-02	5.481485e+02	1.000000e+05	7.441087e-01
1	BICF2P799026	7707189	2	A	G	0.385	2.689923e-03	6.974947e-03	5.481902e+02	1.000000e+05	6.998399e-01
1	BICF2P772650	7720714	1	C	A	0.470	6.545530e-03	6.647250e-03	5.485738e+02	1.000000e+05	3.250274e-01
1	BICF2P151356	7729393	0	A	G	0.478	-1.318667e-03	6.907879e-03	5.481662e+02	1.000000e+05	8.486507e-01
1	BICF2P649174	7740189	0	G	A	0.472	-2.100279e-03	6.911616e-03	5.482000e+02	1.000000e+05	7.612894e-01
1	BICF2G630709769	7769386	0	G	A	0.440	3.873779e-03	6.491040e-03	5.482608e+02	1.000000e+05	5.507930e-01
1	BICF2G630709791	7785677	0	C	A	0.433	7.051878e-03	6.865145e-03	5.486589e+02	1.000000e+05	3.045919e-01
1	TIGRP2P7647_rs8616698	7813710	4	A	G	0.226	-2.124223e-03	7.988526e-03	5.481227e+02	1.000000e+05	7.903678e-01
1	TIGRP2P7659_rs8795592	7820887	0	G	A	0.136	1.025066e-02	1.006235e-02	5.486405e+02	1.000000e+05	3.086024e-01
1	BICF2P657448	7831853	0	A	G	0.172	-5.207706e-03	8.808995e-03	5.482647e+02	1.000000e+05	5.545424e-01
1	BICF2P970266	7838613	1	A	G	0.415	8.022320e-03	6.779626e-03	5.487958e+02	1.000000e+05	2.369917e-01
1	BICF2P1147267	7844779	7	A	G	0.103	4.681679e-03	1.103208e-02	5.481860e+02	1.000000e+05	6.713938e-01
1	TIGRP2P7695_rs9059427	7864196	0	A	G	0.118	5.609637e-03	1.064234e-02	5.482593e+02	1.000000e+05	5.982453e-01
1	BICF2P1339554	7865281	0	G	A	0.121	2.617196e-03	1.042395e-02	5.481470e+02	1.000000e+05	8.018111e-01
1	BICF2G630709805	7890465	0	A	G	0.204	1.339575e-02	8.392429e-03	5.493726e+02	1.000000e+05	1.107885e-01
1	BICF2G630709810	7898583	0	A	G	0.376	1.824192e-04	7.025437e-03	5.481435e+02	1.000000e+05	9.792904e-01
1	BICF2G630709825	7909532	1	G	A	0.279	1.317899e-02	7.482498e-03	5.496923e+02	1.000000e+05	7.851302e-02
1	BICF2G630709833	7915508	0	A	G	0.440	8.324209e-04	6.620441e-03	5.480673e+02	1.000000e+05	8.999688e-01
1	BICF2G630709842	7925031	0	A	G	0.264	-1.820571e-02	7.517001e-03	5.510057e+02	1.000000e+05	1.562728e-02
1	chr1_7926268	7926268	21	A	G	0.351	1.224301e-03	6.626362e-03	5.479962e+02	1.000000e+05	8.534556e-01
1	BICF2G630709860	7935005	0	G	A	0.454	1.005402e-02	6.582723e-03	5.492576e+02	1.000000e+05	1.270162e-01
1	BICF2P555245	7960539	0	G	A	0.370	6.306155e-03	6.830703e-03	5.484501e+02	1.000000e+05	3.561374e-01
1	BICF2P555243	7960988	0	G	A	0.370	6.306155e-03	6.830703e-03	5.484501e+02	1.000000e+05	3.561374e-01
1	TIGRP2P7756_rs9025801	7979763	0	A	C	0.176	7.104914e-04	8.405657e-03	5.480401e+02	1.000000e+05	9.326568e-01
1	BICF2P533944	7979804	0	G	A	0.263	1.274301e-02	7.492611e-03	5.495286e+02	1.000000e+05	8.932360e-02
1	BICF2G630709873	8001795	0	G	A	0.435	5.630977e-04	6.818623e-03	5.480990e+02	1.000000e+05	9.342013e-01
1	BICF2P18236	8007051	0	A	G	0.044	2.896438e-02	1.570507e-02	5.497419e+02	1.000000e+05	6.546007e-02
1	BICF2G630709904	8022725	1	G	A	0.385	2.784626e-03	6.605277e-03	5.481308e+02	1.000000e+05	6.734314e-01
1	BICF2G630709926	8032855	0	G	A	0.014	1.832973e-02	3.349290e-02	5.483328e+02	1.000000e+05	5.843225e-01
1	BICF2G630709937	8044418	0	G	A	0.185	8.612611e-03	8.367791e-03	5.485666e+02	1.000000e+05	3.036249e-01
1	TIGRP2P7766_rs9177075	8048010	0	A	T	0.433	9.689017e-03	6.663025e-03	5.491318e+02	1.000000e+05	1.462412e-01
1	BICF2S23444329	8054483	0	G	C	0.424	-7.109057e-03	6.598441e-03	5.486205e+02	1.000000e+05	2.815865e-01
1	TIGRP2P7768_rs9243118	8060534	1	A	G	0.021	-2.664254e-02	2.606741e-02	5.487012e+02	1.000000e+05	3.070155e-01
1	BICF2S2337757	8073090	1	A	G	0.394	1.468389e-03	7.317012e-03	5.482503e+02	1.000000e+05	8.409913e-01
1	BICF2S23742583	8084756	0	C	A	0.415	-4.428500e-03	7.194863e-03	5.483942e+02	1.000000e+05	5.383687e-01
1	BICF2G630709989	8095387	0	G	A	0.137	2.383141e-03	9.376235e-03	5.480929e+02	1.000000e+05	7.994215e-01
1	BICF2G630710011	8111989	0	G	A	0.215	4.998584e-03	7.824891e-03	5.482550e+02	1.000000e+05	5.231059e-01
1	BICF2P1068759	8143422	0	A	G	0.184	-5.735804e-03	8.276778e-03	5.483065e+02	1.000000e+05	4.884818e-01
1	BICF2P617581	8161870	0	A	G	0.192	1.085767e-03	8.149024e-03	5.480560e+02	1.000000e+05	8.940331e-01
1	BICF2G630710036	8165086	0	A	C	0.223	-6.117184e-04	7.724187e-03	5.480436e+02	1.000000e+05	9.368943e-01
1	TIGRP2P7812_rs9060535	8229814	1	G	A	0.234	4.976077e-03	7.516065e-03	5.482430e+02	1.000000e+05	5.080966e-01
1	BICF2P785250	8235680	0	A	G	0.101	3.867024e-04	1.106516e-02	5.480709e+02	1.000000e+05	9.721289e-01
1	BICF2P1131131	8253421	1	A	G	0.129	7.484034e-03	9.933259e-03	5.483757e+02	1.000000e+05	4.513801e-01
1	BICF2G630710048	8268652	19	A	G	0.218	-1.142836e-02	8.291676e-03	5.490644e+02	1.000000e+05	1.684425e-01
1	chr1_8288009	8288009	0	C	A	0.015	4.637597e-02	2.731419e-02	5.494727e+02	1.000000e+05	8.986492e-02
1	BICF2P1430778	8291123	7	G	A	0.232	4.734069e-03	7.542773e-03	5.482192e+02	1.000000e+05	5.303998e-01
1	BICF2G630710050	8321430	5	A	G	0.019	-2.199688e-02	2.471718e-02	5.484605e+02	1.000000e+05	3.737254e-01
1	chr1_8324267	8324267	0	A	G	0.101	6.476985e-04	1.043838e-02	5.480418e+02	1.000000e+05	9.505365e-01
1	BICF2P1213203	8328959	0	A	G	0.101	1.055385e-03	1.104476e-02	5.480746e+02	1.000000e+05	9.238942e-01
1	BICF2P954170	8337429	0	A	G	0.221	-7.192113e-03	8.289353e-03	5.485093e+02	1.000000e+05	3.858181e-01
1	BICF2G630710064	8352934	0	G	A	0.102	1.038836e-03	1.041381e-02	5.480440e+02	1.000000e+05	9.205597e-01
1	TIGRP2P7835_rs8513842	8369669	0	A	G	0.114	-3.409051e-04	1.045656e-02	5.480613e+02	1.000000e+05	9.739989e-01
1	TIGRP2P7837_rs8513845	8371377	0	A	G	0.118	6.505985e-04	1.031337e-02	5.480689e+02	1.000000e+05	9.497139e-01
1	BICF2P332231	8374502	0	A	T	0.107	-7.253585e-04	1.077673e-02	5.480699e+02	1.000000e+05	9.463510e-01
1	TIGRP2P7842_rs9090892	8390379	0	A	G	0.122	5.026659e-05	1.021751e-02	5.480754e+02	1.000000e+05	9.960758e-01
1	TIGRP2P7844_rs8971131	8394376	0	G	A	0.128	-7.109336e-04	1.004006e-02	5.480805e+02	1.000000e+05	9.435644e-01
1	BICF2G630710100	8411036	0	A	G	0.081	6.070221e-03	1.199923e-02	5.481636e+02	1.000000e+05	6.130571e-01
1	BICF2S2361515	8430205	0	A	G	0.130	-2.925351e-04	1.001746e-02	5.480771e+02	1.000000e+05	9.767093e-01
1	BICF2G630710102	8443239	2	G	A	0.173	6.202112e-04	8.654302e-03	5.480648e+02	1.000000e+05	9.428838e-01
1	BICF2G630710121	8455231	0	A	G	0.266	3.930613e-03	7.096474e-03	5.481596e+02	1.000000e+05	5.797917e-01
1	BICF2G630710133	8463865	1	A	G	0.287	7.628585e-04	7.094374e-03	5.480547e+02	1.000000e+05	9.143915e-01
1	TIGRP2P7862_rs8910487	8477203	1	A	G	0.236	1.413659e-03	7.695369e-03	5.480806e+02	1.000000e+05	8.542867e-01
1	BICF2G630710183	8486192	0	G	A	0.318	4.406082e-03	7.048068e-03	5.482587e+02	1.000000e+05	5.320268e-01
1	BICF2G630710210	8497677	0	A	G	0.370	3.591779e-03	6.952856e-03	5.482104e+02	1.000000e+05	6.055642e-01
1	BICF2G630710243	8514900	0	A	G	0.220	-1.886913e-03	8.283562e-03	5.481355e+02	1.000000e+05	8.198592e-01
1	BICF2P997453	8522934	1	A	C	0.017	-3.661141e-02	2.682327e-02	5.489929e+02	1.000000e+05	1.726089e-01
1	BICF2G630710247	8532697	0	A	C	0.049	-1.451321e-02	1.486972e-02	5.484721e+02	1.000000e+05	3.293051e-01
1	BICF2S23227425	8546882	0	A	G	0.457	-5.124373e-03	6.363565e-03	5.483309e+02	1.000000e+05	4.208700e-01
1	BICF2G630710270	8561857	0	G	A	0.477	-1.978441e-04	6.394509e-03	5.480424e+02	1.000000e+05	9.753242e-01
1	BICF2G630710286	8573470	0	A	G	0.216	-9.773182e-03	7.490083e-03	5.488532e+02	1.000000e+05	1.922764e-01
1	BICF2G630710327	8595207	0	A	G	0.221	-7.300402e-03	7.483470e-03	5.484816e+02	1.000000e+05	3.295463e-01
1	BICF2P230315	8604276	0	A	C	0.410	3.674447e-04	6.505365e-03	5.480259e+02	1.000000e+05	9.549688e-01
1	BICF2G630710345	8613543	0	A	G	0.218	-5.813608e-03	7.550096e-03	5.482928e+02	1.000000e+05	4.414917e-01
1	BICF2G630710368	8630247	0	G	A	0.393	-1.069083e-02	6.540546e-03	5.493562e+02	1.000000e+05	1.024805e-01
1	BICF2G630710409	8647033	0	A	G	0.165	1.526307e-03	8.455236e-03	5.480205e+02	1.000000e+05	8.567864e-01
1	BICF2G630710410	8647955	0	A	G	0.482	-1.163507e-02	6.407963e-03	5.496755e+02	1.000000e+05	6.973342e-02
1	BICF2P801590	8679834	0	G	A	0.242	-7.930799e-03	7.221780e-03	5.486045e+02	1.000000e+05	2.724096e-01
1	BICF2P1476	8697663	0	C	G	0.219	7.305909e-03	7.748607e-03	5.485010e+02	1.000000e+05	3.459923e-01
1	BICF2G630710467	8711821	0	A	G	0.390	-5.028073e-03	6.458067e-03	5.483170e+02	1.000000e+05	4.364286e-01
1	BICF2G630710480	8717703	3	C	A	0.344	-3.962332e-04	6.694619e-03	5.480169e+02	1.000000e+05	9.528160e-01
1	BICF2G630710495	8728624	1	G	A	0.243	-6.010633e-03	7.608408e-03	5.483574e+02	1.000000e+05	4.297288e-01
1	BICF2S23321456	8746315	0	A	G	0.467	-1.353616e-03	6.328364e-03	5.480338e+02	1.000000e+05	8.306743e-01
1	BICF2G630710527	8751574	0	A	G	0.482	-6.533275e-04	6.664536e-03	5.481066e+02	1.000000e+05	9.219291e-01
1	BICF2G630710545	8762788	5	A	G	0.351	9.610215e-03	6.737379e-03	5.490916e+02	1.000000e+05	1.540860e-01
1	BICF2G630710563	8775014	0	A	C	0.302	6.579646e-03	7.185065e-03	5.485051e+02	1.000000e+05	3.600398e-01
1	BICF2G630710585	8785475	0	A	G	0.296	7.099501e-03	7.261992e-03	5.485746e+02	1.000000e+05	3.285130e-01
1	BICF2G630710596	8798857	11	G	A	0.449	4.077917e-03	6.469414e-03	5.482291e+02	1.000000e+05	5.286276e-01
1	BICF2G630710611	8833676	0	G	A	0.387	7.219173e-05	6.894899e-03	5.481086e+02	1.000000e+05	9.916483e-01
1	BICF2G630710632	8847422	0	G	A	0.453	-1.695650e-03	6.686007e-03	5.481182e+02	1.000000e+05	7.998512e-01
1	BICF2G630710651	8863032	0	G	A	0.299	-2.042104e-03	6.954666e-03	5.480701e+02	1.000000e+05	7.691052e-01
1	BICF2G630710660	8870689	0	G	A	0.134	-3.335463e-03	9.279312e-03	5.480762e+02	1.000000e+05	7.193384e-01
1	BICF2G630710678	8878416	0	A	G	0.137	-4.385335e-03	9.274762e-03	5.481288e+02	1.000000e+05	6.364488e-01
1	BICF2S22945143	8888552	0	A	G	0.317	4.475260e-03	6.646468e-03	5.482469e+02	1.000000e+05	5.009043e-01
1	BICF2G630710699	8899796	0	A	G	0.080	-1.338042e-02	1.225633e-02	5.486618e+02	1.000000e+05	2.752397e-01
1	BICF2G630710701	8903354	0	G	A	0.451	2.857571e-03	6.394747e-03	5.481391e+02	1.000000e+05	6.550781e-01
1	BICF2G630710719	8920737	0	G	A	0.084	-1.427198e-02	1.185915e-02	5.487748e+02	1.000000e+05	2.291040e-01
1	BICF2G630710724	8926447	4	A	G	0.103	-8.423145e-03	1.125168e-02	5.483733e+02	1.000000e+05	4.542791e-01
1	BICF2G630710726	8927301	0	A	G	0.102	-8.637369e-03	1.126440e-02	5.483855e+02	1.000000e+05	4.434032e-01
1	BICF2G630710733	8934509	0	A	G	0.084	-1.382590e-02	1.184862e-02	5.487327e+02	1.000000e+05	2.435567e-01
1	BICF2G630710760	8955374	0	A	G	0.362	-7.095144e-03	6.813261e-03	5.486381e+02	1.000000e+05	2.979718e-01
1	BICF2G630710766	8958598	1	G	A	0.134	-1.285951e-02	1.054672e-02	5.489357e+02	1.000000e+05	2.230418e-01
1	BICF2G630710800	8975122	0	G	A	0.164	-1.340081e-02	8.760796e-03	5.492288e+02	1.000000e+05	1.264457e-01
1	BICF2G630710810	8980525	0	A	C	0.462	6.717937e-03	6.284497e-03	5.485871e+02	1.000000e+05	2.853593e-01
1	BICF2G630710819	8993571	0	G	A	0.425	3.495467e-03	6.595351e-03	5.481866e+02	1.000000e+05	5.962450e-01
1	BICF2G630710832	9010909	1	A	G	0.333	-8.758644e-03	7.400006e-03	5.488701e+02	1.000000e+05	2.368725e-01
1	BICF2G630710837	9017633	0	A	G	0.308	-5.356897e-03	7.629251e-03	5.484423e+02	1.000000e+05	4.827589e-01
1	BICF2P1120946	9033858	0	C	A	0.173	9.631412e-03	8.987265e-03	5.487021e+02	1.000000e+05	2.841433e-01
1	BICF2G630710853	9041117	10	C	A	0.151	-8.979898e-03	9.032756e-03	5.485273e+02	1.000000e+05	3.204079e-01
1	BICF2G630710867	9055097	6	A	G	0.123	-6.885700e-03	1.021744e-02	5.483108e+02	1.000000e+05	5.005310e-01
1	BICF2P463407	9065606	0	A	G	0.203	1.796514e-03	8.536335e-03	5.481315e+02	1.000000e+05	8.333585e-01
1	BICF2G630710914	9094017	0	G	A	0.278	-1.481471e-03	7.135022e-03	5.480356e+02	1.000000e+05	8.355603e-01
1	BICF2G630710917	9096236	5	G	A	0.281	-4.577017e-04	7.152421e-03	5.480186e+02	1.000000e+05	9.489898e-01
1	BICF2S22931976	9109243	1	A	G	0.056	-4.371747e-03	1.337192e-02	5.480464e+02	1.000000e+05	7.437903e-01
1	BICF2G630710959	9120663	1	G	A	0.401	-3.769570e-03	6.728446e-03	5.482363e+02	1.000000e+05	5.754474e-01
1	BICF2P100940	9134130	0	A	G	0.118	-3.045517e-03	9.823283e-03	5.480984e+02	1.000000e+05	7.566069e-01
1	BICF2G630711019	9159357	1	T	A	0.040	-1.925627e-02	1.620251e-02	5.487276e+02	1.000000e+05	2.349483e-01
1	BICF2G630711036	9166089	0	A	G	0.473	9.196247e-03	6.402981e-03	5.490661e+02	1.000000e+05	1.512672e-01
1	BICF2G630711047	9187067	1	G	A	0.235	4.157473e-03	7.797380e-03	5.482423e+02	1.000000e+05	5.940298e-01
1	BICF2G630711049	9190035	5	A	G	0.329	-7.852675e-04	6.884963e-03	5.480771e+02	1.000000e+05	9.092183e-01
1	BICF2G630711060	9201414	0	G	A	0.394	-8.837010e-03	6.614039e-03	5.489324e+02	1.000000e+05	1.818421e-01
1	chr1_9202940	9202940	0	A	C	0.272	5.415271e-03	7.831312e-03	5.483911e+02	1.000000e+05	4.894295e-01
1	chr1_9203398	9203398	0	C	A	0.272	5.415271e-03	7.831312e-03	5.483911e+02	1.000000e+05	4.894295e-01
1	chr1_9204247	9204247	0	A	G	0.455	-4.281640e-03	6.695159e-03	5.482811e+02	1.000000e+05	5.226460e-01
1	BICF2G630711067	9212509	1	G	A	0.174	-1.027369e-02	8.600337e-03	5.487474e+02	1.000000e+05	2.325587e-01
1	BICF2G630711068	9214283	0	A	C	0.467	4.942912e-03	6.464883e-03	5.483318e+02	1.000000e+05	4.447154e-01
1	BICF2G630711082	9224106	7	G	A	0.423	2.077731e-03	6.644630e-03	5.481260e+02	1.000000e+05	7.545835e-01
1	BICF2P158777	9257013	0	C	A	0.210	-6.944650e-03	8.216886e-03	5.484553e+02	1.000000e+05	3.982332e-01
1	BICF2G630711094	9273551	0	G	A	0.149	-8.068452e-05	9.846105e-03	5.481436e+02	1.000000e+05	9.934635e-01
1	BICF2S23513417	9288943	0	A	C	0.299	-1.340288e-02	7.249707e-03	5.497740e+02	1.000000e+05	6.480987e-02
1	BICF2G630711105	9296248	0	G	A	0.157	-5.240059e-03	9.564016e-03	5.482782e+02	1.000000e+05	5.838960e-01
1	TIGRP2P7951_rs9003035	9309123	0	G	A	0.403	-7.884752e-03	6.583424e-03	5.487705e+02	1.000000e+05	2.313501e-01
1	TIGRP2P7957_rs9013755	9325658	1	C	A	0.220	-5.191299e-03	8.060031e-03	5.483141e+02	1.000000e+05	5.196820e-01
1	BICF2P467525	9338347	0	A	G	0.246	-7.774091e-03	7.151807e-03	5.485801e+02	1.000000e+05	2.773122e-01
1	TIGRP2P7974_rs8878364	9354482	0	A	G	0.330	1.322715e-02	7.299796e-03	5.497826e+02	1.000000e+05	7.030862e-02
1	BICF2G630711114	9362100	0	A	C	0.238	1.638008e-03	7.993006e-03	5.480905e+02	1.000000e+05	8.376713e-01
1	BICF2G630711115	9377209	0	A	G	0.149	1.534898e-03	9.899683e-03	5.481756e+02	1.000000e+05	8.768192e-01
1	BICF2S23620468	9396188	0	A	G	0.278	2.778251e-03	7.578318e-03	5.481918e+02	1.000000e+05	7.139964e-01
1	BICF2P477935	9406695	1	C	A	0.251	-2.618273e-03	7.974376e-03	5.481900e+02	1.000000e+05	7.427313e-01
1	BICF2S23535687	9420442	0	A	G	0.250	-2.423078e-03	8.009174e-03	5.481840e+02	1.000000e+05	7.623094e-01
1	BICF2S23318569	9428903	0	G	A	0.250	-2.423078e-03	8.009174e-03	5.481840e+02	1.000000e+05	7.623094e-01
1	BICF2P823657	9440183	1	G	A	0.249	-2.425367e-03	8.005252e-03	5.481834e+02	1.000000e+05	7.619786e-01
1	BICF2G630711133	9459731	1	A	C	0.233	1.243412e-02	8.170962e-03	5.492940e+02	1.000000e+05	1.284111e-01
1	BICF2P861232	9464337	0	T	A	0.435	-2.003074e-03	6.538700e-03	5.481045e+02	1.000000e+05	7.594129e-01
1	BICF2P337159	9477943	0	A	G	0.272	9.307054e-03	7.024781e-03	5.489046e+02	1.000000e+05	1.855317e-01
1	BICF2G630711160	9486307	0	G	A	0.342	2.233013e-03	6.896929e-03	5.480998e+02	1.000000e+05	7.461851e-01
1	BICF2G630711166	9502938	0	A	G	0.370	-9.116462e-05	6.715465e-03	5.480224e+02	1.000000e+05	9.891717e-01
1	BICF2G630711183	9520176	0	A	G	0.271	3.186129e-03	7.573207e-03	5.481738e+02	1.000000e+05	6.740631e-01
1	BICF2G630711199	9526549	0	A	G	0.314	1.660300e-03	7.047124e-03	5.480969e+02	1.000000e+05	8.137950e-01
1	BICF2G630711226	9540990	0	A	G	0.316	7.650051e-03	7.122618e-03	5.486334e+02	1.000000e+05	2.830771e-01
1	BICF2G630711231	9545603	0	A	G	0.316	7.698648e-03	7.116183e-03	5.486406e+02	1.000000e+05	2.795978e-01
1	BICF2S23052776	9557421	0	T	A	0.036	-1.111332e-02	1.674253e-02	5.482542e+02	1.000000e+05	5.069961e-01
1	BICF2G630711272	9565301	0	G	A	0.435	-7.173126e-03	6.729759e-03	5.486362e+02	1.000000e+05	2.867523e-01
1	BICF2G630711277	9573293	5	A	G	0.490	-9.831256e-03	6.580264e-03	5.491832e+02	1.000000e+05	1.354995e-01
1	BICF2G630711289	9578777	0	A	T	0.218	1.976177e-03	8.183446e-03	5.481533e+02	1.000000e+05	8.092324e-01
1	BICF2G630711302	9592401	1	G	A	0.293	-9.903868e-03	7.403911e-03	5.489818e+02	1.000000e+05	1.813347e-01
1	BICF2G630711318	9604233	0	A	G	0.441	8.577222e-03	6.847181e-03	5.488783e+02	1.000000e+05	2.106409e-01
1	BICF2G630711324	9612915	0	A	C	0.412	9.945191e-03	6.831281e-03	5.491698e+02	1.000000e+05	1.457750e-01
1	BICF2G630711334	9629445	0	A	G	0.394	7.181411e-03	6.715509e-03	5.486032e+02	1.000000e+05	2.851758e-01
1	BICF2G630711348	9638283	0	A	G	0.395	7.363998e-03	6.711784e-03	5.486337e+02	1.000000e+05	2.728476e-01
1	BICF2G630711365	9649685	0	A	G	0.127	-6.185637e-03	9.689203e-03	5.482710e+02	1.000000e+05	5.233663e-01
1	BICF2P1182394	9659261	0	G	A	0.102	-6.840855e-04	1.067921e-02	5.480084e+02	1.000000e+05	9.489380e-01
1	TIGRP2P8041_rs9097161	9672599	2	A	G	0.096	-8.265332e-03	1.093117e-02	5.482985e+02	1.000000e+05	4.497648e-01
1	BICF2P231214	9690287	0	G	A	0.300	2.438910e-03	7.415516e-03	5.481447e+02	1.000000e+05	7.423103e-01
1	TIGRP2P8049_rs9045277	9696341	38	A	G	0.100	-4.638382e-03	9.852799e-03	5.481078e+02	1.000000e+05	6.379162e-01
1	BICF2G630711388	9720002	0	A	G	0.015	-3.783650e-02	2.590866e-02	5.490798e+02	1.000000e+05	1.445215e-01
1	BICF2P821731	9728738	0	G	A	0.400	1.545567e-03	6.709814e-03	5.480822e+02	1.000000e+05	8.178747e-01
1	TIGRP2P8074_rs9169598	9741629	0	A	G	0.275	6.630359e-03	7.305985e-03	5.484579e+02	1.000000e+05	3.643634e-01
1	BICF2P741988	9752154	0	A	C	0.301	-3.742856e-03	6.846873e-03	5.481599e+02	1.000000e+05	5.847484e-01
1	BICF2P962214	9777156	0	C	G	0.065	-4.938023e-03	1.327757e-02	5.481062e+02	1.000000e+05	7.100464e-01
1	TIGRP2P8092_rs9196836	9812380	2	A	G	0.382	-8.716808e-03	7.248137e-03	5.488546e+02	1.000000e+05	2.294250e-01
1	BICF2S23153877	9826231	1	A	G	0.496	5.203260e-03	6.626463e-03	5.483503e+02	1.000000e+05	4.325209e-01
1	BICF2S23514499	9834647	0	A	G	0.315	-6.956675e-03	6.944255e-03	5.485170e+02	1.000000e+05	3.167049e-01
1	BICF2S23337618	9862442	0	A	C	0.346	2.083482e-03	6.817076e-03	5.480746e+02	1.000000e+05	7.599568e-01
1	BICF2G630711446	9875555	0	A	G	0.485	-6.688104e-03	6.788309e-03	5.485699e+02	1.000000e+05	3.247618e-01
1	BICF2G630711451	9882263	0	G	A	0.418	-1.072245e-02	6.928111e-03	5.493185e+02	1.000000e+05	1.220395e-01
1	BICF2S23738428	9897935	8	T	A	0.477	7.976881e-04	6.695966e-03	5.481026e+02	1.000000e+05	9.051982e-01
1	BICF2G630711453	9909273	0	A	T	0.014	-4.447918e-02	2.742696e-02	5.493358e+02	1.000000e+05	1.051978e-01
1	BICF2S23453035	9961779	0	G	C	0.232	-1.381393e-02	8.029914e-03	5.495823e+02	1.000000e+05	8.570728e-02
1	BICF2G630711456	9968034	21	A	T	0.283	-5.283123e-03	7.596595e-03	5.483476e+02	1.000000e+05	4.869403e-01
1	BICF2G630711458	9969789	0	G	A	0.287	-4.524202e-03	7.587320e-03	5.483034e+02	1.000000e+05	5.511294e-01
1	BICF2G630711460	10001661	0	G	A	0.049	1.092045e-02	1.437496e-02	5.483242e+02	1.000000e+05	4.476338e-01
1	TIGRP2P8121_rs9090075	10008027	4	A	G	0.432	-6.481514e-03	6.584214e-03	5.485653e+02	1.000000e+05	3.251725e-01
1	BICF2G630711464	10027540	7	G	A	0.252	5.735381e-03	7.765287e-03	5.483552e+02	1.000000e+05	4.603399e-01
1	BICF2G630711494	10060855	3	A	G	0.321	-1.132701e-03	7.118827e-03	5.480646e+02	1.000000e+05	8.736138e-01
1	BICF2G630711497	10064727	1	C	A	0.319	1.062571e-03	7.092279e-03	5.480610e+02	1.000000e+05	8.809383e-01
1	BICF2S2322427	10093579	0	A	C	0.261	9.820584e-03	7.772740e-03	5.489036e+02	1.000000e+05	2.067371e-01
1	BICF2P763897	10099935	29	A	G	0.324	-1.768202e-03	6.924859e-03	5.480759e+02	1.000000e+05	7.985157e-01
1	BICF2P701385	10107282	2	A	G	0.325	-1.847556e-03	6.896625e-03	5.480811e+02	1.000000e+05	7.888409e-01
1	BICF2G630711516	10138348	7	C	A	0.022	-2.960406e-02	2.338246e-02	5.488824e+02	1.000000e+05	2.057998e-01
1	BICF2G630711539	10214038	16	A	C	0.430	4.969402e-03	6.453694e-03	5.483100e+02	1.000000e+05	4.414890e-01
1	BICF2G630711540	10231948	0	G	A	0.337	-3.768106e-03	6.679953e-03	5.481607e+02	1.000000e+05	5.728270e-01
1	BICF2G630711545	10238823	4	A	G	0.193	-4.035338e-03	8.149144e-03	5.481243e+02	1.000000e+05	6.205855e-01
1	BICF2G630711562	10255636	4	G	A	0.313	-5.964594e-03	6.855662e-03	5.483787e+02	1.000000e+05	3.845103e-01
1	BICF2G630711594	10309970	0	G	A	0.422	-1.101138e-03	6.399474e-03	5.480241e+02	1.000000e+05	8.634221e-01
1	BICF2S2416695	10329292	5	A	C	0.373	4.231322e-03	6.536079e-03	5.482370e+02	1.000000e+05	5.175454e-01
1	BICF2G630711607	10341135	0	A	G	0.428	5.488018e-03	6.260377e-03	5.484018e+02	1.000000e+05	3.809143e-01
1	BICF2S23656672	10357617	0	A	T	0.186	5.046221e-03	8.597416e-03	5.482341e+02	1.000000e+05	5.573815e-01
1	BICF2P883221	10403384	0	G	A	0.422	-5.519747e-03	6.414571e-03	5.483739e+02	1.000000e+05	3.897333e-01
1	BICF2P878157	10508512	0	G	A	0.296	-1.726426e-03	7.049332e-03	5.480857e+02	1.000000e+05	8.065827e-01
1	TIGRP2P8190_rs9076964	10549938	7	A	C	0.282	-7.693236e-03	7.308078e-03	5.485940e+02	1.000000e+05	2.927491e-01
1	chr1_10672540	10672540	3	C	A	0.257	-2.464675e-02	7.649665e-03	5.532827e+02	1.000000e+05	1.317268e-03
1	chr1_10672746	10672746	0	A	G	0.014	4.450715e-02	2.654071e-02	5.494771e+02	1.000000e+05	9.388861e-02
1	BICF2P956517	10699423	0	G	A	0.125	-2.131720e-02	1.014041e-02	5.503034e+02	1.000000e+05	3.580233e-02
1	BICF2P1008542	10756573	0	G	A	0.125	-3.574574e-04	9.848107e-03	5.480713e+02	1.000000e+05	9.710532e-01
1	BICF2P1014047	10780593	7	G	A	0.323	-1.504186e-03	6.854405e-03	5.480762e+02	1.000000e+05	8.263489e-01
1	BICF2P59100	10792454	10	A	C	0.170	-2.392363e-03	8.582666e-03	5.481447e+02	1.000000e+05	7.805033e-01
1	BICF2P814850	10878370	8	G	A	0.014	5.474758e-02	2.534612e-02	5.503401e+02	1.000000e+05	3.102633e-02
1	BICF2S23155214	10898701	12	A	C	0.268	-4.005574e-03	7.474602e-03	5.482002e+02	1.000000e+05	5.921611e-01
1	BICF2P407470	10934077	0	G	A	0.335	7.343737e-03	6.860348e-03	5.486246e+02	1.000000e+05	2.846880e-01
1	BICF2S22926875	10976955	1	G	A	0.486	7.622600e-03	6.701460e-03	5.487400e+02	1.000000e+05	2.556401e-01
1	BICF2S2309684	11052005	3	C	A	0.252	-5.799434e-03	8.063994e-03	5.484434e+02	1.000000e+05	4.722119e-01
1	BICF2S23653590	11074423	6	G	C	0.289	9.424028e-03	6.971669e-03	5.489240e+02	1.000000e+05	1.767788e-01
1	BICF2P387634	11091891	15	G	A	0.335	-7.165257e-03	6.983971e-03	5.486176e+02	1.000000e+05	3.051770e-01
1	BICF2P258313	11097654	18	G	A	0.401	-1.263841e-02	6.801487e-03	5.498390e+02	1.000000e+05	6.345717e-02
1	TIGRP2P8291_rs8903611	11111953	7	C	A	0.129	8.199227e-03	9.379591e-03	5.483967e+02	1.000000e+05	3.822577e-01
1	BICF2P629544	11119991	0	A	G	0.218	3.579088e-03	8.089543e-03	5.481572e+02	1.000000e+05	6.582776e-01
1	chr1_11165907	11165907	9	G	A	0.203	-3.975089e-03	8.114838e-03	5.481755e+02	1.000000e+05	6.243519e-01
1	chr1_11166635	11166635	33	G	A	0.483	-1.948901e-03	6.584714e-03	5.480648e+02	1.000000e+05	7.673160e-01
1	chr1_11167678	11167678	0	G	A	0.115	4.676057e-03	1.097843e-02	5.482628e+02	1.000000e+05	6.702560e-01
1	BICF2P1082366	11167979	0	A	G	0.313	7.319001e-03	6.924851e-03	5.485795e+02	1.000000e+05	2.908219e-01
1	chr1_11168555	11168555	0	A	G	0.114	9.891412e-03	1.099062e-02	5.485749e+02	1.000000e+05	3.683591e-01
1	BICF2S22961686	11187180	3	C	A	0.282	-1.581018e-03	7.082230e-03	5.480868e+02	1.000000e+05	8.233996e-01
1	BICF2P304894	11286624	27	C	A	0.494	1.197347e-02	6.658810e-03	5.496723e+02	1.000000e+05	7.247731e-02
1	BICF2P258539	11368842	0	A	G	0.225	-9.124547e-03	7.513067e-03	5.487702e+02	1.000000e+05	2.248672e-01
1	TIGRP2P8373_rs8521226	11418720	0	G	A	0.305	1.408078e-03	6.768495e-03	5.480072e+02	1.000000e+05	8.352477e-01
1	BICF2S23453352	11457128	19	A	G	0.025	9.238971e-03	1.960824e-02	5.480666e+02	1.000000e+05	6.376235e-01
1	BICF2S23910124	11465332	0	A	C	0.047	-1.276285e-02	1.452943e-02	5.483606e+02	1.000000e+05	3.799448e-01
1	TIGRP2P8419_rs8959368	11497808	9	G	A	0.309	6.501873e-03	6.898114e-03	5.484723e+02	1.000000e+05	3.461504e-01
1	BICF2S23412474	11523463	0	A	G	0.306	1.042694e-02	6.987574e-03	5.491693e+02	1.000000e+05	1.359808e-01
1	BICF2P1108272	11539753	2	A	G	0.489	-1.410615e-02	6.712269e-03	5.503067e+02	1.000000e+05	3.586005e-02
1	BICF2P631496	11564083	9	A	G	0.140	-3.796722e-04	9.081811e-03	5.480228e+02	1.000000e+05	9.666625e-01
1	BICF2P356018	11601253	2	G	A	0.096	-3.110439e-03	1.157729e-02	5.481347e+02	1.000000e+05	7.882451e-01
1	BICF2S2369046	11629081	9	G	A	0.311	-1.581536e-03	6.600328e-03	5.480427e+02	1.000000e+05	8.106814e-01
1	BICF2S23534100	11653215	5	G	A	0.413	-1.027414e-02	6.627478e-03	5.492570e+02	1.000000e+05	1.214239e-01
1	BICF2P6662	11679629	3	G	A	0.319	-4.743196e-03	6.996140e-03	5.482705e+02	1.000000e+05	4.979564e-01
1	BICF2P1277523	11708684	17	A	G	0.441	-4.721579e-03	6.756335e-03	5.482998e+02	1.000000e+05	4.848275e-01
1	BICF2P779428	11730119	10	G	A	0.495	8.258492e-04	6.766201e-03	5.480597e+02	1.000000e+05	9.028816e-01
1	BICF2P576377	11759885	4	G	A	0.454	-1.897482e-03	6.931965e-03	5.481348e+02	1.000000e+05	7.843531e-01
1	BICF2S23114218	11774784	12	A	G	0.416	-9.681266e-04	6.798421e-03	5.480242e+02	1.000000e+05	8.867911e-01
1	BICF2P340398	11779243	0	A	G	0.355	-7.494363e-04	6.971166e-03	5.480350e+02	1.000000e+05	9.144113e-01
1	BICF2P654352	11834885	0	A	G	0.064	6.303344e-03	1.243951e-02	5.481237e+02	1.000000e+05	6.124711e-01
1	TIGRP2P8517_rs8894908	11844563	6	A	G	0.384	-1.208497e-03	6.921729e-03	5.480849e+02	1.000000e+05	8.614359e-01
1	BICF2S23013314	11875141	1	C	G	0.193	3.104935e-03	8.018480e-03	5.481099e+02	1.000000e+05	6.986797e-01
1	TIGRP2P8538_rs8853941	11884008	1	G	A	0.402	1.719098e-03	6.786325e-03	5.480924e+02	1.000000e+05	8.000782e-01
1	TIGRP2P8553_rs8392830	11946797	0	G	A	0.099	-5.696359e-03	1.142897e-02	5.482471e+02	1.000000e+05	6.183096e-01
1	TIGRP2P8555_rs8792137	11951448	7	A	G	0.490	2.559386e-03	6.440113e-03	5.481092e+02	1.000000e+05	6.911534e-01
1	BICF2P137576	11981850	6	G	A	0.339	8.673837e-03	6.719032e-03	5.488870e+02	1.000000e+05	1.970451e-01
1	BICF2S23214790	12007076	5	G	A	0.297	1.161702e-02	7.142021e-03	5.494223e+02	1.000000e+05	1.041647e-01
1	BICF2P1401451	12024782	0	A	G	0.240	1.270862e-02	7.585431e-03	5.494912e+02	1.000000e+05	9.419054e-02
1	BICF2P1283139	12033348	44	A	C	0.339	-7.361854e-05	6.812063e-03	5.480178e+02	1.000000e+05	9.913797e-01
1	BICF2P107320	12046335	20	A	G	0.105	-9.610949e-03	1.145082e-02	5.485008e+02	1.000000e+05	4.015019e-01
1	TIGRP2P8605_rs8516721	12055950	11	A	G	0.474	8.791720e-03	6.454418e-03	5.489698e+02	1.000000e+05	1.734867e-01
1	TIGRP2P8633_rs8991340	12101184	8	C	A	0.445	6.721419e-03	6.639611e-03	5.485772e+02	1.000000e+05	3.116464e-01
1	TIGRP2P15313_rs9161584	12124292	4	G	A	0.368	-2.850555e-03	6.943504e-03	5.481936e+02	1.000000e+05	6.815072e-01
1	BICF2P1162632	12144103	5	C	A	0.276	-3.760352e-03	7.492845e-03	5.481930e+02	1.000000e+05	6.158848e-01
1	BICF2P301927	12156624	20	G	A	0.363	5.086436e-03	7.049266e-03	5.482858e+02	1.000000e+05	4.707483e-01
1	chr1_12239369	12239369	1	G	A	0.444	-8.023428e-03	6.595966e-03	5.487869e+02	1.000000e+05	2.241341e-01
1	BICF2P630488	12267375	3	A	T	0.181	-2.229893e-03	9.031723e-03	5.481900e+02	1.000000e+05	8.050432e-01
1	BICF2P630489	12268168	5	G	A	0.300	1.397254e-03	7.010079e-03	5.480458e+02	1.000000e+05	8.420552e-01
1	BICF2P1045220	12292936	3	A	G	0.322	5.499549e-04	7.053896e-03	5.480501e+02	1.000000e+05	9.378728e-01
1	TIGRP2P15426_rs8702677	12305086	0	A	G	0.299	2.305928e-03	7.084689e-03	5.480770e+02	1.000000e+05	7.448903e-01
1	BICF2P1293785	12326997	4	G	A	0.059	-1.060848e-02	1.337498e-02	5.483141e+02	1.000000e+05	4.278866e-01
1	BICF2P682714	12395859	6	G	A	0.031	-3.613383e-03	1.860323e-02	5.480248e+02	1.000000e+05	8.460347e-01
1	BICF2S23530860	12416079	11	C	A	0.077	4.183627e-03	1.160251e-02	5.480541e+02	1.000000e+05	7.184954e-01
1	BICF2P296037	12470251	15	A	G	0.465	-1.428279e-02	6.829588e-03	5.502826e+02	1.000000e+05	3.676962e-02
1	BICF2P606025	12515484	8	A	G	0.274	2.204814e-03	7.438957e-03	5.480748e+02	1.000000e+05	7.670000e-01
1	BICF2S23727748	12674746	2	A	G	0.236	1.549141e-03	7.630550e-03	5.480835e+02	1.000000e+05	8.391650e-01
1	BICF2P1166615	12703724	8	G	A	0.167	-5.041296e-03	8.806602e-03	5.482456e+02	1.000000e+05	5.671581e-01
1	BICF2P893554	12724538	0	C	A	0.407	-1.021751e-02	6.685455e-03	5.492547e+02	1.000000e+05	1.267713e-01
1	BICF2P1077045	12732415	0	G	A	0.360	-1.627860e-02	6.962799e-03	5.508174e+02	1.000000e+05	1.960048e-02
1	BICF2P730971	12745113	0	A	G	0.069	-1.609862e-03	1.245510e-02	5.480256e+02	1.000000e+05	8.971850e-01
1	BICF2P422182	12752045	0	G	C	0.265	-8.743354e-03	7.336690e-03	5.487599e+02	1.000000e+05	2.336695e-01
1	BICF2P248994	12829696	0	A	G	0.213	7.236827e-03	7.440618e-03	5.484788e+02	1.000000e+05	3.309982e-01
1	BICF2P363287	12831740	0	A	G	0.327	5.563134e-03	6.769643e-03	5.483682e+02	1.000000e+05	4.114136e-01
1	BICF2P669790	12843349	0	G	A	0.396	3.527498e-03	6.499514e-03	5.481775e+02	1.000000e+05	5.874433e-01
1	BICF2P1384375	12863961	0	G	A	0.392	9.206958e-03	6.455479e-03	5.490260e+02	1.000000e+05	1.541376e-01
1	BICF2S23016406	12868228	0	A	G	0.274	1.210334e-02	7.219391e-03	5.494290e+02	1.000000e+05	9.397378e-02
1	BICF2P869436	12880943	1	T	A	0.213	1.867745e-03	7.934710e-03	5.480741e+02	1.000000e+05	8.139582e-01
1	BICF2P705124	12891091	0	A	T	0.017	-1.807080e-02	2.581711e-02	5.483292e+02	1.000000e+05	4.841298e-01
1	BICF2P428432	12926259	0	A	G	0.015	-8.841917e-03	2.774563e-02	5.481502e+02	1.000000e+05	7.500420e-01
1	BICF2P636842	12946001	0	A	G	0.472	3.739182e-03	6.443292e-03	5.482123e+02	1.000000e+05	5.618375e-01
1	BICF2P662198	12954634	0	A	G	0.138	-6.488658e-03	9.313316e-03	5.482783e+02	1.000000e+05	4.861590e-01
1	TIGRP2P15612_rs8932092	12960312	0	A	G	0.025	3.763725e-02	2.178989e-02	5.496211e+02	1.000000e+05	8.444763e-02
1	BICF2P1171448	12978143	0	A	G	0.277	1.606600e-03	7.403912e-03	5.480897e+02	1.000000e+05	8.282608e-01
1	BICF2P79987	12985295	3	G	A	0.272	1.725302e-03	7.405068e-03	5.480838e+02	1.000000e+05	8.158207e-01
1	BICF2P745908	13003212	1	G	A	0.323	-1.612292e-03	6.966247e-03	5.480704e+02	1.000000e+05	8.170210e-01
1	BICF2P745909	13004908	0	A	C	0.137	-1.581680e-03	9.377162e-03	5.480061e+02	1.000000e+05	8.660899e-01
1	BICF2P928162	13022592	1	A	G	0.074	-2.336601e-03	1.293258e-02	5.480728e+02	1.000000e+05	8.566613e-01
1	TIGRP2P15670_rs9208301	13032121	0	G	A	0.074	-2.198416e-03	1.292870e-02	5.480707e+02	1.000000e+05	8.650143e-01
1	TIGRP2P15677_rs8806610	13044677	0	A	G	0.215	-3.544914e-03	8.077224e-03	5.481561e+02	1.000000e+05	6.608515e-01
1	BICF2P1170079	13047397	0	A	G	0.065	-5.311842e-03	1.399171e-02	5.481531e+02	1.000000e+05	7.042973e-01
1	TIGRP2P15681_rs8498499	13057467	0	G	A	0.422	-3.203659e-03	6.405035e-03	5.481229e+02	1.000000e+05	6.170674e-01
1	BICF2S23258050	13065849	1	G	A	0.393	2.472748e-03	6.537832e-03	5.480814e+02	1.000000e+05	7.053520e-01
1	BICF2P584048	13085178	3	A	C	0.286	-3.890279e-03	7.411437e-03	5.482087e+02	1.000000e+05	5.997757e-01
1	BICF2P1008939	13104855	0	A	G	0.083	-1.029955e-02	1.155096e-02	5.484326e+02	1.000000e+05	3.728035e-01
1	BICF2P369301	13115587	0	G	A	0.296	-6.179492e-03	7.100454e-03	5.484140e+02	1.000000e+05	3.843624e-01
1	BICF2P863469	13128683	0	C	A	0.323	3.747777e-03	7.137814e-03	5.482083e+02	1.000000e+05	5.996663e-01
1	BICF2P846867	13132232	0	A	G	0.393	1.427213e-03	6.634068e-03	5.480567e+02	1.000000e+05	8.297098e-01
1	BICF2P534733	13137512	0	A	C	0.120	-1.576936e-02	9.730795e-03	5.493379e+02	1.000000e+05	1.054486e-01
1	BICF2S2361901	13178719	0	G	A	0.160	-3.443736e-03	9.122125e-03	5.481451e+02	1.000000e+05	7.058768e-01
1	chr1_13213824	13213824	0	A	G	0.010	9.654143e-03	3.136116e-02	5.480116e+02	1.000000e+05	7.582745e-01
1	BICF2P1260680	13214008	0	G	A	0.047	6.088925e-03	1.509915e-02	5.480713e+02	1.000000e+05	6.868471e-01
1	chr1_13223245	13223245	0	G	A	0.014	1.230376e-02	2.681400e-02	5.480842e+02	1.000000e+05	6.464443e-01
1	chr1_13223302	13223302	11	A	G	0.205	-5.690395e-03	7.856035e-03	5.482979e+02	1.000000e+05	4.690418e-01
1	chr1_13223502	13223502	0	G	A	0.211	-4.697882e-03	7.760400e-03	5.482244e+02	1.000000e+05	5.450828e-01
1	chr1_13234133	13234133	4	C	A	0.032	1.182121e-04	1.779838e-02	5.480887e+02	1.000000e+05	9.947021e-01
1	chr1_13234246	13234246	0	G	A	0.052	5.865670e-03	1.425803e-02	5.481441e+02	1.000000e+05	6.808778e-01
1	chr1_13234676	13234676	0	A	G	0.044	7.773858e-03	1.516689e-02	5.481876e+02	1.000000e+05	6.083839e-01
1	BICF2S2397446	13239142	0	A	G	0.034	-5.440096e-05	1.731856e-02	5.480844e+02	1.000000e+05	9.974944e-01
1	chr1_13260261	13260261	0	I	D	0.040	1.073354e-02	1.595595e-02	5.482972e+02	1.000000e+05	5.013054e-01
1	BICF2S24112448	13266679	0	G	A	0.062	1.384423e-02	1.293023e-02	5.486325e+02	1.000000e+05	2.845864e-01
1	BICF2S23337862	13283523	2	A	G	0.094	1.746935e-03	1.073419e-02	5.480743e+02	1.000000e+05	8.707545e-01
1	BICF2S23762436	13298012	0	G	A	0.091	3.345916e-03	1.054477e-02	5.480339e+02	1.000000e+05	7.510826e-01
1	BICF2S23422980	13331028	0	A	C	0.173	-1.029292e-02	8.782725e-03	5.487748e+02	1.000000e+05	2.415154e-01
1	chr1_13336245	13336245	1	G	A	0.076	1.065939e-02	1.184222e-02	5.484061e+02	1.000000e+05	3.682896e-01
1	BICF2S23445823	13347614	0	A	G	0.174	-1.102466e-02	8.769152e-03	5.488783e+02	1.000000e+05	2.089916e-01
1	TIGRP2P15720_rs8799784	13355961	0	G	A	0.212	1.023518e-02	8.171689e-03	5.488805e+02	1.000000e+05	2.106946e-01
1	BICF2P1372927	13369932	0	A	G	0.447	-5.339807e-03	6.416450e-03	5.483997e+02	1.000000e+05	4.055053e-01
1	BICF2S23354689	13375903	0	G	A	0.326	-2.751079e-04	7.361585e-03	5.481306e+02	1.000000e+05	9.701974e-01
1	BICF2P897678	13385246	0	A	G	0.288	1.072299e-02	6.934748e-03	5.492144e+02	1.000000e+05	1.223780e-01
1	BICF2P1346707	13412399	0	A	G	0.300	6.575476e-03	7.625094e-03	5.485268e+02	1.000000e+05	3.887178e-01
1	BICF2P1409469	13428072	0	G	A	0.307	6.707505e-03	7.586832e-03	5.485546e+02	1.000000e+05	3.768704e-01
1	BICF2S23661189	13431034	0	A	G	0.433	-6.583020e-03	6.710505e-03	5.485841e+02	1.000000e+05	3.268454e-01
1	BICF2P342283	13446742	0	A	G	0.455	-4.388577e-03	6.580813e-03	5.482983e+02	1.000000e+05	5.050167e-01
1	BICF2P898749	13454177	0	A	G	0.455	-4.574582e-03	6.578090e-03	5.483181e+02	1.000000e+05	4.869605e-01
1	BICF2P1362061	13463880	1	A	T	0.396	2.622974e-03	6.770992e-03	5.481580e+02	1.000000e+05	6.985601e-01
1	chr1_13466714	13466714	0	A	C	0.106	9.009855e-04	9.774444e-03	5.479952e+02	1.000000e+05	9.265766e-01
1	chr1_13471714	13471714	0	C	A	0.451	-2.584785e-03	6.540837e-03	5.481494e+02	1.000000e+05	6.928028e-01
1	BICF2P561513	13471855	1	G	C	0.346	-3.143690e-03	7.083742e-03	5.481972e+02	1.000000e+05	6.572974e-01
1	BICF2P1240331	13478424	0	A	G	0.400	4.822347e-03	6.765569e-03	5.483376e+02	1.000000e+05	4.761611e-01
1	chr1_13481722	13481722	0	G	A	0.078	1.663590e-03	1.129278e-02	5.480077e+02	1.000000e+05	8.829156e-01
1	BICF2P1038853	13493435	0	C	G	0.330	3.020581e-03	6.720080e-03	5.481584e+02	1.000000e+05	6.531853e-01
1	BICF2P1038854	13493609	0	A	G	0.199	-1.658838e-03	8.117448e-03	5.480779e+02	1.000000e+05	8.381209e-01
1	chr1_13495946	13495946	0	C	A	0.184	-6.338559e-04	8.458537e-03	5.480787e+02	1.000000e+05	9.402810e-01
1	chr1_13505603	13505603	4	G	A	0.167	-7.862128e-03	8.730172e-03	5.484937e+02	1.000000e+05	3.680491e-01
1	BICF2S23513984	13506057	0	A	C	0.287	-1.157303e-03	7.087085e-03	5.480685e+02	1.000000e+05	8.703195e-01
1	chr1_13525098	13525098	0	A	G	0.015	-1.388371e-02	2.665128e-02	5.481776e+02	1.000000e+05	6.025321e-01
1	chr1_13526109	13526109	0	A	G	0.025	-3.966002e-03	2.074535e-02	5.480495e+02	1.000000e+05	8.484296e-01
1	BICF2P1035482	13554172	0	A	G	0.372	-4.073996e-03	6.876479e-03	5.482897e+02	1.000000e+05	5.536900e-01
1	BICF2P263531	13560487	0	G	A	0.252	5.691015e-03	7.599698e-03	5.483688e+02	1.000000e+05	4.541374e-01
1	TIGRP2P15804_rs9196392	13567459	0	A	G	0.111	5.000649e-03	1.034334e-02	5.481972e+02	1.000000e+05	6.288783e-01
1	BICF2S23454139	13568168	0	G	A	0.390	3.934627e-03	6.576085e-03	5.482095e+02	1.000000e+05	5.497689e-01
1	BICF2P352064	13585953	0	A	G	0.453	-1.288715e-03	6.491108e-03	5.480478e+02	1.000000e+05	8.426693e-01
1	BICF2P404481	13590516	1	A	G	0.379	-1.969715e-03	6.648592e-03	5.480664e+02	1.000000e+05	7.670970e-01
1	TIGRP2P15814_rs9074722	13601070	0	A	C	0.453	-2.628306e-04	6.576622e-03	5.480358e+02	1.000000e+05	9.681301e-01
1	TIGRP2P15816_rs9114166	13610738	0	A	C	0.453	-2.628306e-04	6.576622e-03	5.480358e+02	1.000000e+05	9.681301e-01
1	TIGRP2P15823_rs9099765	13629913	0	A	G	0.388	-2.308267e-03	6.633521e-03	5.480861e+02	1.000000e+05	7.279409e-01
1	BICF2P326224	13635403	0	G	A	0.451	-2.401288e-03	6.584622e-03	5.480991e+02	1.000000e+05	7.154319e-01
1	chr1_13693007	13693007	0	G	A	0.091	-2.252946e-02	1.136749e-02	5.500723e+02	1.000000e+05	4.778066e-02
1	chr1_13695455	13695455	0	A	C	0.094	-2.705946e-02	1.126567e-02	5.510053e+02	1.000000e+05	1.650262e-02
1	chr1_13717827	13717827	0	G	A	0.060	-5.654683e-02	1.419022e-02	5.560493e+02	1.000000e+05	7.275508e-05
1	BICF2P1079359	13723229	0	A	G	0.095	1.709701e-02	1.101574e-02	5.492788e+02	1.000000e+05	1.209881e-01
1	chr1_13723779	13723779	0	A	G	0.050	1.139865e-02	1.494884e-02	5.483675e+02	1.000000e+05	4.459475e-01
1	chr1_13734423	13734423	0	C	A	0.210	-7.178020e-03	8.029426e-03	5.484633e+02	1.000000e+05	3.715710e-01
1	TIGRP2P15838_rs8801024	13759668	0	G	A	0.396	-5.926648e-03	6.882768e-03	5.484577e+02	1.000000e+05	3.894120e-01
1	BICF2P426201	13773492	5	C	A	0.358	-9.308448e-03	6.894583e-03	5.489722e+02	1.000000e+05	1.773073e-01
1	BICF2P46311	13798565	0	G	A	0.030	4.270242e-02	1.939779e-02	5.504597e+02	1.000000e+05	2.795094e-02
1	BICF2P694207	13805012	0	A	G	0.345	-4.138891e-03	7.024659e-03	5.482648e+02	1.000000e+05	5.558731e-01
1	BICF2P622051	13822697	1	A	C	0.199	1.996083e-03	8.086198e-03	5.481036e+02	1.000000e+05	8.050781e-01
1	BICF2P993746	13829372	0	A	G	0.415	1.038441e-04	6.540242e-03	5.480427e+02	1.000000e+05	9.873353e-01
1	BICF2S2436535	13842621	0	C	A	0.433	2.444376e-03	6.550181e-03	5.481233e+02	1.000000e+05	7.091013e-01
1	BICF2P396242	13857178	0	G	A	0.311	3.002789e-03	7.012473e-03	5.481378e+02	1.000000e+05	6.685992e-01
1	BICF2S22916306	13861908	0	A	G	0.220	1.828402e-03	8.123220e-03	5.481239e+02	1.000000e+05	8.219636e-01
1	BICF2P940553	13873480	0	G	A	0.438	-4.686618e-05	6.615193e-03	5.480597e+02	1.000000e+05	9.943488e-01
1	TIGRP2P15885_rs8570710	13898860	0	G	A	0.061	9.413045e-03	1.305280e-02	5.482802e+02	1.000000e+05	4.709965e-01
1	BICF2P736091	13901500	0	G	A	0.164	-1.569804e-04	8.532089e-03	5.480229e+02	1.000000e+05	9.853246e-01
1	BICF2S23236635	13901704	4	A	G	0.051	-5.180194e-03	1.417247e-02	5.480937e+02	1.000000e+05	7.148127e-01
1	chr1_13901894	13901894	4	I	D	0.318	-3.169838e-04	7.219894e-03	5.481063e+02	1.000000e+05	9.649901e-01
1	chr1_13902044	13902044	0	G	A	0.243	2.504762e-03	7.230518e-03	5.481007e+02	1.000000e+05	7.291086e-01
1	chr1_13902336	13902336	0	A	G	0.037	-1.535122e-02	1.618673e-02	5.485338e+02	1.000000e+05	3.431797e-01
1	chr1_13902575	13902575	0	A	G	0.242	2.350014e-03	7.240960e-03	5.480948e+02	1.000000e+05	7.455984e-01
1	chr1_13903333	13903333	0	D	I	0.045	-8.517268e-04	1.468836e-02	5.480024e+02	1.000000e+05	9.537718e-01
1	chr1_13903421	13903421	0	D	I	0.117	-1.077107e-03	9.924202e-03	5.480366e+02	1.000000e+05	9.135959e-01
1	BICF2P141254	13912699	0	A	G	0.053	-8.104648e-03	1.343535e-02	5.481929e+02	1.000000e+05	5.464998e-01
1	BICF2P647658	13932790	0	A	G	0.099	6.733343e-03	9.940054e-03	5.482128e+02	1.000000e+05	4.983229e-01
1	BICF2S23635165	13963437	0	A	G	0.176	-5.632412e-03	9.130849e-03	5.483635e+02	1.000000e+05	5.374804e-01
1	BICF2P160224	13966852	0	G	A	0.300	1.443820e-03	7.213666e-03	5.480948e+02	1.000000e+05	8.414063e-01
1	BICF2P460868	13987701	0	A	G	0.249	-2.944469e-03	7.411252e-03	5.481661e+02	1.000000e+05	6.912390e-01
1	BICF2P252171	14000177	1	A	G	0.493	-5.193548e-03	6.416545e-03	5.483633e+02	1.000000e+05	4.184914e-01
1	TIGRP2P15911_rs8826086	14025015	0	G	A	0.217	-3.738014e-03	8.084881e-03	5.482023e+02	1.000000e+05	6.439406e-01
1	chr1_14027995	14027995	0	A	G	0.017	-6.325787e-03	2.445435e-02	5.480338e+02	1.000000e+05	7.959411e-01
1	chr1_14028097	14028097	0	A	G	0.017	-6.325787e-03	2.445435e-02	5.480338e+02	1.000000e+05	7.959411e-01
1	chr1_14028546	14028546	0	A	T	0.180	6.597067e-03	8.149601e-03	5.483663e+02	1.000000e+05	4.184360e-01
1	chr1_14028691	14028691	1	A	G	0.185	5.989864e-03	8.009617e-03	5.483107e+02	1.000000e+05	4.547483e-01
1	BICF2P102423	14038517	0	A	G	0.144	4.018708e-03	8.946745e-03	5.481288e+02	1.000000e+05	6.534052e-01
1	TIGRP2P15921_rs9035080	14051040	0	G	A	0.313	-8.528193e-03	7.193183e-03	5.487799e+02	1.000000e+05	2.360840e-01
1	TIGRP2P15926_rs8935881	14058776	0	A	G	0.352	-8.193899e-03	6.911667e-03	5.487686e+02	1.000000e+05	2.361142e-01
1	BICF2S22943775	14089087	0	G	A	0.470	-4.126030e-03	6.409539e-03	5.482444e+02	1.000000e+05	5.199066e-01
1	BICF2P300536	14100367	0	G	A	0.291	-1.434337e-02	7.329750e-03	5.499765e+02	1.000000e+05	5.065992e-02
1	BICF2P69061	14120734	0	A	G	0.446	-1.151552e-02	6.827860e-03	5.495421e+02	1.000000e+05	9.202369e-02
1	BICF2P931019	14124297	1	A	G	0.334	-1.447045e-02	7.226531e-03	5.501041e+02	1.000000e+05	4.552942e-02
1	BICF2P172990	14133089	0	G	A	0.334	-1.390857e-02	7.245253e-03	5.499393e+02	1.000000e+05	5.520234e-02
1	TIGRP2P15939_rs8638348	14154296	0	A	G	0.364	-4.723476e-04	6.758076e-03	5.480702e+02	1.000000e+05	9.442931e-01
1	TIGRP2P15940_rs9048842	14171000	0	G	A	0.392	-1.387658e-02	7.150260e-03	5.500325e+02	1.000000e+05	5.259377e-02
1	BICF2P1166345	14173454	0	G	A	0.345	-1.076832e-02	7.160634e-03	5.492217e+02	1.000000e+05	1.329647e-01
1	TIGRP2P15943_rs9090365	14187541	0	G	A	0.345	-1.076832e-02	7.160634e-03	5.492217e+02	1.000000e+05	1.329647e-01
1	TIGRP2P15945_rs8794906	14201871	0	G	A	0.164	1.228103e-02	9.389805e-03	5.490244e+02	1.000000e+05	1.912248e-01
1	BICF2S2334324	14217295	0	G	A	0.438	-1.260775e-02	6.954347e-03	5.497862e+02	1.000000e+05	7.016306e-02
1	BICF2S23115010	14226811	9	C	A	0.216	9.923084e-03	8.514052e-03	5.488341e+02	1.000000e+05	2.441159e-01
1	BICF2S23057675	14231717	0	G	A	0.120	1.339672e-03	1.060522e-02	5.481238e+02	1.000000e+05	8.995043e-01
1	BICF2S23515973	14248782	0	T	A	0.191	8.585680e-03	8.034568e-03	5.485945e+02	1.000000e+05	2.855291e-01
1	BICF2S23524163	14252712	0	A	C	0.137	5.490740e-03	8.961392e-03	5.481911e+02	1.000000e+05	5.402167e-01
1	BICF2S23147946	14281609	0	A	G	0.358	2.745307e-03	6.687717e-03	5.481709e+02	1.000000e+05	6.815334e-01
1	BICF2P213116	14287726	0	C	A	0.092	-1.001347e-02	1.144274e-02	5.484858e+02	1.000000e+05	3.817480e-01
1	BICF2P701631	14323114	0	A	G	0.031	1.768476e-03	1.769437e-02	5.480017e+02	1.000000e+05	9.204088e-01
1	BICF2S23638404	14333504	0	A	G	0.391	3.353571e-04	6.889003e-03	5.480784e+02	1.000000e+05	9.611847e-01
1	BICF2S23031795	14346372	0	A	G	0.042	5.365391e-03	1.546682e-02	5.480559e+02	1.000000e+05	7.287469e-01
1	BICF2P956985	14378509	0	G	A	0.156	1.105154e-02	8.604769e-03	5.488275e+02	1.000000e+05	1.993374e-01
1	BICF2P985873	14389797	2	A	G	0.413	-3.095447e-03	6.703243e-03	5.481837e+02	1.000000e+05	6.443440e-01
1	BICF2P510074	14391559	0	G	A	0.485	3.352010e-04	6.583368e-03	5.480695e+02	1.000000e+05	9.594031e-01
1	BICF2S23346814	14402319	0	G	A	0.146	-5.801124e-03	9.240912e-03	5.482411e+02	1.000000e+05	5.303110e-01
1	BICF2S22944621	14416073	0	G	A	0.200	-1.352032e-02	8.047931e-03	5.494223e+02	1.000000e+05	9.329638e-02
1	BICF2S2293000	14456169	0	G	A	0.330	7.325230e-03	7.022914e-03	5.486268e+02	1.000000e+05	2.971961e-01
1	BICF2P1036859	14465969	2	C	A	0.355	-2.820096e-03	7.002228e-03	5.481938e+02	1.000000e+05	6.872296e-01
1	BICF2P1307086	14472225	0	A	G	0.439	-3.303215e-03	6.542824e-03	5.481979e+02	1.000000e+05	6.137756e-01
1	TIGRP2P16004_rs9234951	14484107	0	A	G	0.359	-9.207005e-03	6.905139e-03	5.489987e+02	1.000000e+05	1.827400e-01
1	TIGRP2P16009_rs9126768	14488488	11	G	A	0.340	-9.793149e-03	7.106188e-03	5.490819e+02	1.000000e+05	1.684972e-01
1	BICF2S23342735	14494290	0	G	A	0.012	3.093403e-02	3.157648e-02	5.485673e+02	1.000000e+05	3.275102e-01
1	chr1_14503912	14503912	23	A	G	0.388	-6.426149e-03	7.149480e-03	5.485095e+02	1.000000e+05	3.689760e-01
1	BICF2S23311738	14507952	0	G	A	0.244	-2.236695e-03	8.089070e-03	5.482033e+02	1.000000e+05	7.822188e-01
1	chr1_14517554	14517554	17	G	A	0.103	-7.462735e-03	1.069531e-02	5.482956e+02	1.000000e+05	4.855022e-01
1	BICF2P221798	14526630	0	A	G	0.181	-6.287312e-04	8.042841e-03	5.480170e+02	1.000000e+05	9.377073e-01
1	BICF2S23537870	14534509	0	A	G	0.257	-5.004443e-04	7.458613e-03	5.480591e+02	1.000000e+05	9.465195e-01
1	chr1_14535980	14535980	0	A	G	0.166	5.000165e-03	8.447726e-03	5.482073e+02	1.000000e+05	5.540641e-01
1	chr1_14536842	14536842	1	G	A	0.433	4.661734e-03	6.678719e-03	5.483424e+02	1.000000e+05	4.853519e-01
1	BICF2P1107	14541895	2	A	G	0.071	2.160297e-02	1.187731e-02	5.496553e+02	1.000000e+05	6.925506e-02
1	BICF2P355231	14559119	0	G	A	0.385	-3.757225e-03	6.854516e-03	5.482604e+02	1.000000e+05	5.837276e-01
1	BICF2P355227	14560189	0	A	C	0.489	7.070063e-04	6.451382e-03	5.480657e+02	1.000000e+05	9.127581e-01
1	BICF2P468796	14563023	19	G	A	0.378	-3.592344e-03	6.870666e-03	5.482431e+02	1.000000e+05	6.012008e-01
1	BICF2P739054	14594581	29	A	C	0.378	-2.841645e-03	6.863215e-03	5.481948e+02	1.000000e+05	6.789398e-01
1	chr1_14614352	14614352	0	A	T	0.092	9.856386e-03	1.045183e-02	5.484532e+02	1.000000e+05	3.459093e-01
1	BICF2P612019	14615890	0	A	G	0.383	-3.191178e-03	6.854909e-03	5.482187e+02	1.000000e+05	6.416591e-01
1	BICF2P694792	14651579	0	A	G	0.383	-3.191178e-03	6.854909e-03	5.482187e+02	1.000000e+05	6.416591e-01
1	BICF2P523223	14673982	1	A	G	0.382	-3.032624e-03	6.864142e-03	5.482078e+02	1.000000e+05	6.587313e-01
1	BICF2P1362381	14682573	1	A	C	0.275	-3.010888e-03	7.377546e-03	5.481722e+02	1.000000e+05	6.832826e-01
1	BICF2P1249574	14693619	0	A	G	0.162	4.195845e-03	8.728656e-03	5.481437e+02	1.000000e+05	6.308438e-01
1	BICF2P1319517	14708146	0	A	G	0.331	2.830670e-03	6.882247e-03	5.481287e+02	1.000000e+05	6.809467e-01
1	BICF2P621418	14718141	2	A	G	0.163	4.840129e-03	8.723384e-03	5.481817e+02	1.000000e+05	5.791331e-01
1	BICF2P1225386	14732871	1	G	A	0.499	-9.012499e-04	6.547118e-03	5.480825e+02	1.000000e+05	8.905419e-01
1	BICF2P976808	14736839	0	G	A	0.499	-1.174363e-03	6.542639e-03	5.480894e+02	1.000000e+05	8.575889e-01
1	BICF2P572866	14771450	0	A	G	0.498	-1.088524e-03	6.549789e-03	5.480873e+02	1.000000e+05	8.680416e-01
1	BICF2P51884	14785901	0	G	A	0.498	-1.088524e-03	6.549789e-03	5.480873e+02	1.000000e+05	8.680416e-01
1	chr1_14789526	14789526	0	A	G	0.014	-6.218318e-03	2.621691e-02	5.479845e+02	1.000000e+05	8.125635e-01
1	chr1_14789648	14789648	0	G	A	0.022	-1.319198e-02	2.077967e-02	5.481625e+02	1.000000e+05	5.256813e-01
1	BICF2P51875	14789870	0	A	G	0.331	2.830670e-03	6.882247e-03	5.481287e+02	1.000000e+05	6.809467e-01
1	chr1_14790538	14790538	0	A	C	0.022	-1.319198e-02	2.077967e-02	5.481625e+02	1.000000e+05	5.256813e-01
1	chr1_14792233	14792233	0	C	A	0.015	-7.845142e-03	2.581832e-02	5.480049e+02	1.000000e+05	7.613025e-01
1	chr1_14792692	14792692	0	G	A	0.148	-3.253026e-04	9.203570e-03	5.480631e+02	1.000000e+05	9.718120e-01
1	TIGRP2P16037_rs8652110	14797158	1	A	G	0.264	-1.521667e-03	7.288294e-03	5.480493e+02	1.000000e+05	8.346637e-01
1	BICF2P230951	14805156	0	G	A	0.270	1.284543e-03	7.253268e-03	5.480454e+02	1.000000e+05	8.594693e-01
1	BICF2P674288	14821310	0	G	A	0.200	1.175382e-02	8.068154e-03	5.490722e+02	1.000000e+05	1.455027e-01
1	BICF2P181859	14830785	0	A	C	0.335	3.482409e-03	6.722724e-03	5.481482e+02	1.000000e+05	6.045769e-01
1	BICF2P1102627	14849733	0	C	A	0.209	6.170206e-03	7.853022e-03	5.483467e+02	1.000000e+05	4.322359e-01
1	BICF2P646881	14855591	0	A	G	0.084	2.036073e-02	1.085980e-02	5.497639e+02	1.000000e+05	6.112200e-02
1	TIGRP2P16053_rs9041190	14866292	0	G	A	0.477	-3.429557e-03	6.386733e-03	5.481655e+02	1.000000e+05	5.914082e-01
1	BICF2G630711645	14880841	0	G	A	0.149	-3.207617e-04	8.987082e-03	5.480529e+02	1.000000e+05	9.715360e-01
1	BICF2G630711673	14892273	1	C	A	0.177	1.236950e-02	8.721431e-03	5.490805e+02	1.000000e+05	1.564400e-01
1	BICF2G630711678	14896448	0	C	A	0.225	1.807860e-03	7.630092e-03	5.480653e+02	1.000000e+05	8.127567e-01
1	BICF2S23630146	14918904	0	A	G	0.361	-6.737755e-03	6.860577e-03	5.486017e+02	1.000000e+05	3.263059e-01
1	TIGRP2P16066_rs9123992	14921247	0	A	G	0.240	-1.227301e-02	7.422761e-03	5.493895e+02	1.000000e+05	9.857934e-02
1	BICF2G630711695	14937979	0	G	A	0.377	-1.026095e-02	6.689162e-03	5.492675e+02	1.000000e+05	1.253761e-01
1	BICF2G630711711	14950539	1	G	A	0.257	1.863180e-03	7.410466e-03	5.480610e+02	1.000000e+05	8.015405e-01
1	BICF2G630711718	14956125	0	A	G	0.184	4.345007e-03	8.786526e-03	5.482301e+02	1.000000e+05	6.210637e-01
1	BICF2G630711735	14969369	2	G	A	0.166	2.050556e-02	8.515375e-03	5.509122e+02	1.000000e+05	1.623013e-02
1	BICF2P658111	14977014	0	A	G	0.334	-4.767486e-03	7.062359e-03	5.483306e+02	1.000000e+05	4.998072e-01
1	chr1_14986220	14986220	17	A	C	0.107	-7.456755e-03	1.030038e-02	5.482972e+02	1.000000e+05	4.692896e-01
1	BICF2G630711764	14988276	0	A	G	0.473	1.323631e-02	6.376933e-03	5.502031e+02	1.000000e+05	3.819882e-02
1	BICF2G630711794	15005529	0	A	G	0.096	7.118299e-03	1.089038e-02	5.482891e+02	1.000000e+05	5.135098e-01
1	BICF2G630711817	15014153	0	A	G	0.442	3.321185e-03	6.820495e-03	5.481887e+02	1.000000e+05	6.264136e-01
1	BICF2G630711829	15031630	0	T	A	0.380	-9.581113e-03	6.639964e-03	5.490848e+02	1.000000e+05	1.493705e-01
1	TIGRP2P16085_rs8540443	15036132	0	G	A	0.240	2.674514e-03	7.574004e-03	5.481215e+02	1.000000e+05	7.240799e-01
1	BICF2P1075612	15053383	1	G	A	0.484	-9.265424e-04	6.480903e-03	5.480500e+02	1.000000e+05	8.863486e-01
1	BICF2G630711877	15057467	0	A	G	0.325	-1.246324e-02	7.131830e-03	5.496185e+02	1.000000e+05	8.087000e-02
1	TIGRP2P16106_rs9076289	15080381	2	G	A	0.422	-5.231952e-03	6.742016e-03	5.483956e+02	1.000000e+05	4.379323e-01
1	BICF2P276918	15098120	0	A	G	0.370	-4.883675e-03	6.787330e-03	5.483218e+02	1.000000e+05	4.719954e-01
1	BICF2G630711952	15108508	0	G	A	0.287	-4.037536e-03	7.260066e-03	5.482340e+02	1.000000e+05	5.782555e-01
1	BICF2G630711956	15116966	0	C	A	0.080	-1.240336e-02	1.180091e-02	5.486212e+02	1.000000e+05	2.935067e-01
1	BICF2P1294541	15141151	0	A	G	0.021	3.830662e-02	2.167647e-02	5.495300e+02	1.000000e+05	7.752115e-02
1	BICF2G630712003	15160307	0	A	G	0.469	3.838941e-03	6.497613e-03	5.482270e+02	1.000000e+05	5.547816e-01
1	BICF2G630712032	15172672	0	G	A	0.395	-9.491532e-04	6.734125e-03	5.480786e+02	1.000000e+05	8.879424e-01
1	BICF2G630712066	15186332	19	A	G	0.298	7.392362e-03	7.806387e-03	5.486160e+02	1.000000e+05	3.439021e-01
1	BICF2G630712076	15189413	0	C	G	0.481	2.916408e-03	6.433478e-03	5.481309e+02	1.000000e+05	6.504253e-01
1	BICF2G630712091	15199402	0	A	G	0.297	8.032205e-03	7.800099e-03	5.487004e+02	1.000000e+05	3.033905e-01
1	BICF2G630712094	15204569	0	G	A	0.297	8.032205e-03	7.800099e-03	5.487004e+02	1.000000e+05	3.033905e-01
1	BICF2S23327749	15207553	0	A	G	0.031	-1.400770e-02	1.752878e-02	5.482812e+02	1.000000e+05	4.244204e-01
1	BICF2G630712117	15218485	1	A	G	0.297	8.026276e-03	7.794673e-03	5.486992e+02	1.000000e+05	3.034110e-01
1	BICF2G630712141	15230599	0	A	C	0.297	8.032205e-03	7.800099e-03	5.487004e+02	1.000000e+05	3.033905e-01
1	BICF2G630712154	15248017	0	G	A	0.481	2.916408e-03	6.433478e-03	5.481309e+02	1.000000e+05	6.504253e-01
1	BICF2G630712167	15266342	1	A	G	0.161	1.172466e-02	8.984703e-03	5.489040e+02	1.000000e+05	1.922283e-01
1	BICF2G630712176	15280943	0	G	A	0.029	4.922449e-02	1.898088e-02	5.514407e+02	1.000000e+05	9.652523e-03
1	BICF2G630712180	15309118	0	A	T	0.025	5.384221e-02	2.071581e-02	5.514670e+02	1.000000e+05	9.494432e-03
1	BICF2G630712182	15321057	0	G	A	0.251	2.142492e-02	8.240966e-03	5.515523e+02	1.000000e+05	9.474683e-03
1	BICF2G630712185	15334319	0	A	G	0.066	2.379134e-04	1.357905e-02	5.480868e+02	1.000000e+05	9.860250e-01
1	BICF2P1005766	15364978	0	G	A	0.439	-1.712794e-02	6.858545e-03	5.512036e+02	1.000000e+05	1.268480e-02
1	BICF2G630712191	15372503	0	G	A	0.323	-1.649909e-02	7.174623e-03	5.507214e+02	1.000000e+05	2.168788e-02
1	BICF2G630712210	15380050	1	A	G	0.210	-1.387675e-02	8.204070e-03	5.494969e+02	1.000000e+05	9.108465e-02
1	BICF2P701174	15391799	9	G	A	0.227	-1.073373e-02	7.762636e-03	5.489995e+02	1.000000e+05	1.670739e-01
1	BICF2P784323	15411076	0	A	G	0.219	-8.531488e-03	8.019089e-03	5.487013e+02	1.000000e+05	2.876498e-01
1	BICF2G630712257	15418100	0	A	G	0.188	7.877426e-03	8.278725e-03	5.485228e+02	1.000000e+05	3.415831e-01
1	BICF2G630712263	15431051	0	A	C	0.284	7.979281e-03	7.104874e-03	5.486707e+02	1.000000e+05	2.616955e-01
1	BICF2G630712269	15448285	37	A	G	0.146	1.492760e-02	9.734887e-03	5.492484e+02	1.000000e+05	1.255125e-01
1	BICF2P620330	15460515	2	A	C	0.110	-8.493479e-04	1.042313e-02	5.480632e+02	1.000000e+05	9.350722e-01
1	BICF2G630712299	15491995	0	G	A	0.447	6.544651e-03	6.745851e-03	5.485741e+02	1.000000e+05	3.322106e-01
1	BICF2G630712300	15496312	0	G	A	0.259	3.798124e-03	7.156653e-03	5.481408e+02	1.000000e+05	5.957442e-01
1	TIGRP2P16163_rs9228354	15511136	0	A	G	0.496	-1.110952e-02	6.787289e-03	5.494702e+02	1.000000e+05	1.020063e-01
1	BICF2S2357481	15517214	11	C	A	0.040	4.535867e-02	1.653063e-02	5.517942e+02	1.000000e+05	6.187333e-03
1	BICF2G630712331	15529859	0	G	A	0.427	-4.773779e-03	6.339488e-03	5.483150e+02	1.000000e+05	4.516258e-01
1	BICF2G630712362	15544090	0	A	G	0.338	1.438721e-03	6.953005e-03	5.481093e+02	1.000000e+05	8.361168e-01
1	BICF2G630712366	15548491	0	A	G	0.474	6.547415e-03	6.582540e-03	5.485691e+02	1.000000e+05	3.201571e-01
1	BICF2G630712387	15553192	0	G	A	0.333	2.024691e-03	6.746679e-03	5.480812e+02	1.000000e+05	7.641661e-01
1	TIGRP2P16178_rs8530955	15566979	0	A	G	0.128	-3.494757e-03	9.557786e-03	5.481265e+02	1.000000e+05	7.147127e-01
1	BICF2G630712428	15590031	0	A	G	0.190	-3.065449e-03	7.972289e-03	5.480981e+02	1.000000e+05	7.006857e-01
1	BICF2G630712434	15598773	2	G	A	0.238	-5.706818e-03	7.429887e-03	5.483211e+02	1.000000e+05	4.426280e-01
1	BICF2G630712444	15612220	2	A	C	0.266	-7.684778e-03	7.184773e-03	5.486000e+02	1.000000e+05	2.850789e-01
1	BICF2S23112242	15624640	0	A	G	0.041	1.403095e-02	1.636305e-02	5.483705e+02	1.000000e+05	3.914006e-01
1	BICF2P596309	15635861	0	A	G	0.102	6.674221e-03	1.078660e-02	5.482412e+02	1.000000e+05	5.362311e-01
1	BICF2P1007324	15644107	0	A	G	0.039	-1.071021e-03	1.705587e-02	5.481183e+02	1.000000e+05	9.499433e-01
1	BICF2G630712489	15658711	1	C	A	0.158	-3.659192e-04	8.821247e-03	5.480556e+02	1.000000e+05	9.669208e-01
1	BICF2G630712495	15673409	1	G	A	0.457	2.159070e-03	6.514939e-03	5.481040e+02	1.000000e+05	7.404144e-01
1	BICF2G630712506	15688491	0	A	G	0.035	2.549974e-03	1.658757e-02	5.480048e+02	1.000000e+05	8.778574e-01
1	BICF2G630712518	15693895	0	G	A	0.082	5.925114e-03	1.155272e-02	5.481494e+02	1.000000e+05	6.081591e-01
1	BICF2G630712527	15711918	0	G	A	0.083	1.156260e-02	1.149172e-02	5.485233e+02	1.000000e+05	3.145950e-01
1	BICF2S23414543	15736401	2	A	G	0.187	7.745181e-03	8.029607e-03	5.484617e+02	1.000000e+05	3.350057e-01
1	BICF2G630712556	15757117	0	G	A	0.249	-5.611156e-03	7.436593e-03	5.483313e+02	1.000000e+05	4.507191e-01
1	BICF2G630712578	15770986	0	G	A	0.258	-3.397327e-03	7.366253e-03	5.481558e+02	1.000000e+05	6.447613e-01
1	TIGRP2P16213_rs8686742	15794393	0	G	A	0.264	-5.415929e-03	7.538831e-03	5.483400e+02	1.000000e+05	4.726875e-01
1	BICF2G630712614	15805483	0	G	A	0.392	-1.860988e-03	6.541646e-03	5.480876e+02	1.000000e+05	7.761031e-01
1	BICF2P1171762	15816348	0	A	G	0.456	-1.527603e-03	6.368706e-03	5.480852e+02	1.000000e+05	8.104907e-01
1	BICF2G630712641	15830445	0	A	G	0.036	-6.421362e-03	1.657172e-02	5.480851e+02	1.000000e+05	6.984822e-01
1	BICF2G630712663	15840316	0	G	A	0.225	-4.409564e-04	8.093095e-03	5.481190e+02	1.000000e+05	9.565600e-01
1	BICF2S23254222	15852260	0	C	A	0.247	6.816391e-03	7.667921e-03	5.484775e+02	1.000000e+05	3.742591e-01
1	BICF2G630712709	15873535	0	G	A	0.259	-2.598573e-03	7.596433e-03	5.481582e+02	1.000000e+05	7.323690e-01
1	BICF2G630712750	15896352	0	G	A	0.169	2.216053e-03	9.097730e-03	5.481458e+02	1.000000e+05	8.076072e-01
1	BICF2G630712755	15900750	1	A	C	0.064	-2.424599e-02	1.312696e-02	5.497916e+02	1.000000e+05	6.505740e-02
1	BICF2S23029066	15911482	0	G	A	0.340	8.167936e-03	6.779137e-03	5.487682e+02	1.000000e+05	2.285608e-01
1	BICF2G630712777	15920290	0	A	G	0.371	-6.124717e-03	6.869006e-03	5.484842e+02	1.000000e+05	3.728124e-01
1	TIGRP2P16266_rs8700774	15920324	0	C	G	0.355	6.554850e-03	6.890074e-03	5.485191e+02	1.000000e+05	3.416742e-01
1	BICF2G630712815	15948746	0	A	G	0.156	-2.531959e-03	8.767444e-03	5.480992e+02	1.000000e+05	7.728053e-01
1	BICF2G630712835	15962377	0	T	A	0.442	-1.756639e-03	6.667845e-03	5.480813e+02	1.000000e+05	7.922624e-01
1	BICF2G630712851	15970326	1	C	A	0.058	-1.804070e-02	1.478165e-02	5.489525e+02	1.000000e+05	2.225911e-01
1	chr1_15998040	15998040	0	G	A	0.418	-6.046358e-04	6.614607e-03	5.480003e+02	1.000000e+05	9.271870e-01
1	chr1_16002821	16002821	0	A	G	0.150	2.831126e-03	9.631904e-03	5.481543e+02	1.000000e+05	7.688750e-01
1	chr1_16009193	16009193	7	A	T	0.284	1.503822e-02	8.226711e-03	5.499248e+02	1.000000e+05	6.787177e-02
1	BICF2S22958919	16013787	0	A	G	0.297	-1.802994e-03	7.084399e-03	5.480551e+02	1.000000e+05	7.991636e-01
1	BICF2G630712884	16024354	0	G	A	0.458	-2.836340e-03	6.608918e-03	5.481307e+02	1.000000e+05	6.678994e-01
1	BICF2P738529	16045803	1	G	A	0.467	-1.542679e-03	6.755340e-03	5.480954e+02	1.000000e+05	8.194130e-01
1	BICF2P1239489	16053508	8	A	G	0.482	3.018936e-05	6.744729e-03	5.480694e+02	1.000000e+05	9.964296e-01
1	TIGRP2P16286_rs8968917	16063459	0	A	C	0.353	4.822722e-03	6.974641e-03	5.483084e+02	1.000000e+05	4.894449e-01
1	BICF2P1163793	16078323	0	A	T	0.307	-1.706995e-03	7.145789e-03	5.480975e+02	1.000000e+05	8.112500e-01
1	BICF2G630712895	16082782	3	A	G	0.047	-4.852474e-02	1.546822e-02	5.530587e+02	1.000000e+05	1.759898e-03
1	BICF2G630712899	16106412	3	G	A	0.241	-3.942876e-03	7.395523e-03	5.481869e+02	1.000000e+05	5.940609e-01
1	BICF2G630712908	16121427	0	G	A	0.177	3.907251e-03	9.636117e-03	5.482918e+02	1.000000e+05	6.852176e-01
1	chr1_16132465	16132465	1	A	C	0.205	-6.375386e-03	7.905107e-03	5.483818e+02	1.000000e+05	4.201657e-01
1	BICF2G630712915	16132998	0	C	G	0.273	-6.383055e-03	7.808251e-03	5.484713e+02	1.000000e+05	4.138649e-01
1	BICF2G630712921	16138985	0	G	A	0.434	5.225928e-03	7.298212e-03	5.484750e+02	1.000000e+05	4.741356e-01
1	BICF2G630712979	16156784	1	A	G	0.278	-6.582112e-03	7.735966e-03	5.484979e+02	1.000000e+05	3.950730e-01
1	BICF2P1038124	16162212	1	A	G	0.276	-7.875079e-03	7.728624e-03	5.486545e+02	1.000000e+05	3.084905e-01
1	BICF2G630712994	16162703	1	A	G	0.276	-7.875079e-03	7.728624e-03	5.486545e+02	1.000000e+05	3.084905e-01
1	BICF2G630712999	16175817	2	A	G	0.376	8.212838e-04	7.022751e-03	5.480932e+02	1.000000e+05	9.069278e-01
1	BICF2G630713011	16185504	0	G	A	0.291	-7.202289e-03	7.536995e-03	5.485719e+02	1.000000e+05	3.395256e-01
1	BICF2G630713017	16196294	0	C	G	0.285	-5.887341e-03	7.554615e-03	5.484117e+02	1.000000e+05	4.359979e-01
1	BICF2G630713056	16219720	0	A	G	0.285	-7.630089e-03	7.513129e-03	5.486229e+02	1.000000e+05	3.100982e-01
1	BICF2G630713087	16231036	0	G	A	0.326	-5.458789e-03	7.160187e-03	5.483782e+02	1.000000e+05	4.460251e-01
1	BICF2G630713106	16244265	0	A	C	0.410	6.193177e-03	6.951434e-03	5.485214e+02	1.000000e+05	3.732009e-01
1	BICF2G630713129	16255217	0	A	G	0.252	-2.393663e-03	7.566662e-03	5.481339e+02	1.000000e+05	7.518125e-01
1	BICF2G630713147	16265331	0	A	G	0.285	-2.575734e-05	7.347655e-03	5.480940e+02	1.000000e+05	9.972038e-01
1	BICF2G630713157	16281556	0	C	G	0.459	-2.938182e-03	7.149578e-03	5.482162e+02	1.000000e+05	6.811969e-01
1	BICF2G630713161	16293337	0	A	C	0.091	5.219885e-04	1.137186e-02	5.481206e+02	1.000000e+05	9.633983e-01
1	BICF2G630713167	16306787	0	A	G	0.249	1.431735e-03	7.434187e-03	5.480543e+02	1.000000e+05	8.473235e-01
1	BICF2P1110155	16320005	0	G	A	0.241	7.270229e-04	7.547675e-03	5.480365e+02	1.000000e+05	9.232838e-01
1	BICF2G630713221	16324420	0	A	G	0.238	6.133492e-04	7.583716e-03	5.480368e+02	1.000000e+05	9.355570e-01
1	BICF2G630713238	16337721	0	A	C	0.236	1.653722e-03	7.585490e-03	5.480546e+02	1.000000e+05	8.274679e-01
1	BICF2G630713244	16359855	0	A	G	0.229	-3.786766e-03	7.970842e-03	5.482369e+02	1.000000e+05	6.348429e-01
1	BICF2S23756203	16379257	13	A	G	0.477	-8.582100e-04	6.746627e-03	5.480670e+02	1.000000e+05	8.988049e-01
1	BICF2G630713250	16399830	0	A	G	0.256	-8.726596e-03	7.138495e-03	5.487553e+02	1.000000e+05	2.218380e-01
1	BICF2G630713257	16418729	1	A	G	0.248	8.113536e-03	7.446895e-03	5.486387e+02	1.000000e+05	2.762057e-01
1	BICF2S23312889	16428724	0	C	G	0.443	-1.237049e-02	6.322756e-03	5.499210e+02	1.000000e+05	5.070329e-02
1	BICF2G630713269	16440171	0	A	G	0.134	1.280644e-02	9.206689e-03	5.489754e+02	1.000000e+05	1.645583e-01
1	BICF2G630713308	16460238	4	A	G	0.214	-3.542573e-03	7.957337e-03	5.481899e+02	1.000000e+05	6.562814e-01
1	BICF2G630713309	16461127	0	A	G	0.282	3.299645e-03	7.511483e-03	5.482202e+02	1.000000e+05	6.605601e-01
1	BICF2P347527	16500159	0	G	A	0.318	-2.587395e-03	7.075756e-03	5.481295e+02	1.000000e+05	7.146937e-01
1	BICF2G630713318	16508273	0	G	A	0.088	-3.053092e-03	1.055486e-02	5.479862e+02	1.000000e+05	7.724471e-01
1	BICF2G630713327	16523082	0	G	A	0.034	2.939485e-02	1.731343e-02	5.494493e+02	1.000000e+05	8.987701e-02
1	BICF2G630713341	16531663	1	A	G	0.136	-5.294819e-03	9.125823e-03	5.481746e+02	1.000000e+05	5.619184e-01
1	BICF2G630713357	16546927	0	A	C	0.185	-1.374580e-03	8.009933e-03	5.480271e+02	1.000000e+05	8.637817e-01
1	BICF2G630713376	16586375	0	A	G	0.075	-8.498696e-03	1.252498e-02	5.482989e+02	1.000000e+05	4.975975e-01
1	BICF2S23532118	16591910	1	A	G	0.220	-1.310995e-03	7.634101e-03	5.480280e+02	1.000000e+05	8.636879e-01
1	BICF2S2419179	16627192	14	A	C	0.028	7.200570e-03	1.909066e-02	5.480436e+02	1.000000e+05	7.061272e-01
1	BICF2G630713378	16639703	0	G	A	0.083	-1.154522e-04	1.101609e-02	5.479999e+02	1.000000e+05	9.916403e-01
1	BICF2G630713380	16663755	0	T	A	0.124	1.928033e-02	1.045355e-02	5.498147e+02	1.000000e+05	6.544365e-02
1	chr1_16688757	16688757	1	G	A	0.021	-1.102759e-02	2.288418e-02	5.481399e+02	1.000000e+05	6.299988e-01
1	BICF2G630713381	16723651	0	C	G	0.221	1.288102e-02	7.655412e-03	5.494543e+02	1.000000e+05	9.278587e-02
1	BICF2G630713396	16780762	0	G	A	0.018	8.340133e-02	2.480313e-02	5.536825e+02	1.000000e+05	8.036411e-04
1	BICF2G630713400	16782943	0	C	A	0.363	-1.169892e-03	6.749475e-03	5.480768e+02	1.000000e+05	8.624289e-01
1	TIGRP2P16352_rs8891819	16799708	0	G	A	0.470	-6.537290e-03	6.681434e-03	5.485868e+02	1.000000e+05	3.281167e-01
1	BICF2G630713411	16806542	0	A	G	0.216	-8.618520e-03	8.036561e-03	5.486242e+02	1.000000e+05	2.838109e-01
1	BICF2G630713424	16811874	0	T	A	0.234	-6.067330e-03	7.535129e-03	5.483698e+02	1.000000e+05	4.209056e-01
1	BICF2S23349334	16812062	0	A	G	0.156	-1.151685e-02	8.887330e-03	5.488865e+02	1.000000e+05	1.953392e-01
1	BICF2P634645	16819803	0	G	A	0.197	3.748678e-03	8.138515e-03	5.481618e+02	1.000000e+05	6.451859e-01
1	BICF2G630713443	16820003	0	G	A	0.426	-2.518035e-04	6.374818e-03	5.480364e+02	1.000000e+05	9.685004e-01
1	BICF2P958503	16829946	0	A	G	0.061	1.315505e-03	1.356660e-02	5.480548e+02	1.000000e+05	9.227738e-01
1	BICF2G630713455	16835322	0	G	A	0.117	2.506398e-02	1.086030e-02	5.507965e+02	1.000000e+05	2.122487e-02
1	BICF2P798939	16844869	0	A	G	0.017	1.071407e-02	2.553002e-02	5.481315e+02	1.000000e+05	6.748263e-01
1	BICF2P191948	16854080	0	A	G	0.227	-4.929216e-03	8.030899e-03	5.482802e+02	1.000000e+05	5.395091e-01
1	chr1_16869158	16869158	10	A	G	0.322	-8.332857e-03	6.990602e-03	5.487581e+02	1.000000e+05	2.335603e-01
1	TIGRP2P16372_rs9041059	16872021	0	A	G	0.329	-6.826956e-04	6.804359e-03	5.480609e+02	1.000000e+05	9.201022e-01
1	BICF2P279065	16889483	0	G	A	0.455	-5.814713e-04	6.270137e-03	5.480474e+02	1.000000e+05	9.261327e-01
1	BICF2P893167	16923606	0	C	A	0.277	5.837261e-03	6.850545e-03	5.483847e+02	1.000000e+05	3.943839e-01
1	BICF2P518184	16936332	0	A	G	0.293	-9.475760e-03	6.835401e-03	5.490109e+02	1.000000e+05	1.659928e-01
1	chr1_16944232	16944232	0	A	G	0.121	6.266311e-03	9.247798e-03	5.482342e+02	1.000000e+05	4.981928e-01
1	TIGRP2P16395_rs9237869	16947053	0	G	A	0.328	-2.900081e-04	6.546581e-03	5.480122e+02	1.000000e+05	9.646754e-01
1	TIGRP2P16400_rs8609472	16956533	0	G	A	0.409	-4.891788e-03	6.526853e-03	5.483181e+02	1.000000e+05	4.537526e-01
1	TIGRP2P16416_rs8992752	16968037	0	G	A	0.153	-1.945300e-02	9.127644e-03	5.503623e+02	1.000000e+05	3.333148e-02
1	chr1_16975127	16975127	0	A	G	0.093	-2.129193e-02	1.090239e-02	5.499464e+02	1.000000e+05	5.112237e-02
1	BICF2P190688	16983628	0	A	G	0.218	-1.423866e-02	7.601844e-03	5.497813e+02	1.000000e+05	6.137284e-02
1	BICF2P1003421	16997869	16	G	A	0.248	-1.452209e-02	7.331302e-03	5.500046e+02	1.000000e+05	4.790262e-02
1	BICF2P1393041	17003688	0	A	C	0.045	-2.390222e-03	1.663433e-02	5.481015e+02	1.000000e+05	8.857746e-01
1	BICF2G630713467	17033376	0	A	C	0.039	-2.096987e-02	1.715133e-02	5.488071e+02	1.000000e+05	2.217745e-01
1	BICF2G630713472	17038060	0	A	C	0.275	-1.636738e-02	7.667353e-03	5.504256e+02	1.000000e+05	3.304628e-02
1	BICF2G630713521	17063159	0	A	G	0.460	2.189295e-03	6.268509e-03	5.481145e+02	1.000000e+05	7.269781e-01
1	chr1_17079862	17079862	6	A	G	0.198	2.203745e-03	8.032833e-03	5.480782e+02	1.000000e+05	7.838822e-01
1	BICF2P895104	17080855	1	A	G	0.260	-3.745293e-03	7.390731e-03	5.481807e+02	1.000000e+05	6.124459e-01
1	BICF2S23429070	17081733	0	C	A	0.457	-1.033979e-03	6.779935e-03	5.481354e+02	1.000000e+05	8.788210e-01
1	BICF2G630713549	17090951	0	A	C	0.366	5.732784e-04	6.793474e-03	5.480896e+02	1.000000e+05	9.327671e-01
1	chr1_17094403	17094403	0	A	G	0.022	-3.735846e-02	2.296403e-02	5.495189e+02	1.000000e+05	1.041113e-01
1	BICF2G630713554	17100543	0	A	G	0.250	-3.137732e-03	7.185702e-03	5.481152e+02	1.000000e+05	6.624564e-01
1	chr1_17108311	17108311	0	A	G	0.169	-1.783758e-03	8.466896e-03	5.480791e+02	1.000000e+05	8.331872e-01
1	BICF2G630713558	17110373	0	A	G	0.013	-3.111042e-02	2.903629e-02	5.486165e+02	1.000000e+05	2.842516e-01
1	BICF2G630713570	17125112	0	A	G	0.191	-3.864229e-03	8.237213e-03	5.481392e+02	1.000000e+05	6.390943e-01
1	BICF2P408235	17128451	0	C	A	0.374	7.289073e-04	6.632684e-03	5.480605e+02	1.000000e+05	9.125152e-01
1	BICF2G630713595	17135819	0	G	A	0.345	-8.965763e-03	6.630748e-03	5.488998e+02	1.000000e+05	1.766544e-01
1	chr1_17143743	17143743	3	A	G	0.089	1.748433e-02	1.142207e-02	5.492210e+02	1.000000e+05	1.261697e-01
1	BICF2P1049342	17149726	1	A	G	0.415	5.196418e-03	6.675963e-03	5.483833e+02	1.000000e+05	4.365436e-01
1	TIGRP2P16436_rs8508371	17153514	15	C	A	0.060	6.666362e-03	1.320727e-02	5.481654e+02	1.000000e+05	6.138537e-01
1	BICF2P537291	17171273	1	G	A	0.459	1.424526e-02	6.621289e-03	5.504279e+02	1.000000e+05	3.169766e-02
1	BICF2P518821	17180667	0	A	G	0.042	6.433712e-03	1.585648e-02	5.481029e+02	1.000000e+05	6.850217e-01
1	TIGRP2P16445_rs8874129	17186610	0	G	A	0.396	-6.529665e-03	6.669498e-03	5.485348e+02	1.000000e+05	3.278165e-01
1	BICF2P673942	17200947	0	A	G	0.356	-3.260747e-03	6.779353e-03	5.481671e+02	1.000000e+05	6.306418e-01
1	BICF2G630713640	17212415	1	A	C	0.152	3.824643e-03	8.927117e-03	5.481290e+02	1.000000e+05	6.684369e-01
1	BICF2G630713653	17220963	0	A	G	0.144	-8.925176e-03	9.061121e-03	5.485023e+02	1.000000e+05	3.248804e-01
1	BICF2P155129	17236459	3	A	C	0.154	-7.632616e-03	8.737581e-03	5.483956e+02	1.000000e+05	3.825938e-01
1	BICF2G630713680	17246152	0	G	A	0.454	-1.125310e-02	6.905719e-03	5.494926e+02	1.000000e+05	1.035369e-01
1	BICF2G630713682	17249128	0	A	T	0.185	-5.993695e-03	8.228570e-03	5.483080e+02	1.000000e+05	4.665508e-01
1	BICF2G630713686	17263074	0	A	C	0.149	2.324783e-03	9.087739e-03	5.480687e+02	1.000000e+05	7.981497e-01
1	BICF2P777530	17274039	0	G	A	0.472	-8.752609e-03	6.457311e-03	5.489499e+02	1.000000e+05	1.755993e-01
1	BICF2G630713688	17278430	0	A	G	0.360	-2.315059e-03	6.532494e-03	5.480692e+02	1.000000e+05	7.231256e-01
1	BICF2G630713712	17292432	0	A	G	0.248	3.169121e-03	7.364329e-03	5.481687e+02	1.000000e+05	6.670519e-01
1	BICF2G630713733	17302397	0	G	A	0.458	-5.534113e-03	6.461359e-03	5.484348e+02	1.000000e+05	3.919442e-01
1	TIGRP2P16480_rs8758959	17315566	0	A	G	0.173	-1.042072e-02	8.591998e-03	5.487751e+02	1.000000e+05	2.254973e-01
1	BICF2P1295166	17325705	0	A	G	0.165	-8.951083e-03	8.685881e-03	5.485695e+02	1.000000e+05	3.030266e-01
1	BICF2G630713757	17336561	0	A	G	0.260	6.096589e-03	7.541903e-03	5.483946e+02	1.000000e+05	4.190877e-01
1	BICF2G630713782	17355373	0	G	A	0.162	-1.120111e-02	9.444914e-03	5.488760e+02	1.000000e+05	2.359468e-01
1	BICF2G630713809	17371769	0	A	G	0.228	-5.998905e-03	7.808141e-03	5.483958e+02	1.000000e+05	4.425098e-01
1	BICF2G630713815	17373241	0	G	A	0.443	-1.041058e-02	6.519879e-03	5.493199e+02	1.000000e+05	1.106605e-01
1	BICF2G630713816	17373831	0	A	C	0.443	-1.041058e-02	6.519879e-03	5.493199e+02	1.000000e+05	1.106605e-01
1	chr1_17375351	17375351	0	A	G	0.068	3.079893e-03	1.224756e-02	5.480444e+02	1.000000e+05	8.015061e-01
1	BICF2G630713819	17376281	38	C	A	0.377	-1.318968e-02	6.959114e-03	5.498538e+02	1.000000e+05	5.835949e-02
1	BICF2G630713820	17376368	0	A	G	0.353	-1.322463e-02	6.911787e-03	5.498868e+02	1.000000e+05	5.600908e-02
1	chr1_17376826	17376826	0	A	G	0.021	8.067538e-03	2.166298e-02	5.481403e+02	1.000000e+05	7.096711e-01
1	BICF2G630713834	17382980	2	C	A	0.445	-9.598564e-03	6.533403e-03	5.491268e+02	1.000000e+05	1.421278e-01
1	BICF2G630713845	17398182	0	G	A	0.479	6.010472e-03	6.608699e-03	5.484704e+02	1.000000e+05	3.633318e-01
1	BICF2G630713855	17409289	0	A	G	0.424	2.554270e-03	6.743051e-03	5.481566e+02	1.000000e+05	7.049222e-01
1	BICF2P764755	17419125	0	A	G	0.287	-3.631730e-03	7.273288e-03	5.482013e+02	1.000000e+05	6.176684e-01
1	TIGRP2P16525_rs8882612	17443755	0	C	A	0.044	-2.106317e-02	1.504552e-02	5.489728e+02	1.000000e+05	1.618561e-01
1	chr1_17445618	17445618	0	A	G	0.104	5.509695e-03	1.071152e-02	5.481939e+02	1.000000e+05	6.071142e-01
1	BICF2G630713890	17446347	0	A	G	0.448	-4.837260e-03	6.722633e-03	5.483254e+02	1.000000e+05	4.719829e-01
1	chr1_17446766	17446766	0	G	A	0.180	-9.675665e-04	8.341199e-03	5.480432e+02	1.000000e+05	9.076787e-01
1	BICF2G630713894	17451480	0	G	A	0.441	-4.747777e-03	6.699379e-03	5.483021e+02	1.000000e+05	4.786941e-01
1	BICF2G630713904	17463345	0	A	G	0.245	6.176562e-03	7.507308e-03	5.483627e+02	1.000000e+05	4.108656e-01
1	chr1_17464549	17464549	0	A	C	0.101	-4.234147e-03	1.043405e-02	5.481115e+02	1.000000e+05	6.849818e-01
1	BICF2G630713905	17464820	1	A	T	0.428	-3.512638e-03	6.567745e-03	5.481840e+02	1.000000e+05	5.928934e-01
1	BICF2G630713917	17480289	0	A	G	0.256	7.694843e-04	7.522330e-03	5.480630e+02	1.000000e+05	9.185458e-01
1	BICF2P734435	17490068	19	A	C	0.131	5.622971e-03	1.040544e-02	5.482722e+02	1.000000e+05	5.890584e-01
1	BICF2P734437	17490326	0	A	G	0.126	4.733202e-03	1.048901e-02	5.482345e+02	1.000000e+05	6.519114e-01
1	BICF2P734438	17490447	0	G	A	0.126	4.733202e-03	1.048901e-02	5.482345e+02	1.000000e+05	6.519114e-01
1	chr1_17490740	17490740	0	A	G	0.022	1.008746e-02	2.147832e-02	5.481821e+02	1.000000e+05	6.387091e-01
1	chr1_17491056	17491056	1	G	C	0.280	-9.737240e-04	7.234342e-03	5.480747e+02	1.000000e+05	8.929591e-01
1	chr1_17491317	17491317	0	A	T	0.022	1.008746e-02	2.147832e-02	5.481821e+02	1.000000e+05	6.387091e-01
1	BICF2G630713962	17508176	1	A	G	0.309	8.574792e-05	6.970514e-03	5.480450e+02	1.000000e+05	9.901877e-01
1	BICF2G630713973	17510437	0	A	G	0.311	8.205306e-04	6.960816e-03	5.480524e+02	1.000000e+05	9.061892e-01
1	chr1_17524359	17524359	0	A	G	0.022	5.454777e-03	2.112487e-02	5.480976e+02	1.000000e+05	7.962972e-01
1	BICF2G630713998	17524497	0	A	G	0.183	1.401535e-02	8.689214e-03	5.493800e+02	1.000000e+05	1.070907e-01
1	chr1_17525093	17525093	0	G	A	0.347	-7.057147e-04	6.698318e-03	5.480243e+02	1.000000e+05	9.161151e-01
1	chr1_17525427	17525427	0	G	A	0.015	2.694006e-02	2.678295e-02	5.485015e+02	1.000000e+05	3.147402e-01
1	chr1_17525501	17525501	0	G	A	0.457	1.999733e-04	6.365828e-03	5.480464e+02	1.000000e+05	9.749464e-01
1	chr1_17525603	17525603	0	A	G	0.137	1.104395e-02	9.942650e-03	5.487324e+02	1.000000e+05	2.669549e-01
1	BICF2G630714004	17525730	0	T	A	0.378	3.665744e-04	6.565395e-03	5.480377e+02	1.000000e+05	9.554857e-01
1	BICF2G630714008	17526195	16	G	A	0.176	1.454279e-02	9.155028e-03	5.493978e+02	1.000000e+05	1.125106e-01
1	BICF2G630714009	17526463	2	C	G	0.172	1.572333e-02	9.197024e-03	5.496030e+02	1.000000e+05	8.766971e-02
1	BICF2P162205	17526522	0	A	G	0.126	7.997447e-03	1.017846e-02	5.484157e+02	1.000000e+05	4.322288e-01
1	chr1_17526702	17526702	0	G	A	0.243	1.247851e-02	7.600516e-03	5.494178e+02	1.000000e+05	1.009681e-01
1	BICF2S23425898	17536104	0	G	A	0.316	2.446394e-03	6.806501e-03	5.480979e+02	1.000000e+05	7.193619e-01
1	BICF2P952022	17548401	1	A	G	0.313	9.170985e-03	6.812452e-03	5.489353e+02	1.000000e+05	1.785613e-01
1	BICF2P864404	17557024	0	A	G	0.158	7.591956e-03	9.010220e-03	5.484256e+02	1.000000e+05	3.996711e-01
1	BICF2G630714030	17575316	0	A	G	0.199	3.924432e-03	8.190736e-03	5.481718e+02	1.000000e+05	6.319578e-01
1	BICF2S23037200	17587551	0	G	A	0.319	-1.526584e-02	7.053988e-03	5.504103e+02	1.000000e+05	3.070596e-02
1	BICF2S23047697	17589724	0	G	A	0.213	-3.435054e-03	7.758874e-03	5.480956e+02	1.000000e+05	6.580665e-01
1	BICF2G630714047	17610117	0	G	A	0.382	9.972689e-04	6.685431e-03	5.480863e+02	1.000000e+05	8.814513e-01
1	BICF2G630714052	17612158	0	A	C	0.363	3.535804e-03	6.844503e-03	5.482210e+02	1.000000e+05	6.055643e-01
1	chr1_17629250	17629250	0	A	G	0.021	-1.563988e-02	2.149642e-02	5.482260e+02	1.000000e+05	4.670668e-01
1	chr1_17629899	17629899	0	G	A	0.046	-9.355293e-03	1.534924e-02	5.482563e+02	1.000000e+05	5.423442e-01
1	BICF2G630714066	17630626	0	A	G	0.285	7.819532e-03	7.330844e-03	5.486515e+02	1.000000e+05	2.863999e-01
1	BICF2G630714067	17631263	0	A	G	0.289	6.220117e-03	7.298746e-03	5.484494e+02	1.000000e+05	3.943118e-01
1	chr1_17631987	17631987	0	G	A	0.015	-3.952803e-02	2.592375e-02	5.491937e+02	1.000000e+05	1.276520e-01
1	chr1_17632580	17632580	1	C	A	0.018	-1.030837e-02	2.459953e-02	5.481495e+02	1.000000e+05	6.752779e-01
1	BICF2G630714071	17633594	2	G	A	0.209	1.110816e-02	8.006906e-03	5.490273e+02	1.000000e+05	1.656742e-01
1	BICF2G630714072	17633819	1	G	A	0.205	9.987212e-03	8.081349e-03	5.488368e+02	1.000000e+05	2.168304e-01
1	BICF2G630714076	17635786	1	G	A	0.206	1.248156e-02	8.039435e-03	5.492703e+02	1.000000e+05	1.208710e-01
1	BICF2G630714081	17646203	0	G	A	0.498	5.250111e-03	6.609593e-03	5.483790e+02	1.000000e+05	4.272126e-01
1	BICF2S22954480	17659479	0	A	G	0.434	4.337636e-03	6.729408e-03	5.483286e+02	1.000000e+05	5.193581e-01
1	BICF2S23435772	17688017	3	A	G	0.344	-5.676236e-03	6.925606e-03	5.484275e+02	1.000000e+05	4.126523e-01
1	BICF2P339458	17692763	0	A	G	0.034	-1.871448e-02	2.006505e-02	5.486866e+02	1.000000e+05	3.512206e-01
1	BICF2P1223885	17704361	0	G	A	0.121	-3.237063e-03	1.087682e-02	5.482279e+02	1.000000e+05	7.660661e-01
1	BICF2P709584	17709766	0	A	G	0.110	1.324646e-02	1.181743e-02	5.488881e+02	1.000000e+05	2.626071e-01
1	BICF2P172537	17712307	0	G	A	0.281	-4.104120e-03	7.416162e-03	5.482841e+02	1.000000e+05	5.801203e-01
1	BICF2G630714103	17726062	2	A	C	0.451	3.733832e-03	6.205881e-03	5.482006e+02	1.000000e+05	5.475462e-01
1	BICF2G630714105	17726883	0	G	A	0.288	1.650101e-03	7.101529e-03	5.481298e+02	1.000000e+05	8.163104e-01
1	BICF2G630714118	17743906	1	G	A	0.480	8.728337e-03	6.463667e-03	5.489553e+02	1.000000e+05	1.772243e-01
1	BICF2G630714129	17750078	0	G	A	0.454	-6.544082e-03	6.646561e-03	5.485431e+02	1.000000e+05	3.250843e-01
1	BICF2G630714130	17751198	0	G	A	0.454	-6.544082e-03	6.646561e-03	5.485431e+02	1.000000e+05	3.250843e-01
1	BICF2G630714145	17765993	0	G	A	0.491	4.415496e-03	6.389353e-03	5.482892e+02	1.000000e+05	4.896925e-01
1	TIGRP2P16600_rs8818545	17773356	0	G	A	0.263	3.560779e-04	6.991179e-03	5.480151e+02	1.000000e+05	9.593902e-01
1	BICF2G630714153	17786696	0	A	C	0.222	1.510619e-02	7.906624e-03	5.499301e+02	1.000000e+05	5.636505e-02
1	BICF2G630714176	17808236	0	C	A	0.123	2.634236e-03	9.770739e-03	5.480817e+02	1.000000e+05	7.875240e-01
1	BICF2G630714188	17824831	0	A	G	0.410	-8.307628e-03	6.464343e-03	5.488814e+02	1.000000e+05	1.990594e-01
1	BICF2P1465145	17846763	0	G	A	0.323	4.075795e-03	6.876969e-03	5.482622e+02	1.000000e+05	5.535432e-01
1	TIGRP2P16613_rs9171180	17860709	0	G	A	0.149	8.900840e-03	9.617696e-03	5.485478e+02	1.000000e+05	3.549629e-01
1	BICF2G630714226	17870438	0	A	G	0.473	2.576285e-03	6.384842e-03	5.481183e+02	1.000000e+05	6.866726e-01
1	BICF2G630714233	17889488	0	C	A	0.404	5.097306e-03	6.532144e-03	5.483462e+02	1.000000e+05	4.353872e-01
1	BICF2G630714236	17903166	1	A	G	0.318	-1.457653e-02	7.013641e-03	5.502872e+02	1.000000e+05	3.795293e-02
1	BICF2P846937	17911755	0	A	G	0.457	2.319013e-03	6.371718e-03	5.480841e+02	1.000000e+05	7.159746e-01
1	BICF2S23427278	17927062	1	G	A	0.305	1.008266e-02	6.962019e-03	5.491291e+02	1.000000e+05	1.478857e-01
1	BICF2G630714275	17939101	0	C	A	0.383	-1.698844e-02	6.808613e-03	5.512373e+02	1.000000e+05	1.276227e-02
1	BICF2G630714292	17952061	1	A	G	0.386	9.433454e-03	6.426903e-03	5.490864e+02	1.000000e+05	1.424929e-01
1	BICF2P478930	17956021	0	G	A	0.198	4.521424e-03	8.384217e-03	5.482548e+02	1.000000e+05	5.898234e-01
1	BICF2P1009249	17963447	2	G	A	0.379	2.126910e-03	6.823882e-03	5.481403e+02	1.000000e+05	7.553485e-01
1	TIGRP2P16637_rs9039773	17972306	24	A	G	0.397	-8.104724e-03	6.692883e-03	5.488306e+02	1.000000e+05	2.262218e-01
1	BICF2G630714328	17981639	0	G	A	0.253	-3.527970e-03	7.215624e-03	5.481229e+02	1.000000e+05	6.250025e-01
1	TIGRP2P16643_rs9089258	17998067	0	A	G	0.269	3.703094e-03	7.179609e-03	5.481774e+02	1.000000e+05	6.061305e-01
1	BICF2G630714331	18006152	0	A	G	0.425	-7.217231e-03	6.376236e-03	5.486767e+02	1.000000e+05	2.579687e-01
1	TIGRP2P16648_rs9203177	18015181	0	C	A	0.015	-1.495906e-02	2.624985e-02	5.481547e+02	1.000000e+05	5.689014e-01
1	TIGRP2P16661_rs8631863	18039988	0	A	G	0.227	7.472857e-03	7.476662e-03	5.485117e+02	1.000000e+05	3.178155e-01
1	BICF2G630714377	18050538	1	G	A	0.483	4.133577e-03	6.437861e-03	5.482393e+02	1.000000e+05	5.209832e-01
1	BICF2G630714387	18067220	0	C	A	0.386	2.753973e-03	6.638605e-03	5.481340e+02	1.000000e+05	6.783526e-01
1	BICF2G630714411	18079007	0	A	C	0.102	5.354959e-04	1.035478e-02	5.480207e+02	1.000000e+05	9.587669e-01
1	BICF2G630714416	18085253	0	A	G	0.110	4.697041e-03	1.005117e-02	5.481295e+02	1.000000e+05	6.403849e-01
1	TIGRP2P16671_rs9202034	18095245	0	A	C	0.364	6.478375e-03	6.704105e-03	5.484672e+02	1.000000e+05	3.341292e-01
1	BICF2S23221565	18107386	0	A	G	0.162	-9.844245e-03	9.254751e-03	5.487046e+02	1.000000e+05	2.877409e-01
1	BICF2G630714480	18120975	0	G	A	0.375	4.385955e-06	6.817400e-03	5.480889e+02	1.000000e+05	9.994868e-01
1	BICF2S2333765	18131176	0	A	G	0.170	-8.339767e-03	8.705297e-03	5.485356e+02	1.000000e+05	3.383051e-01
1	BICF2G630714487	18142442	0	A	G	0.027	-4.079036e-03	1.983566e-02	5.480535e+02	1.000000e+05	8.371157e-01
1	BICF2G630714502	18154349	0	G	A	0.360	3.626510e-03	6.692804e-03	5.481906e+02	1.000000e+05	5.880495e-01
1	BICF2P802180	18164999	1	A	G	0.136	-3.406539e-03	9.525131e-03	5.481003e+02	1.000000e+05	7.206957e-01
1	BICF2G630714515	18176849	0	A	G	0.133	8.802199e-03	9.594376e-03	5.484641e+02	1.000000e+05	3.591523e-01
1	BICF2G630714529	18196519	0	A	G	0.080	6.013561e-03	1.143090e-02	5.481477e+02	1.000000e+05	5.989579e-01
1	BICF2G630714538	18201249	0	A	G	0.446	-8.297146e-03	6.652861e-03	5.488754e+02	1.000000e+05	2.126532e-01
1	BICF2G630714543	18212723	0	G	A	0.362	-4.984958e-03	6.954087e-03	5.483828e+02	1.000000e+05	4.736527e-01
1	TIGRP2P16698_rs8970755	18230234	0	G	A	0.334	5.855732e-03	6.794913e-03	5.484187e+02	1.000000e+05	3.890286e-01
1	BICF2G630714585	18233230	0	A	G	0.269	-6.927555e-03	7.549267e-03	5.485345e+02	1.000000e+05	3.590408e-01
1	BICF2G630714599	18246942	0	A	G	0.456	7.291278e-03	6.634203e-03	5.487095e+02	1.000000e+05	2.720320e-01
1	BICF2G630714618	18257851	0	G	A	0.457	-4.524921e-03	6.721629e-03	5.483233e+02	1.000000e+05	5.009939e-01
1	chr1_18265182	18265182	0	A	C	0.015	2.393596e-02	2.543197e-02	5.484554e+02	1.000000e+05	3.468577e-01
1	BICF2P822605	18268077	0	A	G	0.494	-9.087540e-03	6.927044e-03	5.490130e+02	1.000000e+05	1.898782e-01
1	BICF2S23540055	18278533	0	G	A	0.441	-6.038212e-03	6.838877e-03	5.485112e+02	1.000000e+05	3.775041e-01
1	BICF2P363532	18278666	2	G	A	0.442	-6.315743e-03	6.832780e-03	5.485463e+02	1.000000e+05	3.555530e-01
1	chr1_18279197	18279197	0	I	D	0.451	-2.928918e-03	6.863230e-03	5.482132e+02	1.000000e+05	6.696560e-01
1	BICF2P363533	18279276	0	G	A	0.209	3.191197e-03	8.381075e-03	5.481839e+02	1.000000e+05	7.034662e-01
1	BICF2P1341927	18301303	0	G	C	0.464	9.222430e-03	7.153613e-03	5.490040e+02	1.000000e+05	1.976478e-01
1	BICF2P1341921	18302046	0	A	C	0.464	9.222430e-03	7.153613e-03	5.490040e+02	1.000000e+05	1.976478e-01
1	BICF2G630714624	18322316	0	A	G	0.446	-1.786721e-03	6.808164e-03	5.481577e+02	1.000000e+05	7.930415e-01
1	BICF2G630714631	18330993	0	G	A	0.367	-3.828218e-03	6.956134e-03	5.482604e+02	1.000000e+05	5.822197e-01
1	BICF2G630714635	18337458	4	G	A	0.447	-1.200835e-03	6.872736e-03	5.481394e+02	1.000000e+05	8.613340e-01
1	BICF2P1153297	18337681	0	G	A	0.049	-1.764245e-03	1.467864e-02	5.480011e+02	1.000000e+05	9.043574e-01
1	chr1_18338112	18338112	8	C	A	0.046	-6.022119e-03	1.500068e-02	5.480728e+02	1.000000e+05	6.881758e-01
1	chr1_18338770	18338770	0	G	A	0.048	-4.974316e-03	1.474746e-02	5.480510e+02	1.000000e+05	7.359666e-01
1	BICF2S23754080	18351745	0	A	G	0.479	-2.125222e-03	6.438220e-03	5.480987e+02	1.000000e+05	7.414024e-01
1	BICF2G630714647	18360583	0	A	C	0.295	1.516070e-03	7.144295e-03	5.480666e+02	1.000000e+05	8.319917e-01
1	BICF2G630714657	18372431	0	A	G	0.206	6.218028e-04	7.805207e-03	5.480186e+02	1.000000e+05	9.365206e-01
1	BICF2S23735739	18383320	0	A	G	0.443	-3.555180e-03	6.533002e-03	5.481890e+02	1.000000e+05	5.864420e-01
1	BICF2S2303742	18394807	0	A	G	0.284	1.088761e-02	7.453707e-03	5.491843e+02	1.000000e+05	1.444346e-01
1	BICF2G630714678	18408043	0	A	C	0.483	1.047885e-02	6.681320e-03	5.493705e+02	1.000000e+05	1.171309e-01
1	BICF2G630714699	18417394	16	G	A	0.313	-1.309798e-03	7.080312e-03	5.481112e+02	1.000000e+05	8.532757e-01
1	BICF2G630714715	18436498	0	A	C	0.369	-1.108877e-02	6.922580e-03	5.493822e+02	1.000000e+05	1.095319e-01
1	BICF2G630714718	18440810	24	A	G	0.461	1.149530e-02	7.051831e-03	5.495104e+02	1.000000e+05	1.034140e-01
1	BICF2S23256308	18453404	0	T	A	0.195	-1.232407e-02	7.994995e-03	5.492274e+02	1.000000e+05	1.235401e-01
1	BICF2S23148503	18464410	0	A	G	0.101	3.796275e-03	1.049638e-02	5.481454e+02	1.000000e+05	7.176770e-01
1	BICF2G630714751	18481237	0	A	T	0.456	4.478326e-03	6.571191e-03	5.483033e+02	1.000000e+05	4.957183e-01
1	chr1_18487508	18487508	0	G	A	0.433	3.276097e-03	6.352327e-03	5.481258e+02	1.000000e+05	6.061636e-01
1	BICF2G630714759	18491257	0	G	A	0.438	9.269501e-03	6.472944e-03	5.490403e+02	1.000000e+05	1.524671e-01
1	BICF2G630714765	18498485	0	G	A	0.132	1.825314e-02	9.673200e-03	5.498115e+02	1.000000e+05	5.947257e-02
1	BICF2G630714786	18514470	1	G	A	0.269	8.594371e-03	7.183085e-03	5.487533e+02	1.000000e+05	2.318151e-01
1	BICF2G630714787	18524177	0	A	G	0.462	2.409923e-03	6.332310e-03	5.480905e+02	1.000000e+05	7.036046e-01
1	BICF2G630714800	18543235	2	A	C	0.129	2.453287e-02	9.688089e-03	5.512395e+02	1.000000e+05	1.149532e-02
1	BICF2G630714801	18544398	0	A	G	0.118	2.034252e-02	1.010642e-02	5.500607e+02	1.000000e+05	4.441873e-02
1	BICF2P626377	18559607	0	A	C	0.012	-2.113687e-02	2.955834e-02	5.482542e+02	1.000000e+05	4.747319e-01
1	TIGRP2P16741_rs8775542	18588383	0	A	C	0.228	6.350910e-03	7.590028e-03	5.483747e+02	1.000000e+05	4.029503e-01
1	TIGRP2P16748_rs9167563	18593202	0	C	A	0.435	7.835178e-03	6.475450e-03	5.487877e+02	1.000000e+05	2.265916e-01
1	BICF2P518563	18603592	0	G	A	0.267	7.581357e-03	7.094746e-03	5.485769e+02	1.000000e+05	2.855313e-01
1	BICF2S22914470	18618404	0	A	G	0.293	-1.305432e-03	6.986295e-03	5.480784e+02	1.000000e+05	8.518139e-01
1	BICF2P974068	18624247	0	A	G	0.107	-1.362661e-02	1.039771e-02	5.488944e+02	1.000000e+05	1.903350e-01
1	BICF2G630714841	18652876	0	A	G	0.177	9.361375e-03	8.543233e-03	5.486610e+02	1.000000e+05	2.734638e-01
1	BICF2P508940	18662684	0	A	G	0.212	-2.388279e-02	7.992927e-03	5.525129e+02	1.000000e+05	2.881567e-03
1	BICF2G630714876	18679747	0	A	G	0.324	2.003067e-03	6.854922e-03	5.480694e+02	1.000000e+05	7.701920e-01
1	BICF2G630714883	18689187	0	A	G	0.284	-7.525741e-03	7.412235e-03	5.486366e+02	1.000000e+05	3.102192e-01
1	BICF2S23753581	18711288	2	G	A	0.470	1.238007e-03	6.588968e-03	5.481024e+02	1.000000e+05	8.510029e-01
1	BICF2S23014337	18724532	0	A	G	0.373	4.720667e-03	6.692429e-03	5.482888e+02	1.000000e+05	4.807531e-01
1	BICF2G630714898	18738968	1	A	G	0.413	3.387634e-03	6.556235e-03	5.481937e+02	1.000000e+05	6.054849e-01
1	BICF2G630714912	18753645	1	A	G	0.364	7.400858e-03	6.851887e-03	5.486574e+02	1.000000e+05	2.803674e-01
1	BICF2G630714954	18772717	0	G	A	0.243	-7.662037e-03	7.456072e-03	5.485588e+02	1.000000e+05	3.043926e-01
1	BICF2S2376916	18773975	4	A	C	0.437	1.657089e-03	6.334704e-03	5.480446e+02	1.000000e+05	7.936959e-01
1	BICF2P1238594	18788595	1	A	G	0.293	7.498907e-03	7.273059e-03	5.486128e+02	1.000000e+05	3.027827e-01
1	BICF2P34866	18799421	0	A	G	0.265	3.580403e-03	7.246377e-03	5.481416e+02	1.000000e+05	6.213547e-01
1	BICF2S23110908	18811386	1	A	G	0.236	-3.216656e-03	7.403151e-03	5.481248e+02	1.000000e+05	6.640270e-01
1	BICF2P563895	18835955	0	A	G	0.192	2.481470e-02	8.736098e-03	5.521794e+02	1.000000e+05	4.602365e-03
1	chr1_18840136	18840136	9	G	A	0.308	-8.367064e-03	6.824610e-03	5.487920e+02	1.000000e+05	2.205022e-01
1	chr1_18855187	18855187	0	A	G	0.070	7.654340e-03	1.214240e-02	5.482280e+02	1.000000e+05	5.285993e-01
1	chr1_18865258	18865258	0	C	A	0.316	-7.499855e-03	6.834804e-03	5.486552e+02	1.000000e+05	2.727912e-01
1	chr1_18874923	18874923	0	C	A	0.314	-6.901073e-03	6.835197e-03	5.485616e+02	1.000000e+05	3.129301e-01
1	chr1_18891545	18891545	0	A	G	0.078	-1.452382e-02	1.183502e-02	5.487632e+02	1.000000e+05	2.200600e-01
1	chr1_18908939	18908939	0	A	G	0.148	-3.919676e-03	8.712096e-03	5.480904e+02	1.000000e+05	6.528782e-01
1	BICF2P1113084	18973503	7	G	A	0.249	2.276878e-02	7.938919e-03	5.522692e+02	1.000000e+05	4.223704e-03
1	BICF2G630714964	19002760	1	G	A	0.110	3.360434e-02	1.086966e-02	5.529128e+02	1.000000e+05	2.050009e-03
1	BICF2P208503	19015038	1	T	A	0.270	2.336078e-02	7.757261e-03	5.527143e+02	1.000000e+05	2.669760e-03
1	BICF2P1224492	19035158	0	A	C	0.468	-9.567280e-03	6.620549e-03	5.491275e+02	1.000000e+05	1.487681e-01
1	BICF2P737491	19041152	6	G	A	0.248	2.358895e-02	7.958968e-03	5.525423e+02	1.000000e+05	3.115519e-03
1	BICF2P597559	19069941	0	G	A	0.269	2.337913e-02	7.760978e-03	5.527178e+02	1.000000e+05	2.661745e-03
1	BICF2P409253	19088174	0	A	G	0.248	2.335237e-02	7.952132e-03	5.524681e+02	1.000000e+05	3.399484e-03
1	BICF2P897761	19109733	0	G	A	0.262	2.428488e-02	7.835907e-03	5.529871e+02	1.000000e+05	1.998613e-03
1	BICF2P540955	19122439	0	A	G	0.258	2.330455e-02	7.873127e-03	5.525658e+02	1.000000e+05	3.153916e-03
1	BICF2P1083621	19133517	1	G	A	0.256	2.328864e-02	7.893793e-03	5.525375e+02	1.000000e+05	3.254378e-03
1	BICF2P1427080	19145641	0	A	G	0.235	2.320604e-02	8.084880e-03	5.522788e+02	1.000000e+05	4.193284e-03
1	BICF2P507242	19153101	0	G	C	0.235	2.320604e-02	8.084880e-03	5.522788e+02	1.000000e+05	4.193284e-03
1	BICF2S22954521	19165031	0	A	G	0.328	-5.950892e-04	6.625902e-03	5.480319e+02	1.000000e+05	9.284554e-01
1	BICF2P1197165	19176612	0	G	A	0.065	-1.818421e-03	1.285152e-02	5.480437e+02	1.000000e+05	8.875097e-01
1	TIGRP2P16796_rs8980048	19191686	0	A	G	0.042	-9.191650e-03	1.621386e-02	5.481912e+02	1.000000e+05	5.709177e-01
1	BICF2S231429	19209043	0	A	G	0.090	-3.240154e-05	1.101198e-02	5.480309e+02	1.000000e+05	9.976529e-01
1	TIGRP2P16807_rs9052122	19219616	1	A	T	0.042	-6.001139e-03	1.612162e-02	5.480940e+02	1.000000e+05	7.097972e-01
1	TIGRP2P16815_rs9100025	19229815	0	A	T	0.092	-1.222213e-03	1.107574e-02	5.480596e+02	1.000000e+05	9.121551e-01
1	BICF2P62879	19231810	0	G	A	0.214	-1.448107e-03	7.864692e-03	5.480583e+02	1.000000e+05	8.539533e-01
1	BICF2G630714968	19231838	0	A	G	0.131	1.909331e-02	9.982416e-03	5.499365e+02	1.000000e+05	5.609243e-02
1	BICF2P1225994	19238089	0	A	G	0.268	2.147363e-03	7.508835e-03	5.481254e+02	1.000000e+05	7.749582e-01
1	BICF2P438420	19247015	0	A	G	0.089	5.426461e-03	1.089875e-02	5.481230e+02	1.000000e+05	6.186733e-01
1	BICF2S23518964	19260476	0	G	A	0.275	-5.613722e-03	7.067534e-03	5.483234e+02	1.000000e+05	4.272240e-01
1	BICF2S23010890	19312763	0	A	C	0.053	-5.643219e-04	1.456286e-02	5.480975e+02	1.000000e+05	9.690974e-01
1	BICF2S23021320	19316603	0	G	A	0.157	-3.702456e-03	9.091209e-03	5.481646e+02	1.000000e+05	6.839127e-01
1	BICF2S2413105	19361613	0	G	A	0.089	1.179593e-02	1.100848e-02	5.485628e+02	1.000000e+05	2.842074e-01
1	BICF2P86167	19371454	0	A	G	0.417	-3.880100e-03	6.568381e-03	5.482242e+02	1.000000e+05	5.548482e-01
1	BICF2S23451625	19385401	0	G	A	0.113	9.658911e-03	9.780916e-03	5.484986e+02	1.000000e+05	3.236402e-01
1	TIGRP2P16848_rs8955685	19399416	0	C	A	0.338	-2.821754e-03	6.794542e-03	5.481386e+02	1.000000e+05	6.780197e-01
1	BICF2P753865	19406222	0	A	G	0.128	-9.233702e-03	9.253055e-03	5.485043e+02	1.000000e+05	3.185820e-01
1	BICF2G630714985	19418649	0	G	A	0.477	-5.567682e-04	6.438113e-03	5.480893e+02	1.000000e+05	9.311034e-01
1	BICF2G630715002	19430743	0	G	A	0.264	-4.143358e-03	7.119590e-03	5.481816e+02	1.000000e+05	5.607300e-01
1	BICF2G630715025	19444356	9	A	G	0.172	7.753887e-03	8.514641e-03	5.484506e+02	1.000000e+05	3.627128e-01
1	BICF2P1167150	19458982	0	G	A	0.293	-4.075113e-03	6.800753e-03	5.481774e+02	1.000000e+05	5.491747e-01
1	BICF2P284095	19474422	0	A	G	0.135	-3.417832e-03	9.355276e-03	5.480927e+02	1.000000e+05	7.149422e-01
1	BICF2G630715032	19492481	0	A	G	0.228	-7.089049e-03	7.604852e-03	5.484934e+02	1.000000e+05	3.514870e-01
1	BICF2G630715037	19503280	0	G	A	0.463	9.231110e-03	6.448239e-03	5.490431e+02	1.000000e+05	1.526009e-01
1	BICF2S2291054	19515473	0	A	G	0.161	6.244303e-03	8.761165e-03	5.482704e+02	1.000000e+05	4.761937e-01
1	BICF2P1057541	19528106	0	G	A	0.372	1.504374e-03	6.549147e-03	5.480801e+02	1.000000e+05	8.183710e-01
1	BICF2S23453175	19534046	0	A	G	0.464	-3.225043e-03	6.292855e-03	5.481318e+02	1.000000e+05	6.084272e-01
1	BICF2P1284504	19545293	12	A	G	0.039	3.013854e-02	1.668207e-02	5.496565e+02	1.000000e+05	7.113945e-02
1	BICF2G630715088	19568314	0	A	G	0.478	-4.131725e-03	6.371106e-03	5.482313e+02	1.000000e+05	5.168145e-01
1	BICF2G630715114	19585555	0	A	G	0.313	1.644122e-02	7.173136e-03	5.507052e+02	1.000000e+05	2.212391e-02
1	BICF2G630715122	19594047	0	A	C	0.282	2.203458e-02	7.631282e-03	5.522939e+02	1.000000e+05	3.973895e-03
1	BICF2P612910	19602289	0	A	G	0.253	1.846977e-02	7.722497e-03	5.509487e+02	1.000000e+05	1.696803e-02
1	BICF2S23024405	19615058	0	G	A	0.196	-3.272954e-03	8.173473e-03	5.481145e+02	1.000000e+05	6.889268e-01
1	BICF2G630715150	19626625	0	G	A	0.344	1.440910e-02	7.234887e-03	5.501619e+02	1.000000e+05	4.670408e-02
1	BICF2G630715169	19636509	0	A	G	0.251	3.991684e-03	7.305347e-03	5.481729e+02	1.000000e+05	5.849174e-01
1	BICF2P348329	19641020	0	A	C	0.475	-1.206213e-03	6.744608e-03	5.481361e+02	1.000000e+05	8.581013e-01
1	BICF2G630715179	19652084	0	A	G	0.123	7.716907e-03	1.001536e-02	5.483409e+02	1.000000e+05	4.411938e-01
1	BICF2G630715194	19667530	0	G	A	0.471	-5.758638e-03	6.957458e-03	5.485240e+02	1.000000e+05	4.080557e-01
1	BICF2G630715208	19670479	0	A	G	0.284	1.331181e-02	7.060094e-03	5.498439e+02	1.000000e+05	5.967214e-02
1	TIGRP2P16901_rs8842380	19685669	0	G	A	0.351	1.001498e-02	6.675072e-03	5.491880e+02	1.000000e+05	1.338601e-01
1	BICF2P1095628	19699633	0	A	G	0.025	-2.283973e-02	1.947929e-02	5.486670e+02	1.000000e+05	2.412896e-01
1	BICF2P788591	19709660	0	A	C	0.328	8.242291e-03	6.945282e-03	5.487877e+02	1.000000e+05	2.356289e-01
1	BICF2P287600	19719094	0	G	A	0.208	1.645439e-03	7.760900e-03	5.480624e+02	1.000000e+05	8.321404e-01
1	BICF2P278076	19739556	0	A	C	0.187	3.750029e-03	8.203956e-03	5.481523e+02	1.000000e+05	6.477054e-01
1	TIGRP2P16921_rs9138076	19742741	0	G	A	0.127	1.496199e-03	9.940580e-03	5.480826e+02	1.000000e+05	8.803914e-01
1	BICF2S23526960	19757907	5	A	G	0.198	5.273860e-03	8.366489e-03	5.483100e+02	1.000000e+05	5.286162e-01
1	BICF2P10724	19763752	0	A	G	0.162	-1.992377e-03	9.065502e-03	5.481361e+02	1.000000e+05	8.260938e-01
1	BICF2G630715220	19776432	0	C	A	0.196	-9.900790e-05	8.066281e-03	5.480431e+02	1.000000e+05	9.902094e-01
1	BICF2G630715227	19790760	0	A	T	0.054	-3.965355e-03	1.467296e-02	5.481424e+02	1.000000e+05	7.870282e-01
1	BICF2P130613	19808623	0	A	C	0.170	1.238373e-02	8.968325e-03	5.490978e+02	1.000000e+05	1.676612e-01
1	TIGRP2P16932_rs8832082	19857021	0	G	A	0.299	-4.376810e-03	6.981212e-03	5.482344e+02	1.000000e+05	5.308509e-01
1	BICF2G630715241	19870526	0	A	G	0.151	1.619749e-03	9.174056e-03	5.480642e+02	1.000000e+05	8.598942e-01
1	BICF2G630715255	19883562	0	A	G	0.428	-7.438602e-03	6.469496e-03	5.487352e+02	1.000000e+05	2.505218e-01
1	TIGRP2P16934_rs8969178	19891923	0	A	C	0.176	1.495415e-02	8.770006e-03	5.495918e+02	1.000000e+05	8.849910e-02
1	BICF2P1246032	19916674	0	A	G	0.320	6.813510e-03	6.996841e-03	5.485151e+02	1.000000e+05	3.304087e-01
1	BICF2G630715283	19932466	1	A	G	0.295	-1.196423e-02	7.116785e-03	5.494889e+02	1.000000e+05	9.307187e-02
1	BICF2G630715288	19934494	0	A	G	0.214	-6.755773e-03	7.789391e-03	5.484110e+02	1.000000e+05	3.859977e-01
1	BICF2P355578	19936943	0	A	G	0.147	-2.933743e-04	9.334162e-03	5.480489e+02	1.000000e+05	9.749332e-01
1	BICF2S22962111	19968487	0	A	G	0.084	-4.546991e-03	1.135169e-02	5.481081e+02	1.000000e+05	6.888383e-01
1	BICF2S23516429	19972335	0	A	G	0.069	-1.269614e-02	1.271177e-02	5.485212e+02	1.000000e+05	3.181642e-01
1	BICF2P872985	19999160	0	C	A	0.291	9.491292e-03	7.054723e-03	5.489378e+02	1.000000e+05	1.788284e-01
1	BICF2S22962263	20015759	0	A	G	0.428	9.711080e-03	6.792450e-03	5.491562e+02	1.000000e+05	1.531408e-01
1	BICF2P1398938	20032821	0	A	G	0.470	1.255054e-03	6.314759e-03	5.480477e+02	1.000000e+05	8.425020e-01
1	BICF2P802066	20040189	0	A	G	0.399	-6.475726e-04	6.508937e-03	5.480184e+02	1.000000e+05	9.207707e-01
1	BICF2P986779	20054348	0	G	A	0.448	-1.958457e-04	6.364287e-03	5.480220e+02	1.000000e+05	9.754574e-01
1	BICF2P1463282	20068199	0	G	A	0.271	-1.150518e-02	7.677330e-03	5.492730e+02	1.000000e+05	1.343172e-01
1	BICF2G630715296	20077410	0	A	C	0.377	-6.466266e-03	6.868524e-03	5.485378e+02	1.000000e+05	3.467253e-01
1	BICF2G630715316	20088635	0	G	A	0.116	2.923150e-03	1.102038e-02	5.481913e+02	1.000000e+05	7.908757e-01
1	TIGRP2P16955_rs8609970	20101318	0	A	G	0.284	9.303988e-04	7.026090e-03	5.480515e+02	1.000000e+05	8.946801e-01
1	BICF2G630715335	20105332	0	A	G	0.275	-5.870892e-03	7.114600e-03	5.483842e+02	1.000000e+05	4.094746e-01
1	BICF2G630715342	20110472	0	A	G	0.290	-4.081684e-03	7.074920e-03	5.482323e+02	1.000000e+05	5.641304e-01
1	TIGRP2P16957_rs8951988	20124514	0	A	G	0.056	2.354264e-02	1.489740e-02	5.493709e+02	1.000000e+05	1.143720e-01
1	BICF2P1321333	20135704	0	G	A	0.136	-7.173442e-03	9.902229e-03	5.483907e+02	1.000000e+05	4.689849e-01
1	BICF2G630715354	20161099	0	A	G	0.294	-6.426721e-03	7.177404e-03	5.484822e+02	1.000000e+05	3.707983e-01
1	BICF2G630715359	20167563	0	A	G	0.195	1.743114e-03	8.139136e-03	5.480981e+02	1.000000e+05	8.304655e-01
1	BICF2G630715374	20187696	0	A	G	0.363	-2.296114e-03	6.751691e-03	5.480948e+02	1.000000e+05	7.338728e-01
1	BICF2P1239941	20202305	0	A	G	0.182	-1.575532e-02	8.412193e-03	5.497922e+02	1.000000e+05	6.139208e-02
1	BICF2P967900	20219208	0	G	A	0.203	-1.071501e-02	8.110159e-03	5.489066e+02	1.000000e+05	1.867632e-01
1	BICF2S23248133	20228210	2	G	A	0.156	1.845830e-03	8.741949e-03	5.480244e+02	1.000000e+05	8.328191e-01
1	BICF2G630715379	20247782	0	C	A	0.383	4.158563e-03	6.537974e-03	5.482150e+02	1.000000e+05	5.248911e-01
1	TIGRP2P16961_rs9025176	20259753	0	G	A	0.436	2.263151e-05	6.373209e-03	5.480239e+02	1.000000e+05	9.971674e-01
1	BICF2G630715394	20282115	0	A	G	0.110	5.954131e-03	1.020444e-02	5.482540e+02	1.000000e+05	5.597081e-01
1	BICF2G630715397	20292792	0	A	G	0.462	2.000872e-04	6.235039e-03	5.480185e+02	1.000000e+05	9.744065e-01
1	BICF2G630715407	20304931	0	A	T	0.068	1.536953e-02	1.271725e-02	5.487707e+02	1.000000e+05	2.271387e-01
1	BICF2P697771	20336471	0	A	G	0.310	6.436659e-03	6.884074e-03	5.484513e+02	1.000000e+05	3.500260e-01
1	TIGRP2P16971_rs9175448	20341163	0	C	A	0.439	4.511648e-03	6.755800e-03	5.483387e+02	1.000000e+05	5.044143e-01
1	BICF2P1059685	20360804	0	G	A	0.150	-1.274328e-02	9.262473e-03	5.489999e+02	1.000000e+05	1.692142e-01
1	BICF2P1187622	20366768	0	A	G	0.241	9.221812e-03	8.028645e-03	5.488290e+02	1.000000e+05	2.510091e-01
1	BICF2P457349	20382519	0	G	A	0.391	-7.553545e-03	6.728712e-03	5.486887e+02	1.000000e+05	2.619023e-01
1	TIGRP2P16976_rs9075007	20387883	0	G	A	0.371	-4.827650e-03	6.616696e-03	5.482842e+02	1.000000e+05	4.658074e-01
1	BICF2P727704	20425939	0	G	A	0.304	3.427311e-03	7.486190e-03	5.482567e+02	1.000000e+05	6.471897e-01
1	TIGRP2P16985_rs8552105	20450940	0	A	G	0.314	5.148583e-03	6.747082e-03	5.483343e+02	1.000000e+05	4.456064e-01
1	TIGRP2P16987_rs8696649	20458059	0	A	G	0.206	1.608872e-03	7.915828e-03	5.481123e+02	1.000000e+05	8.389858e-01
1	BICF2P701461	20479325	0	A	G	0.153	2.127912e-03	9.081178e-03	5.481097e+02	1.000000e+05	8.147869e-01
1	BICF2S2295750	20513461	0	G	A	0.331	-2.707859e-03	6.783777e-03	5.481027e+02	1.000000e+05	6.898614e-01
1	BICF2S22925209	20523711	0	G	A	0.453	1.941296e-04	6.764231e-03	5.480745e+02	1.000000e+05	9.771104e-01
1	BICF2P2581	20549601	0	A	G	0.252	6.890984e-03	7.273525e-03	5.484809e+02	1.000000e+05	3.436765e-01
1	BICF2P1167162	20574858	0	A	G	0.201	1.063561e-02	8.005939e-03	5.489236e+02	1.000000e+05	1.843487e-01
1	TIGRP2P17000_rs9054278	20590614	4	A	G	0.469	-6.979880e-03	6.357672e-03	5.486248e+02	1.000000e+05	2.725450e-01
1	BICF2S2451719	20592090	0	G	A	0.470	-7.145397e-03	6.347603e-03	5.486564e+02	1.000000e+05	2.605880e-01
1	BICF2P895704	20625819	2	G	A	0.413	-8.189710e-03	6.923091e-03	5.488246e+02	1.000000e+05	2.371274e-01
1	BICF2P676479	20638142	0	A	G	0.417	-6.610992e-03	6.818108e-03	5.485748e+02	1.000000e+05	3.324853e-01
1	chr1_20656277	20656277	0	G	A	0.439	-4.976323e-03	6.710170e-03	5.483814e+02	1.000000e+05	4.585105e-01
1	BICF2P962056	20659006	0	G	A	0.428	-5.224407e-03	6.800539e-03	5.484192e+02	1.000000e+05	4.425421e-01
1	BICF2P266321	20679215	0	A	G	0.413	-2.934108e-03	6.581590e-03	5.481321e+02	1.000000e+05	6.558410e-01
1	BICF2P571844	20687372	1	A	G	0.381	-2.747391e-05	6.639672e-03	5.480344e+02	1.000000e+05	9.966994e-01
1	BICF2P571843	20687937	0	A	G	0.394	-1.213575e-03	6.616345e-03	5.480459e+02	1.000000e+05	8.545076e-01
1	BICF2P77912	20695934	0	A	G	0.408	3.066093e-03	6.882267e-03	5.481743e+02	1.000000e+05	6.560571e-01
1	BICF2S2307217	20718841	0	C	A	0.235	-1.098085e-03	7.243051e-03	5.479986e+02	1.000000e+05	8.795310e-01
1	BICF2P1146952	20735772	0	A	G	0.171	-1.123103e-02	8.249983e-03	5.489158e+02	1.000000e+05	1.737342e-01
1	BICF2S23341996	20751208	0	A	G	0.212	5.828318e-03	7.806469e-03	5.483349e+02	1.000000e+05	4.554921e-01
1	BICF2S23351495	20781808	0	A	G	0.269	2.709214e-03	7.086805e-03	5.481091e+02	1.000000e+05	7.023332e-01
1	BICF2P996479	20824994	0	A	C	0.452	3.675267e-03	6.601012e-03	5.482479e+02	1.000000e+05	5.778156e-01
1	BICF2S23635196	20851127	0	G	C	0.354	2.646576e-03	6.802941e-03	5.481609e+02	1.000000e+05	6.973395e-01
1	BICF2P1127851	20868404	0	A	G	0.477	-5.722958e-04	6.899084e-03	5.481642e+02	1.000000e+05	9.339071e-01
1	chr1_20901318	20901318	1	A	C	0.016	-1.121440e-02	2.440293e-02	5.481059e+02	1.000000e+05	6.459451e-01
1	chr1_20901611	20901611	3	G	A	0.016	-1.125674e-02	2.468093e-02	5.481012e+02	1.000000e+05	6.484307e-01
1	chr1_20907142	20907142	0	G	A	0.016	-1.132027e-02	2.439952e-02	5.481078e+02	1.000000e+05	6.427882e-01
1	BICF2P1336125	20947142	0	A	G	0.080	-1.934581e-03	1.194393e-02	5.480462e+02	1.000000e+05	8.713630e-01
1	G14f79S67	20987464	1	A	G	0.079	4.555206e-03	1.203623e-02	5.481279e+02	1.000000e+05	7.051764e-01
1	BICF2S24412875	21002632	0	A	G	0.070	7.435369e-03	1.302056e-02	5.482303e+02	1.000000e+05	5.681040e-01
1	BICF2S2394642	21023551	0	G	A	0.115	5.781825e-03	9.792003e-03	5.482310e+02	1.000000e+05	5.550223e-01
1	BICF2S23332523	21059755	0	A	G	0.116	3.946223e-03	9.789457e-03	5.481411e+02	1.000000e+05	6.869598e-01
1	BICF2S2333879	21069228	0	G	A	0.109	1.834472e-03	1.000937e-02	5.480819e+02	1.000000e+05	8.546217e-01
1	BICF2S23332886	21081326	34	A	G	0.118	5.440972e-03	9.778725e-03	5.482049e+02	1.000000e+05	5.780643e-01
1	BICF2S2419977	21088910	0	G	A	0.116	3.929451e-03	9.783804e-03	5.481387e+02	1.000000e+05	6.880495e-01
1	BICF2P929289	21099824	0	A	G	0.098	-7.232651e-03	1.103605e-02	5.482519e+02	1.000000e+05	5.123933e-01
1	chr1_21120626	21120626	0	A	C	0.158	3.776721e-03	8.890052e-03	5.481983e+02	1.000000e+05	6.710616e-01
1	BICF2S23327741	21141240	4	A	G	0.117	5.396491e-03	9.657241e-03	5.482242e+02	1.000000e+05	5.764302e-01
1	BICF2P1410756	21186536	0	A	G	0.081	6.706600e-03	1.168682e-02	5.481740e+02	1.000000e+05	5.662006e-01
1	chr1_21190542	21190542	0	G	A	0.086	4.106899e-03	1.151928e-02	5.481183e+02	1.000000e+05	7.215287e-01
1	chr1_21200407	21200407	0	G	A	0.017	9.550767e-03	2.394982e-02	5.480590e+02	1.000000e+05	6.901446e-01
1	BICF2P130851	21222091	0	A	G	0.047	1.731178e-02	1.520458e-02	5.486684e+02	1.000000e+05	2.551661e-01
1	chr1_21275860	21275860	0	C	A	0.084	2.909441e-03	1.187208e-02	5.481386e+02	1.000000e+05	8.064592e-01
1	chr1_21283328	21283328	7	G	A	0.309	1.123903e-03	7.487248e-03	5.481980e+02	1.000000e+05	8.807111e-01
1	chr1_21284697	21284697	0	G	A	0.094	3.209733e-03	1.161711e-02	5.481853e+02	1.000000e+05	7.823837e-01
1	chr1_21290413	21290413	0	G	A	0.074	6.648291e-03	1.254560e-02	5.482568e+02	1.000000e+05	5.962862e-01
1	BICF2P1013714	21303540	5	C	A	0.470	2.152064e-03	6.539650e-03	5.482137e+02	1.000000e+05	7.421694e-01
1	BICF2P336625	21305612	0	G	A	0.443	5.963080e-04	6.882586e-03	5.481594e+02	1.000000e+05	9.309761e-01
1	BICF2P914703	21326275	0	G	A	0.415	-1.804443e-03	7.256611e-03	5.482527e+02	1.000000e+05	8.036769e-01
1	BICF2P914697	21328310	1	G	A	0.261	6.529536e-03	7.369877e-03	5.484782e+02	1.000000e+05	3.758582e-01
1	BICF2P64506	21339611	1	A	G	0.416	1.664689e-03	6.814622e-03	5.481182e+02	1.000000e+05	8.070661e-01
1	BICF2P663230	21357214	5	G	A	0.385	8.521635e-04	6.960688e-03	5.481440e+02	1.000000e+05	9.025886e-01
1	TIGRP2P17044_rs8716029	21363606	0	A	G	0.070	1.223300e-02	1.283137e-02	5.485732e+02	1.000000e+05	3.406505e-01
1	TIGRP2P17048_rs8850414	21376067	0	G	C	0.305	1.334926e-03	7.047283e-03	5.480672e+02	1.000000e+05	8.498015e-01
1	BICF2P1003867	21393173	0	G	A	0.428	-3.628743e-03	6.814183e-03	5.482805e+02	1.000000e+05	5.944869e-01
1	TIGRP2P17059_rs8886848	21404855	0	G	A	0.262	2.405332e-03	7.293037e-03	5.480959e+02	1.000000e+05	7.416158e-01
1	BICF2P21190	21426179	0	A	C	0.166	5.561615e-03	8.567500e-03	5.482396e+02	1.000000e+05	5.163992e-01
1	BICF2P794751	21433114	0	G	A	0.078	3.011273e-03	1.194232e-02	5.480646e+02	1.000000e+05	8.009794e-01
1	BICF2S2342471	21442964	0	G	A	0.178	1.957413e-03	8.221491e-03	5.480447e+02	1.000000e+05	8.118674e-01
1	BICF2P222001	21457490	0	A	C	0.179	2.420549e-03	8.276776e-03	5.480601e+02	1.000000e+05	7.700069e-01
1	BICF2P572030	21482426	0	G	A	0.132	7.081614e-03	9.291172e-03	5.482785e+02	1.000000e+05	4.461404e-01
1	BICF2P863862	21545361	0	A	G	0.421	1.674893e-03	6.469347e-03	5.480770e+02	1.000000e+05	7.957719e-01
1	BICF2P793381	21574051	0	A	G	0.017	3.238221e-04	2.460748e-02	5.480226e+02	1.000000e+05	9.895033e-01
1	BICF2S23241120	21612216	0	G	A	0.034	-1.814197e-02	1.700484e-02	5.485665e+02	1.000000e+05	2.863057e-01
1	BICF2S23720055	21640035	0	A	G	0.027	3.660315e-03	2.006423e-02	5.480414e+02	1.000000e+05	8.552849e-01
1	chr1_21656194	21656194	0	G	A	0.103	-1.310864e-02	1.025959e-02	5.488175e+02	1.000000e+05	2.016735e-01
1	chr1_21660787	21660787	0	G	A	0.054	-1.557920e-02	1.339460e-02	5.486546e+02	1.000000e+05	2.450873e-01
1	chr1_21706948	21706948	1	G	A	0.104	-1.640451e-02	1.036184e-02	5.492491e+02	1.000000e+05	1.137217e-01
1	BICF2P373354	21720247	0	C	A	0.086	1.387047e-03	1.139739e-02	5.480223e+02	1.000000e+05	9.031638e-01
1	BICF2P757392	21739547	0	A	G	0.304	-2.874750e-04	6.962387e-03	5.480360e+02	1.000000e+05	9.670737e-01
1	BICF2P1430501	21743886	0	A	G	0.061	-3.856121e-03	1.291307e-02	5.480486e+02	1.000000e+05	7.652953e-01
1	BICF2P321041	21759367	0	G	A	0.123	-2.991161e-03	9.675049e-03	5.480755e+02	1.000000e+05	7.572669e-01
1	BICF2P1409861	21768258	0	G	A	0.118	3.687838e-03	9.853740e-03	5.480915e+02	1.000000e+05	7.082975e-01
1	BICF2P550254	21779972	0	A	G	0.383	-1.865786e-03	6.573630e-03	5.480631e+02	1.000000e+05	7.766043e-01
1	BICF2S23426242	21796081	0	A	G	0.430	1.354085e-03	6.486487e-03	5.480529e+02	1.000000e+05	8.346851e-01
1	BICF2S23330661	21810391	0	C	A	0.449	3.091798e-03	6.494151e-03	5.481524e+02	1.000000e+05	6.341217e-01
1	BICF2P419907	21830087	0	A	G	0.066	6.959019e-03	1.343757e-02	5.482259e+02	1.000000e+05	6.046661e-01
1	TIGRP2P17125_rs8941216	21841917	1	G	A	0.485	-5.050513e-03	6.539958e-03	5.483561e+02	1.000000e+05	4.401587e-01
1	BICF2P812791	21855124	0	G	A	0.245	4.034536e-03	7.468697e-03	5.481941e+02	1.000000e+05	5.891927e-01
1	BICF2P812795	21856668	0	G	A	0.229	3.466523e-03	7.708420e-03	5.481685e+02	1.000000e+05	6.530267e-01
1	BICF2P317022	21875503	0	G	A	0.064	-1.186898e-02	1.317425e-02	5.484507e+02	1.000000e+05	3.678617e-01
1	BICF2P789154	21888516	0	A	G	0.233	1.405239e-04	7.993912e-03	5.481201e+02	1.000000e+05	9.859786e-01
1	BICF2P678656	21895847	0	A	G	0.065	-1.291866e-02	1.307581e-02	5.485343e+02	1.000000e+05	3.234174e-01
1	BICF2S22939627	21911233	9	G	A	0.193	-6.624056e-03	8.892911e-03	5.484309e+02	1.000000e+05	4.565379e-01
1	BICF2P556351	21930339	0	G	A	0.144	2.305665e-03	9.338187e-03	5.481020e+02	1.000000e+05	8.050343e-01
1	BICF2P556348	21930858	0	A	G	0.179	3.187275e-03	8.463225e-03	5.481139e+02	1.000000e+05	7.065542e-01
1	BICF2P560946	21951080	0	C	A	0.113	3.188859e-03	9.969207e-03	5.480465e+02	1.000000e+05	7.491377e-01
1	BICF2S23444701	21968494	0	A	G	0.154	3.262950e-03	9.005761e-03	5.481479e+02	1.000000e+05	7.171962e-01
1	BICF2P270859	21974369	0	G	A	0.172	1.890053e-03	8.629790e-03	5.481068e+02	1.000000e+05	8.266862e-01
1	BICF2P892261	21983254	0	A	G	0.144	1.631457e-03	9.275538e-03	5.481129e+02	1.000000e+05	8.604200e-01
1	BICF2P945211	22003486	0	G	A	0.149	1.179781e-04	9.377866e-03	5.480978e+02	1.000000e+05	9.899652e-01
1	BICF2P585237	22006916	0	A	G	0.141	1.042850e-03	9.305827e-03	5.480740e+02	1.000000e+05	9.107966e-01
1	BICF2S22930824	22018645	0	A	G	0.220	-4.155909e-04	7.854083e-03	5.480717e+02	1.000000e+05	9.578117e-01
1	BICF2P570525	22046002	0	A	G	0.224	-8.402394e-03	7.997615e-03	5.485808e+02	1.000000e+05	2.937080e-01
1	BICF2S2394301	22046657	0	G	A	0.306	2.088508e-04	7.128273e-03	5.480297e+02	1.000000e+05	9.766324e-01
1	BICF2S23634186	22051495	0	A	G	0.249	4.916315e-04	7.720329e-03	5.480729e+02	1.000000e+05	9.492385e-01
1	BICF2S23251261	22062401	0	A	G	0.108	-2.815974e-03	9.957029e-03	5.480159e+02	1.000000e+05	7.773830e-01
1	TIGRP2P17171_rs8722368	22091645	0	G	A	0.379	1.731599e-03	6.667033e-03	5.480554e+02	1.000000e+05	7.951326e-01
1	BICF2P807085	22099323	0	A	C	0.368	4.235812e-03	6.672246e-03	5.482266e+02	1.000000e+05	5.256877e-01
1	BICF2P504694	22115291	25	C	G	0.446	-5.589386e-03	6.711328e-03	5.484008e+02	1.000000e+05	4.051540e-01
1	TIGRP2P17186_rs8996050	22119320	1	A	G	0.438	-6.075306e-03	6.610022e-03	5.484755e+02	1.000000e+05	3.582776e-01
1	BICF2P1155251	22132707	0	G	A	0.483	-1.959353e-03	6.585314e-03	5.481146e+02	1.000000e+05	7.661252e-01
1	BICF2P1036256	22180137	0	C	A	0.223	3.586602e-03	8.082213e-03	5.482008e+02	1.000000e+05	6.573153e-01
1	TIGRP2P17199_rs8966927	22189988	3	A	T	0.286	3.179245e-03	7.150695e-03	5.481461e+02	1.000000e+05	6.567070e-01
1	BICF2P1306592	22222394	4	A	T	0.023	3.600004e-03	2.154998e-02	5.480777e+02	1.000000e+05	8.673639e-01
1	BICF2P1333923	22235845	0	G	A	0.058	1.095173e-02	1.425646e-02	5.484042e+02	1.000000e+05	4.425659e-01
1	BICF2S23611572	22249905	0	C	A	0.091	-1.131029e-03	1.071850e-02	5.480227e+02	1.000000e+05	9.159849e-01
1	BICF2S23147386	22261510	0	A	G	0.197	5.141347e-03	7.897616e-03	5.482347e+02	1.000000e+05	5.152065e-01
1	BICF2S23147383	22261632	0	A	G	0.180	4.778210e-03	8.296054e-03	5.481900e+02	1.000000e+05	5.647796e-01
1	BICF2P1076144	22269586	27	C	A	0.498	-9.605585e-04	6.558815e-03	5.480288e+02	1.000000e+05	8.835953e-01
1	BICF2P988426	22280404	0	A	T	0.179	6.534660e-04	8.147408e-03	5.479946e+02	1.000000e+05	9.360911e-01
1	BICF2P864879	22296505	0	A	C	0.103	-5.111913e-03	1.067066e-02	5.481334e+02	1.000000e+05	6.320063e-01
1	BICF2P227551	22322240	0	A	G	0.285	-2.483347e-03	7.227692e-03	5.481275e+02	1.000000e+05	7.312335e-01
1	BICF2P748505	22333250	0	G	A	0.326	-3.505819e-03	7.010039e-03	5.481825e+02	1.000000e+05	6.171124e-01
1	BICF2P735889	22342955	0	A	C	0.308	-2.199879e-03	6.985796e-03	5.481088e+02	1.000000e+05	7.529022e-01
1	TIGRP2P17211_rs8916416	22349515	3	G	A	0.169	-5.864409e-03	8.660396e-03	5.482947e+02	1.000000e+05	4.984766e-01
1	BICF2S23123355	22362391	0	A	G	0.317	-3.890264e-03	7.012118e-03	5.482189e+02	1.000000e+05	5.791699e-01
1	BICF2P1200623	22380173	0	C	A	0.013	1.070641e-02	2.714173e-02	5.480710e+02	1.000000e+05	6.933290e-01
1	BICF2S23333471	22385198	1	A	G	0.286	9.999531e-03	7.018982e-03	5.490691e+02	1.000000e+05	1.545946e-01
1	BICF2P431438	22399006	0	A	G	0.138	-4.144752e-03	9.304223e-03	5.481246e+02	1.000000e+05	6.560832e-01
1	BICF2P667035	22401970	0	A	G	0.151	-3.331850e-03	9.307743e-03	5.481310e+02	1.000000e+05	7.204500e-01
1	BICF2P1052320	22414085	0	A	G	0.166	-1.561740e-04	8.689012e-03	5.480603e+02	1.000000e+05	9.856636e-01
1	BICF2P300236	22419943	0	G	A	0.369	-3.675800e-04	6.740382e-03	5.480241e+02	1.000000e+05	9.565214e-01
1	BICF2P1282987	22424069	1	G	A	0.373	2.341766e-04	6.748076e-03	5.480272e+02	1.000000e+05	9.723242e-01
1	BICF2P980143	22428452	4	G	A	0.372	-7.357074e-04	6.743726e-03	5.480295e+02	1.000000e+05	9.131505e-01
1	BICF2P1048615	22439720	1	A	G	0.308	-8.420822e-05	7.051134e-03	5.480436e+02	1.000000e+05	9.904740e-01
1	BICF2P937362	22450312	0	C	A	0.236	-1.112394e-02	7.656283e-03	5.491064e+02	1.000000e+05	1.465823e-01
1	BICF2S22935701	22453484	0	A	G	0.110	-2.367476e-02	1.020768e-02	5.507363e+02	1.000000e+05	2.059304e-02
1	BICF2P576323	22459007	0	A	G	0.288	1.068273e-02	7.002555e-03	5.492198e+02	1.000000e+05	1.274607e-01
1	BICF2P633763	22463987	0	A	G	0.290	1.143453e-02	6.990149e-03	5.493936e+02	1.000000e+05	1.022166e-01
1	BICF2P162730	22469558	0	A	G	0.348	1.304472e-02	6.712151e-03	5.499585e+02	1.000000e+05	5.226184e-02
1	BICF2P603100	22477978	0	A	G	0.189	2.841482e-03	8.236531e-03	5.481062e+02	1.000000e+05	7.301830e-01
1	BICF2P188992	22535450	0	G	A	0.234	-8.905380e-03	7.601429e-03	5.486879e+02	1.000000e+05	2.416801e-01
1	BICF2P947428	22550996	0	A	C	0.408	-7.914706e-03	6.575679e-03	5.487540e+02	1.000000e+05	2.290360e-01
1	BICF2S23422558	22567562	0	G	C	0.195	-7.593297e-03	8.156447e-03	5.484717e+02	1.000000e+05	3.521164e-01
1	BICF2P708339	22576847	0	A	G	0.484	-1.139647e-02	6.472589e-03	5.495634e+02	1.000000e+05	7.861127e-02
1	BICF2S2454320	22580584	0	A	G	0.440	-1.050382e-02	6.603762e-03	5.493208e+02	1.000000e+05	1.120420e-01
1	BICF2P1054180	22591074	17	G	A	0.455	-5.376114e-03	6.567733e-03	5.483840e+02	1.000000e+05	4.132434e-01
1	TIGRP2P17293_rs8572285	22602310	0	A	G	0.292	-4.639246e-04	6.999659e-03	5.480194e+02	1.000000e+05	9.471705e-01
1	BICF2P57650	22614424	0	A	C	0.264	-1.834540e-03	7.245798e-03	5.480307e+02	1.000000e+05	8.001796e-01
1	TIGRP2P17321_rs8841781	22626734	0	A	G	0.301	-1.579388e-03	6.957183e-03	5.480331e+02	1.000000e+05	8.204613e-01
1	BICF2P1047026	22640635	0	A	G	0.092	3.260425e-03	1.135570e-02	5.481141e+02	1.000000e+05	7.740856e-01
1	BICF2S23548131	22650364	0	C	A	0.381	-1.074249e-02	6.570911e-03	5.493923e+02	1.000000e+05	1.024160e-01
1	TIGRP2P17336_rs8925170	22664957	0	G	A	0.393	-5.744270e-03	6.553607e-03	5.483755e+02	1.000000e+05	3.809806e-01
1	TIGRP2P17344_rs8865764	22675364	1	C	A	0.050	-3.784844e-03	1.517088e-02	5.480711e+02	1.000000e+05	8.030437e-01
1	TIGRP2P17362_rs9115889	22687621	0	G	C	0.155	-6.608487e-03	8.538650e-03	5.483397e+02	1.000000e+05	4.391561e-01
1	BICF2P336857	22687856	0	G	A	0.365	8.357292e-03	6.818912e-03	5.488435e+02	1.000000e+05	2.206560e-01
1	BICF2P841789	22695450	0	A	G	0.396	4.298637e-03	6.714126e-03	5.483047e+02	1.000000e+05	5.221749e-01
1	BICF2P115553	22715597	0	A	G	0.325	1.312706e-02	6.984420e-03	5.498573e+02	1.000000e+05	6.049006e-02
1	TIGRP2P17376_rs8899111	22724505	0	A	G	0.421	6.877696e-03	6.507309e-03	5.486197e+02	1.000000e+05	2.908217e-01
1	BICF2S2453431	22732375	0	A	G	0.076	-3.783262e-04	1.199977e-02	5.480240e+02	1.000000e+05	9.748554e-01
1	BICF2P1302500	22740877	0	G	A	0.174	-2.852790e-03	8.311860e-03	5.481057e+02	1.000000e+05	7.315107e-01
1	BICF2P321749	22778046	0	A	G	0.053	1.383034e-02	1.376613e-02	5.485310e+02	1.000000e+05	3.153184e-01
1	BICF2P914059	22787221	0	A	G	0.065	1.418894e-02	1.376834e-02	5.486596e+02	1.000000e+05	3.030192e-01
1	BICF2P618957	22800993	0	G	A	0.427	-1.518873e-03	6.502087e-03	5.480735e+02	1.000000e+05	8.153484e-01
1	BICF2S22924448	22810136	0	G	A	0.301	-5.443091e-03	6.915780e-03	5.483509e+02	1.000000e+05	4.314498e-01
1	TIGRP2P17418_rs8860289	22823138	1	G	A	0.111	5.323900e-03	9.808651e-03	5.481295e+02	1.000000e+05	5.874134e-01
1	TIGRP2P17422_rs8791254	22832245	0	G	A	0.083	-3.489688e-03	1.131113e-02	5.480332e+02	1.000000e+05	7.577569e-01
1	BICF2S23158753	22857427	0	G	A	0.148	4.187030e-03	8.912857e-03	5.481332e+02	1.000000e+05	6.386259e-01
1	BICF2S2307677	22866287	0	G	A	0.213	5.901520e-03	7.770612e-03	5.483146e+02	1.000000e+05	4.477649e-01
1	BICF2P1229239	22879445	1	A	G	0.449	-7.674884e-04	6.536466e-03	5.480737e+02	1.000000e+05	9.065553e-01
1	BICF2P660010	22894623	0	C	A	0.186	2.696540e-03	8.421899e-03	5.481459e+02	1.000000e+05	7.489020e-01
1	BICF2P495736	22922850	0	A	C	0.332	-3.107446e-05	6.750907e-03	5.480306e+02	1.000000e+05	9.963283e-01
1	BICF2S2322928	22932586	1	A	C	0.358	-9.760854e-04	6.630451e-03	5.480338e+02	1.000000e+05	8.829960e-01
1	BICF2P613102	22959909	0	A	C	0.112	-6.158895e-03	1.037714e-02	5.482435e+02	1.000000e+05	5.529861e-01
1	BICF2S23616573	22978436	0	A	G	0.132	6.486646e-03	9.355101e-03	5.482976e+02	1.000000e+05	4.882429e-01
1	BICF2S23214892	22989459	0	A	G	0.051	-2.237409e-02	1.440234e-02	5.492398e+02	1.000000e+05	1.206412e-01
1	BICF2P568831	23011200	0	G	A	0.149	9.427136e-03	9.014744e-03	5.485911e+02	1.000000e+05	2.959484e-01
1	BICF2P435184	23017214	0	A	T	0.374	2.771591e-03	6.852646e-03	5.482076e+02	1.000000e+05	6.859703e-01
1	BICF2S2377633	23044893	0	G	A	0.340	1.720132e-03	6.674549e-03	5.480490e+02	1.000000e+05	7.966835e-01
1	TIGRP2P17474_rs8805327	23060455	0	G	A	0.343	3.660662e-03	6.867227e-03	5.481931e+02	1.000000e+05	5.941169e-01
1	BICF2S23527626	23066248	0	A	C	0.350	3.037564e-03	6.825183e-03	5.481449e+02	1.000000e+05	6.563849e-01
1	BICF2P327379	23079472	0	G	A	0.382	6.590080e-03	6.708429e-03	5.485206e+02	1.000000e+05	3.261776e-01
1	BICF2P136634	23100380	0	G	A	0.087	-4.860292e-03	1.184334e-02	5.481941e+02	1.000000e+05	6.816200e-01
1	BICF2S23238220	23108674	0	A	G	0.257	5.867388e-03	7.591141e-03	5.483257e+02	1.000000e+05	4.397616e-01
1	BICF2S23642345	23123610	0	G	A	0.372	-2.799749e-03	6.724429e-03	5.481688e+02	1.000000e+05	6.772458e-01
1	BICF2P1312108	23131454	0	A	G	0.488	1.371313e-03	6.236807e-03	5.480396e+02	1.000000e+05	8.260171e-01
1	BICF2P795809	23146910	0	A	G	0.183	1.173668e-02	8.220277e-03	5.490301e+02	1.000000e+05	1.536914e-01
1	BICF2P395048	23161548	0	T	A	0.340	8.604874e-03	6.897302e-03	5.488113e+02	1.000000e+05	2.125006e-01
1	BICF2P1387646	23183714	2	A	C	0.436	-4.447693e-03	6.462370e-03	5.482668e+02	1.000000e+05	4.914693e-01
1	TIGRP2P17514_rs8550265	23183736	0	A	G	0.323	1.301280e-02	6.949012e-03	5.498132e+02	1.000000e+05	6.143388e-02
1	BICF2P305122	23189547	0	A	G	0.074	-2.111547e-03	1.212220e-02	5.479994e+02	1.000000e+05	8.617551e-01
1	BICF2P1470220	23204599	1	A	G	0.439	-1.005262e-03	6.570957e-03	5.480552e+02	1.000000e+05	8.784426e-01
1	BICF2P1389936	23211687	0	A	G	0.464	-2.025002e-03	6.364567e-03	5.480675e+02	1.000000e+05	7.504285e-01
1	BICF2P543716	23223054	0	A	G	0.313	3.433776e-03	7.345166e-03	5.482186e+02	1.000000e+05	6.402598e-01
1	BICF2P718002	23239095	0	A	C	0.311	3.627271e-03	7.329302e-03	5.482304e+02	1.000000e+05	6.207870e-01
1	BICF2P1446571	23246076	0	G	A	0.315	2.919408e-03	7.255792e-03	5.481899e+02	1.000000e+05	6.875144e-01
1	BICF2P94046	23258920	0	A	C	0.186	4.517822e-03	8.115048e-03	5.482035e+02	1.000000e+05	5.778509e-01
1	BICF2P291553	23270803	0	A	G	0.383	-8.631041e-03	6.675497e-03	5.488635e+02	1.000000e+05	1.963499e-01
1	BICF2P1342706	23285268	0	A	G	0.233	-7.307918e-03	7.851039e-03	5.485429e+02	1.000000e+05	3.521861e-01
1	BICF2P1342708	23285940	0	G	A	0.173	-2.552776e-03	8.448235e-03	5.481018e+02	1.000000e+05	7.625921e-01
1	BICF2P597923	23292256	0	G	A	0.338	5.992306e-03	6.791049e-03	5.483995e+02	1.000000e+05	3.777965e-01
1	TIGRP2P17586_rs9097220	23300383	0	A	C	0.319	3.299449e-03	7.266725e-03	5.482028e+02	1.000000e+05	6.498990e-01
1	TIGRP2P17593_rs8591336	23307505	0	A	G	0.400	-3.215757e-03	6.470132e-03	5.481429e+02	1.000000e+05	6.192948e-01
1	BICF2P1218551	23316876	0	A	G	0.036	1.199728e-02	1.692377e-02	5.482766e+02	1.000000e+05	4.785624e-01
1	chr1_23322720	23322720	0	G	A	0.299	-5.821677e-03	6.867936e-03	5.483877e+02	1.000000e+05	3.968441e-01
1	chr1_23337892	23337892	0	A	G	0.229	-3.978110e-03	8.258410e-03	5.482704e+02	1.000000e+05	6.301289e-01
1	chr1_23359471	23359471	0	A	C	0.141	-8.561825e-03	9.333338e-03	5.484761e+02	1.000000e+05	3.592021e-01
1	chr1_23362139	23362139	0	A	G	0.257	-7.237429e-03	7.650902e-03	5.485545e+02	1.000000e+05	3.444146e-01
1	chr1_23372932	23372932	0	G	A	0.443	-5.277594e-03	6.458774e-03	5.483753e+02	1.000000e+05	4.140679e-01
1	chr1_23377302	23377302	2	G	A	0.276	-5.478428e-03	7.598831e-03	5.483871e+02	1.000000e+05	4.711163e-01
1	chr1_23388583	23388583	0	G	A	0.448	8.362611e-03	6.482071e-03	5.488789e+02	1.000000e+05	1.973301e-01
1	BICF2S23152929	23394565	0	A	G	0.084	-2.694138e-03	1.147026e-02	5.480939e+02	1.000000e+05	8.143531e-01
1	BICF2S22935806	23404515	0	A	T	0.334	-3.286920e-03	7.093419e-03	5.482144e+02	1.000000e+05	6.432027e-01
1	BICF2S23632260	23411109	1	A	G	0.304	-6.714452e-03	7.100613e-03	5.485017e+02	1.000000e+05	3.445889e-01
1	TIGRP2P17614_rs8918615	23422411	0	G	A	0.134	7.998681e-03	9.215056e-03	5.484196e+02	1.000000e+05	3.856163e-01
1	BICF2P512232	23435797	3	A	G	0.287	-4.020794e-03	7.675295e-03	5.482524e+02	1.000000e+05	6.004988e-01
1	BICF2S2375452	23446470	28	A	G	0.283	-2.982844e-03	7.078421e-03	5.481359e+02	1.000000e+05	6.735601e-01
1	TIGRP2P17647_rs9121206	23468581	20	G	A	0.291	-2.785192e-03	6.982024e-03	5.480691e+02	1.000000e+05	6.900514e-01
1	BICF2S23634487	23494929	22	G	A	0.111	-2.349212e-02	1.063842e-02	5.505477e+02	1.000000e+05	2.747000e-02
1	BICF2S2293066	23498852	0	G	A	0.472	9.861444e-03	6.401722e-03	5.492067e+02	1.000000e+05	1.237925e-01
1	TIGRP2P17660_rs8986102	23514610	0	G	A	0.456	9.533340e-03	6.485790e-03	5.491252e+02	1.000000e+05	1.419304e-01
1	BICF2P1101627	23522736	1	A	C	0.162	1.139528e-03	8.547272e-03	5.480302e+02	1.000000e+05	8.939684e-01
1	TIGRP2P17667_rs8855930	23531388	0	A	G	0.333	-1.648447e-06	7.293648e-03	5.481494e+02	1.000000e+05	9.998197e-01
1	BICF2P878699	23531720	0	G	A	0.367	-1.758177e-03	7.075275e-03	5.481567e+02	1.000000e+05	8.038053e-01
1	BICF2P513740	23535172	0	A	G	0.461	1.991946e-03	6.618122e-03	5.481443e+02	1.000000e+05	7.634939e-01
1	BICF2P273562	23560780	0	A	C	0.398	-5.440982e-03	6.395745e-03	5.483903e+02	1.000000e+05	3.951432e-01
1	TIGRP2P17697_rs9034515	23579207	0	G	C	0.192	-6.474659e-03	7.899848e-03	5.483703e+02	1.000000e+05	4.126571e-01
1	TIGRP2P17699_rs8654280	23581336	0	A	G	0.322	-6.042255e-03	6.898309e-03	5.484614e+02	1.000000e+05	3.813073e-01
1	TIGRP2P17703_rs8968872	23595189	0	A	G	0.296	4.180232e-04	6.843008e-03	5.480366e+02	1.000000e+05	9.513025e-01
1	TIGRP2P17708_rs8540808	23613953	0	A	G	0.047	-5.415163e-03	1.375332e-02	5.480363e+02	1.000000e+05	6.938665e-01
1	TIGRP2P17710_rs8808553	23618996	4	A	G	0.165	-2.551444e-03	8.630845e-03	5.481175e+02	1.000000e+05	7.675865e-01
1	BICF2S23245609	23625329	15	A	C	0.091	-1.490104e-02	1.129443e-02	5.489572e+02	1.000000e+05	1.873830e-01
1	BICF2P489911	23634519	0	G	A	0.232	-5.882764e-03	8.391669e-03	5.484416e+02	1.000000e+05	4.834623e-01
1	BICF2P646699	23641880	0	A	C	0.178	9.602206e-04	8.405903e-03	5.480646e+02	1.000000e+05	9.090786e-01
1	BICF2S23122749	23652028	0	A	C	0.394	-5.169481e-03	6.680614e-03	5.483554e+02	1.000000e+05	4.392427e-01
1	BICF2P96122	23670388	0	G	A	0.495	2.162704e-03	6.786967e-03	5.482107e+02	1.000000e+05	7.500589e-01
1	BICF2P326270	23675365	0	A	G	0.443	-1.871229e-03	6.764343e-03	5.481505e+02	1.000000e+05	7.821243e-01
1	BICF2P1456437	23701799	0	G	A	0.395	1.059843e-02	6.549752e-03	5.493457e+02	1.000000e+05	1.059691e-01
1	BICF2P1387961	23706644	0	G	C	0.188	1.875806e-02	8.513104e-03	5.505213e+02	1.000000e+05	2.780741e-02
1	BICF2P1005323	23718020	0	A	G	0.126	1.333665e-02	9.918528e-03	5.490059e+02	1.000000e+05	1.790742e-01
1	BICF2P532862	23730311	0	G	A	0.390	1.463071e-02	6.571834e-03	5.505262e+02	1.000000e+05	2.623338e-02
1	BICF2P617553	23747015	1	G	A	0.011	-4.819111e-02	2.943091e-02	5.492897e+02	1.000000e+05	1.018767e-01
1	BICF2S22959028	23754226	0	A	G	0.116	4.591660e-03	9.967523e-03	5.481279e+02	1.000000e+05	6.451482e-01
1	BICF2P787778	23773565	0	A	C	0.353	4.263325e-03	6.984129e-03	5.483159e+02	1.000000e+05	5.417251e-01
1	TIGRP2P17768_rs8697988	23776404	0	A	G	0.070	-1.259869e-02	1.317970e-02	5.485683e+02	1.000000e+05	3.393617e-01
1	BICF2P1159715	23776600	0	T	A	0.067	-9.384892e-03	1.347352e-02	5.483603e+02	1.000000e+05	4.862617e-01
1	BICF2P746922	23798188	0	G	A	0.277	3.885940e-03	7.843715e-03	5.483275e+02	1.000000e+05	6.204195e-01
1	BICF2P266322	23804103	0	A	G	0.446	1.880882e-03	6.381987e-03	5.480825e+02	1.000000e+05	7.682752e-01
1	BICF2P342466	23814422	0	C	A	0.185	-9.241878e-03	8.967488e-03	5.487055e+02	1.000000e+05	3.029957e-01
1	BICF2P38366	23821683	0	A	G	0.223	-9.878271e-03	8.030238e-03	5.488635e+02	1.000000e+05	2.189563e-01
1	BICF2P131444	23834410	0	G	A	0.418	-2.325394e-03	6.647931e-03	5.481121e+02	1.000000e+05	7.265734e-01
1	chr1_23837049	23837049	0	A	G	0.052	7.635350e-03	1.461164e-02	5.481346e+02	1.000000e+05	6.014095e-01
1	BICF2P467012	23838138	0	A	C	0.213	-9.137444e-03	8.199146e-03	5.487349e+02	1.000000e+05	2.653775e-01
1	BICF2P182997	23870986	0	A	G	0.340	9.369558e-03	7.784891e-03	5.489954e+02	1.000000e+05	2.290656e-01
1	BICF2P1066402	23894323	0	A	G	0.247	3.216314e-03	8.369260e-03	5.483274e+02	1.000000e+05	7.008429e-01
1	BICF2P404381	23919059	0	A	C	0.218	-6.738293e-04	8.493017e-03	5.482361e+02	1.000000e+05	9.367798e-01
1	BICF2P476925	23941533	0	A	G	0.303	-5.449243e-03	7.011963e-03	5.484015e+02	1.000000e+05	4.372756e-01
1	BICF2P778856	23954801	0	A	G	0.253	-4.141023e-03	7.756628e-03	5.483391e+02	1.000000e+05	5.935591e-01
1	BICF2P770352	23964238	0	G	A	0.253	-4.224425e-03	7.735153e-03	5.483450e+02	1.000000e+05	5.851046e-01
1	BICF2P1415237	23980200	0	A	G	0.340	1.192461e-02	7.211961e-03	5.495570e+02	1.000000e+05	9.857509e-02
1	BICF2P990644	23985816	0	A	G	0.036	-2.674790e-02	1.761729e-02	5.491743e+02	1.000000e+05	1.292830e-01
1	BICF2P990643	23985891	0	A	G	0.273	-8.592251e-03	7.490343e-03	5.487440e+02	1.000000e+05	2.516294e-01
1	BICF2S2327284	24024856	0	G	A	0.446	2.150004e-02	7.322099e-03	5.525475e+02	1.000000e+05	3.402695e-03
1	BICF2P478548	24032460	0	G	A	0.146	4.960542e-03	9.163758e-03	5.482063e+02	1.000000e+05	5.884148e-01
1	BICF2P1266261	24042626	0	G	A	0.081	-9.107605e-03	1.136329e-02	5.483564e+02	1.000000e+05	4.230497e-01
1	BICF2P808960	24056431	0	A	T	0.115	-4.030651e-03	1.022195e-02	5.481458e+02	1.000000e+05	6.934397e-01
1	BICF2P39743	24065845	0	C	A	0.316	1.613971e-02	7.280177e-03	5.506184e+02	1.000000e+05	2.686715e-02
1	BICF2P238459	24076060	0	A	G	0.050	2.810464e-03	1.452527e-02	5.480322e+02	1.000000e+05	8.466189e-01
1	BICF2S22937618	24083930	0	G	A	0.044	-1.457029e-04	1.534257e-02	5.479834e+02	1.000000e+05	9.924249e-01
1	BICF2S2323172	24088277	0	A	C	0.495	7.040764e-03	6.618635e-03	5.486508e+02	1.000000e+05	2.877036e-01
1	chr1_24091629	24091629	6	A	G	0.018	1.077483e-02	2.351262e-02	5.480799e+02	1.000000e+05	6.468742e-01
1	BICF2P923443	24092203	0	C	A	0.414	6.123731e-05	6.744493e-03	5.481216e+02	1.000000e+05	9.927576e-01
1	chr1_24092477	24092477	26	A	G	0.484	5.980942e-03	6.768174e-03	5.485118e+02	1.000000e+05	3.770928e-01
1	TIGRP2P17803_rs8957491	24097438	0	A	G	0.086	-1.175078e-02	1.148701e-02	5.485568e+02	1.000000e+05	3.065903e-01
1	BICF2P1248996	24143018	0	A	G	0.410	-4.574592e-03	6.689647e-03	5.483375e+02	1.000000e+05	4.942510e-01
1	BICF2P746146	24158740	0	G	A	0.497	-1.081811e-02	6.712729e-03	5.494360e+02	1.000000e+05	1.073905e-01
1	BICF2P670473	24174220	0	G	A	0.372	-5.279825e-03	6.523078e-03	5.483770e+02	1.000000e+05	4.184870e-01
1	BICF2S23615697	24185121	0	G	A	0.332	-3.747164e-03	6.927198e-03	5.482389e+02	1.000000e+05	5.886812e-01
1	BICF2P887554	24192886	0	A	G	0.172	-1.870528e-03	8.825996e-03	5.481115e+02	1.000000e+05	8.322048e-01
1	TIGRP2P17861_rs8712869	24211435	0	G	A	0.185	-1.813171e-03	8.398775e-03	5.480767e+02	1.000000e+05	8.291243e-01
1	BICF2P1283451	24222155	1	A	G	0.371	-4.804522e-03	6.774128e-03	5.483478e+02	1.000000e+05	4.783487e-01
1	BICF2P508912	24257314	0	A	G	0.337	-6.638883e-03	6.833322e-03	5.485459e+02	1.000000e+05	3.315280e-01
1	TIGRP2P17893_rs9237063	24272711	5	G	A	0.133	-1.240012e-02	9.654630e-03	5.489017e+02	1.000000e+05	1.993306e-01
1	TIGRP2P17898_rs9244221	24301367	0	G	A	0.259	-7.112097e-03	7.471572e-03	5.485241e+02	1.000000e+05	3.414000e-01
1	BICF2P1396496	24322562	0	G	A	0.151	-8.815901e-03	8.923912e-03	5.485643e+02	1.000000e+05	3.234590e-01
1	BICF2P403360	24336537	0	A	G	0.087	-4.177918e-03	1.056067e-02	5.480904e+02	1.000000e+05	6.924822e-01
1	TIGRP2P17917_rs9241698	24343355	0	A	G	0.396	-5.535969e-03	6.703419e-03	5.484234e+02	1.000000e+05	4.091041e-01
1	BICF2P29694	24344208	0	A	G	0.427	6.355509e-03	7.070450e-03	5.485881e+02	1.000000e+05	3.689463e-01
1	BICF2P1121391	24351971	0	A	G	0.413	8.203316e-03	7.102470e-03	5.488559e+02	1.000000e+05	2.483876e-01
1	BICF2P1140956	24364734	0	A	G	0.409	7.869279e-03	7.111680e-03	5.487994e+02	1.000000e+05	2.687823e-01
1	chr1_24391112	24391112	0	A	G	0.322	5.751707e-03	7.152361e-03	5.484268e+02	1.000000e+05	4.215038e-01
1	BICF2P674878	24417633	0	G	A	0.284	-1.883685e-03	7.310464e-03	5.481178e+02	1.000000e+05	7.967185e-01
1	BICF2P871223	24427550	0	A	G	0.369	3.474163e-03	6.905227e-03	5.482381e+02	1.000000e+05	6.149979e-01
1	chr1_24430529	24430529	1	A	T	0.082	-1.866874e-02	1.218323e-02	5.493157e+02	1.000000e+05	1.257790e-01
1	BICF2S2364433	24442215	0	G	A	0.052	-6.009120e-03	1.442098e-02	5.481521e+02	1.000000e+05	6.769987e-01
1	BICF2S23614279	24443343	0	A	G	0.039	-8.172738e-03	1.758573e-02	5.482599e+02	1.000000e+05	6.422281e-01
1	BICF2P950639	24467601	0	A	G	0.301	9.517525e-03	7.624709e-03	5.489356e+02	1.000000e+05	2.122529e-01
1	BICF2P110457	24481087	2	A	G	0.302	9.417867e-03	7.622345e-03	5.489188e+02	1.000000e+05	2.169324e-01
1	BICF2P1358821	24506304	0	C	G	0.370	-7.449066e-03	6.869622e-03	5.487031e+02	1.000000e+05	2.784897e-01
1	BICF2S22929236	24516067	0	C	A	0.287	-1.921242e-03	7.594808e-03	5.481399e+02	1.000000e+05	8.003487e-01
1	chr1_24540921	24540921	0	G	A	0.407	-5.336978e-03	6.714690e-03	5.484231e+02	1.000000e+05	4.269192e-01
1	chr1_24541601	24541601	14	A	G	0.365	-7.392369e-03	6.927542e-03	5.486812e+02	1.000000e+05	2.862028e-01
1	BICF2P672688	24544483	1	A	G	0.481	-7.488644e-03	6.754991e-03	5.487595e+02	1.000000e+05	2.678840e-01
1	BICF2P145622	24554257	2	A	G	0.408	1.134141e-02	7.167833e-03	5.494595e+02	1.000000e+05	1.139274e-01
1	chr1_24557788	24557788	4	A	C	0.400	1.157562e-02	7.217684e-03	5.494977e+02	1.000000e+05	1.090988e-01
1	BICF2P553300	24570506	1	G	A	0.330	1.079116e-02	7.590181e-03	5.492689e+02	1.000000e+05	1.554390e-01
1	BICF2P22721	24597626	0	G	A	0.334	-1.005134e-02	7.145039e-03	5.491256e+02	1.000000e+05	1.598316e-01
1	TIGRP2P17956_rs8846836	24604895	0	G	A	0.433	6.656121e-03	6.596103e-03	5.485467e+02	1.000000e+05	3.131882e-01
1	BICF2P281121	24617129	1	A	G	0.313	1.552249e-02	6.760929e-03	5.506742e+02	1.000000e+05	2.190148e-02
1	BICF2P170125	24621078	0	A	G	0.047	2.757757e-03	1.440379e-02	5.480336e+02	1.000000e+05	8.482064e-01
1	BICF2S22933315	24643635	0	A	G	0.380	1.176864e-02	6.672569e-03	5.496088e+02	1.000000e+05	7.810320e-02
1	BICF2P836026	24647704	0	G	A	0.189	-4.905916e-03	8.446199e-03	5.482685e+02	1.000000e+05	5.614862e-01
1	TIGRP2P17997_rs9161652	24656606	0	A	G	0.075	-3.652768e-03	1.260811e-02	5.481285e+02	1.000000e+05	7.720979e-01
1	BICF2P1011763	24671994	0	A	G	0.105	-5.919542e-03	1.037679e-02	5.482057e+02	1.000000e+05	5.685028e-01
1	BICF2P368321	24682991	0	A	G	0.296	3.097964e-03	7.235250e-03	5.481710e+02	1.000000e+05	6.686212e-01
1	BICF2P649420	24693843	0	G	A	0.049	9.074888e-03	1.488366e-02	5.481937e+02	1.000000e+05	5.421943e-01
1	BICF2S23243385	24710385	2	A	G	0.486	-9.314758e-03	7.003685e-03	5.490354e+02	1.000000e+05	1.838493e-01
1	BICF2P620453	24718405	0	G	A	0.122	5.893603e-03	9.544338e-03	5.481980e+02	1.000000e+05	5.370571e-01
1	BICF2P1330507	24724808	0	A	G	0.420	-5.063200e-03	6.629048e-03	5.483282e+02	1.000000e+05	4.451851e-01
1	TIGRP2P18057_rs9175538	24738416	0	A	G	0.466	-3.172979e-03	6.593318e-03	5.481635e+02	1.000000e+05	6.304574e-01
1	TIGRP2P18062_rs8842318	24752248	0	A	G	0.383	-2.873828e-03	6.789607e-03	5.481531e+02	1.000000e+05	6.721965e-01
1	BICF2P499692	24763508	0	G	A	0.437	1.024972e-02	6.476256e-03	5.492711e+02	1.000000e+05	1.138369e-01
1	BICF2P871082	24785843	0	A	G	0.356	-1.170316e-03	7.098803e-03	5.481276e+02	1.000000e+05	8.690890e-01
1	BICF2P241728	24795748	0	A	G	0.235	5.544776e-03	7.580243e-03	5.483218e+02	1.000000e+05	4.646709e-01
1	BICF2P962739	24818023	0	A	G	0.485	5.157286e-03	6.906806e-03	5.484410e+02	1.000000e+05	4.554346e-01
1	BICF2P730278	24845873	0	A	G	0.439	4.337288e-03	6.489598e-03	5.482677e+02	1.000000e+05	5.040786e-01
1	TIGRP2P18091_rs9135091	24856757	0	A	G	0.030	-1.221584e-02	1.779094e-02	5.482400e+02	1.000000e+05	4.924844e-01
1	BICF2P1272208	24872931	0	G	A	0.210	9.676969e-04	8.234550e-03	5.481264e+02	1.000000e+05	9.064759e-01
1	BICF2P970147	24893106	1	A	G	0.446	7.046333e-04	6.536298e-03	5.480289e+02	1.000000e+05	9.141750e-01
1	BICF2P238715	24899952	0	G	C	0.240	4.472348e-03	8.023312e-03	5.482644e+02	1.000000e+05	5.773744e-01
1	BICF2P626692	24909599	0	A	G	0.103	-1.670075e-02	1.066941e-02	5.492203e+02	1.000000e+05	1.178526e-01
1	BICF2P626688	24910448	0	C	A	0.103	-1.670075e-02	1.066941e-02	5.492203e+02	1.000000e+05	1.178526e-01
1	BICF2P1382837	24920047	0	A	G	0.082	-1.963709e-02	1.194960e-02	5.493604e+02	1.000000e+05	1.006516e-01
1	BICF2P935861	24927539	0	A	G	0.043	-3.425764e-02	1.553971e-02	5.504296e+02	1.000000e+05	2.773051e-02
1	BICF2S22960046	24931996	0	G	A	0.290	-8.932922e-03	7.183196e-03	5.488385e+02	1.000000e+05	2.139637e-01
1	BICF2P176852	24945204	0	A	G	0.237	-1.541984e-03	7.768493e-03	5.480773e+02	1.000000e+05	8.427032e-01
1	BICF2P252854	24970579	0	C	A	0.407	2.308605e-03	6.609247e-03	5.481016e+02	1.000000e+05	7.269433e-01
1	BICF2P695568	24983079	2	G	A	0.268	-9.635844e-03	7.604608e-03	5.489209e+02	1.000000e+05	2.054330e-01
1	BICF2P859065	25004053	0	A	G	0.015	2.971038e-02	2.492947e-02	5.487027e+02	1.000000e+05	2.336510e-01
1	chr1_25008928	25008928	0	A	G	0.120	7.102576e-03	1.025723e-02	5.482944e+02	1.000000e+05	4.888293e-01
1	chr1_25014517	25014517	0	G	A	0.166	-1.902902e-02	8.595903e-03	5.504426e+02	1.000000e+05	2.708791e-02
1	BICF2P1347877	25019806	0	C	A	0.324	5.822552e-03	6.848042e-03	5.483944e+02	1.000000e+05	3.954034e-01
1	BICF2P295909	25034144	0	A	T	0.242	-4.877357e-04	7.462590e-03	5.480644e+02	1.000000e+05	9.479034e-01
1	BICF2P3694	25044771	1	G	A	0.349	4.879471e-03	7.003252e-03	5.483021e+02	1.000000e+05	4.861364e-01
1	BICF2P1042202	25049946	0	A	G	0.331	3.907999e-03	7.076336e-03	5.482270e+02	1.000000e+05	5.809001e-01
1	BICF2P1042201	25051093	1	A	T	0.331	3.760960e-03	7.076162e-03	5.482156e+02	1.000000e+05	5.952006e-01
1	BICF2S23016234	25074448	0	G	A	0.364	3.126452e-03	6.983918e-03	5.481743e+02	1.000000e+05	6.544990e-01
1	BICF2P532348	25085967	0	A	G	0.356	3.567350e-03	6.757092e-03	5.481934e+02	1.000000e+05	5.976651e-01
1	chr1_25113655	25113655	0	A	C	0.050	-8.077812e-03	1.419935e-02	5.481465e+02	1.000000e+05	5.695701e-01
1	chr1_25114117	25114117	0	G	A	0.103	-1.087888e-02	1.058645e-02	5.485765e+02	1.000000e+05	3.043929e-01
1	BICF2P680416	25150177	1	A	G	0.145	1.271325e-02	9.193459e-03	5.490461e+02	1.000000e+05	1.670384e-01
1	BICF2P167452	25160976	0	C	G	0.417	2.742864e-04	6.645103e-03	5.480404e+02	1.000000e+05	9.670843e-01
1	BICF2P749396	25170160	4	G	A	0.364	-2.124810e-03	6.698600e-03	5.480711e+02	1.000000e+05	7.511611e-01
1	BICF2P189468	25194331	34	G	A	0.492	1.713563e-02	6.728735e-03	5.513332e+02	1.000000e+05	1.103603e-02
1	BICF2S23547999	25209356	9	G	A	0.328	9.517722e-04	6.996801e-03	5.480700e+02	1.000000e+05	8.918271e-01
1	BICF2S23745469	25241659	0	G	A	0.215	1.102732e-02	7.834857e-03	5.490369e+02	1.000000e+05	1.596207e-01
1	BICF2P680865	25260410	1	C	A	0.075	-1.572393e-02	1.164148e-02	5.489189e+02	1.000000e+05	1.771242e-01
1	BICF2S23151346	25272480	0	A	G	0.431	1.108008e-02	6.647638e-03	5.494479e+02	1.000000e+05	9.589522e-02
1	BICF2P19923	25283409	0	A	G	0.393	1.144463e-02	6.601474e-03	5.495424e+02	1.000000e+05	8.331020e-02
1	BICF2S23044886	25289422	1	G	A	0.407	8.615312e-03	6.523018e-03	5.489198e+02	1.000000e+05	1.869060e-01
1	BICF2P507939	25311038	1	A	C	0.283	6.339545e-03	7.035586e-03	5.484386e+02	1.000000e+05	3.677839e-01
1	TIGRP2P18186_rs9139000	25351538	0	A	G	0.195	1.591319e-03	8.045049e-03	5.480247e+02	1.000000e+05	8.432438e-01
1	BICF2P147299	25385879	17	C	A	0.147	-4.197925e-03	9.074420e-03	5.481161e+02	1.000000e+05	6.437510e-01
1	chr1_25387348	25387348	2	C	G	0.146	-3.567525e-03	9.045039e-03	5.480879e+02	1.000000e+05	6.933625e-01
1	BICF2P735708	25401240	31	A	C	0.088	-1.983537e-03	1.074750e-02	5.480551e+02	1.000000e+05	8.536157e-01
1	BICF2P95142	25403284	0	G	A	0.178	8.855063e-04	8.300035e-03	5.480186e+02	1.000000e+05	9.150601e-01
1	BICF2P192035	25417099	0	A	G	0.467	1.541143e-03	6.915795e-03	5.481363e+02	1.000000e+05	8.237056e-01
1	BICF2P770471	25425802	0	G	A	0.180	9.124605e-03	8.457715e-03	5.486487e+02	1.000000e+05	2.809329e-01
1	BICF2P1261840	25429475	5	A	C	0.109	-1.555015e-03	1.002866e-02	5.480266e+02	1.000000e+05	8.768097e-01
1	TIGRP2P18165_rs9079841	25446101	0	G	C	0.059	-9.314864e-03	1.344770e-02	5.482265e+02	1.000000e+05	4.886866e-01
1	BICF2P445620	25448763	0	A	G	0.205	8.666889e-03	8.190223e-03	5.486383e+02	1.000000e+05	2.902378e-01
1	TIGRP2P18162_rs8546859	25449974	1	A	G	0.100	-5.478867e-03	1.019110e-02	5.481760e+02	1.000000e+05	5.909721e-01
1	TIGRP2P18159_rs9179649	25470326	0	G	A	0.030	-1.466612e-02	1.945280e-02	5.483175e+02	1.000000e+05	4.510792e-01
1	BICF2P642679	25483781	0	A	G	0.235	-5.484805e-03	7.811214e-03	5.483066e+02	1.000000e+05	4.827476e-01
1	TIGRP2P18148_rs9090040	25510229	0	A	G	0.045	-2.925594e-02	1.735240e-02	5.496300e+02	1.000000e+05	9.213181e-02
1	chr1_25510693	25510693	0	A	G	0.058	9.160538e-04	1.334115e-02	5.479794e+02	1.000000e+05	9.452719e-01
1	BICF2P488457	25524462	0	A	G	0.073	1.390378e-03	1.198472e-02	5.479894e+02	1.000000e+05	9.076675e-01
1	BICF2S23914759	25547188	0	A	G	0.194	-1.902566e-04	8.512701e-03	5.481448e+02	1.000000e+05	9.821737e-01
1	chr1_25558695	25558695	0	G	A	0.144	-2.110719e-03	9.063257e-03	5.481093e+02	1.000000e+05	8.158998e-01
1	chr1_25559797	25559797	0	G	A	0.125	2.305561e-03	9.725622e-03	5.480688e+02	1.000000e+05	8.126618e-01
1	chr1_25560281	25560281	12	A	G	0.268	1.644083e-04	7.383213e-03	5.480973e+02	1.000000e+05	9.822390e-01
1	chr1_25561677	25561677	0	A	G	0.134	2.747749e-03	9.497624e-03	5.481256e+02	1.000000e+05	7.724090e-01
1	BICF2P534512	25563427	0	G	A	0.159	9.793587e-03	8.560317e-03	5.487057e+02	1.000000e+05	2.528881e-01
1	BICF2S23639269	25565128	0	A	T	0.019	1.415984e-02	2.216648e-02	5.481863e+02	1.000000e+05	5.231128e-01
1	TIGRP2P18272_rs8945373	25580144	0	C	G	0.058	-5.873032e-03	1.416001e-02	5.481680e+02	1.000000e+05	6.784113e-01
1	BICF2P482758	25609435	0	G	A	0.025	-1.020140e-02	2.030275e-02	5.481052e+02	1.000000e+05	6.154595e-01
1	BICF2P1110880	25610621	0	G	A	0.399	1.957590e-03	6.795577e-03	5.481408e+02	1.000000e+05	7.733583e-01
1	BICF2P179617	25621297	0	G	A	0.481	-1.743202e-04	6.594354e-03	5.480997e+02	1.000000e+05	9.789162e-01
1	TIGRP2P18335_rs8944574	25638139	0	C	A	0.489	2.822364e-03	6.810553e-03	5.481639e+02	1.000000e+05	6.786686e-01
1	BICF2P729748	25645025	0	A	G	0.101	1.210919e-02	1.167229e-02	5.487036e+02	1.000000e+05	2.998037e-01
1	BICF2P228800	25659010	0	A	G	0.105	1.105977e-02	1.117391e-02	5.486281e+02	1.000000e+05	3.225352e-01
1	TIGRP2P18356_rs9196916	25671994	0	A	G	0.320	-8.694733e-03	6.850961e-03	5.488300e+02	1.000000e+05	2.047119e-01
1	BICF2P1350910	25714140	12	A	G	0.320	-2.852288e-03	7.569358e-03	5.481780e+02	1.000000e+05	7.063926e-01
1	BICF2P1159509	25770887	0	G	A	0.281	2.138558e-03	7.179781e-03	5.480352e+02	1.000000e+05	7.658774e-01
1	BICF2S22920343	25793141	0	G	A	0.160	-6.545330e-03	9.178800e-03	5.483587e+02	1.000000e+05	4.759667e-01
1	BICF2P578621	25798483	0	A	T	0.189	-2.807160e-03	8.219957e-03	5.481215e+02	1.000000e+05	7.327998e-01
1	BICF2S23242684	25801067	0	C	G	0.189	-2.807160e-03	8.219957e-03	5.481215e+02	1.000000e+05	7.327998e-01
1	chr1_25810445	25810445	0	G	A	0.179	5.185800e-03	9.313009e-03	5.483355e+02	1.000000e+05	5.777741e-01
1	chr1_25820617	25820617	0	G	A	0.153	3.250427e-03	9.503941e-03	5.481933e+02	1.000000e+05	7.324215e-01
1	chr1_25820717	25820717	0	A	G	0.217	-1.331929e-03	8.510162e-03	5.481724e+02	1.000000e+05	8.756645e-01
1	chr1_25830795	25830795	0	C	A	0.155	1.803275e-02	9.952148e-03	5.498371e+02	1.000000e+05	7.031528e-02
1	TIGRP2P18465_rs9049550	25838266	0	G	C	0.217	-3.908820e-03	8.154710e-03	5.482587e+02	1.000000e+05	6.318140e-01
1	BICF2P831459	25851893	0	T	A	0.245	-2.638082e-03	7.715356e-03	5.481787e+02	1.000000e+05	7.324833e-01
1	BICF2P1159228	25869509	0	A	G	0.318	6.775410e-03	6.950040e-03	5.485417e+02	1.000000e+05	3.298751e-01
1	TIGRP2P18485_rs9026230	25874646	0	A	G	0.317	7.290296e-03	6.972055e-03	5.486127e+02	1.000000e+05	2.959951e-01
1	BICF2P153028	25889659	8	C	A	0.031	9.921472e-03	1.883335e-02	5.482222e+02	1.000000e+05	5.984552e-01
1	BICF2S23223288	25911818	0	C	A	0.189	-3.140872e-04	8.419968e-03	5.480440e+02	1.000000e+05	9.702517e-01
1	BICF2S2368997	25931311	0	G	A	0.289	2.331728e-03	7.044230e-03	5.480961e+02	1.000000e+05	7.407093e-01
1	BICF2P1127399	25933320	0	G	A	0.160	-7.296853e-04	8.995937e-03	5.480875e+02	1.000000e+05	9.353696e-01
1	BICF2P879617	25973253	0	A	G	0.082	-2.797896e-03	1.168984e-02	5.480647e+02	1.000000e+05	8.108911e-01
1	BICF2P978174	25979361	0	A	G	0.470	-3.879843e-04	6.944647e-03	5.481535e+02	1.000000e+05	9.554588e-01
1	BICF2S23327581	25993251	0	A	G	0.433	6.773014e-04	7.259850e-03	5.481974e+02	1.000000e+05	9.256899e-01
1	BICF2P608397	26011430	0	A	G	0.324	5.444383e-03	7.257745e-03	5.484048e+02	1.000000e+05	4.533543e-01
1	TIGRP2P18522_rs8991242	26012685	0	G	A	0.092	-8.545541e-03	1.117154e-02	5.483279e+02	1.000000e+05	4.445011e-01
1	BICF2P145081	26025701	0	G	A	0.123	7.128344e-04	1.081714e-02	5.482037e+02	1.000000e+05	9.474727e-01
1	BICF2P739304	26044599	0	A	G	0.107	-1.798205e-03	1.036475e-02	5.480437e+02	1.000000e+05	8.623019e-01
1	BICF2P1196969	26055085	0	A	G	0.126	-1.411906e-02	1.018000e-02	5.490559e+02	1.000000e+05	1.657904e-01
1	BICF2P1004684	26072659	0	G	A	0.119	-9.793657e-03	1.049350e-02	5.485166e+02	1.000000e+05	3.509025e-01
1	TIGRP2P18560_rs8968769	26088534	0	G	C	0.087	-7.228434e-04	1.186718e-02	5.480719e+02	1.000000e+05	9.514430e-01
1	TIGRP2P18562_rs9006844	26095136	0	A	C	0.148	-6.199901e-04	9.095767e-03	5.480790e+02	1.000000e+05	9.456709e-01
1	BICF2P112678	26104827	6	G	A	0.135	-2.257881e-03	9.528842e-03	5.480523e+02	1.000000e+05	8.127457e-01
1	BICF2S23720329	26120031	0	A	G	0.376	-6.187998e-03	6.687147e-03	5.484789e+02	1.000000e+05	3.550190e-01
1	TIGRP2P18583_rs8963033	26144928	0	A	C	0.406	-1.232676e-02	6.648257e-03	5.497886e+02	1.000000e+05	6.403475e-02
1	TIGRP2P18586_rs8746233	26156743	0	G	A	0.231	-5.598953e-03	8.067200e-03	5.483379e+02	1.000000e+05	4.878300e-01
1	BICF2P1031161	26170953	0	G	A	0.342	-1.017127e-02	7.565843e-03	5.491171e+02	1.000000e+05	1.791559e-01
1	BICF2P350944	26180965	0	A	C	0.090	1.814634e-02	1.076283e-02	5.494228e+02	1.000000e+05	9.212587e-02
1	TIGRP2P18606_rs8693206	26193421	0	G	A	0.104	1.471955e-02	1.001621e-02	5.490756e+02	1.000000e+05	1.420138e-01
1	TIGRP2P18613_rs9202115	26207215	0	G	A	0.443	-3.733331e-03	7.090662e-03	5.482988e+02	1.000000e+05	5.986562e-01
1	BICF2S22929941	26208251	0	A	G	0.104	1.646948e-02	1.058934e-02	5.492808e+02	1.000000e+05	1.202155e-01
1	BICF2P113807	26224100	0	A	G	0.222	-9.592311e-04	7.963203e-03	5.480522e+02	1.000000e+05	9.041463e-01
1	TIGRP2P18640_rs8637455	26240082	0	A	T	0.450	3.885627e-03	6.523586e-03	5.482155e+02	1.000000e+05	5.515682e-01
1	BICF2P1281735	26250939	0	A	G	0.188	-1.386042e-03	8.160923e-03	5.480577e+02	1.000000e+05	8.651736e-01
1	BICF2S23147938	26261913	1	A	G	0.300	-5.250868e-03	7.635152e-03	5.484477e+02	1.000000e+05	4.917979e-01
1	BICF2S2349447	26266774	0	A	G	0.475	2.513919e-03	6.712540e-03	5.481827e+02	1.000000e+05	7.081092e-01
1	BICF2S23346193	26288257	0	A	G	0.487	4.306883e-03	6.885915e-03	5.483435e+02	1.000000e+05	5.318201e-01
1	BICF2P708562	26293324	0	G	A	0.429	1.947133e-03	6.905316e-03	5.481421e+02	1.000000e+05	7.780244e-01
1	BICF2P540510	26307304	0	A	C	0.499	-6.776395e-03	7.161152e-03	5.486676e+02	1.000000e+05	3.442545e-01
1	BICF2P289000	26313474	25	A	G	0.287	6.302485e-03	7.554277e-03	5.484241e+02	1.000000e+05	4.043287e-01
1	TIGRP2P18681_rs8819369	26330301	0	A	G	0.205	6.211977e-03	8.503259e-03	5.483766e+02	1.000000e+05	4.652428e-01
1	BICF2P715633	26341631	0	A	G	0.011	-2.949952e-03	3.364391e-02	5.480872e+02	1.000000e+05	9.301485e-01
1	BICF2P194937	26346238	0	G	A	0.027	1.584515e-02	2.017790e-02	5.483389e+02	1.000000e+05	4.324929e-01
1	BICF2P186600	26368937	0	A	G	0.112	3.609604e-03	1.013869e-02	5.480728e+02	1.000000e+05	7.219039e-01
1	BICF2P848519	26384196	1	A	G	0.381	-1.080546e-03	6.944873e-03	5.481777e+02	1.000000e+05	8.763906e-01
1	BICF2P1096901	26405959	5	G	A	0.208	5.397813e-03	8.291186e-03	5.483411e+02	1.000000e+05	5.151869e-01
1	BICF2P270493	26408125	0	A	G	0.209	6.038944e-03	8.256790e-03	5.483948e+02	1.000000e+05	4.647235e-01
1	BICF2S23143309	26438930	17	C	A	0.327	2.902971e-04	6.737923e-03	5.480313e+02	1.000000e+05	9.656437e-01
1	BICF2P754027	26457060	0	G	A	0.251	8.108432e-03	7.487653e-03	5.486321e+02	1.000000e+05	2.791289e-01
1	BICF2P237190	26482551	0	A	G	0.132	1.030274e-03	9.646764e-03	5.480255e+02	1.000000e+05	9.149706e-01
1	BICF2P1054089	26485950	0	A	G	0.169	1.008174e-02	8.392227e-03	5.487539e+02	1.000000e+05	2.299320e-01
1	BICF2P378388	26505421	0	A	G	0.165	1.732987e-03	9.197524e-03	5.481238e+02	1.000000e+05	8.505892e-01
1	chr1_26512250	26512250	0	G	A	0.089	7.303661e-03	1.143360e-02	5.482388e+02	1.000000e+05	5.231163e-01
1	chr1_26513549	26513549	5	A	G	0.141	3.223733e-03	9.294478e-03	5.480756e+02	1.000000e+05	7.287866e-01
1	chr1_26513925	26513925	0	G	A	0.149	5.726116e-03	9.646560e-03	5.483060e+02	1.000000e+05	5.529289e-01
1	chr1_26514177	26514177	0	G	A	0.148	5.366319e-03	9.645901e-03	5.482837e+02	1.000000e+05	5.781173e-01
1	BICF2P1028887	26516342	0	A	G	0.172	1.301112e-02	8.414461e-03	5.492331e+02	1.000000e+05	1.223751e-01
1	BICF2P104206	26523535	0	A	G	0.415	-1.128699e-02	6.457896e-03	5.496052e+02	1.000000e+05	8.083003e-02
1	chr1_26546595	26546595	0	A	C	0.169	-2.197585e-03	8.716063e-03	5.481247e+02	1.000000e+05	8.009956e-01
1	TIGRP2P18720_rs8770839	26599683	1	G	A	0.473	1.898466e-03	6.628579e-03	5.480986e+02	1.000000e+05	7.746305e-01
1	BICF2S2343850	26630051	4	A	C	0.352	5.711176e-03	7.102479e-03	5.484467e+02	1.000000e+05	4.215377e-01
1	BICF2P164200	26646523	0	A	T	0.482	-5.609264e-03	6.647723e-03	5.484528e+02	1.000000e+05	3.990041e-01
1	BICF2S2342031	26672433	1	A	C	0.419	8.328784e-03	6.541314e-03	5.488454e+02	1.000000e+05	2.032428e-01
1	BICF2P747716	26705395	0	G	A	0.122	-8.507329e-03	9.995995e-03	5.484054e+02	1.000000e+05	3.949463e-01
1	BICF2P1164085	26736172	1	G	A	0.154	-9.787741e-04	8.871902e-03	5.480407e+02	1.000000e+05	9.121770e-01
1	BICF2P806301	26746809	0	G	A	0.317	-9.684523e-03	7.132383e-03	5.489994e+02	1.000000e+05	1.748470e-01
1	TIGRP2P18760_rs9010994	26763919	16	A	G	0.327	-3.494432e-03	6.932704e-03	5.482154e+02	1.000000e+05	6.143447e-01
1	TIGRP2P18772_rs8491774	26775069	0	A	G	0.324	-1.264014e-02	6.749758e-03	5.498025e+02	1.000000e+05	6.142449e-02
1	BICF2P218761	26803305	0	G	A	0.139	-9.089000e-04	9.327951e-03	5.480628e+02	1.000000e+05	9.223992e-01
1	BICF2P855768	26813680	0	G	A	0.136	-1.483581e-03	9.481711e-03	5.480813e+02	1.000000e+05	8.756982e-01
1	TIGRP2P18790_rs8931387	26815178	1	A	C	0.136	-4.930123e-04	9.492170e-03	5.480713e+02	1.000000e+05	9.585885e-01
1	BICF2S23763366	26837876	0	A	G	0.161	1.382761e-02	8.791299e-03	5.492784e+02	1.000000e+05	1.160862e-01
1	BICF2P694060	26839731	1	G	A	0.079	-1.209046e-02	1.231343e-02	5.485828e+02	1.000000e+05	3.264071e-01
1	BICF2P142422	26854446	0	G	A	0.315	-4.344855e-03	6.763544e-03	5.482299e+02	1.000000e+05	5.207754e-01
1	BICF2S23021022	26861885	0	C	A	0.470	-4.729831e-04	6.380311e-03	5.480073e+02	1.000000e+05	9.409215e-01
1	BICF2P1433886	26863343	0	G	A	0.441	-6.176946e-03	6.651351e-03	5.485173e+02	1.000000e+05	3.532971e-01
1	BICF2P377081	26875511	0	A	C	0.371	-1.186926e-02	6.749399e-03	5.495605e+02	1.000000e+05	7.897843e-02
1	BICF2P377078	26875908	2	A	G	0.371	-1.209372e-02	6.760239e-03	5.496140e+02	1.000000e+05	7.394674e-02
1	TIGRP2P18815_rs8589232	26884664	0	A	G	0.356	6.577770e-03	6.538685e-03	5.485172e+02	1.000000e+05	3.146866e-01
1	BICF2S22964728	26946064	12	A	G	0.131	4.945819e-03	1.005613e-02	5.482031e+02	1.000000e+05	6.229612e-01
1	BICF2P733884	26948939	0	A	G	0.131	5.486025e-03	1.003680e-02	5.482345e+02	1.000000e+05	5.847902e-01
1	BICF2P53922	26956206	10	C	G	0.094	1.087091e-02	1.162999e-02	5.485250e+02	1.000000e+05	3.501686e-01
1	BICF2P53921	26956297	0	A	G	0.093	1.196466e-02	1.157213e-02	5.486261e+02	1.000000e+05	3.014408e-01
1	TIGRP2P18839_rs9045635	26964727	0	G	A	0.167	-6.361579e-03	8.500656e-03	5.482807e+02	1.000000e+05	4.544293e-01
1	BICF2P923600	26974225	0	G	A	0.398	1.371950e-02	6.543360e-03	5.502089e+02	1.000000e+05	3.628786e-02
1	chr1_26993784	26993784	10	D	I	0.108	-1.019504e-02	1.025777e-02	5.485557e+02	1.000000e+05	3.205360e-01
1	BICF2P73644	26999228	0	A	C	0.353	6.917789e-03	6.606663e-03	5.485992e+02	1.000000e+05	2.953274e-01
1	BICF2P34858	27010505	0	G	A	0.290	-1.037148e-02	7.103786e-03	5.491129e+02	1.000000e+05	1.446280e-01
1	TIGRP2P819_rs8979721	27032573	0	G	A	0.368	2.932178e-03	7.190772e-03	5.482203e+02	1.000000e+05	6.835362e-01
1	BICF2P956880	27036608	0	A	G	0.037	2.472790e-02	1.610784e-02	5.491438e+02	1.000000e+05	1.250860e-01
1	TIGRP2P838_rs8650510	27050001	0	G	A	0.314	1.111250e-02	7.237113e-03	5.492874e+02	1.000000e+05	1.250022e-01
1	BICF2P60083	27065775	0	G	A	0.055	4.669760e-03	1.427573e-02	5.481265e+02	1.000000e+05	7.436565e-01
1	BICF2P405685	27072157	0	G	A	0.467	2.597765e-03	6.247949e-03	5.481052e+02	1.000000e+05	6.776673e-01
1	BICF2P865928	27075592	0	T	A	0.440	2.858570e-03	6.209220e-03	5.481170e+02	1.000000e+05	6.453540e-01
1	BICF2S23411231	27082072	0	A	C	0.394	-9.041068e-03	6.479009e-03	5.489886e+02	1.000000e+05	1.632145e-01
1	TIGRP2P868_rs8587119	27109036	1	C	A	0.119	7.733183e-03	9.693638e-03	5.483339e+02	1.000000e+05	4.252132e-01
1	TIGRP2P871_rs8681644	27115230	0	A	C	0.142	-9.498501e-04	9.095637e-03	5.480195e+02	1.000000e+05	9.168511e-01
1	BICF2P415787	27131601	0	G	A	0.271	3.724484e-03	7.094950e-03	5.481554e+02	1.000000e+05	5.997434e-01
1	BICF2S23323455	27159789	0	G	A	0.479	-9.174236e-04	6.812778e-03	5.481568e+02	1.000000e+05	8.929079e-01
1	TIGRP2P877_rs8968905	27181416	2	A	C	0.375	-4.456805e-04	6.398157e-03	5.480453e+02	1.000000e+05	9.444811e-01
1	BICF2P859260	27189938	0	G	A	0.448	2.969589e-03	6.429284e-03	5.481313e+02	1.000000e+05	6.442713e-01
1	BICF2S23112732	27198757	0	G	A	0.402	-8.044216e-03	6.540792e-03	5.488160e+02	1.000000e+05	2.190614e-01
1	BICF2P162496	27209577	0	A	G	0.201	-8.930724e-03	8.080626e-03	5.486705e+02	1.000000e+05	2.693563e-01
1	BICF2S22913108	27225262	3	G	A	0.453	-7.244842e-03	6.509392e-03	5.486868e+02	1.000000e+05	2.660018e-01
1	BICF2P1008811	27239311	0	C	A	0.398	2.630667e-03	6.567339e-03	5.481122e+02	1.000000e+05	6.888295e-01
1	BICF2P744008	27263289	0	G	C	0.409	7.576886e-03	6.451904e-03	5.487078e+02	1.000000e+05	2.405481e-01
1	TIGRP2P904_rs9168447	27279310	0	A	G	0.216	-1.656696e-02	7.932622e-03	5.502568e+02	1.000000e+05	3.702647e-02
1	BICF2P1167327	27286844	0	G	A	0.368	1.168339e-02	6.729838e-03	5.495456e+02	1.000000e+05	8.288307e-02
1	BICF2S2379011	27300794	0	A	C	0.222	-1.639122e-02	7.934829e-03	5.502120e+02	1.000000e+05	3.912897e-02
1	BICF2P1131127	27332974	0	A	T	0.078	1.162816e-02	1.232203e-02	5.485509e+02	1.000000e+05	3.455726e-01
1	TIGRP2P931_rs9001804	27350928	11	C	A	0.314	4.208823e-03	6.992707e-03	5.482172e+02	1.000000e+05	5.473949e-01
1	BICF2P1349635	27357008	0	A	G	0.388	-6.408319e-03	6.324865e-03	5.485223e+02	1.000000e+05	3.112293e-01
1	BICF2P304995	27367488	0	A	G	0.253	1.284635e-03	7.379852e-03	5.480590e+02	1.000000e+05	8.618456e-01
1	BICF2P395928	27387938	0	A	G	0.417	-1.634341e-02	6.390264e-03	5.512568e+02	1.000000e+05	1.069806e-02
1	BICF2P695172	27393839	0	A	G	0.371	5.416142e-03	6.524988e-03	5.483421e+02	1.000000e+05	4.067158e-01
1	BICF2S2305511	27412979	2	G	A	0.186	1.585271e-02	8.547882e-03	5.498087e+02	1.000000e+05	6.397126e-02
1	TIGRP2P953_rs9088120	27429862	1	A	G	0.127	7.925080e-03	9.010526e-03	5.483813e+02	1.000000e+05	3.793368e-01
1	BICF2S23131087	27457651	0	G	A	0.498	1.945821e-03	6.307000e-03	5.480767e+02	1.000000e+05	7.577571e-01
1	BICF2S23341762	27469100	0	A	G	0.111	-5.591508e-03	1.002917e-02	5.481956e+02	1.000000e+05	5.773027e-01
1	BICF2S23341763	27469125	0	A	C	0.111	-5.591508e-03	1.002917e-02	5.481956e+02	1.000000e+05	5.773027e-01
1	BICF2S23124613	27474445	0	G	A	0.264	1.838183e-02	7.383422e-03	5.511746e+02	1.000000e+05	1.296120e-02
1	BICF2S23437590	27490392	0	G	A	0.091	1.950071e-03	1.092220e-02	5.480168e+02	1.000000e+05	8.583360e-01
1	BICF2S23125839	27506312	5	G	A	0.175	-1.891234e-03	8.436580e-03	5.480629e+02	1.000000e+05	8.226735e-01
1	BICF2S23722397	27516846	0	A	G	0.273	4.750721e-03	6.985962e-03	5.482281e+02	1.000000e+05	4.966486e-01
1	BICF2P1370706	27532770	0	C	A	0.226	1.041646e-03	7.570168e-03	5.480684e+02	1.000000e+05	8.905871e-01
1	BICF2P299445	27542326	1	A	C	0.293	-2.671178e-04	6.811963e-03	5.480045e+02	1.000000e+05	9.687289e-01
1	TIGRP2P983_rs8538935	27558586	0	G	A	0.236	-5.415906e-03	7.545825e-03	5.482806e+02	1.000000e+05	4.730997e-01
1	BICF2S23523710	27564457	0	A	G	0.269	-2.925775e-03	7.124418e-03	5.481186e+02	1.000000e+05	6.814096e-01
1	TIGRP2P992_rs8745765	27596835	2	G	A	0.442	1.116050e-02	6.608434e-03	5.494792e+02	1.000000e+05	9.158615e-02
1	TIGRP2P999_rs8916154	27615568	1	G	A	0.208	1.520143e-02	8.100762e-03	5.498157e+02	1.000000e+05	6.089190e-02
1	BICF2S2346124	27620600	1	A	G	0.238	2.567591e-02	8.013357e-03	5.532283e+02	1.000000e+05	1.400532e-03
1	BICF2S2301136	27632471	0	G	A	0.194	9.807668e-03	7.966269e-03	5.487781e+02	1.000000e+05	2.185766e-01
1	BICF2P546156	27645842	0	A	G	0.416	7.813588e-03	6.364392e-03	5.487570e+02	1.000000e+05	2.198672e-01
1	BICF2S22955746	27647170	0	G	A	0.284	-4.116120e-03	7.062631e-03	5.481917e+02	1.000000e+05	5.601667e-01
1	BICF2P85699	27658799	0	A	G	0.099	-1.049328e-02	1.112611e-02	5.485048e+02	1.000000e+05	3.458620e-01
1	chr1_27669150	27669150	1	G	A	0.157	2.830536e-03	8.685837e-03	5.480953e+02	1.000000e+05	7.445885e-01
1	chr1_27669668	27669668	0	A	C	0.329	4.245052e-03	7.035581e-03	5.482819e+02	1.000000e+05	5.464095e-01
1	BICF2P408519	27670053	7	G	A	0.469	2.934974e-03	6.535693e-03	5.481773e+02	1.000000e+05	6.534863e-01
1	BICF2S24315845	27670873	0	G	A	0.393	-2.291327e-04	6.803671e-03	5.480995e+02	1.000000e+05	9.731413e-01
1	chr1_27671619	27671619	0	G	A	0.392	-1.952904e-04	6.817613e-03	5.481000e+02	1.000000e+05	9.771539e-01
1	TIGRP2P1006_rs8933611	27671838	1	G	A	0.428	-1.051309e-03	6.817441e-03	5.481334e+02	1.000000e+05	8.774784e-01
1	TIGRP2P1008_rs8933612	27672801	0	A	G	0.375	-2.823625e-03	6.791910e-03	5.481622e+02	1.000000e+05	6.777004e-01
1	chr1_27673418	27673418	5	T	A	0.034	-6.884367e-03	1.707642e-02	5.480675e+02	1.000000e+05	6.869297e-01
1	BICF2P940035	27676725	0	A	G	0.071	1.206855e-03	1.212530e-02	5.480209e+02	1.000000e+05	9.207372e-01
1	BICF2P583409	27682559	0	A	G	0.027	-4.728872e-03	1.935212e-02	5.480185e+02	1.000000e+05	8.070061e-01
1	chr1_27691164	27691164	0	C	A	0.045	1.254308e-03	1.505812e-02	5.480180e+02	1.000000e+05	9.336326e-01
1	chr1_27691220	27691220	0	A	C	0.180	-6.356236e-03	8.395291e-03	5.483293e+02	1.000000e+05	4.491692e-01
1	BICF2S23441292	27698746	42	C	A	0.496	1.942147e-03	6.598111e-03	5.480880e+02	1.000000e+05	7.685566e-01
1	chr1_27702948	27702948	1	C	A	0.296	-1.500071e-03	7.149914e-03	5.480913e+02	1.000000e+05	8.338674e-01
1	chr1_27704076	27704076	1	G	A	0.461	2.912126e-03	6.605044e-03	5.481622e+02	1.000000e+05	6.593915e-01
1	chr1_27704641	27704641	0	G	A	0.036	-5.248783e-04	1.643948e-02	5.480103e+02	1.000000e+05	9.745363e-01
1	TIGRP2P1012_rs8515774	27706859	3	A	G	0.461	3.047275e-03	6.605166e-03	5.481714e+02	1.000000e+05	6.446568e-01
1	BICF2S22916737	27722553	8	G	A	0.374	-3.834280e-04	6.682939e-03	5.480602e+02	1.000000e+05	9.542594e-01
1	BICF2P441502	27730819	0	A	C	0.068	-2.238927e-03	1.234726e-02	5.480299e+02	1.000000e+05	8.561480e-01
1	BICF2P210343	27739280	0	G	A	0.318	2.541318e-03	6.857636e-03	5.481089e+02	1.000000e+05	7.110327e-01
1	BICF2P980151	27742866	0	A	C	0.070	-3.255512e-03	1.229321e-02	5.480549e+02	1.000000e+05	7.912049e-01
1	BICF2S23049006	27752548	1	G	A	0.284	1.201525e-02	7.352921e-03	5.494180e+02	1.000000e+05	1.025790e-01
1	BICF2S22928909	27761602	12	C	A	0.210	7.037803e-03	7.953356e-03	5.484584e+02	1.000000e+05	3.764464e-01
1	BICF2P1349170	27802832	0	A	G	0.288	-7.368354e-04	7.145124e-03	5.480590e+02	1.000000e+05	9.178865e-01
1	BICF2S23056678	27810863	0	C	A	0.062	3.789539e-05	1.270662e-02	5.480074e+02	1.000000e+05	9.976211e-01
1	BICF2S23323875	27819151	0	A	G	0.475	1.377483e-03	6.615518e-03	5.481020e+02	1.000000e+05	8.351025e-01
1	BICF2S22937287	27832093	0	A	G	0.022	2.746569e-02	2.162245e-02	5.487966e+02	1.000000e+05	2.043154e-01
1	BICF2P807649	27843424	0	A	G	0.165	-5.684914e-03	8.812606e-03	5.482640e+02	1.000000e+05	5.190279e-01
1	BICF2P241681	27860195	0	C	A	0.223	-4.644581e-03	8.078011e-03	5.482308e+02	1.000000e+05	5.654527e-01
1	BICF2P1135047	27865896	0	G	A	0.232	1.057156e-02	7.558143e-03	5.490046e+02	1.000000e+05	1.622351e-01
1	BICF2G630715491	27877028	0	G	A	0.396	-3.272949e-03	6.445684e-03	5.481802e+02	1.000000e+05	6.117318e-01
1	BICF2G630715496	27888848	0	A	G	0.144	1.469607e-03	9.215323e-03	5.480593e+02	1.000000e+05	8.733297e-01
1	BICF2P183706	27901798	0	G	A	0.474	1.519193e-03	6.360439e-03	5.480843e+02	1.000000e+05	8.112740e-01
1	BICF2G630715508	27914356	0	A	G	0.067	7.570591e-03	1.335809e-02	5.482670e+02	1.000000e+05	5.710254e-01
1	BICF2G630715510	27924114	0	C	A	0.462	-3.115283e-03	6.496513e-03	5.481665e+02	1.000000e+05	6.316727e-01
1	BICF2G630715515	27937811	0	G	A	0.066	8.223592e-03	1.337957e-02	5.482915e+02	1.000000e+05	5.389435e-01
1	BICF2P633602	27945221	1	G	A	0.203	-1.017036e-02	8.042849e-03	5.488248e+02	1.000000e+05	2.063579e-01
1	BICF2G630715524	27963241	4	G	A	0.383	7.369815e-03	6.697179e-03	5.486526e+02	1.000000e+05	2.714255e-01
1	BICF2G630715530	27967727	1	A	G	0.360	-4.429301e-03	6.512159e-03	5.482535e+02	1.000000e+05	4.965724e-01
1	BICF2P230124	27987683	0	G	A	0.452	-1.203796e-02	6.512292e-03	5.497560e+02	1.000000e+05	6.484577e-02
1	chr1_27992184	27992184	0	C	G	0.470	4.642324e-03	6.653951e-03	5.483180e+02	1.000000e+05	4.855512e-01
1	BICF2G630715573	28000311	0	A	G	0.243	-6.683441e-03	7.628924e-03	5.484045e+02	1.000000e+05	3.812192e-01
1	BICF2P333833	28032774	1	C	A	0.279	-2.856098e-03	7.387162e-03	5.481452e+02	1.000000e+05	6.991182e-01
1	BICF2G630715580	28085701	1	C	G	0.425	8.146233e-03	6.722557e-03	5.487907e+02	1.000000e+05	2.259043e-01
1	BICF2G630715585	28092176	10	C	G	0.430	6.656588e-03	6.746182e-03	5.485393e+02	1.000000e+05	3.240355e-01
1	BICF2G630715598	28116668	0	G	A	0.431	8.306037e-03	6.734586e-03	5.488170e+02	1.000000e+05	2.177587e-01
1	chr1_28166912	28166912	5	T	A	0.367	6.036071e-03	6.839532e-03	5.484192e+02	1.000000e+05	3.777188e-01
1	BICF2G630715628	28172096	0	A	G	0.065	7.633734e-03	1.291501e-02	5.481810e+02	1.000000e+05	5.546133e-01
1	BICF2G630715637	28182623	0	A	G	0.065	7.633734e-03	1.291501e-02	5.481810e+02	1.000000e+05	5.546133e-01
1	BICF2G630715640	28190579	0	A	G	0.065	7.633734e-03	1.291501e-02	5.481810e+02	1.000000e+05	5.546133e-01
1	chr1_28191554	28191554	14	A	G	0.183	-4.737876e-03	8.396409e-03	5.482341e+02	1.000000e+05	5.727029e-01
1	BICF2G630715643	28197783	0	A	C	0.423	3.986119e-03	6.782507e-03	5.482285e+02	1.000000e+05	5.568717e-01
1	BICF2G630715646	28212587	0	G	A	0.116	1.303147e-02	9.997265e-03	5.489475e+02	1.000000e+05	1.927239e-01
1	BICF2S23617497	28233414	1	A	G	0.065	-1.014745e-04	1.343294e-02	5.480729e+02	1.000000e+05	9.939743e-01
1	BICF2G630715649	28249459	0	C	G	0.047	6.898293e-03	1.495857e-02	5.480822e+02	1.000000e+05	6.447911e-01
1	BICF2G630715654	28264651	0	G	A	0.180	-2.482053e-03	8.155110e-03	5.480948e+02	1.000000e+05	7.609248e-01
1	BICF2S23017989	28285385	29	A	T	0.223	8.152973e-03	8.031516e-03	5.486073e+02	1.000000e+05	3.103100e-01
1	BICF2G630715668	28306131	0	A	G	0.179	9.998777e-03	8.590289e-03	5.487833e+02	1.000000e+05	2.447360e-01
1	BICF2G630715714	28322353	1	C	A	0.177	7.290163e-03	8.237279e-03	5.484350e+02	1.000000e+05	3.763730e-01
1	BICF2G630715720	28334597	0	G	A	0.242	6.575714e-03	7.396157e-03	5.484336e+02	1.000000e+05	3.741933e-01
1	BICF2G630715737	28347642	22	G	A	0.247	6.422637e-03	7.477644e-03	5.483927e+02	1.000000e+05	3.906093e-01
1	BICF2G630715756	28368785	0	A	G	0.289	3.573959e-03	7.071501e-03	5.481470e+02	1.000000e+05	6.133948e-01
1	BICF2G630715776	28386038	0	A	T	0.283	2.955881e-03	7.095756e-03	5.481137e+02	1.000000e+05	6.770883e-01
1	BICF2G630715782	28394962	0	C	A	0.298	4.721073e-03	7.029648e-03	5.482475e+02	1.000000e+05	5.020077e-01
1	BICF2G630715800	28402306	0	A	G	0.280	3.962570e-03	7.122521e-03	5.481839e+02	1.000000e+05	5.781090e-01
1	chr1_28440250	28440250	1	A	C	0.048	1.684235e-03	1.468394e-02	5.479686e+02	1.000000e+05	9.087083e-01
1	chr1_28449172	28449172	0	A	G	0.049	5.187399e-03	1.450486e-02	5.480232e+02	1.000000e+05	7.206996e-01
1	BICF2G630715807	28462550	1	G	A	0.491	2.901618e-03	6.577980e-03	5.481517e+02	1.000000e+05	6.592348e-01
1	BICF2G630715810	28474148	0	A	G	0.487	-4.988828e-03	6.662209e-03	5.483676e+02	1.000000e+05	4.541510e-01
1	BICF2G630715811	28496226	0	G	A	0.116	-6.218180e-03	9.847129e-03	5.482464e+02	1.000000e+05	5.278867e-01
1	BICF2G630715814	28508765	0	A	G	0.426	-5.035903e-03	7.083400e-03	5.483984e+02	1.000000e+05	4.772961e-01
1	BICF2G630715825	28521780	0	G	A	0.076	-1.018009e-02	1.169156e-02	5.483950e+02	1.000000e+05	3.841300e-01
1	BICF2G630715837	28549864	0	A	T	0.011	2.703410e-03	2.970217e-02	5.479391e+02	1.000000e+05	9.274984e-01
1	BICF2P123921	28562764	0	G	A	0.189	1.508029e-03	8.128080e-03	5.480475e+02	1.000000e+05	8.528511e-01
1	BICF2P1338081	28578350	34	G	A	0.233	8.799799e-05	7.733119e-03	5.480264e+02	1.000000e+05	9.909232e-01
1	BICF2P1338083	28578927	3	C	A	0.231	6.720599e-04	7.631426e-03	5.480333e+02	1.000000e+05	9.298440e-01
1	BICF2G630715868	28588146	0	G	A	0.094	7.342095e-04	1.059240e-02	5.480071e+02	1.000000e+05	9.447539e-01
1	BICF2S2347155	28606224	14	A	C	0.035	4.647965e-03	1.700563e-02	5.480036e+02	1.000000e+05	7.846682e-01
1	BICF2S2446595	28611244	0	C	A	0.020	1.741349e-02	2.244127e-02	5.482669e+02	1.000000e+05	4.379699e-01
1	BICF2S2352512	28631967	2	A	C	0.365	1.619008e-03	6.543617e-03	5.480401e+02	1.000000e+05	8.046391e-01
1	BICF2G630715887	28651055	0	G	A	0.205	2.311878e-03	8.247658e-03	5.480690e+02	1.000000e+05	7.793038e-01
1	BICF2S22918394	28657743	0	A	G	0.252	-4.333488e-03	7.542908e-03	5.482384e+02	1.000000e+05	5.657598e-01
1	BICF2S23130351	28667043	0	G	A	0.359	3.861701e-03	6.797871e-03	5.482133e+02	1.000000e+05	5.701204e-01
1	BICF2P61782	28679956	0	A	G	0.226	-3.394353e-03	7.802423e-03	5.481433e+02	1.000000e+05	6.636350e-01
1	BICF2G630715898	28695753	1	A	C	0.261	4.118212e-03	7.136951e-03	5.481554e+02	1.000000e+05	5.640603e-01
1	BICF2G630715903	28698977	0	A	T	0.261	4.124929e-03	7.135914e-03	5.481562e+02	1.000000e+05	5.633683e-01
1	BICF2P673410	28701627	0	A	G	0.150	-3.870219e-03	8.819816e-03	5.480969e+02	1.000000e+05	6.609010e-01
1	BICF2G630715923	28713303	0	A	C	0.327	2.484639e-03	6.769846e-03	5.480911e+02	1.000000e+05	7.136905e-01
1	BICF2P1527	28728244	3	A	G	0.164	-6.137019e-03	8.703944e-03	5.483077e+02	1.000000e+05	4.809330e-01
1	BICF2P338005	28740349	1	G	A	0.283	-3.995765e-03	7.082128e-03	5.481816e+02	1.000000e+05	5.727506e-01
1	BICF2S2333824	28749448	2	A	T	0.440	3.745304e-03	6.545273e-03	5.481950e+02	1.000000e+05	5.673138e-01
1	BICF2P276756	28762329	1	A	G	0.345	8.066959e-04	6.688827e-03	5.480236e+02	1.000000e+05	9.040310e-01
1	BICF2P818519	28781232	0	A	G	0.181	-8.267849e-03	8.172088e-03	5.485419e+02	1.000000e+05	3.119346e-01
1	BICF2S23026469	28784627	0	G	A	0.233	3.796069e-03	7.577299e-03	5.481576e+02	1.000000e+05	6.165037e-01
[truncated: 174,911 more rows]
