# Supplementary material for: R-locus for roaned coat is associated with a tandem duplication in an intronic region of USH2A in dogs and also contributes to Dalmatian spotting
Source: PLoS One. 2021 Mar 23;16(3):e0248233. doi: 10.1371/journal.pone.0248233 (PMC7987146; doi:10.1371/journal.pone.0248233)
Supplement: S3 File — (ZIP) [file pone.0248233.s026.zip › roanPurebred268_controlPurebred495_herding.assoc.txt]

chr	rs	ps	n_miss	allele1	allele0	af	beta	se	logl_H1	l_remle	p_wald
1	TIGRP2P259_rs8993730	249580	0	G	A	0.072	-7.208791e-03	1.090045e-02	6.405574e+02	1.000000e+05	5.086012e-01
1	BICF2G630707905	251205	0	G	C	0.368	-4.623890e-04	5.802404e-03	6.403593e+02	1.000000e+05	9.365054e-01
1	chr1_266523	266523	1	A	C	0.411	1.051164e-03	5.744515e-03	6.404013e+02	1.000000e+05	8.548579e-01
1	BICF2G630707908	273487	0	A	G	0.092	4.881466e-03	9.385736e-03	6.404566e+02	1.000000e+05	6.031493e-01
1	BICF2P563564	307563	0	A	C	0.072	-7.208791e-03	1.090045e-02	6.405574e+02	1.000000e+05	5.086012e-01
1	BICF2P574107	320055	0	G	A	0.072	-7.208791e-03	1.090045e-02	6.405574e+02	1.000000e+05	5.086012e-01
1	TIGRP2P277_rs8525603	343359	0	G	A	0.072	-7.208791e-03	1.090045e-02	6.405574e+02	1.000000e+05	5.086012e-01
1	BICF2G630707918	348210	0	G	A	0.388	-4.778307e-04	5.658713e-03	6.403581e+02	1.000000e+05	9.327276e-01
1	chr1_363618	363618	0	G	A	0.381	-2.284412e-03	5.696707e-03	6.404440e+02	1.000000e+05	6.885285e-01
1	chr1_363892	363892	27	G	C	0.033	-1.181970e-02	1.637442e-02	6.405757e+02	1.000000e+05	4.706149e-01
1	TIGRP2P286_rs8866509	373664	1	A	T	0.072	-7.196722e-03	1.089850e-02	6.405565e+02	1.000000e+05	5.092352e-01
1	BICF2P391650	398892	0	A	G	0.072	-7.208791e-03	1.090045e-02	6.405574e+02	1.000000e+05	5.086012e-01
1	chr1_412573	412573	3	A	C	0.089	4.946379e-03	9.639586e-03	6.404526e+02	1.000000e+05	6.080080e-01
1	BICF2G630707932	420036	0	G	A	0.485	-4.745134e-03	5.470215e-03	6.407300e+02	1.000000e+05	3.859694e-01
1	BICF2P636188	430139	0	A	C	0.072	-7.208791e-03	1.090045e-02	6.405574e+02	1.000000e+05	5.086012e-01
1	BICF2P270452	479574	0	C	A	0.072	-7.208791e-03	1.090045e-02	6.405574e+02	1.000000e+05	5.086012e-01
1	BICF2P98519	486173	0	T	A	0.098	-1.042176e-02	9.147001e-03	6.409598e+02	1.000000e+05	2.549099e-01
1	BICF2P1377001	497316	0	A	G	0.072	-7.208791e-03	1.090045e-02	6.405574e+02	1.000000e+05	5.086012e-01
1	BICF2G630707957	511277	0	G	A	0.493	-4.749139e-03	5.621600e-03	6.407687e+02	1.000000e+05	3.984869e-01
1	BICF2P1282632	573533	1	A	C	0.172	3.107153e-03	7.845335e-03	6.404789e+02	1.000000e+05	6.921785e-01
1	BICF2P1445404	594361	0	A	G	0.072	-7.208791e-03	1.090045e-02	6.405574e+02	1.000000e+05	5.086012e-01
1	TIGRP2P338_rs9075968	600575	0	A	G	0.072	-7.208791e-03	1.090045e-02	6.405574e+02	1.000000e+05	5.086012e-01
1	chr1_601944	601944	0	A	G	0.072	-7.208791e-03	1.090045e-02	6.405574e+02	1.000000e+05	5.086012e-01
1	TIGRP2P340_rs9005494	614572	1	C	A	0.071	-7.563190e-03	1.094955e-02	6.405653e+02	1.000000e+05	4.899456e-01
1	BICF2G630707991	650365	0	G	A	0.102	7.954893e-04	9.078679e-03	6.403308e+02	1.000000e+05	9.302004e-01
1	BICF2G630708013	675531	0	G	A	0.102	7.954893e-04	9.078679e-03	6.403308e+02	1.000000e+05	9.302004e-01
1	BICF2G630708020	691938	0	G	A	0.102	7.954893e-04	9.078679e-03	6.403308e+02	1.000000e+05	9.302004e-01
1	BICF2G630708023	700273	0	A	C	0.027	-1.433981e-02	1.645355e-02	6.406762e+02	1.000000e+05	3.837381e-01
1	BICF2G630708027	714375	0	A	C	0.102	7.954893e-04	9.078679e-03	6.403308e+02	1.000000e+05	9.302004e-01
1	BICF2G630708028	717913	0	G	A	0.269	-4.074769e-03	6.624294e-03	6.406172e+02	1.000000e+05	5.386561e-01
1	BICF2G630708032	742901	0	G	A	0.119	-8.161875e-03	8.270246e-03	6.407985e+02	1.000000e+05	3.240072e-01
1	BICF2P188815	753378	0	A	G	0.356	2.952603e-03	6.302994e-03	6.405358e+02	1.000000e+05	6.396009e-01
1	BICF2P410099	790404	0	G	A	0.358	2.742749e-03	6.325044e-03	6.405245e+02	1.000000e+05	6.646777e-01
1	BICF2P238696	802359	3	C	G	0.359	3.111402e-03	6.343766e-03	6.405502e+02	1.000000e+05	6.239455e-01
1	BICF2P1124921	822555	0	G	A	0.363	2.616191e-03	6.275730e-03	6.405107e+02	1.000000e+05	6.768879e-01
1	BICF2P884661	840555	19	A	G	0.348	2.444322e-03	6.400248e-03	6.404916e+02	1.000000e+05	7.026344e-01
1	BICF2G630708039	860805	0	A	G	0.120	-8.446768e-03	8.249939e-03	6.408347e+02	1.000000e+05	3.062276e-01
1	BICF2P1357045	867177	7	G	A	0.394	-4.462343e-04	6.113966e-03	6.404264e+02	1.000000e+05	9.418364e-01
1	BICF2P466666	874172	1	A	G	0.357	3.284735e-03	6.349403e-03	6.405639e+02	1.000000e+05	6.050763e-01
1	BICF2P646761	889117	0	G	A	0.372	5.169622e-03	6.309505e-03	6.407695e+02	1.000000e+05	4.128497e-01
1	BICF2G630708043	895636	3	A	C	0.120	-8.649660e-03	8.286978e-03	6.408592e+02	1.000000e+05	2.969254e-01
1	BICF2P1404670	896951	0	A	G	0.368	5.322668e-03	6.322061e-03	6.407894e+02	1.000000e+05	4.000974e-01
1	BICF2P615194	912356	4	G	A	0.368	5.494658e-03	6.317924e-03	6.408110e+02	1.000000e+05	3.847421e-01
1	BICF2P1178503	921159	0	A	G	0.368	5.322668e-03	6.322061e-03	6.407894e+02	1.000000e+05	4.000974e-01
1	BICF2P970528	963279	1	A	C	0.356	6.609762e-03	6.359596e-03	6.409758e+02	1.000000e+05	2.989782e-01
1	BICF2G630708053	977159	1	A	G	0.051	-2.981928e-03	1.239876e-02	6.403423e+02	1.000000e+05	8.100059e-01
1	BICF2P972673	997568	1	G	A	0.310	1.029466e-03	6.594544e-03	6.404555e+02	1.000000e+05	8.759887e-01
1	BICF2P195485	1001017	1	A	G	0.182	-2.736105e-03	7.567114e-03	6.404719e+02	1.000000e+05	7.177675e-01
1	BICF2P987431	1012024	0	G	A	0.398	-6.583977e-04	6.338347e-03	6.404619e+02	1.000000e+05	9.172957e-01
1	BICF2P606695	1026665	0	G	A	0.310	9.449623e-04	6.594304e-03	6.404537e+02	1.000000e+05	8.860914e-01
1	BICF2P606694	1027507	0	C	A	0.310	9.449623e-04	6.594304e-03	6.404537e+02	1.000000e+05	8.860914e-01
1	BICF2P606693	1027604	1	G	A	0.302	2.091882e-03	6.687570e-03	6.404988e+02	1.000000e+05	7.545171e-01
1	BICF2P742102	1030993	0	G	A	0.383	7.569786e-03	6.230273e-03	6.411888e+02	1.000000e+05	2.247427e-01
1	BICF2P1104224	1036086	3	G	A	0.309	1.293900e-03	6.599299e-03	6.404604e+02	1.000000e+05	8.446106e-01
1	BICF2P1277518	1048637	1	G	A	0.409	7.429609e-03	6.057453e-03	6.411762e+02	1.000000e+05	2.203810e-01
1	BICF2P1277519	1049666	1	C	A	0.318	2.914042e-03	6.585082e-03	6.405436e+02	1.000000e+05	6.582375e-01
1	BICF2G630708061	1062891	0	G	A	0.372	8.899210e-04	6.240968e-03	6.404282e+02	1.000000e+05	8.866490e-01
1	BICF2P1065496	1074156	1	A	G	0.319	3.362682e-03	6.587551e-03	6.405760e+02	1.000000e+05	6.098772e-01
1	BICF2P1032299	1084288	0	G	A	0.415	-3.082197e-03	6.231543e-03	6.405616e+02	1.000000e+05	6.210167e-01
1	BICF2G630708083	1101117	0	G	A	0.415	-2.810355e-03	6.222832e-03	6.405407e+02	1.000000e+05	6.516715e-01
1	BICF2G630708099	1110911	12	A	G	0.414	-3.200029e-03	6.255048e-03	6.405709e+02	1.000000e+05	6.090854e-01
1	BICF2P112561	1113115	0	A	G	0.055	-4.895615e-03	1.199335e-02	6.404049e+02	1.000000e+05	6.832459e-01
1	chr1_1120968	1120968	6	A	G	0.269	-2.223533e-03	6.261466e-03	6.403991e+02	1.000000e+05	7.226028e-01
1	BICF2P760763	1132340	6	G	A	0.410	-2.729818e-03	6.216096e-03	6.405311e+02	1.000000e+05	6.606753e-01
1	BICF2P392899	1136684	0	G	A	0.414	-2.863849e-03	6.217239e-03	6.405447e+02	1.000000e+05	6.451955e-01
1	BICF2G630708109	1164707	6	A	G	0.449	4.590625e-03	6.238972e-03	6.407087e+02	1.000000e+05	4.620802e-01
1	BICF2G630708111	1178399	0	G	A	0.434	1.901955e-03	6.219816e-03	6.404862e+02	1.000000e+05	7.598485e-01
1	BICF2G630708113	1214774	0	A	G	0.279	-3.931884e-03	6.564722e-03	6.406049e+02	1.000000e+05	5.493903e-01
1	chr1_1233565	1233565	1	A	C	0.446	3.860075e-03	6.220646e-03	6.406336e+02	1.000000e+05	5.350970e-01
1	chr1_1251817	1251817	0	G	A	0.190	-1.094252e-03	7.404515e-03	6.404102e+02	1.000000e+05	8.825542e-01
1	chr1_1266515	1266515	1	A	G	0.201	-2.526508e-03	7.195311e-03	6.404614e+02	1.000000e+05	7.255861e-01
1	BICF2G630708124	1312356	0	G	A	0.457	1.859998e-03	6.188502e-03	6.404813e+02	1.000000e+05	7.638343e-01
1	BICF2G630708125	1317124	0	A	G	0.101	-1.670577e-02	9.041045e-03	6.420330e+02	1.000000e+05	6.502352e-02
1	BICF2G630708127	1326088	0	A	G	0.457	1.859998e-03	6.188502e-03	6.404813e+02	1.000000e+05	7.638343e-01
1	BICF2G630708142	1384838	0	C	G	0.483	-1.084725e-02	6.173647e-03	6.419967e+02	1.000000e+05	7.931561e-02
1	BICF2G630708148	1400426	0	A	G	0.472	-9.824841e-03	6.173284e-03	6.417172e+02	1.000000e+05	1.119102e-01
1	BICF2G630708152	1404132	0	C	A	0.119	-5.906790e-03	8.334511e-03	6.405816e+02	1.000000e+05	4.787186e-01
1	chr1_1412112	1412112	0	I	D	0.476	-9.512302e-03	6.168136e-03	6.416412e+02	1.000000e+05	1.234485e-01
1	chr1_1413579	1413579	31	G	A	0.065	2.210724e-02	1.204567e-02	6.421140e+02	1.000000e+05	6.685355e-02
1	BICF2G630708156	1413914	0	A	G	0.477	-9.439773e-03	6.139041e-03	6.416309e+02	1.000000e+05	1.245468e-01
1	chr1_1421066	1421066	0	A	G	0.188	-1.766437e-04	7.499889e-03	6.404071e+02	1.000000e+05	9.812155e-01
1	BICF2G630708163	1430423	0	G	A	0.485	-7.905150e-03	6.115290e-03	6.412795e+02	1.000000e+05	1.965120e-01
1	BICF2G630708166	1460648	1	G	A	0.480	-8.537260e-03	6.133254e-03	6.414196e+02	1.000000e+05	1.643404e-01
1	BICF2P1442152	1472808	0	A	G	0.193	-1.564232e-02	6.894934e-03	6.429388e+02	1.000000e+05	2.356773e-02
1	BICF2G630708170	1487200	0	G	A	0.490	-6.037431e-03	6.099575e-03	6.409306e+02	1.000000e+05	3.225808e-01
1	BICF2G630708173	1499313	0	A	G	0.472	-9.005796e-03	6.171787e-03	6.415168e+02	1.000000e+05	1.449261e-01
1	BICF2G630708176	1509473	0	A	T	0.052	-3.224698e-03	1.225517e-02	6.403589e+02	1.000000e+05	7.925219e-01
1	BICF2S23217029	1518294	0	A	G	0.038	1.067290e-02	1.498413e-02	6.406220e+02	1.000000e+05	4.765096e-01
1	BICF2G630708179	1531511	0	G	A	0.463	-9.136098e-03	6.110537e-03	6.415528e+02	1.000000e+05	1.352929e-01
1	BICF2G630708182	1544590	0	A	G	0.419	-7.591448e-03	6.062266e-03	6.412042e+02	1.000000e+05	2.108650e-01
1	BICF2G630708185	1562482	0	A	G	0.488	-6.716198e-03	6.120081e-03	6.410425e+02	1.000000e+05	2.728122e-01
1	BICF2G630708186	1578245	0	G	A	0.126	-7.117439e-03	8.098163e-03	6.407247e+02	1.000000e+05	3.797354e-01
1	BICF2P1154406	1594588	1	A	C	0.260	-1.814616e-02	6.649522e-03	6.441486e+02	1.000000e+05	6.500460e-03
1	BICF2P247436	1601615	0	A	G	0.193	-2.313025e-03	7.442509e-03	6.404588e+02	1.000000e+05	7.560487e-01
1	BICF2P562192	1608626	1	C	G	0.268	-1.720637e-02	6.575683e-03	6.438556e+02	1.000000e+05	9.055478e-03
1	BICF2G630708194	1633259	0	A	G	0.075	-7.925521e-03	1.008682e-02	6.406098e+02	1.000000e+05	4.322699e-01
1	BICF2G630708195	1643262	3	G	A	0.264	-1.700677e-02	6.575101e-03	6.437693e+02	1.000000e+05	9.879008e-03
1	BICF2G630708209	1700583	0	A	G	0.259	-1.669880e-02	6.583335e-03	6.436392e+02	1.000000e+05	1.139459e-02
1	BICF2G630708211	1722438	0	G	A	0.433	-7.295435e-03	6.029196e-03	6.411151e+02	1.000000e+05	2.266478e-01
1	BICF2P207208	1728485	0	A	G	0.459	-9.577033e-03	6.087440e-03	6.416709e+02	1.000000e+05	1.160778e-01
1	BICF2G630708213	1736981	0	A	G	0.045	-2.005277e-03	1.303120e-02	6.403261e+02	1.000000e+05	8.777430e-01
1	BICF2G630708216	1752349	0	A	G	0.254	3.668032e-03	6.355981e-03	6.404898e+02	1.000000e+05	5.640431e-01
1	BICF2P741303	1759968	0	G	A	0.493	3.871803e-03	5.938941e-03	6.406219e+02	1.000000e+05	5.146400e-01
1	BICF2P726575	1779875	0	G	A	0.461	-6.894996e-03	5.809176e-03	6.410934e+02	1.000000e+05	2.356317e-01
1	BICF2P929768	1785323	0	A	G	0.476	-6.947300e-03	5.701928e-03	6.411115e+02	1.000000e+05	2.234449e-01
1	BICF2P406037	1786997	0	A	G	0.484	6.452953e-03	5.657534e-03	6.410179e+02	1.000000e+05	2.543975e-01
1	BICF2P247108	1796182	0	G	A	0.452	-5.738163e-03	5.838404e-03	6.408717e+02	1.000000e+05	3.260032e-01
1	BICF2P804826	1810947	0	A	G	0.500	9.197910e-04	5.749548e-03	6.404041e+02	1.000000e+05	8.729423e-01
1	BICF2P988306	1819020	0	G	A	0.196	2.763897e-03	7.403604e-03	6.404729e+02	1.000000e+05	7.090159e-01
1	BICF2P180743	1838805	0	A	G	0.402	-7.235485e-03	5.910078e-03	6.411317e+02	1.000000e+05	2.212323e-01
1	BICF2P1413903	1873919	0	G	A	0.421	-8.636004e-03	5.860205e-03	6.414839e+02	1.000000e+05	1.409841e-01
1	BICF2P814595	1896142	1	A	G	0.490	-2.112960e-03	5.761819e-03	6.404496e+02	1.000000e+05	7.139317e-01
1	BICF2G630708225	1916583	0	A	G	0.105	-5.810933e-03	9.098166e-03	6.405988e+02	1.000000e+05	5.232149e-01
1	BICF2G630708226	1927088	0	A	G	0.044	9.277008e-04	1.312766e-02	6.403124e+02	1.000000e+05	9.436808e-01
1	BICF2G630708227	1935981	0	A	G	0.050	-4.070172e-03	1.253250e-02	6.403718e+02	1.000000e+05	7.454448e-01
1	BICF2G630708229	1968378	0	T	A	0.050	-4.070172e-03	1.253250e-02	6.403718e+02	1.000000e+05	7.454448e-01
1	BICF2G630708232	2015901	0	A	T	0.049	-1.387101e-03	1.261290e-02	6.403210e+02	1.000000e+05	9.124583e-01
1	BICF2P1092470	2021998	0	A	G	0.302	-1.179981e-02	6.359235e-03	6.421052e+02	1.000000e+05	6.390580e-02
1	BICF2P168065	2048128	0	A	T	0.401	-3.730465e-03	5.843898e-03	6.405608e+02	1.000000e+05	5.234365e-01
1	BICF2P1148238	2078104	0	A	C	0.257	-6.092291e-03	6.861874e-03	6.407939e+02	1.000000e+05	3.749038e-01
1	TIGRP2P401_rs8846599	2092214	0	A	G	0.284	-4.148985e-03	6.604718e-03	6.405887e+02	1.000000e+05	5.300712e-01
1	BICF2G630708238	2102141	2	C	A	0.230	-5.247517e-03	6.865030e-03	6.406589e+02	1.000000e+05	4.448755e-01
1	BICF2G630708242	2164283	0	A	G	0.050	-2.155457e-03	1.248745e-02	6.403303e+02	1.000000e+05	8.630041e-01
1	TIGRP2P2613_rs9126421	2175231	0	G	A	0.405	4.810126e-03	5.943173e-03	6.407148e+02	1.000000e+05	4.185649e-01
1	BICF2P1167646	2191437	0	A	G	0.291	-6.783170e-04	6.814097e-03	6.404610e+02	1.000000e+05	9.207309e-01
1	BICF2P515422	2195827	0	A	G	0.290	-4.522738e-04	6.809814e-03	6.404581e+02	1.000000e+05	9.470649e-01
1	BICF2S2364686	2208277	0	A	G	0.019	9.013295e-03	2.021312e-02	6.403874e+02	1.000000e+05	6.557868e-01
1	TIGRP2P2621_rs9174004	2246338	0	A	G	0.298	-2.078929e-03	6.782778e-03	6.404959e+02	1.000000e+05	7.593070e-01
1	BICF2P1148079	2259490	0	A	G	0.298	-2.078929e-03	6.782778e-03	6.404959e+02	1.000000e+05	7.593070e-01
1	TIGRP2P2627_rs8593091	2277640	0	A	G	0.308	-3.851555e-03	6.649540e-03	6.406094e+02	1.000000e+05	5.626112e-01
1	BICF2G630708249	2289441	0	A	G	0.443	1.322291e-03	5.653519e-03	6.403690e+02	1.000000e+05	8.151347e-01
1	BICF2P1336950	2301633	0	G	A	0.296	-1.939173e-03	6.808712e-03	6.404912e+02	1.000000e+05	7.758690e-01
1	BICF2G630708251	2321694	0	A	G	0.051	-2.898065e-03	1.242933e-02	6.403431e+02	1.000000e+05	8.156972e-01
1	BICF2P1316503	2328280	0	A	C	0.378	-4.526734e-03	6.522707e-03	6.407545e+02	1.000000e+05	4.878964e-01
1	BICF2G630708253	2334911	0	A	G	0.051	-2.898065e-03	1.242933e-02	6.403431e+02	1.000000e+05	8.156972e-01
1	BICF2S23545226	2347264	1	C	A	0.376	-4.829987e-03	6.540281e-03	6.407885e+02	1.000000e+05	4.604394e-01
1	BICF2P552194	2362016	0	C	A	0.376	-4.725996e-03	6.536293e-03	6.407767e+02	1.000000e+05	4.698780e-01
1	BICF2P627157	2376435	0	A	G	0.376	-4.725996e-03	6.536293e-03	6.407767e+02	1.000000e+05	4.698780e-01
1	BICF2S22956053	2383448	0	G	A	0.375	-4.556806e-03	6.544873e-03	6.407595e+02	1.000000e+05	4.864908e-01
1	BICF2G630708254	2391860	0	A	G	0.051	-2.898065e-03	1.242933e-02	6.403431e+02	1.000000e+05	8.156972e-01
1	BICF2G630708265	2407180	27	C	A	0.479	-1.098186e-02	6.162761e-03	6.420876e+02	1.000000e+05	7.515264e-02
1	BICF2G630708271	2414014	1	A	G	0.498	-1.327653e-02	6.325984e-03	6.427297e+02	1.000000e+05	3.616977e-02
1	BICF2G630708286	2426690	5	G	A	0.146	-1.221328e-02	7.830730e-03	6.415948e+02	1.000000e+05	1.192560e-01
1	BICF2G630708300	2458761	20	G	C	0.180	1.123728e-02	7.718339e-03	6.414800e+02	1.000000e+05	1.458272e-01
1	BICF2S2335694	2484855	0	C	A	0.052	2.192299e-02	1.222534e-02	6.419638e+02	1.000000e+05	7.333119e-02
1	BICF2P551656	2501183	0	A	G	0.308	-8.249262e-05	6.237167e-03	6.403747e+02	1.000000e+05	9.894510e-01
1	BICF2P1451246	2507972	0	A	G	0.235	6.598092e-03	6.582243e-03	6.408823e+02	1.000000e+05	3.164653e-01
1	TIGRP2P2671_rs8596160	2550379	0	A	G	0.285	-1.144308e-03	6.467586e-03	6.404244e+02	1.000000e+05	8.596106e-01
1	BICF2G630708307	2580059	0	A	G	0.050	-3.469534e-03	1.253505e-02	6.403524e+02	1.000000e+05	7.820192e-01
1	BICF2G630708309	2609390	0	A	G	0.045	4.721224e-05	1.298386e-02	6.403106e+02	1.000000e+05	9.970997e-01
1	BICF2G630708310	2615407	0	A	G	0.142	-1.236291e-02	8.015045e-03	6.415635e+02	1.000000e+05	1.233769e-01
1	BICF2G630708315	2635098	1	G	A	0.049	-2.111166e-03	1.257784e-02	6.403262e+02	1.000000e+05	8.667475e-01
1	BICF2G630708318	2673228	2	G	C	0.051	-1.712730e-03	1.246144e-02	6.403226e+02	1.000000e+05	8.907175e-01
1	BICF2G630708319	2692523	0	A	G	0.050	-1.806951e-03	1.246109e-02	6.403238e+02	1.000000e+05	8.847434e-01
1	chr1_2794145	2794145	1	A	G	0.472	-1.016812e-02	5.727263e-03	6.419676e+02	1.000000e+05	7.623333e-02
1	BICF2P870035	2815013	0	A	G	0.246	-7.975242e-03	6.579559e-03	6.411023e+02	1.000000e+05	2.258411e-01
1	BICF2G630708326	2852240	1	A	C	0.050	-2.557302e-04	1.255940e-02	6.403161e+02	1.000000e+05	9.837602e-01
1	BICF2G630708330	2897852	0	A	G	0.050	-2.576685e-04	1.256056e-02	6.403162e+02	1.000000e+05	9.836387e-01
1	BICF2G630708332	2931689	0	A	G	0.050	-2.576685e-04	1.256056e-02	6.403162e+02	1.000000e+05	9.836387e-01
1	BICF2P1085054	2948208	1	G	C	0.332	1.542196e-03	6.174664e-03	6.404148e+02	1.000000e+05	8.028389e-01
1	BICF2G630708339	3041620	0	A	G	0.348	-1.728597e-03	6.018871e-03	6.404095e+02	1.000000e+05	7.740403e-01
1	BICF2G630708341	3092166	0	A	G	0.050	1.926963e-04	1.254776e-02	6.403203e+02	1.000000e+05	9.877514e-01
1	BICF2P1464474	3111137	16	A	C	0.351	5.075348e-04	5.975560e-03	6.403686e+02	1.000000e+05	9.323353e-01
1	TIGRP2P2684_rs8604610	3127281	0	A	G	0.480	8.093774e-03	5.800401e-03	6.413942e+02	1.000000e+05	1.633078e-01
1	BICF2G630708342	3129228	0	A	G	0.029	7.205899e-03	1.670657e-02	6.404347e+02	1.000000e+05	6.663570e-01
1	BICF2P562904	3162017	0	T	A	0.088	-1.459880e-02	9.482186e-03	6.415241e+02	1.000000e+05	1.240729e-01
1	BICF2G630708344	3166250	0	A	G	0.029	7.205899e-03	1.670657e-02	6.404347e+02	1.000000e+05	6.663570e-01
1	BICF2G630708346	3194397	0	A	G	0.092	1.292395e-02	9.216978e-03	6.412862e+02	1.000000e+05	1.612665e-01
1	BICF2P1090882	3200422	6	A	G	0.439	-8.850248e-03	5.735447e-03	6.415800e+02	1.000000e+05	1.232273e-01
1	TIGRP2P2688_rs8722583	3243958	1	A	G	0.426	5.788767e-03	5.869793e-03	6.409036e+02	1.000000e+05	3.243504e-01
1	BICF2P91832	3274017	0	C	A	0.290	-2.514262e-04	6.180033e-03	6.403597e+02	1.000000e+05	9.675588e-01
1	TIGRP2P2690_rs9195750	3308831	1	A	G	0.414	6.203694e-03	5.657135e-03	6.409749e+02	1.000000e+05	2.731570e-01
1	TIGRP2P2694_rs9074880	3374684	0	A	C	0.493	3.978631e-03	5.592330e-03	6.406167e+02	1.000000e+05	4.770270e-01
1	chr1_3380658	3380658	1	G	A	0.067	5.788277e-03	1.080685e-02	6.404454e+02	1.000000e+05	5.923834e-01
1	BICF2G630708353	3419580	0	G	A	0.307	-8.908755e-04	6.113263e-03	6.403684e+02	1.000000e+05	8.841745e-01
1	BICF2G630708355	3458474	0	A	G	0.028	4.717779e-03	1.762500e-02	6.403741e+02	1.000000e+05	7.890218e-01
1	BICF2G630708356	3470332	0	A	G	0.149	-1.034159e-03	8.031596e-03	6.404355e+02	1.000000e+05	8.975805e-01
1	BICF2P389287	3480810	0	A	G	0.438	7.372138e-03	5.684464e-03	6.412294e+02	1.000000e+05	1.950612e-01
1	BICF2S23349063	3484482	1	A	G	0.121	7.432647e-03	8.613745e-03	6.407670e+02	1.000000e+05	3.884741e-01
1	BICF2G630708358	3513520	0	G	A	0.018	-8.346710e-04	1.882376e-02	6.402366e+02	1.000000e+05	9.646439e-01
1	BICF2G630708359	3520373	0	A	G	0.185	2.798035e-03	7.720768e-03	6.405183e+02	1.000000e+05	7.171510e-01
1	G5f54S91	3556626	0	A	G	0.021	1.372560e-02	1.795042e-02	6.405983e+02	1.000000e+05	4.447230e-01
1	BICF2G630708363	3598185	0	A	G	0.085	-4.286950e-03	1.005536e-02	6.404470e+02	1.000000e+05	6.699845e-01
1	BICF2G630708367	3639893	0	A	C	0.085	-4.286950e-03	1.005536e-02	6.404470e+02	1.000000e+05	6.699845e-01
1	BICF2S23763002	3667307	0	A	C	0.026	-4.426714e-03	1.676195e-02	6.403282e+02	1.000000e+05	7.917797e-01
1	BICF2P590289	3697160	0	A	C	0.307	1.103810e-02	6.707541e-03	6.418608e+02	1.000000e+05	1.002540e-01
1	BICF2G630708374	3724186	0	A	T	0.073	-1.869165e-02	1.051279e-02	6.418756e+02	1.000000e+05	7.580440e-02
1	TIGRP2P2702_rs8768645	3760558	1	A	C	0.309	1.080092e-02	6.686903e-03	6.418120e+02	1.000000e+05	1.066744e-01
1	BICF2P232247	3778681	0	C	G	0.482	5.790136e-03	5.433589e-03	6.409304e+02	1.000000e+05	2.869339e-01
1	BICF2G630708377	3796640	0	G	A	0.404	1.961683e-03	5.712460e-03	6.404439e+02	1.000000e+05	7.313892e-01
1	BICF2P555674	3828021	0	G	A	0.484	6.401575e-05	5.862204e-03	6.404507e+02	1.000000e+05	9.912901e-01
1	TIGRP2P2710_rs9134620	3842554	0	A	G	0.253	1.327808e-02	7.175844e-03	6.422507e+02	1.000000e+05	6.464532e-02
1	BICF2P333055	3875185	2	A	T	0.346	4.996340e-03	6.122387e-03	6.407731e+02	1.000000e+05	4.147113e-01
1	BICF2G630708380	3890148	0	C	A	0.115	-7.732388e-03	9.049038e-03	6.407379e+02	1.000000e+05	3.930978e-01
1	BICF2S23541136	3946665	1	A	T	0.299	6.277870e-03	6.279885e-03	6.409132e+02	1.000000e+05	3.177835e-01
1	BICF2G630708384	3962719	0	A	G	0.443	2.074022e-04	6.067265e-03	6.404539e+02	1.000000e+05	9.727395e-01
1	BICF2P322145	3964544	0	T	A	0.347	4.669317e-03	6.099301e-03	6.406965e+02	1.000000e+05	4.441818e-01
1	BICF2P194479	3967481	0	G	A	0.298	6.277577e-03	6.284127e-03	6.409136e+02	1.000000e+05	3.181327e-01
1	BICF2P915835	3989037	0	A	G	0.298	6.277577e-03	6.284127e-03	6.409136e+02	1.000000e+05	3.181327e-01
1	BICF2P853468	3990312	0	A	G	0.298	6.277577e-03	6.284127e-03	6.409136e+02	1.000000e+05	3.181327e-01
1	BICF2P298830	4010307	3	A	G	0.309	4.485750e-03	6.231784e-03	6.406648e+02	1.000000e+05	4.718581e-01
1	BICF2S2299080	4021484	1	C	A	0.308	4.484033e-03	6.228864e-03	6.406654e+02	1.000000e+05	4.718201e-01
1	BICF2P53930	4032891	4	C	A	0.306	4.628948e-03	6.239465e-03	6.406806e+02	1.000000e+05	4.583876e-01
1	BICF2P122934	4044567	0	G	A	0.305	4.785029e-03	6.262064e-03	6.406999e+02	1.000000e+05	4.450269e-01
1	BICF2P1246652	4051150	0	G	A	0.306	4.757294e-03	6.255573e-03	6.406958e+02	1.000000e+05	4.471980e-01
1	TIGRP2P2748_rs9156364	4079240	6	A	G	0.304	4.514831e-03	6.270515e-03	6.406643e+02	1.000000e+05	4.717401e-01
1	TIGRP2P2751_rs8733852	4090327	0	G	C	0.306	4.757294e-03	6.255573e-03	6.406958e+02	1.000000e+05	4.471980e-01
1	BICF2P1398229	4099583	5	G	A	0.305	4.843013e-03	6.260754e-03	6.407026e+02	1.000000e+05	4.394366e-01
1	BICF2P637675	4120708	0	A	G	0.306	4.250487e-03	6.253418e-03	6.406346e+02	1.000000e+05	4.968973e-01
1	TIGRP2P2774_rs8786396	4134195	1	A	G	0.272	4.276748e-03	6.454744e-03	6.406059e+02	1.000000e+05	5.078038e-01
1	BICF2G630708391	4141836	1	A	C	0.110	-8.400087e-03	9.172426e-03	6.407937e+02	1.000000e+05	3.600631e-01
1	BICF2P1426220	4157111	0	G	A	0.317	3.496395e-03	6.211503e-03	6.405657e+02	1.000000e+05	5.736754e-01
1	BICF2P675305	4172445	0	G	A	0.383	2.414705e-03	5.965905e-03	6.404561e+02	1.000000e+05	6.857744e-01
1	BICF2P675307	4174806	0	G	A	0.336	-2.964371e-03	6.171170e-03	6.405018e+02	1.000000e+05	6.311108e-01
1	BICF2G630708396	4204443	0	G	A	0.081	2.534778e-03	1.020307e-02	6.403936e+02	1.000000e+05	8.038665e-01
1	BICF2G630708397	4210698	0	C	A	0.064	6.058214e-03	1.159949e-02	6.404904e+02	1.000000e+05	6.016255e-01
1	BICF2P211382	4227095	0	G	C	0.492	4.495526e-03	5.639774e-03	6.407128e+02	1.000000e+05	4.256352e-01
1	chr1_4227658	4227658	1	G	A	0.430	7.815978e-03	6.044966e-03	6.413116e+02	1.000000e+05	1.964128e-01
1	BICF2G630708403	4239459	0	G	A	0.138	5.647330e-03	8.329121e-03	6.406218e+02	1.000000e+05	4.979636e-01
1	BICF2G630708405	4245417	0	A	G	0.149	2.965792e-03	7.896575e-03	6.404361e+02	1.000000e+05	7.073342e-01
1	TIGRP2P2780_rs8499983	4264222	0	A	G	0.290	6.255433e-03	6.195469e-03	6.408939e+02	1.000000e+05	3.129702e-01
1	BICF2G630708412	4272138	0	A	G	0.183	-1.706041e-03	7.154804e-03	6.403641e+02	1.000000e+05	8.115987e-01
1	BICF2G630708417	4283592	0	G	A	0.168	-1.652245e-03	7.443572e-03	6.403471e+02	1.000000e+05	8.243973e-01
1	chr1_4320363	4320363	27	A	C	0.037	1.136049e-03	1.446233e-02	6.402760e+02	1.000000e+05	9.374094e-01
1	BICF2G630708422	4361401	0	T	A	0.041	-2.706786e-03	1.313096e-02	6.403068e+02	1.000000e+05	8.367384e-01
1	BICF2G630708423	4371564	0	A	G	0.106	-5.742324e-03	9.406292e-03	6.406161e+02	1.000000e+05	5.417282e-01
1	BICF2G630708424	4390106	3	G	A	0.103	-8.857333e-03	9.306024e-03	6.408406e+02	1.000000e+05	3.415082e-01
1	BICF2G630708426	4401517	0	A	G	0.042	-4.014663e-03	1.303658e-02	6.403321e+02	1.000000e+05	7.582018e-01
1	BICF2P28788	4410755	0	A	G	0.106	-8.477804e-03	9.244177e-03	6.408152e+02	1.000000e+05	3.593825e-01
1	chr1_4419221	4419221	0	G	A	0.200	-6.080899e-03	7.503072e-03	6.407162e+02	1.000000e+05	4.179323e-01
1	chr1_4419714	4419714	0	G	A	0.199	-6.670970e-03	7.503372e-03	6.407826e+02	1.000000e+05	3.742502e-01
1	chr1_4419786	4419786	0	D	I	0.186	-8.798654e-03	7.616315e-03	6.410477e+02	1.000000e+05	2.483557e-01
1	BICF2P1255280	4426123	0	A	G	0.175	-3.778500e-03	7.888931e-03	6.405200e+02	1.000000e+05	6.321031e-01
1	BICF2P1469700	4450046	0	T	A	0.176	-3.472021e-03	7.887044e-03	6.405026e+02	1.000000e+05	6.599040e-01
1	TIGRP2P2790_rs8527730	4459378	0	A	G	0.176	-3.472021e-03	7.887044e-03	6.405026e+02	1.000000e+05	6.599040e-01
1	BICF2P922651	4469990	2	A	C	0.175	-3.278081e-03	7.900520e-03	6.404917e+02	1.000000e+05	6.783177e-01
1	BICF2P1208544	4475164	0	G	A	0.174	-3.099948e-03	7.894545e-03	6.404824e+02	1.000000e+05	6.946735e-01
1	BICF2P636148	4485474	2	A	G	0.173	-2.851695e-03	7.943333e-03	6.404691e+02	1.000000e+05	7.196911e-01
1	BICF2P313176	4499421	0	G	A	0.186	-3.045166e-03	7.630878e-03	6.404905e+02	1.000000e+05	6.899621e-01
1	TIGRP2P2813_rs8765556	4523008	0	A	G	0.186	-3.045166e-03	7.630878e-03	6.404905e+02	1.000000e+05	6.899621e-01
1	BICF2G630708433	4560104	0	A	T	0.073	-3.820532e-03	1.067050e-02	6.404462e+02	1.000000e+05	7.204080e-01
1	BICF2P370160	4575316	0	G	A	0.186	-3.045166e-03	7.630878e-03	6.404905e+02	1.000000e+05	6.899621e-01
1	TIGRP2P2820_rs9091359	4590874	0	A	G	0.206	-4.844513e-03	7.366060e-03	6.406201e+02	1.000000e+05	5.109424e-01
1	TIGRP2P2822_rs8922524	4600818	0	C	A	0.187	-3.362625e-03	7.596161e-03	6.405053e+02	1.000000e+05	6.581272e-01
1	chr1_4606010	4606010	6	G	A	0.204	-5.000636e-03	7.383559e-03	6.406319e+02	1.000000e+05	4.984428e-01
1	BICF2P659809	4671291	17	G	A	0.127	-2.198467e-03	8.836340e-03	6.404322e+02	1.000000e+05	8.035839e-01
1	BICF2P252167	4700786	0	A	G	0.206	-4.844513e-03	7.366060e-03	6.406201e+02	1.000000e+05	5.109424e-01
1	BICF2P487841	4711650	0	A	G	0.206	-4.844513e-03	7.366060e-03	6.406201e+02	1.000000e+05	5.109424e-01
1	BICF2P477485	4725113	1	A	C	0.206	-4.870505e-03	7.372645e-03	6.406226e+02	1.000000e+05	5.090570e-01
1	TIGRP2P2846_rs8786031	4726836	4	A	G	0.207	-5.015529e-03	7.364777e-03	6.406343e+02	1.000000e+05	4.960686e-01
1	BICF2P1297269	4748284	0	A	G	0.206	-4.844513e-03	7.366060e-03	6.406201e+02	1.000000e+05	5.109424e-01
1	TIGRP2P2853_rs9056630	4757417	0	A	G	0.206	-4.844513e-03	7.366060e-03	6.406201e+02	1.000000e+05	5.109424e-01
1	BICF2S23640275	4764376	0	A	G	0.206	-4.844513e-03	7.366060e-03	6.406201e+02	1.000000e+05	5.109424e-01
1	BICF2P547987	4809432	0	A	G	0.206	-4.844513e-03	7.366060e-03	6.406201e+02	1.000000e+05	5.109424e-01
1	BICF2G630708438	4820578	0	A	C	0.106	-6.634630e-03	9.239031e-03	6.406536e+02	1.000000e+05	4.729106e-01
1	TIGRP2P2869_rs8779374	4836401	0	A	G	0.206	-4.844513e-03	7.366060e-03	6.406201e+02	1.000000e+05	5.109424e-01
1	BICF2P146323	4878941	0	A	G	0.128	1.941959e-03	9.022126e-03	6.404922e+02	1.000000e+05	8.296347e-01
1	BICF2P931405	4886951	0	A	T	0.142	1.284624e-03	8.480047e-03	6.404478e+02	1.000000e+05	8.796310e-01
1	BICF2P572263	4893108	3	G	A	0.127	2.223608e-03	8.989847e-03	6.404881e+02	1.000000e+05	8.047067e-01
1	BICF2P1275198	4901016	0	A	G	0.127	2.013177e-03	9.024074e-03	6.404929e+02	1.000000e+05	8.235257e-01
1	BICF2S2339476	4911941	0	G	A	0.269	-4.243838e-03	7.015868e-03	6.406827e+02	1.000000e+05	5.454315e-01
1	BICF2P371264	4913657	2	A	T	0.159	2.264758e-04	8.149539e-03	6.404498e+02	1.000000e+05	9.778369e-01
1	BICF2P1070937	4914914	0	G	A	0.127	2.013177e-03	9.024074e-03	6.404929e+02	1.000000e+05	8.235257e-01
1	chr1_4915001	4915001	2	G	A	0.172	6.870870e-04	7.803472e-03	6.404280e+02	1.000000e+05	9.298610e-01
1	BICF2P1031026	4928973	0	G	A	0.127	2.013177e-03	9.024074e-03	6.404929e+02	1.000000e+05	8.235257e-01
1	BICF2G630708462	4942312	0	A	G	0.248	1.366137e-03	7.183531e-03	6.405168e+02	1.000000e+05	8.492217e-01
1	BICF2G630708467	4951927	0	A	G	0.275	4.028115e-03	6.846133e-03	6.406359e+02	1.000000e+05	5.564531e-01
1	TIGRP2P2903_rs9014550	4957252	0	G	A	0.126	1.461248e-03	9.033043e-03	6.404809e+02	1.000000e+05	8.715323e-01
1	BICF2P900574	4973985	1	A	G	0.124	2.132989e-03	9.112102e-03	6.404937e+02	1.000000e+05	8.149834e-01
1	chr1_4974870	4974870	0	A	G	0.212	-3.300007e-03	7.007880e-03	6.405073e+02	1.000000e+05	6.378475e-01
1	TIGRP2P2911_rs8936096	4979308	0	A	C	0.125	2.497125e-03	9.057570e-03	6.405061e+02	1.000000e+05	7.828574e-01
1	BICF2G630708495	4985698	0	G	A	0.192	-2.259220e-03	7.752310e-03	6.405470e+02	1.000000e+05	7.708054e-01
1	BICF2G630708548	5006108	0	G	A	0.381	2.000784e-03	5.823200e-03	6.404421e+02	1.000000e+05	7.312507e-01
1	BICF2G630708568	5013851	0	A	C	0.479	1.287898e-03	5.634945e-03	6.404166e+02	1.000000e+05	8.192758e-01
1	BICF2G630708570	5016106	10	A	G	0.071	-2.653630e-03	1.028579e-02	6.403743e+02	1.000000e+05	7.964845e-01
1	BICF2G630708586	5026727	0	G	A	0.490	-7.822277e-04	5.612247e-03	6.404029e+02	1.000000e+05	8.891878e-01
1	TIGRP2P2919_rs8606614	5029025	2	A	G	0.207	-3.352428e-03	7.101524e-03	6.405005e+02	1.000000e+05	6.370110e-01
1	chr1_5030287	5030287	1	G	A	0.417	2.003661e-04	5.769721e-03	6.404107e+02	1.000000e+05	9.723064e-01
1	BICF2S2443809	5032877	0	A	G	0.417	1.796283e-04	5.769439e-03	6.404105e+02	1.000000e+05	9.751705e-01
1	BICF2G630708598	5044074	0	A	G	0.490	-7.822277e-04	5.612247e-03	6.404029e+02	1.000000e+05	8.891878e-01
1	BICF2S23423243	5059152	0	A	C	0.417	1.796283e-04	5.769439e-03	6.404105e+02	1.000000e+05	9.751705e-01
1	BICF2G630708623	5066599	0	G	A	0.071	-2.953528e-03	1.023294e-02	6.403813e+02	1.000000e+05	7.729434e-01
1	BICF2G630708633	5073833	0	A	C	0.100	-5.996876e-03	9.095422e-03	6.405812e+02	1.000000e+05	5.098839e-01
1	BICF2G630708647	5091966	0	A	G	0.073	-2.113421e-03	1.010764e-02	6.403580e+02	1.000000e+05	8.344329e-01
1	BICF2G630708656	5094664	0	A	G	0.073	-2.113421e-03	1.010764e-02	6.403580e+02	1.000000e+05	8.344329e-01
1	BICF2G630708685	5109742	18	A	G	0.073	-2.175241e-03	1.015723e-02	6.403565e+02	1.000000e+05	8.304821e-01
1	BICF2P934097	5128753	0	G	A	0.081	1.161556e-04	9.637162e-03	6.403288e+02	1.000000e+05	9.903866e-01
1	BICF2P1405933	5141525	0	A	G	0.069	1.053095e-02	1.055075e-02	6.407773e+02	1.000000e+05	3.185366e-01
1	BICF2P1002529	5156662	0	A	G	0.131	5.578734e-03	8.022889e-03	6.405744e+02	1.000000e+05	4.870468e-01
1	BICF2P1244955	5159885	0	A	G	0.132	5.838153e-03	8.016362e-03	6.405983e+02	1.000000e+05	4.666665e-01
1	BICF2P607260	5196785	0	A	G	0.212	1.691582e-02	6.851314e-03	6.433812e+02	1.000000e+05	1.376813e-02
1	TIGRP2P2953_rs9123276	5198813	0	C	A	0.212	1.691582e-02	6.851314e-03	6.433812e+02	1.000000e+05	1.376813e-02
1	TIGRP2P2955_rs8986818	5211086	0	G	A	0.213	1.784364e-02	6.858200e-03	6.437171e+02	1.000000e+05	9.453957e-03
1	BICF2P123491	5226059	0	A	C	0.126	1.910707e-02	8.530220e-03	6.428833e+02	1.000000e+05	2.538363e-02
1	TIGRP2P2962_rs8537173	5244422	0	A	G	0.227	1.633307e-02	6.689450e-03	6.433102e+02	1.000000e+05	1.484844e-02
1	TIGRP2P2964_rs9157697	5257306	0	A	G	0.126	2.026952e-02	8.541790e-03	6.431898e+02	1.000000e+05	1.789263e-02
1	TIGRP2P2975_rs9102742	5287987	0	A	G	0.223	1.171500e-02	6.780286e-03	6.418825e+02	1.000000e+05	8.442917e-02
1	BICF2P369261	5288133	0	G	A	0.223	1.171500e-02	6.780286e-03	6.418825e+02	1.000000e+05	8.442917e-02
1	TIGRP2P2985_rs9123662	5310127	1	A	G	0.174	9.528552e-03	7.287636e-03	6.412208e+02	1.000000e+05	1.914393e-01
1	TIGRP2P2986_rs9000637	5323473	1	C	A	0.363	8.302427e-03	5.877623e-03	6.413662e+02	1.000000e+05	1.581974e-01
1	TIGRP2P2987_rs9029815	5325340	0	G	A	0.371	6.930805e-03	5.792300e-03	6.410859e+02	1.000000e+05	2.318527e-01
1	BICF2P166510	5344916	0	G	A	0.263	1.323346e-02	6.501169e-03	6.424759e+02	1.000000e+05	4.214144e-02
1	BICF2G630708702	5361620	0	G	A	0.416	-2.356020e-03	6.066494e-03	6.405373e+02	1.000000e+05	6.978538e-01
1	BICF2P1191617	5394934	0	G	A	0.438	-1.503154e-03	5.786162e-03	6.404151e+02	1.000000e+05	7.951004e-01
1	BICF2P1437031	5409586	0	A	G	0.324	2.278377e-04	5.927505e-03	6.403409e+02	1.000000e+05	9.693490e-01
1	TIGRP2P3063_rs9092981	5420526	0	A	G	0.029	8.822830e-03	1.543937e-02	6.404261e+02	1.000000e+05	5.678633e-01
1	BICF2P392799	5420699	0	C	A	0.317	3.205592e-03	5.871606e-03	6.404869e+02	1.000000e+05	5.852616e-01
1	BICF2P1197476	5432113	0	G	A	0.258	2.475023e-03	6.448396e-03	6.404553e+02	1.000000e+05	7.012191e-01
1	BICF2S23010713	5441353	0	G	A	0.446	2.053609e-03	5.820389e-03	6.404466e+02	1.000000e+05	7.243134e-01
1	BICF2P1000997	5452889	0	A	G	0.200	1.890627e-03	6.994096e-03	6.404001e+02	1.000000e+05	7.869893e-01
1	BICF2S23018913	5471709	0	A	G	0.159	2.925135e-03	7.473275e-03	6.404490e+02	1.000000e+05	6.956018e-01
1	BICF2S23649906	5477202	1	T	A	0.282	9.913566e-04	6.133192e-03	6.403396e+02	1.000000e+05	8.716339e-01
1	BICF2P1170347	5486246	1	G	A	0.441	2.619442e-03	5.635209e-03	6.404642e+02	1.000000e+05	6.421826e-01
1	BICF2G630708719	5497533	0	A	G	0.064	1.136842e-02	1.172749e-02	6.408652e+02	1.000000e+05	3.326627e-01
1	BICF2P1290808	5511825	0	A	G	0.112	-2.447624e-03	9.608258e-03	6.404823e+02	1.000000e+05	7.989915e-01
1	TIGRP2P3107_rs9178643	5523125	0	G	A	0.397	4.053136e-03	5.962890e-03	6.406598e+02	1.000000e+05	4.968842e-01
1	BICF2P261197	5538856	0	A	G	0.111	-1.297812e-03	9.633775e-03	6.404583e+02	1.000000e+05	8.928730e-01
1	TIGRP2P3119_rs8958362	5547867	0	G	A	0.178	4.063226e-03	7.676223e-03	6.405579e+02	1.000000e+05	5.967336e-01
1	BICF2G630708731	5561736	0	C	A	0.165	-1.092364e-03	7.365421e-03	6.403670e+02	1.000000e+05	8.821376e-01
1	BICF2P981825	5568287	0	G	A	0.102	6.555681e-03	9.041427e-03	6.405926e+02	1.000000e+05	4.686310e-01
1	BICF2S23321919	5579289	2	A	G	0.402	-4.428239e-04	5.899022e-03	6.404358e+02	1.000000e+05	9.401809e-01
1	BICF2G630708743	5589651	0	A	G	0.159	-3.143474e-03	7.479714e-03	6.404532e+02	1.000000e+05	6.744094e-01
1	BICF2G630708759	5600922	0	A	C	0.298	-1.960726e-03	5.997594e-03	6.403935e+02	1.000000e+05	7.438192e-01
1	BICF2P1435982	5619955	0	T	A	0.148	-1.488831e-06	7.865706e-03	6.403165e+02	1.000000e+05	9.998490e-01
1	BICF2P501260	5624782	2	C	G	0.363	-4.793722e-03	6.166338e-03	6.407627e+02	1.000000e+05	4.371634e-01
1	BICF2G630708800	5641678	1	A	G	0.104	-1.016409e-02	8.872943e-03	6.409874e+02	1.000000e+05	2.523560e-01
1	BICF2G630708810	5648072	0	A	C	0.245	-5.913582e-03	6.353331e-03	6.407912e+02	1.000000e+05	3.522603e-01
1	BICF2G630708857	5669524	1	G	A	0.099	-1.046469e-02	9.142929e-03	6.409945e+02	1.000000e+05	2.527485e-01
1	BICF2G630708864	5673842	0	A	G	0.132	-8.252435e-03	8.068051e-03	6.408470e+02	1.000000e+05	3.067021e-01
1	BICF2G630708903	5693910	0	A	G	0.115	-1.296174e-02	8.687374e-03	6.414641e+02	1.000000e+05	1.361082e-01
1	BICF2P1391960	5708287	2	A	C	0.174	7.436257e-04	7.043091e-03	6.403371e+02	1.000000e+05	9.159416e-01
1	BICF2P639682	5721194	1	G	A	0.170	1.951340e-03	7.053641e-03	6.403678e+02	1.000000e+05	7.821295e-01
1	BICF2G630708914	5746980	8	A	G	0.042	-2.180410e-02	1.369566e-02	6.416004e+02	1.000000e+05	1.117899e-01
1	TIGRP2P3174_rs8880071	5748787	0	G	A	0.413	1.191780e-02	5.863925e-03	6.424724e+02	1.000000e+05	4.246065e-02
1	BICF2S2295154	5779816	3	A	G	0.461	-7.073666e-03	5.861006e-03	6.411276e+02	1.000000e+05	2.278445e-01
1	BICF2P916853	5786011	2	T	A	0.432	8.604457e-03	6.203079e-03	6.414712e+02	1.000000e+05	1.658092e-01
1	BICF2P191726	5795837	0	G	A	0.431	8.701485e-03	6.221163e-03	6.414918e+02	1.000000e+05	1.623131e-01
1	BICF2P103696	5808242	0	A	G	0.411	7.848733e-03	6.159730e-03	6.413061e+02	1.000000e+05	2.029813e-01
1	BICF2P142733	5818706	0	A	G	0.412	7.634930e-03	6.163471e-03	6.412637e+02	1.000000e+05	2.158242e-01
1	BICF2S22948201	5837420	1	A	G	0.413	7.976995e-03	6.170365e-03	6.413332e+02	1.000000e+05	1.964756e-01
1	BICF2S23247539	5844519	1	G	A	0.491	-2.621797e-03	5.842434e-03	6.405486e+02	1.000000e+05	6.537392e-01
1	BICF2S22924252	5859958	2	C	G	0.389	6.581210e-03	6.464624e-03	6.410694e+02	1.000000e+05	3.089851e-01
1	BICF2G630708925	5872563	0	G	A	0.041	-2.270900e-02	1.365860e-02	6.417064e+02	1.000000e+05	9.680125e-02
1	chr1_5940131	5940131	0	G	A	0.334	9.080568e-03	6.721631e-03	6.414753e+02	1.000000e+05	1.771139e-01
1	chr1_5945645	5945645	2	G	A	0.097	-9.462541e-03	9.129767e-03	6.408554e+02	1.000000e+05	3.003218e-01
1	chr1_5962470	5962470	0	A	C	0.346	9.887631e-03	6.742220e-03	6.416607e+02	1.000000e+05	1.429185e-01
1	chr1_5970092	5970092	0	A	G	0.340	1.110218e-02	6.762211e-03	6.419370e+02	1.000000e+05	1.010451e-01
1	BICF2S22934599	6003372	0	A	G	0.370	1.011295e-02	6.712670e-03	6.417222e+02	1.000000e+05	1.323420e-01
1	BICF2S23626182	6020825	0	G	A	0.362	1.190867e-02	6.814018e-03	6.421244e+02	1.000000e+05	8.092407e-02
1	BICF2G630708937	6028468	0	A	G	0.028	-3.713026e-02	1.601725e-02	6.430043e+02	1.000000e+05	2.070586e-02
1	BICF2G630708939	6040509	0	A	G	0.028	-3.713026e-02	1.601725e-02	6.430043e+02	1.000000e+05	2.070586e-02
1	BICF2G630708947	6052112	0	A	G	0.478	-1.702131e-03	5.884011e-03	6.404866e+02	1.000000e+05	7.724453e-01
1	BICF2G630708972	6069505	0	G	A	0.028	-1.697772e-02	1.798302e-02	6.408178e+02	1.000000e+05	3.454196e-01
1	BICF2G630708979	6073118	0	G	A	0.028	-1.697772e-02	1.798302e-02	6.408178e+02	1.000000e+05	3.454196e-01
1	BICF2G630709003	6096061	0	C	A	0.496	-6.308787e-03	5.863759e-03	6.410220e+02	1.000000e+05	2.823154e-01
1	BICF2G630709018	6107781	0	C	A	0.496	-6.308787e-03	5.863759e-03	6.410220e+02	1.000000e+05	2.823154e-01
1	BICF2G630709037	6128352	1	C	G	0.185	-9.697216e-03	7.221671e-03	6.412560e+02	1.000000e+05	1.797391e-01
1	BICF2S23426245	6139857	0	G	A	0.241	-1.120396e-02	6.414079e-03	6.418498e+02	1.000000e+05	8.107960e-02
1	BICF2G630709054	6154774	0	T	A	0.183	-8.256561e-03	7.198268e-03	6.409998e+02	1.000000e+05	2.517337e-01
1	BICF2S23328319	6162357	0	G	A	0.247	-1.201736e-02	6.343281e-03	6.421138e+02	1.000000e+05	5.853731e-02
1	BICF2G630709073	6175472	0	G	A	0.067	-1.428348e-02	1.103282e-02	6.411300e+02	1.000000e+05	1.958386e-01
1	BICF2G630709089	6188790	2	G	A	0.180	-9.376101e-03	7.283292e-03	6.411789e+02	1.000000e+05	1.983658e-01
1	BICF2G630709098	6198709	9	C	A	0.175	-9.296861e-03	7.336039e-03	6.411485e+02	1.000000e+05	2.054406e-01
1	BICF2P1178165	6209485	0	C	G	0.421	-1.461495e-03	5.911332e-03	6.404518e+02	1.000000e+05	8.047921e-01
1	BICF2G630709129	6218800	10	G	C	0.436	-6.965243e-03	5.867826e-03	6.411208e+02	1.000000e+05	2.355890e-01
1	BICF2G630709132	6224919	0	C	A	0.434	-6.913931e-03	5.845348e-03	6.411165e+02	1.000000e+05	2.372542e-01
1	BICF2G630709141	6232866	0	G	A	0.134	-6.005462e-03	7.555272e-03	6.405985e+02	1.000000e+05	4.269367e-01
1	BICF2G630709159	6263554	1	G	A	0.016	-9.039380e-02	2.206694e-02	6.486354e+02	1.000000e+05	4.647252e-05
1	BICF2G630709168	6271129	0	G	A	0.146	-1.023398e-02	7.972704e-03	6.411952e+02	1.000000e+05	1.996630e-01
1	BICF2P1386889	6283052	3	A	G	0.402	-4.945432e-03	5.706275e-03	6.407710e+02	1.000000e+05	3.863984e-01
1	BICF2G630709186	6297308	0	A	G	0.412	-1.374897e-03	5.922329e-03	6.404389e+02	1.000000e+05	8.164802e-01
1	BICF2G630709207	6304660	0	G	A	0.376	-8.194293e-03	5.623913e-03	6.414042e+02	1.000000e+05	1.455165e-01
1	BICF2G630709224	6315377	3	G	A	0.378	-7.999080e-03	5.618910e-03	6.413499e+02	1.000000e+05	1.549722e-01
1	BICF2G630709237	6352738	0	G	A	0.113	-1.493101e-02	8.330037e-03	6.418915e+02	1.000000e+05	7.346123e-02
1	BICF2G630709239	6358902	0	A	G	0.127	-1.599874e-02	8.088124e-03	6.422544e+02	1.000000e+05	4.828296e-02
1	BICF2G630709270	6379490	0	G	A	0.438	1.039263e-02	5.891464e-03	6.420028e+02	1.000000e+05	7.813057e-02
1	BICF2P695321	6395704	0	A	G	0.058	1.457116e-02	1.164929e-02	6.411084e+02	1.000000e+05	2.113850e-01
1	BICF2S22920299	6405159	0	A	G	0.258	-5.063561e-03	6.197343e-03	6.406542e+02	1.000000e+05	4.141535e-01
1	BICF2S23238022	6427277	1	G	A	0.453	-1.355711e-02	5.827343e-03	6.431382e+02	1.000000e+05	2.025546e-02
1	BICF2G630709295	6447040	1	C	A	0.384	-5.628763e-03	6.017603e-03	6.408721e+02	1.000000e+05	3.498877e-01
1	BICF2G630709312	6453921	0	G	A	0.393	-6.026579e-03	5.991691e-03	6.409413e+02	1.000000e+05	3.148206e-01
1	BICF2G630709354	6465949	0	A	G	0.419	-6.396533e-04	5.815826e-03	6.404110e+02	1.000000e+05	9.124503e-01
1	BICF2G630709364	6474333	0	A	C	0.423	-7.920092e-04	5.783747e-03	6.404102e+02	1.000000e+05	8.911168e-01
1	BICF2G630709388	6489993	0	G	A	0.422	1.283376e-03	5.790038e-03	6.404234e+02	1.000000e+05	8.246440e-01
1	BICF2G630709424	6512438	0	G	A	0.397	3.623300e-03	5.770061e-03	6.405787e+02	1.000000e+05	5.302261e-01
1	BICF2G630709429	6520082	0	G	A	0.404	-7.587663e-03	5.912366e-03	6.412310e+02	1.000000e+05	1.997585e-01
1	BICF2P351258	6539253	0	A	G	0.395	-4.421308e-03	5.898969e-03	6.406517e+02	1.000000e+05	4.537844e-01
1	BICF2S23051653	6551416	0	C	A	0.461	-4.814546e-03	5.542047e-03	6.407011e+02	1.000000e+05	3.852684e-01
1	BICF2G630709448	6554263	0	G	A	0.063	5.153994e-03	1.150132e-02	6.404207e+02	1.000000e+05	6.541927e-01
1	BICF2G630709459	6567658	0	C	A	0.062	4.651552e-03	1.156304e-02	6.404025e+02	1.000000e+05	6.875928e-01
1	BICF2P106739	6581162	0	G	A	0.464	-9.441368e-03	5.593578e-03	6.417840e+02	1.000000e+05	9.184128e-02
1	BICF2G630709466	6594954	0	A	G	0.062	4.891424e-03	1.157328e-02	6.404118e+02	1.000000e+05	6.726714e-01
1	BICF2P301383	6613794	5	A	C	0.448	-8.189363e-03	5.604059e-03	6.414101e+02	1.000000e+05	1.443385e-01
1	BICF2P341516	6627776	0	G	A	0.434	-7.196587e-03	5.647079e-03	6.411634e+02	1.000000e+05	2.029138e-01
1	BICF2P634226	6636016	7	A	G	0.448	-8.881305e-03	5.617830e-03	6.415931e+02	1.000000e+05	1.143133e-01
1	BICF2S2419359	6648634	0	A	G	0.036	-1.141676e-02	1.360807e-02	6.406359e+02	1.000000e+05	4.017494e-01
1	BICF2P664793	6675256	0	G	A	0.472	8.273732e-03	5.554273e-03	6.414250e+02	1.000000e+05	1.367396e-01
1	BICF2G630709471	6684616	0	G	C	0.119	-4.176308e-03	8.937804e-03	6.405299e+02	1.000000e+05	6.404453e-01
1	BICF2P984968	6693398	0	A	G	0.304	8.163499e-03	6.628159e-03	6.412553e+02	1.000000e+05	2.184644e-01
1	BICF2S22959180	6710663	0	A	G	0.431	6.163361e-03	5.750633e-03	6.409352e+02	1.000000e+05	2.841627e-01
1	BICF2P219758	6721693	1	T	A	0.178	9.280858e-04	7.487714e-03	6.403757e+02	1.000000e+05	9.013893e-01
1	BICF2P637832	6736449	13	A	G	0.436	4.585978e-03	5.636315e-03	6.406806e+02	1.000000e+05	4.161009e-01
1	BICF2S2341214	6737483	0	G	A	0.438	4.754129e-03	5.627168e-03	6.407082e+02	1.000000e+05	3.984585e-01
1	BICF2P370100	6787592	0	G	A	0.176	6.825977e-03	7.421621e-03	6.407730e+02	1.000000e+05	3.579990e-01
1	BICF2S23111960	6797293	31	C	A	0.233	-3.730251e-03	6.640579e-03	6.405036e+02	1.000000e+05	5.744614e-01
1	BICF2G630709473	6825957	1	G	A	0.341	-1.012967e-02	6.072865e-03	6.417422e+02	1.000000e+05	9.572281e-02
1	chr1_6843854	6843854	8	A	G	0.330	-6.574741e-03	5.980192e-03	6.409329e+02	1.000000e+05	2.719327e-01
1	BICF2G630709489	6844921	0	C	A	0.330	-2.811465e-03	6.148633e-03	6.404859e+02	1.000000e+05	6.476216e-01
1	BICF2G630709492	6855643	0	G	A	0.324	-3.158370e-03	6.197790e-03	6.405143e+02	1.000000e+05	6.104822e-01
1	BICF2G630709495	6865364	0	A	G	0.332	-2.203456e-03	6.166277e-03	6.404463e+02	1.000000e+05	7.209365e-01
1	BICF2G630709499	6879261	1	G	A	0.287	-7.012871e-03	6.343104e-03	6.409999e+02	1.000000e+05	2.692535e-01
1	BICF2G630709507	6892064	0	G	A	0.347	-3.265755e-03	5.832711e-03	6.404969e+02	1.000000e+05	5.757101e-01
1	BICF2G630709519	6899092	8	A	G	0.347	-2.919825e-03	5.842094e-03	6.404619e+02	1.000000e+05	6.173668e-01
1	BICF2S23628196	6913015	1	A	G	0.220	-1.000366e-02	6.642708e-03	6.414859e+02	1.000000e+05	1.324920e-01
1	BICF2G630709529	6963978	1	C	A	0.121	2.339192e-03	8.964151e-03	6.404357e+02	1.000000e+05	7.942019e-01
1	BICF2S2459826	6996338	0	C	A	0.041	1.501276e-02	1.366996e-02	6.409379e+02	1.000000e+05	2.724514e-01
1	BICF2S23138952	7020134	0	A	G	0.345	4.273281e-03	6.130106e-03	6.406477e+02	1.000000e+05	4.859547e-01
1	BICF2G630709551	7037523	0	A	G	0.421	-4.369894e-03	5.659708e-03	6.406520e+02	1.000000e+05	4.402914e-01
1	BICF2G630709573	7050340	3	G	A	0.279	-1.536013e-03	6.521469e-03	6.404189e+02	1.000000e+05	8.138594e-01
1	BICF2S23316675	7075191	1	C	A	0.127	-8.319061e-03	8.436509e-03	6.407927e+02	1.000000e+05	3.244079e-01
1	chr1_7086401	7086401	1	A	G	0.120	-9.850077e-03	8.500478e-03	6.409699e+02	1.000000e+05	2.469145e-01
1	chr1_7106674	7106674	0	G	A	0.324	-4.239542e-03	6.151922e-03	6.406118e+02	1.000000e+05	4.909446e-01
1	chr1_7116145	7116145	0	G	A	0.021	3.036599e-02	1.904572e-02	6.415461e+02	1.000000e+05	1.112677e-01
1	chr1_7123701	7123701	0	A	G	0.079	-9.166215e-03	1.018976e-02	6.407078e+02	1.000000e+05	3.686436e-01
1	BICF2S23321805	7143332	0	G	A	0.387	1.821905e-03	6.100319e-03	6.405059e+02	1.000000e+05	7.652831e-01
1	G8f60S185	7175735	0	A	G	0.486	4.456403e-03	5.601322e-03	6.406929e+02	1.000000e+05	4.265135e-01
1	chr1_7183494	7183494	0	G	A	0.221	6.267929e-04	6.705427e-03	6.403425e+02	1.000000e+05	9.255505e-01
1	chr1_7200965	7200965	0	C	A	0.174	-2.191603e-03	7.563321e-03	6.404123e+02	1.000000e+05	7.720732e-01
1	chr1_7230151	7230151	1	A	G	0.142	-5.378600e-03	8.372852e-03	6.406157e+02	1.000000e+05	5.208163e-01
1	chr1_7240254	7240254	0	A	G	0.149	-2.773228e-03	8.296616e-03	6.404718e+02	1.000000e+05	7.382754e-01
1	chr1_7255361	7255361	0	A	G	0.271	-3.043966e-03	6.301679e-03	6.404704e+02	1.000000e+05	6.292059e-01
1	G9f34S190	7258510	0	A	G	0.271	-3.043966e-03	6.301679e-03	6.404704e+02	1.000000e+05	6.292059e-01
1	BICF2G630709606	7281243	0	C	A	0.343	-7.249991e-03	5.663849e-03	6.411520e+02	1.000000e+05	2.009188e-01
1	chr1_7286537	7286537	1	G	A	0.087	2.297826e-03	9.586246e-03	6.403211e+02	1.000000e+05	8.106272e-01
1	chr1_7317241	7317241	9	G	A	0.189	-5.037076e-03	7.365285e-03	6.406271e+02	1.000000e+05	4.942502e-01
1	BICF2S24311805	7337586	0	A	G	0.209	-7.311879e-03	7.227184e-03	6.409131e+02	1.000000e+05	3.119940e-01
1	chr1_7348868	7348868	1	G	A	0.188	-1.061183e-03	7.373225e-03	6.404071e+02	1.000000e+05	8.855987e-01
1	chr1_7358282	7358282	0	A	G	0.239	-7.897579e-03	6.513836e-03	6.410789e+02	1.000000e+05	2.257236e-01
1	BICF2G630709610	7363714	0	A	C	0.087	9.567836e-03	9.983119e-03	6.408031e+02	1.000000e+05	3.381647e-01
1	BICF2G630709612	7421527	0	A	G	0.199	3.095810e-03	6.937194e-03	6.404199e+02	1.000000e+05	6.555346e-01
1	BICF2G630709614	7482135	6	G	A	0.225	1.212912e-02	6.762651e-03	6.420030e+02	1.000000e+05	7.328261e-02
1	BICF2G630709643	7492577	0	A	G	0.151	8.108612e-03	8.030631e-03	6.409044e+02	1.000000e+05	3.129550e-01
1	TIGRP2P7617_rs8786139	7505400	9	G	C	0.200	-4.935294e-05	7.382961e-03	6.404424e+02	1.000000e+05	9.946682e-01
1	BICF2G630709680	7513442	0	G	A	0.176	7.716760e-03	7.331426e-03	6.409120e+02	1.000000e+05	2.928771e-01
1	BICF2G630709694	7520149	0	C	A	0.351	5.172655e-03	5.834696e-03	6.407490e+02	1.000000e+05	3.756100e-01
1	BICF2G630709740	7551941	0	A	C	0.215	1.067018e-02	6.653532e-03	6.416547e+02	1.000000e+05	1.091982e-01
1	BICF2G630709745	7554163	0	G	A	0.212	4.690182e-03	6.715091e-03	6.405977e+02	1.000000e+05	4.851068e-01
1	BICF2P1254836	7571195	0	A	C	0.342	-2.465271e-03	6.144041e-03	6.405102e+02	1.000000e+05	6.883518e-01
1	BICF2P1453557	7578528	0	A	C	0.337	-4.263979e-03	6.182619e-03	6.406746e+02	1.000000e+05	4.906108e-01
1	BICF2S23543570	7618214	1	A	C	0.416	6.505210e-03	5.733775e-03	6.409964e+02	1.000000e+05	2.569244e-01
1	BICF2G630709757	7635258	0	G	C	0.109	-1.195246e-02	8.774361e-03	6.412497e+02	1.000000e+05	1.735371e-01
1	BICF2G630709759	7657707	1	C	A	0.047	-2.210209e-02	1.319223e-02	6.417266e+02	1.000000e+05	9.426925e-02
1	BICF2P799026	7707189	2	A	G	0.342	7.851862e-04	5.962637e-03	6.403929e+02	1.000000e+05	8.952688e-01
1	BICF2P772650	7720714	1	C	A	0.439	-1.694676e-04	5.662227e-03	6.403665e+02	1.000000e+05	9.761311e-01
1	BICF2P151356	7729393	0	G	A	0.491	-2.316588e-03	5.872300e-03	6.405040e+02	1.000000e+05	6.933268e-01
1	BICF2P649174	7740189	0	G	A	0.496	2.891406e-03	5.796804e-03	6.405447e+02	1.000000e+05	6.180693e-01
1	BICF2G630709769	7769386	0	G	A	0.406	8.388239e-03	5.623224e-03	6.414801e+02	1.000000e+05	1.361887e-01
1	BICF2G630709791	7785677	0	C	A	0.393	1.590088e-02	6.014859e-03	6.439028e+02	1.000000e+05	8.371800e-03
1	TIGRP2P7647_rs8616698	7813710	3	A	G	0.237	-3.932513e-03	6.668079e-03	6.405594e+02	1.000000e+05	5.555320e-01
1	TIGRP2P7659_rs8795592	7820887	0	G	A	0.127	9.373711e-03	8.822745e-03	6.409898e+02	1.000000e+05	2.883692e-01
1	BICF2P657448	7831853	0	A	G	0.187	-6.034128e-04	7.357037e-03	6.404015e+02	1.000000e+05	9.346536e-01
1	BICF2P970266	7838613	1	A	G	0.439	5.354099e-03	5.658296e-03	6.408205e+02	1.000000e+05	3.443272e-01
1	BICF2P1147267	7844779	7	A	G	0.106	1.446080e-02	9.653053e-03	6.415525e+02	1.000000e+05	1.345337e-01
1	TIGRP2P7695_rs9059427	7864196	0	A	G	0.118	1.925880e-02	9.211411e-03	6.426039e+02	1.000000e+05	3.688123e-02
1	BICF2P1339554	7865281	0	G	A	0.119	1.342005e-02	9.141191e-03	6.415001e+02	1.000000e+05	1.424942e-01
1	BICF2G630709805	7890465	0	A	G	0.191	8.453471e-03	7.563422e-03	6.410459e+02	1.000000e+05	2.640572e-01
1	BICF2G630709810	7898583	0	A	G	0.382	3.638317e-03	6.117960e-03	6.406529e+02	1.000000e+05	5.522245e-01
1	BICF2G630709825	7909532	1	G	A	0.276	1.368819e-02	6.547732e-03	6.426567e+02	1.000000e+05	3.690201e-02
1	BICF2G630709833	7915508	0	A	G	0.404	-2.987935e-04	5.711255e-03	6.403399e+02	1.000000e+05	9.582902e-01
1	BICF2G630709842	7925031	0	A	G	0.252	-1.083271e-02	6.515481e-03	6.417613e+02	1.000000e+05	9.680205e-02
1	chr1_7926268	7926268	14	A	G	0.351	-3.377143e-03	5.707691e-03	6.404584e+02	1.000000e+05	5.542387e-01
1	BICF2G630709860	7935005	0	G	A	0.464	1.516051e-02	5.665092e-03	6.439806e+02	1.000000e+05	7.608055e-03
1	BICF2P555245	7960539	0	G	A	0.379	7.630667e-03	5.859215e-03	6.411768e+02	1.000000e+05	1.931955e-01
1	BICF2P555243	7960988	0	G	A	0.379	7.630667e-03	5.859215e-03	6.411768e+02	1.000000e+05	1.931955e-01
1	TIGRP2P7756_rs9025801	7979763	0	A	C	0.156	-1.891779e-03	7.330466e-03	6.403344e+02	1.000000e+05	7.964221e-01
1	BICF2P533944	7979804	0	G	A	0.256	1.039530e-02	6.443509e-03	6.416633e+02	1.000000e+05	1.070942e-01
1	BICF2G630709873	8001795	0	G	A	0.409	7.168722e-03	5.908770e-03	6.411126e+02	1.000000e+05	2.254167e-01
1	BICF2P18236	8007051	0	A	G	0.032	8.679772e-03	1.449394e-02	6.404251e+02	1.000000e+05	5.494477e-01
1	BICF2G630709904	8022725	1	G	A	0.387	-2.576990e-03	5.674162e-03	6.404359e+02	1.000000e+05	6.498416e-01
1	BICF2G630709937	8044418	0	G	A	0.176	2.774884e-03	7.328317e-03	6.403958e+02	1.000000e+05	7.050517e-01
1	TIGRP2P7766_rs9177075	8048010	0	A	T	0.436	1.014889e-02	5.757325e-03	6.419421e+02	1.000000e+05	7.833926e-02
1	BICF2S23444329	8054483	0	G	C	0.457	-3.774079e-03	5.704109e-03	6.405559e+02	1.000000e+05	5.084009e-01
1	BICF2S2337757	8073090	1	A	G	0.377	8.391135e-03	6.430078e-03	6.414159e+02	1.000000e+05	1.922935e-01
1	BICF2S23742583	8084756	0	C	A	0.449	-1.224895e-02	6.081633e-03	6.425308e+02	1.000000e+05	4.435164e-02
1	BICF2G630709989	8095387	0	G	A	0.134	-7.099419e-03	8.168484e-03	6.407495e+02	1.000000e+05	3.850537e-01
1	BICF2G630710011	8111989	0	G	A	0.210	2.128854e-03	6.732996e-03	6.403917e+02	1.000000e+05	7.519509e-01
1	BICF2P1068759	8143422	0	A	G	0.161	-3.046736e-03	7.333876e-03	6.404116e+02	1.000000e+05	6.779418e-01
1	BICF2P617581	8161870	0	A	G	0.180	-4.378478e-03	6.976255e-03	6.404970e+02	1.000000e+05	5.304374e-01
1	BICF2G630710036	8165086	0	A	C	0.212	-4.424682e-03	6.583673e-03	6.405242e+02	1.000000e+05	5.017438e-01
1	TIGRP2P7812_rs9060535	8229814	1	G	A	0.226	8.675629e-04	6.386940e-03	6.403102e+02	1.000000e+05	8.919885e-01
1	BICF2P785250	8235680	0	A	G	0.094	-6.269286e-03	9.386449e-03	6.405318e+02	1.000000e+05	5.043947e-01
1	BICF2P1131131	8253421	1	A	G	0.126	-5.836148e-04	8.365545e-03	6.403557e+02	1.000000e+05	9.443997e-01
1	BICF2G630710048	8268652	17	A	G	0.215	-5.142792e-03	7.430447e-03	6.407093e+02	1.000000e+05	4.890705e-01
1	chr1_8288009	8288009	0	C	A	0.010	5.006354e-02	2.699179e-02	6.420070e+02	1.000000e+05	6.401582e-02
1	BICF2P1430778	8291123	6	G	A	0.224	3.564554e-04	6.417533e-03	6.403009e+02	1.000000e+05	9.557197e-01
1	BICF2G630710050	8321430	3	A	G	0.022	-5.461392e-03	1.993966e-02	6.404043e+02	1.000000e+05	7.842390e-01
1	chr1_8324267	8324267	0	A	G	0.096	1.267522e-03	8.926011e-03	6.403498e+02	1.000000e+05	8.871151e-01
1	BICF2P1213203	8328959	0	A	G	0.095	-5.683496e-03	9.365989e-03	6.404930e+02	1.000000e+05	5.441495e-01
1	BICF2P954170	8337429	0	A	G	0.234	-1.066245e-02	6.984081e-03	6.416007e+02	1.000000e+05	1.272562e-01
1	BICF2G630710064	8352934	0	G	A	0.097	1.794482e-03	8.898541e-03	6.403589e+02	1.000000e+05	8.402363e-01
1	TIGRP2P7835_rs8513842	8369669	0	A	G	0.109	-4.534906e-03	8.811367e-03	6.404393e+02	1.000000e+05	6.069363e-01
1	TIGRP2P7837_rs8513845	8371377	0	A	G	0.112	-7.787048e-03	8.757511e-03	6.407099e+02	1.000000e+05	3.741846e-01
1	BICF2P332231	8374502	0	A	T	0.101	-4.777945e-03	9.129427e-03	6.404470e+02	1.000000e+05	6.008785e-01
1	TIGRP2P7842_rs9090892	8390379	0	A	G	0.122	-6.581610e-03	8.505545e-03	6.406275e+02	1.000000e+05	4.392881e-01
1	TIGRP2P7844_rs8971131	8394376	0	G	A	0.127	-5.515323e-03	8.381534e-03	6.405472e+02	1.000000e+05	5.107162e-01
1	BICF2G630710100	8411036	0	A	G	0.060	2.322940e-03	1.140788e-02	6.403273e+02	1.000000e+05	8.387002e-01
1	BICF2S2361515	8430205	0	A	G	0.130	-9.783877e-03	8.390728e-03	6.410171e+02	1.000000e+05	2.439658e-01
1	BICF2G630710102	8443239	1	G	A	0.160	-2.784055e-03	7.622347e-03	6.403978e+02	1.000000e+05	7.150270e-01
1	BICF2G630710121	8455231	0	A	G	0.265	9.592186e-04	6.093129e-03	6.403242e+02	1.000000e+05	8.749507e-01
1	BICF2G630710133	8463865	1	A	G	0.317	1.077391e-03	5.911434e-03	6.403550e+02	1.000000e+05	8.554308e-01
1	TIGRP2P7862_rs8910487	8477203	1	A	G	0.259	3.094973e-04	6.348645e-03	6.403575e+02	1.000000e+05	9.611312e-01
1	BICF2G630710183	8486192	0	G	A	0.335	-1.637326e-04	6.020381e-03	6.403706e+02	1.000000e+05	9.783102e-01
1	BICF2G630710210	8497677	0	A	G	0.384	-1.689132e-03	5.975168e-03	6.404070e+02	1.000000e+05	7.774899e-01
1	BICF2G630710243	8514900	0	A	G	0.236	-1.889184e-03	6.910542e-03	6.404465e+02	1.000000e+05	7.846375e-01
1	BICF2P997453	8522934	1	A	C	0.019	-1.941417e-02	2.178993e-02	6.407602e+02	1.000000e+05	3.732271e-01
1	BICF2G630710247	8532697	0	A	C	0.048	-1.288268e-02	1.298084e-02	6.408036e+02	1.000000e+05	3.212992e-01
1	BICF2S23227425	8546882	0	A	G	0.445	-8.504412e-03	5.454468e-03	6.415230e+02	1.000000e+05	1.193733e-01
1	BICF2G630710270	8561857	0	G	A	0.452	-3.723545e-03	5.501387e-03	6.405774e+02	1.000000e+05	4.987148e-01
1	BICF2G630710286	8573470	0	A	G	0.200	-4.720765e-03	6.646168e-03	6.405576e+02	1.000000e+05	4.777364e-01
1	BICF2G630710327	8595207	0	A	G	0.204	-3.485348e-03	6.607555e-03	6.404444e+02	1.000000e+05	5.980146e-01
1	BICF2P230315	8604276	0	A	C	0.382	-2.188311e-03	5.652151e-03	6.403991e+02	1.000000e+05	6.987428e-01
1	BICF2G630710345	8613543	0	A	G	0.208	1.650586e-03	6.608480e-03	6.403314e+02	1.000000e+05	8.028342e-01
1	BICF2G630710368	8630247	0	G	A	0.379	-1.203375e-03	5.613163e-03	6.403461e+02	1.000000e+05	8.303047e-01
1	BICF2G630710409	8647033	0	A	G	0.182	9.186143e-03	7.002237e-03	6.411654e+02	1.000000e+05	1.899539e-01
1	BICF2G630710410	8647955	0	A	G	0.491	-2.116569e-03	5.515350e-03	6.404124e+02	1.000000e+05	7.012637e-01
1	BICF2P801590	8679834	0	G	A	0.235	-4.573674e-03	6.267696e-03	6.405712e+02	1.000000e+05	4.657848e-01
1	BICF2P1476	8697663	0	C	G	0.177	-6.293054e-03	7.070363e-03	6.407150e+02	1.000000e+05	3.737144e-01
1	BICF2G630710467	8711821	0	A	G	0.378	-5.247803e-03	5.612417e-03	6.407662e+02	1.000000e+05	3.500671e-01
1	BICF2G630710480	8717703	3	C	A	0.334	-2.849957e-03	5.807166e-03	6.404461e+02	1.000000e+05	6.237337e-01
1	BICF2G630710495	8728624	1	G	A	0.260	-1.863894e-03	6.388559e-03	6.403830e+02	1.000000e+05	7.705535e-01
1	BICF2S23321456	8746315	0	A	G	0.478	1.689709e-03	5.469223e-03	6.403605e+02	1.000000e+05	7.574452e-01
1	BICF2G630710527	8751574	0	A	G	0.498	-6.659382e-03	5.769044e-03	6.410786e+02	1.000000e+05	2.487271e-01
1	BICF2G630710545	8762788	5	A	G	0.366	6.948571e-03	5.799267e-03	6.411116e+02	1.000000e+05	2.312196e-01
1	BICF2G630710563	8775014	0	A	C	0.311	1.289720e-03	6.200687e-03	6.404301e+02	1.000000e+05	8.352875e-01
1	BICF2G630710585	8785475	0	A	G	0.310	1.129233e-03	6.224884e-03	6.404268e+02	1.000000e+05	8.560969e-01
1	BICF2G630710596	8798857	7	G	A	0.462	1.182267e-03	5.562766e-03	6.403561e+02	1.000000e+05	8.317487e-01
1	BICF2G630710611	8833676	0	G	A	0.367	4.300950e-03	5.941705e-03	6.406585e+02	1.000000e+05	4.693754e-01
1	BICF2G630710632	8847422	0	G	A	0.453	1.230307e-03	5.692331e-03	6.403884e+02	1.000000e+05	8.289410e-01
1	BICF2G630710651	8863032	0	G	A	0.299	-2.730879e-03	5.940666e-03	6.404064e+02	1.000000e+05	6.458683e-01
1	BICF2G630710660	8870689	0	G	A	0.138	-4.445288e-03	8.037714e-03	6.404745e+02	1.000000e+05	5.803890e-01
1	BICF2G630710678	8878416	0	A	G	0.142	-5.755392e-03	8.033179e-03	6.405847e+02	1.000000e+05	4.739317e-01
1	BICF2S22945143	8888552	0	A	G	0.313	4.642998e-03	5.776841e-03	6.406573e+02	1.000000e+05	4.218061e-01
1	BICF2G630710699	8899796	0	A	G	0.094	-5.031043e-03	9.794188e-03	6.405027e+02	1.000000e+05	6.076274e-01
1	BICF2G630710701	8903354	0	G	A	0.447	7.782278e-04	5.491380e-03	6.403439e+02	1.000000e+05	8.873402e-01
1	BICF2G630710719	8920737	0	G	A	0.098	-5.670271e-03	9.498372e-03	6.405335e+02	1.000000e+05	5.507030e-01
1	BICF2G630710724	8926447	4	A	G	0.123	-1.086106e-03	8.977773e-03	6.404001e+02	1.000000e+05	9.037410e-01
1	BICF2G630710726	8927301	0	A	G	0.121	-1.427091e-03	8.986472e-03	6.404041e+02	1.000000e+05	8.738651e-01
1	BICF2G630710733	8934509	0	A	G	0.099	-5.284345e-03	9.490089e-03	6.405115e+02	1.000000e+05	5.778088e-01
1	BICF2G630710760	8955374	0	A	G	0.351	-1.387932e-02	5.992668e-03	6.430914e+02	1.000000e+05	2.082038e-02
1	BICF2G630710766	8958598	1	G	A	0.152	-3.460917e-03	8.723743e-03	6.405833e+02	1.000000e+05	6.916824e-01
1	BICF2G630710800	8975122	0	G	A	0.128	2.923304e-03	8.408287e-03	6.404067e+02	1.000000e+05	7.281846e-01
1	BICF2G630710810	8980525	0	A	C	0.463	-9.033826e-04	5.422731e-03	6.403322e+02	1.000000e+05	8.677355e-01
1	BICF2G630710819	8993571	0	G	A	0.439	4.034711e-04	5.682788e-03	6.403551e+02	1.000000e+05	9.434174e-01
1	BICF2G630710832	9010909	1	A	G	0.365	-6.175668e-03	6.227620e-03	6.409792e+02	1.000000e+05	3.216796e-01
1	BICF2G630710837	9017633	0	A	G	0.337	-3.606269e-03	6.412494e-03	6.406747e+02	1.000000e+05	5.740216e-01
1	BICF2P1120946	9033858	0	C	A	0.130	1.084663e-02	8.414838e-03	6.412251e+02	1.000000e+05	1.977938e-01
1	BICF2G630710853	9041117	8	C	A	0.156	5.371502e-03	7.845629e-03	6.405907e+02	1.000000e+05	4.937739e-01
1	BICF2G630710867	9055097	5	A	G	0.119	1.105158e-02	9.151954e-03	6.411452e+02	1.000000e+05	2.275898e-01
1	BICF2P463407	9065606	0	A	G	0.183	4.414409e-03	7.902908e-03	6.406196e+02	1.000000e+05	5.766124e-01
1	BICF2G630710914	9094017	0	G	A	0.263	-9.359953e-04	6.157881e-03	6.403153e+02	1.000000e+05	8.792276e-01
1	BICF2G630710917	9096236	4	G	A	0.262	-6.665476e-04	6.178498e-03	6.403048e+02	1.000000e+05	9.141179e-01
1	BICF2S22931976	9109243	1	A	G	0.050	-9.245646e-03	1.219880e-02	6.405742e+02	1.000000e+05	4.487370e-01
1	BICF2G630710959	9120663	1	G	A	0.386	3.301358e-03	5.852760e-03	6.405567e+02	1.000000e+05	5.728737e-01
1	BICF2P100940	9134130	0	A	G	0.101	-3.066924e-03	9.143939e-03	6.404271e+02	1.000000e+05	7.374119e-01
1	BICF2G630711019	9159357	1	T	A	0.030	-5.362440e-04	1.619046e-02	6.403081e+02	1.000000e+05	9.735868e-01
1	BICF2G630711036	9166089	0	G	A	0.489	-6.546741e-03	5.523310e-03	6.410255e+02	1.000000e+05	2.362716e-01
1	BICF2G630711047	9187067	1	G	A	0.264	-1.318254e-03	6.443752e-03	6.404216e+02	1.000000e+05	8.379560e-01
1	BICF2G630711049	9190035	5	A	G	0.317	2.664581e-03	6.031696e-03	6.404742e+02	1.000000e+05	6.587861e-01
1	BICF2G630711060	9201414	0	G	A	0.382	-6.303146e-03	5.616441e-03	6.409632e+02	1.000000e+05	2.621029e-01
1	chr1_9202940	9202940	0	A	C	0.265	1.322251e-02	6.795274e-03	6.423507e+02	1.000000e+05	5.204190e-02
1	chr1_9203398	9203398	0	C	A	0.265	1.322251e-02	6.795274e-03	6.423507e+02	1.000000e+05	5.204190e-02
1	chr1_9204247	9204247	0	A	G	0.457	1.335757e-03	5.709884e-03	6.404074e+02	1.000000e+05	8.150962e-01
1	BICF2G630711067	9212509	1	G	A	0.169	-1.080361e-02	7.427321e-03	6.413875e+02	1.000000e+05	1.461987e-01
1	BICF2G630711068	9214283	0	A	C	0.478	1.004813e-03	5.598595e-03	6.403670e+02	1.000000e+05	8.576119e-01
1	BICF2G630711082	9224106	3	G	A	0.426	-2.077727e-03	5.766967e-03	6.404619e+02	1.000000e+05	7.187373e-01
1	BICF2P158777	9257013	0	C	A	0.225	-6.934426e-04	6.969611e-03	6.404139e+02	1.000000e+05	9.207713e-01
1	BICF2G630711094	9273551	0	G	A	0.182	-6.812810e-04	7.768996e-03	6.404329e+02	1.000000e+05	9.301443e-01
1	BICF2S23513417	9288943	0	A	C	0.319	-4.879649e-03	6.212787e-03	6.406903e+02	1.000000e+05	4.324516e-01
1	BICF2G630711105	9296248	0	G	A	0.177	-9.344981e-04	7.912697e-03	6.404504e+02	1.000000e+05	9.060187e-01
1	TIGRP2P7951_rs9003035	9309123	0	G	A	0.401	-7.592927e-04	5.652519e-03	6.403580e+02	1.000000e+05	8.931786e-01
1	TIGRP2P7957_rs9013755	9325658	0	C	A	0.233	1.568075e-03	6.835699e-03	6.404465e+02	1.000000e+05	8.186236e-01
1	BICF2P467525	9338347	0	A	G	0.256	-8.367276e-03	6.139111e-03	6.412334e+02	1.000000e+05	1.733027e-01
1	TIGRP2P7974_rs8878364	9354482	0	A	G	0.318	1.197016e-02	6.293584e-03	6.422476e+02	1.000000e+05	5.755329e-02
1	BICF2G630711114	9362100	0	A	C	0.280	2.729620e-03	6.445759e-03	6.404291e+02	1.000000e+05	6.720681e-01
1	BICF2G630711115	9377209	0	A	G	0.182	6.518722e-04	7.805783e-03	6.404530e+02	1.000000e+05	9.334668e-01
1	BICF2S23620468	9396188	0	A	G	0.305	-1.041016e-03	6.348182e-03	6.404378e+02	1.000000e+05	8.697853e-01
1	BICF2P477935	9406695	1	C	A	0.285	1.980589e-03	6.522046e-03	6.404742e+02	1.000000e+05	7.614578e-01
1	BICF2S23535687	9420442	0	A	G	0.285	1.401545e-03	6.548463e-03	6.404527e+02	1.000000e+05	8.305837e-01
1	BICF2S23318569	9428903	0	G	A	0.285	1.401545e-03	6.548463e-03	6.404527e+02	1.000000e+05	8.305837e-01
1	BICF2P823657	9440183	1	G	A	0.285	1.410805e-03	6.546184e-03	6.404524e+02	1.000000e+05	8.294231e-01
1	BICF2G630711133	9459731	1	A	C	0.269	9.554627e-03	6.656264e-03	6.414566e+02	1.000000e+05	1.515743e-01
1	BICF2P861232	9464337	0	T	A	0.415	-4.361936e-03	5.632192e-03	6.406555e+02	1.000000e+05	4.388963e-01
1	BICF2P337159	9477943	0	A	G	0.242	-2.805233e-03	6.225054e-03	6.404102e+02	1.000000e+05	6.523803e-01
1	BICF2G630711160	9486307	0	G	A	0.304	-4.264090e-03	6.013579e-03	6.405742e+02	1.000000e+05	4.784939e-01
1	BICF2G630711166	9502938	0	A	G	0.349	-2.599222e-03	5.848529e-03	6.404213e+02	1.000000e+05	6.568630e-01
1	BICF2G630711183	9520176	0	A	G	0.292	3.630074e-03	6.347051e-03	6.405515e+02	1.000000e+05	5.675377e-01
1	BICF2G630711199	9526549	0	A	G	0.281	5.415048e-03	6.221685e-03	6.407266e+02	1.000000e+05	3.843832e-01
1	BICF2G630711226	9540990	0	A	G	0.349	9.832968e-03	5.916465e-03	6.417254e+02	1.000000e+05	9.693128e-02
1	BICF2G630711231	9545603	0	A	G	0.349	9.832968e-03	5.916465e-03	6.417254e+02	1.000000e+05	9.693128e-02
1	BICF2S23052776	9557421	0	T	A	0.029	-3.546810e-03	1.577511e-02	6.403095e+02	1.000000e+05	8.221674e-01
1	BICF2G630711272	9565301	0	G	A	0.471	1.238744e-03	5.744587e-03	6.403774e+02	1.000000e+05	8.293287e-01
1	BICF2G630711277	9573293	2	G	A	0.478	4.840884e-04	5.589795e-03	6.403471e+02	1.000000e+05	9.310105e-01
1	BICF2G630711289	9578777	0	A	T	0.180	-8.701362e-03	7.422603e-03	6.410893e+02	1.000000e+05	2.414519e-01
1	BICF2G630711302	9592401	1	G	A	0.272	-1.155200e-02	6.552298e-03	6.419543e+02	1.000000e+05	7.829400e-02
1	BICF2G630711318	9604233	0	A	G	0.454	1.276642e-02	5.911208e-03	6.427442e+02	1.000000e+05	3.110783e-02
1	BICF2G630711324	9612915	0	A	C	0.405	1.703058e-02	5.981590e-03	6.444789e+02	1.000000e+05	4.529833e-03
1	BICF2G630711334	9629445	0	A	G	0.417	8.009544e-03	5.684538e-03	6.413176e+02	1.000000e+05	1.592421e-01
1	BICF2G630711348	9638283	0	A	G	0.418	8.246637e-03	5.678065e-03	6.413793e+02	1.000000e+05	1.468117e-01
1	BICF2G630711365	9649685	0	A	G	0.108	4.964829e-03	8.902449e-03	6.405252e+02	1.000000e+05	5.772184e-01
1	BICF2P1182394	9659261	0	G	A	0.110	-7.091636e-03	8.935933e-03	6.406246e+02	1.000000e+05	4.276705e-01
1	TIGRP2P8041_rs9097161	9672599	2	A	G	0.102	-1.272436e-02	9.190099e-03	6.412790e+02	1.000000e+05	1.665891e-01
1	BICF2P231214	9690287	0	G	A	0.305	3.343443e-03	6.446184e-03	6.405439e+02	1.000000e+05	6.041416e-01
1	TIGRP2P8049_rs9045277	9696341	29	A	G	0.108	-7.348693e-03	8.232877e-03	6.406978e+02	1.000000e+05	3.723518e-01
1	BICF2G630711388	9720002	0	A	G	0.014	5.060929e-04	2.274124e-02	6.403173e+02	1.000000e+05	9.822508e-01
1	BICF2P821731	9728738	0	G	A	0.382	1.457706e-03	5.772272e-03	6.403744e+02	1.000000e+05	8.006950e-01
1	TIGRP2P8074_rs9169598	9741629	0	A	G	0.314	4.789021e-03	5.926871e-03	6.406472e+02	1.000000e+05	4.193325e-01
1	BICF2P741988	9752154	0	A	C	0.271	-2.482063e-03	5.958076e-03	6.403753e+02	1.000000e+05	6.770972e-01
1	BICF2P962214	9777156	0	C	G	0.066	1.307383e-03	1.141857e-02	6.403248e+02	1.000000e+05	9.088746e-01
1	TIGRP2P8092_rs9196836	9812380	1	A	G	0.377	-1.400393e-02	6.284359e-03	6.429286e+02	1.000000e+05	2.614673e-02
1	BICF2S23153877	9826231	1	G	A	0.481	-8.093529e-03	5.662324e-03	6.413657e+02	1.000000e+05	1.533097e-01
1	BICF2S23514499	9834647	0	A	G	0.307	-3.377628e-03	5.962996e-03	6.404731e+02	1.000000e+05	5.712675e-01
1	BICF2S23337618	9862442	0	A	C	0.358	5.633896e-03	5.832728e-03	6.407979e+02	1.000000e+05	3.343956e-01
1	BICF2G630711446	9875555	0	A	G	0.490	-8.332096e-03	5.870569e-03	6.413885e+02	1.000000e+05	1.562212e-01
1	BICF2G630711451	9882263	0	G	A	0.413	-1.342899e-02	5.990073e-03	6.429393e+02	1.000000e+05	2.525689e-02
1	BICF2S23738428	9897935	7	T	A	0.495	-6.323028e-03	5.703843e-03	6.409956e+02	1.000000e+05	2.679721e-01
1	BICF2G630711453	9909273	0	A	T	0.012	-3.718902e-03	2.446767e-02	6.403371e+02	1.000000e+05	8.792332e-01
1	BICF2S23453035	9961779	0	G	C	0.266	-1.236162e-02	6.537850e-03	6.421801e+02	1.000000e+05	5.903368e-02
1	BICF2G630711456	9968034	17	A	T	0.275	-7.791748e-03	6.655024e-03	6.411254e+02	1.000000e+05	2.420429e-01
1	BICF2G630711458	9969789	0	G	A	0.278	-7.283298e-03	6.653781e-03	6.410582e+02	1.000000e+05	2.740336e-01
1	BICF2G630711460	10001661	0	G	A	0.053	2.423845e-03	1.180960e-02	6.403704e+02	1.000000e+05	8.374367e-01
1	TIGRP2P8121_rs9090075	10008027	3	A	G	0.488	-2.068587e-03	5.491336e-03	6.404039e+02	1.000000e+05	7.065014e-01
1	BICF2G630711464	10027540	4	G	A	0.223	-2.537386e-03	6.914418e-03	6.404491e+02	1.000000e+05	7.137431e-01
1	BICF2G630711494	10060855	2	A	G	0.294	-3.859594e-03	6.328004e-03	6.405574e+02	1.000000e+05	5.420950e-01
1	BICF2G630711497	10064727	1	C	A	0.293	-1.246037e-03	6.314055e-03	6.403895e+02	1.000000e+05	8.436115e-01
1	BICF2S2322427	10093579	0	A	C	0.249	1.168813e-02	6.808904e-03	6.418902e+02	1.000000e+05	8.646026e-02
1	BICF2P763897	10099935	26	A	G	0.334	-9.376340e-03	5.841572e-03	6.416202e+02	1.000000e+05	1.088855e-01
1	BICF2P701385	10107282	1	A	G	0.335	-9.641736e-03	5.809750e-03	6.417109e+02	1.000000e+05	9.741129e-02
1	BICF2G630711539	10214038	15	A	C	0.417	2.258730e-03	5.576659e-03	6.403978e+02	1.000000e+05	6.855672e-01
1	BICF2G630711540	10231948	0	G	A	0.330	-3.587586e-03	5.817442e-03	6.404933e+02	1.000000e+05	5.376205e-01
1	BICF2G630711545	10238823	3	A	G	0.197	-4.738736e-03	6.917143e-03	6.405380e+02	1.000000e+05	4.935076e-01
1	BICF2G630711562	10255636	3	G	A	0.296	-6.091574e-03	5.992888e-03	6.408145e+02	1.000000e+05	3.097300e-01
1	BICF2G630711594	10309970	0	G	A	0.438	-5.650866e-04	5.497873e-03	6.403156e+02	1.000000e+05	9.181625e-01
1	BICF2S2416695	10329292	4	A	C	0.395	1.200653e-03	5.568174e-03	6.403587e+02	1.000000e+05	8.293357e-01
1	BICF2G630711607	10341135	0	A	G	0.427	5.472526e-03	5.456285e-03	6.408441e+02	1.000000e+05	3.161910e-01
1	BICF2S23656672	10357617	0	A	T	0.185	1.197134e-02	7.384385e-03	6.416783e+02	1.000000e+05	1.053956e-01
1	BICF2P883221	10403384	0	G	A	0.410	-2.595592e-03	5.530226e-03	6.404031e+02	1.000000e+05	6.389565e-01
1	BICF2P878157	10508512	0	G	A	0.307	-1.133122e-03	5.944581e-03	6.403623e+02	1.000000e+05	8.488787e-01
1	TIGRP2P8190_rs9076964	10549938	7	A	C	0.267	-8.751630e-03	6.341740e-03	6.412788e+02	1.000000e+05	1.679905e-01
1	chr1_10672540	10672540	2	C	A	0.219	-1.484173e-02	6.901643e-03	6.427214e+02	1.000000e+05	3.183293e-02
1	BICF2P956517	10699423	0	G	A	0.085	-8.781969e-03	9.857896e-03	6.407041e+02	1.000000e+05	3.732878e-01
1	BICF2P1008542	10756573	0	G	A	0.091	-3.328443e-03	9.741395e-03	6.403610e+02	1.000000e+05	7.326858e-01
1	BICF2P1014047	10780593	7	G	A	0.287	-5.885827e-03	6.097254e-03	6.408012e+02	1.000000e+05	3.346891e-01
1	BICF2P59100	10792454	9	A	C	0.118	-3.223176e-03	8.211844e-03	6.403852e+02	1.000000e+05	6.947962e-01
1	BICF2S23155214	10898701	11	A	C	0.293	-5.753955e-03	6.284390e-03	6.407842e+02	1.000000e+05	3.601695e-01
1	BICF2P407470	10934077	0	G	A	0.338	1.198024e-03	5.893431e-03	6.403479e+02	1.000000e+05	8.389695e-01
1	BICF2S22926875	10976955	0	A	G	0.482	-4.915682e-03	5.672917e-03	6.407594e+02	1.000000e+05	3.864796e-01
1	BICF2S2309684	11052005	3	C	A	0.303	-1.672372e-03	6.417960e-03	6.404849e+02	1.000000e+05	7.944894e-01
1	BICF2S23653590	11074423	5	G	C	0.264	-1.933294e-03	6.181292e-03	6.403445e+02	1.000000e+05	7.545446e-01
1	BICF2P387634	11091891	14	G	A	0.326	1.827922e-03	6.108953e-03	6.404623e+02	1.000000e+05	7.648538e-01
1	BICF2P258313	11097654	16	G	A	0.441	-3.604992e-03	5.722631e-03	6.406033e+02	1.000000e+05	5.289140e-01
1	TIGRP2P8291_rs8903611	11111953	5	C	A	0.108	-8.090820e-03	8.752100e-03	6.407325e+02	1.000000e+05	3.555486e-01
1	BICF2P629544	11119991	0	A	G	0.185	-2.842299e-03	7.139941e-03	6.403852e+02	1.000000e+05	6.906796e-01
1	chr1_11165907	11165907	6	G	A	0.207	1.644842e-03	6.893940e-03	6.403674e+02	1.000000e+05	8.114859e-01
1	chr1_11166635	11166635	27	G	A	0.495	1.014420e-04	5.654118e-03	6.403078e+02	1.000000e+05	9.856904e-01
1	chr1_11167678	11167678	0	G	A	0.104	1.501394e-02	9.947785e-03	6.416029e+02	1.000000e+05	1.316436e-01
1	BICF2P1082366	11167979	0	A	G	0.295	1.945166e-03	5.983775e-03	6.403627e+02	1.000000e+05	7.452149e-01
1	chr1_11168555	11168555	0	A	G	0.102	2.186519e-02	9.961760e-03	6.428645e+02	1.000000e+05	2.847126e-02
1	BICF2S22961686	11187180	2	C	A	0.311	-1.043491e-03	5.915051e-03	6.403685e+02	1.000000e+05	8.600166e-01
1	BICF2P304894	11286624	25	C	A	0.497	5.816246e-03	5.683680e-03	6.408580e+02	1.000000e+05	3.064799e-01
1	BICF2P258539	11368842	0	A	G	0.220	-1.387785e-02	6.491963e-03	6.426175e+02	1.000000e+05	3.285933e-02
1	TIGRP2P8373_rs8521226	11418720	0	G	A	0.305	-7.489531e-04	5.781933e-03	6.402914e+02	1.000000e+05	8.969699e-01
1	BICF2S23453352	11457128	14	A	G	0.028	8.505187e-03	1.589939e-02	6.404149e+02	1.000000e+05	5.928489e-01
1	BICF2S23910124	11465332	0	A	C	0.056	-4.818195e-03	1.156013e-02	6.403690e+02	1.000000e+05	6.769464e-01
1	TIGRP2P8419_rs8959368	11497808	8	G	A	0.315	1.367491e-03	5.948184e-03	6.403642e+02	1.000000e+05	8.182309e-01
1	BICF2S23412474	11523463	0	A	G	0.341	7.016803e-03	5.774107e-03	6.410841e+02	1.000000e+05	2.246596e-01
1	BICF2P1108272	11539753	2	A	G	0.451	-6.199039e-03	5.748806e-03	6.409653e+02	1.000000e+05	2.812337e-01
1	BICF2P631496	11564083	7	A	G	0.150	-5.799142e-03	7.577665e-03	6.406064e+02	1.000000e+05	4.443337e-01
1	BICF2P356018	11601253	1	G	A	0.074	-4.139505e-04	1.151400e-02	6.404037e+02	1.000000e+05	9.713301e-01
1	BICF2S2369046	11629081	3	G	A	0.311	-5.936117e-03	5.755788e-03	6.408545e+02	1.000000e+05	3.027137e-01
1	BICF2S23534100	11653215	4	G	A	0.403	-5.653340e-03	5.740501e-03	6.408515e+02	1.000000e+05	3.250273e-01
1	BICF2P6662	11679629	3	G	A	0.278	2.214783e-03	6.090714e-03	6.403674e+02	1.000000e+05	7.162332e-01
1	BICF2P1277523	11708684	14	A	G	0.406	-1.043011e-03	5.701726e-03	6.403559e+02	1.000000e+05	8.549024e-01
1	BICF2P779428	11730119	7	G	A	0.480	1.703160e-04	5.823105e-03	6.403637e+02	1.000000e+05	9.766742e-01
1	BICF2P576377	11759885	4	G	A	0.473	2.467405e-03	5.999170e-03	6.405026e+02	1.000000e+05	6.809749e-01
1	BICF2S23114218	11774784	11	A	G	0.418	2.427168e-03	5.859408e-03	6.404081e+02	1.000000e+05	6.788193e-01
1	BICF2P340398	11779243	0	A	G	0.349	2.922979e-03	6.084755e-03	6.404662e+02	1.000000e+05	6.310971e-01
1	BICF2P654352	11834885	0	A	G	0.066	1.236886e-02	1.049863e-02	6.409987e+02	1.000000e+05	2.391088e-01
1	TIGRP2P8517_rs8894908	11844563	3	A	G	0.418	-3.079610e-04	5.810754e-03	6.403438e+02	1.000000e+05	9.577471e-01
1	BICF2S23013314	11875141	1	C	G	0.202	4.502053e-03	6.749915e-03	6.405588e+02	1.000000e+05	5.049876e-01
1	TIGRP2P8538_rs8853941	11884008	1	G	A	0.434	1.576730e-03	5.788296e-03	6.403851e+02	1.000000e+05	7.853886e-01
1	TIGRP2P8553_rs8392830	11946797	0	G	A	0.106	-2.495149e-03	9.474798e-03	6.404476e+02	1.000000e+05	7.923553e-01
1	TIGRP2P8555_rs8792137	11951448	6	A	G	0.466	4.011645e-03	5.539012e-03	6.405943e+02	1.000000e+05	4.691332e-01
1	BICF2P137576	11981850	5	G	A	0.297	7.809087e-03	5.850681e-03	6.412106e+02	1.000000e+05	1.823635e-01
1	BICF2S23214790	12007076	3	G	A	0.241	1.037291e-02	6.249297e-03	6.417009e+02	1.000000e+05	9.735621e-02
1	BICF2P1401451	12024782	0	A	G	0.191	1.312993e-02	6.866874e-03	6.421697e+02	1.000000e+05	5.624262e-02
1	BICF2P107320	12046335	15	A	G	0.113	-5.924654e-03	9.537470e-03	6.406418e+02	1.000000e+05	5.346556e-01
1	TIGRP2P8605_rs8516721	12055950	6	A	G	0.487	3.537201e-03	5.556469e-03	6.405558e+02	1.000000e+05	5.245824e-01
1	TIGRP2P8633_rs8991340	12101184	6	C	A	0.477	2.742430e-03	5.627081e-03	6.404687e+02	1.000000e+05	6.261416e-01
1	TIGRP2P15313_rs9161584	12124292	3	G	A	0.334	3.503464e-03	6.047747e-03	6.405887e+02	1.000000e+05	5.625577e-01
1	BICF2P1162632	12144103	4	C	A	0.236	1.170240e-03	6.632369e-03	6.403617e+02	1.000000e+05	8.599923e-01
1	BICF2P301927	12156624	15	G	A	0.380	-5.595031e-04	5.892763e-03	6.403168e+02	1.000000e+05	9.243815e-01
1	chr1_12239369	12239369	0	G	A	0.474	-8.173029e-03	5.642527e-03	6.413886e+02	1.000000e+05	1.478976e-01
1	BICF2P630488	12267375	2	A	T	0.219	-4.259662e-03	7.128954e-03	6.406175e+02	1.000000e+05	5.503409e-01
1	BICF2P630489	12268168	4	G	A	0.292	1.978241e-03	5.956400e-03	6.403629e+02	1.000000e+05	7.398899e-01
1	BICF2P1045220	12292936	2	A	G	0.328	-6.666849e-04	6.117256e-03	6.403659e+02	1.000000e+05	9.132437e-01
1	TIGRP2P15426_rs8702677	12305086	0	A	G	0.299	2.547863e-03	6.163983e-03	6.404169e+02	1.000000e+05	6.794690e-01
1	BICF2P1293785	12326997	3	G	A	0.055	-1.712862e-03	1.187663e-02	6.403100e+02	1.000000e+05	8.853640e-01
1	BICF2P682714	12395859	3	G	A	0.029	-8.551229e-03	1.620836e-02	6.404280e+02	1.000000e+05	5.979437e-01
1	BICF2S23530860	12416079	9	C	A	0.084	5.060466e-03	9.689875e-03	6.404388e+02	1.000000e+05	6.016534e-01
1	BICF2P296037	12470251	11	A	G	0.469	-1.118735e-02	5.917448e-03	6.421777e+02	1.000000e+05	5.906137e-02
1	BICF2P606025	12515484	7	A	G	0.279	6.604451e-03	6.396336e-03	6.408523e+02	1.000000e+05	3.021488e-01
1	BICF2S23727748	12674746	2	A	G	0.223	-3.585895e-03	6.689539e-03	6.405034e+02	1.000000e+05	5.920840e-01
1	BICF2P1166615	12703724	7	G	A	0.157	1.473589e-02	7.999304e-03	6.421037e+02	1.000000e+05	6.584263e-02
1	BICF2P893554	12724538	0	C	A	0.380	-1.370134e-02	5.794634e-03	6.431676e+02	1.000000e+05	1.830516e-02
1	BICF2P1077045	12732415	0	G	A	0.341	-1.539647e-02	6.124609e-03	6.435416e+02	1.000000e+05	1.214680e-02
1	BICF2P730971	12745113	0	A	G	0.073	-2.071397e-03	1.042173e-02	6.403559e+02	1.000000e+05	8.425055e-01
1	BICF2P422182	12752045	0	G	C	0.265	-1.190115e-02	6.370387e-03	6.421058e+02	1.000000e+05	6.211852e-02
1	BICF2P248994	12829696	0	A	G	0.201	7.993378e-03	6.495277e-03	6.410511e+02	1.000000e+05	2.188361e-01
1	BICF2P363287	12831740	0	A	G	0.292	7.029207e-03	5.976141e-03	6.409925e+02	1.000000e+05	2.398781e-01
1	BICF2P669790	12843349	0	G	A	0.362	8.568020e-03	5.696606e-03	6.414320e+02	1.000000e+05	1.329816e-01
1	BICF2P1384375	12863961	0	G	A	0.385	8.033376e-03	5.583339e-03	6.413433e+02	1.000000e+05	1.506149e-01
1	BICF2S23016406	12868228	0	A	G	0.282	1.026201e-02	6.182805e-03	6.417239e+02	1.000000e+05	9.737342e-02
1	BICF2P869436	12880943	1	T	A	0.237	-8.645114e-04	6.543378e-03	6.403597e+02	1.000000e+05	8.949243e-01
1	BICF2P705124	12891091	0	A	T	0.010	1.089650e-02	2.765235e-02	6.403904e+02	1.000000e+05	6.936522e-01
1	BICF2P428432	12926259	0	A	G	0.010	1.089650e-02	2.765235e-02	6.403904e+02	1.000000e+05	6.936522e-01
1	BICF2P636842	12946001	0	A	G	0.450	6.247642e-03	5.523490e-03	6.409831e+02	1.000000e+05	2.583677e-01
1	BICF2P662198	12954634	0	A	G	0.126	-9.720882e-04	8.340901e-03	6.403296e+02	1.000000e+05	9.072516e-01
1	TIGRP2P15612_rs8932092	12960312	0	A	G	0.012	1.628571e-02	2.603995e-02	6.405059e+02	1.000000e+05	5.318879e-01
1	BICF2P1171448	12978143	0	A	G	0.254	2.894654e-04	6.461033e-03	6.403271e+02	1.000000e+05	9.642771e-01
1	BICF2P79987	12985295	3	G	A	0.252	4.168817e-04	6.459651e-03	6.403233e+02	1.000000e+05	9.485602e-01
1	BICF2P745908	13003212	1	G	A	0.300	-1.617367e-03	6.135299e-03	6.403610e+02	1.000000e+05	7.921467e-01
1	BICF2P745909	13004908	0	A	C	0.136	1.356759e-03	8.023448e-03	6.403085e+02	1.000000e+05	8.657635e-01
1	BICF2P928162	13022592	1	A	G	0.069	1.065391e-02	1.154949e-02	6.408048e+02	1.000000e+05	3.565824e-01
1	TIGRP2P15670_rs9208301	13032121	0	G	A	0.069	1.079947e-02	1.154475e-02	6.408165e+02	1.000000e+05	3.498558e-01
1	TIGRP2P15677_rs8806610	13044677	0	A	G	0.188	-3.379543e-04	7.229516e-03	6.403222e+02	1.000000e+05	9.627276e-01
1	BICF2P1170079	13047397	0	A	G	0.058	9.638349e-03	1.291712e-02	6.406967e+02	1.000000e+05	4.557959e-01
1	TIGRP2P15681_rs8498499	13057467	0	G	A	0.417	-7.696771e-03	5.651499e-03	6.412377e+02	1.000000e+05	1.736327e-01
1	BICF2S23258050	13065849	1	G	A	0.373	-3.497954e-03	5.836942e-03	6.405024e+02	1.000000e+05	5.491655e-01
1	BICF2P584048	13085178	2	A	C	0.283	-1.200419e-03	6.302204e-03	6.403619e+02	1.000000e+05	8.489869e-01
1	BICF2P1008939	13104855	0	A	G	0.089	-1.001395e-02	9.653670e-03	6.408929e+02	1.000000e+05	2.999159e-01
1	BICF2P369301	13115587	0	G	A	0.309	-3.678525e-03	5.978469e-03	6.405214e+02	1.000000e+05	5.385435e-01
1	BICF2P863469	13128683	0	C	A	0.338	8.404659e-04	6.053349e-03	6.403776e+02	1.000000e+05	8.896109e-01
1	BICF2P846867	13132232	0	A	G	0.418	-3.531544e-03	5.549415e-03	6.405225e+02	1.000000e+05	5.247193e-01
1	BICF2P534733	13137512	0	A	C	0.132	-2.002586e-02	8.027624e-03	6.434384e+02	1.000000e+05	1.282023e-02
1	BICF2S2361901	13178719	0	G	A	0.142	-1.734127e-02	8.193189e-03	6.425930e+02	1.000000e+05	3.462228e-02
1	BICF2P1260680	13214008	0	G	A	0.033	1.505565e-02	1.497028e-02	6.407813e+02	1.000000e+05	3.148783e-01
1	chr1_13223245	13223245	0	G	A	0.011	2.058629e-02	2.569658e-02	6.405902e+02	1.000000e+05	4.233066e-01
1	chr1_13223302	13223302	8	A	G	0.203	-5.645957e-03	6.687676e-03	6.406697e+02	1.000000e+05	3.988045e-01
1	chr1_13223502	13223502	0	G	A	0.208	-4.411024e-03	6.588021e-03	6.405395e+02	1.000000e+05	5.033464e-01
1	chr1_13234133	13234133	3	C	A	0.016	-2.289381e-02	2.137093e-02	6.408677e+02	1.000000e+05	2.843925e-01
1	chr1_13234246	13234246	0	G	A	0.036	-4.878334e-03	1.445717e-02	6.403673e+02	1.000000e+05	7.358831e-01
1	chr1_13234676	13234676	0	A	G	0.030	1.953825e-04	1.571087e-02	6.402992e+02	1.000000e+05	9.900809e-01
1	BICF2S2397446	13239142	0	A	G	0.018	-2.568877e-02	2.028794e-02	6.410961e+02	1.000000e+05	2.058258e-01
1	chr1_13260261	13260261	0	I	D	0.022	-3.723111e-03	1.795802e-02	6.403253e+02	1.000000e+05	8.358130e-01
1	BICF2S24112448	13266679	0	G	A	0.037	1.110234e-02	1.406272e-02	6.406261e+02	1.000000e+05	4.300732e-01
1	BICF2S23337862	13283523	1	A	G	0.106	2.111642e-03	8.750371e-03	6.403995e+02	1.000000e+05	8.093719e-01
1	BICF2S23762436	13298012	0	G	A	0.076	2.311976e-03	9.707978e-03	6.402883e+02	1.000000e+05	8.118272e-01
1	BICF2S23422980	13331028	0	A	C	0.208	-1.130366e-02	6.939441e-03	6.416931e+02	1.000000e+05	1.037480e-01
1	chr1_13336245	13336245	1	G	A	0.066	2.623875e-03	1.064428e-02	6.403097e+02	1.000000e+05	8.053572e-01
1	BICF2S23445823	13347614	0	A	G	0.208	-1.091917e-02	6.975235e-03	6.415938e+02	1.000000e+05	1.179004e-01
1	TIGRP2P15720_rs8799784	13355961	0	G	A	0.152	1.099848e-02	7.407511e-03	6.413647e+02	1.000000e+05	1.380179e-01
1	BICF2P1372927	13369932	0	A	G	0.434	-5.485114e-03	5.551607e-03	6.408605e+02	1.000000e+05	3.234555e-01
1	BICF2S23354689	13375903	0	G	A	0.267	2.518300e-03	6.429546e-03	6.404452e+02	1.000000e+05	6.954071e-01
1	BICF2P897678	13385246	0	A	G	0.291	5.597514e-03	5.987222e-03	6.407756e+02	1.000000e+05	3.501312e-01
1	BICF2P1346707	13412399	0	A	G	0.317	6.588113e-03	6.414895e-03	6.409981e+02	1.000000e+05	3.047456e-01
1	BICF2P1409469	13428072	0	G	A	0.327	6.890351e-03	6.358307e-03	6.410634e+02	1.000000e+05	2.788513e-01
1	BICF2S23661189	13431034	0	A	G	0.452	-6.329014e-03	5.749226e-03	6.410169e+02	1.000000e+05	2.713116e-01
1	BICF2P342283	13446742	0	A	G	0.448	-4.263851e-03	5.516698e-03	6.406638e+02	1.000000e+05	4.398220e-01
1	BICF2P898749	13454177	0	A	G	0.448	-4.263851e-03	5.516698e-03	6.406638e+02	1.000000e+05	4.398220e-01
1	BICF2P1362061	13463880	1	A	T	0.432	4.304163e-03	5.633650e-03	6.406628e+02	1.000000e+05	4.450982e-01
1	chr1_13466714	13466714	0	A	C	0.096	8.385761e-03	8.629299e-03	6.407391e+02	1.000000e+05	3.314699e-01
1	chr1_13471714	13471714	0	C	A	0.446	-1.981193e-03	5.494453e-03	6.404272e+02	1.000000e+05	7.185131e-01
1	BICF2P561513	13471855	1	G	C	0.350	-6.035773e-03	6.028485e-03	6.409012e+02	1.000000e+05	3.170441e-01
1	BICF2P1240331	13478424	0	A	G	0.433	4.046746e-03	5.636378e-03	6.406275e+02	1.000000e+05	4.729966e-01
1	chr1_13481722	13481722	0	G	A	0.077	9.038947e-03	9.657137e-03	6.407132e+02	1.000000e+05	3.495772e-01
1	BICF2P1038853	13493435	0	C	G	0.326	2.736101e-03	5.783164e-03	6.404609e+02	1.000000e+05	6.362668e-01
1	BICF2P1038854	13493609	0	A	G	0.195	-2.625417e-03	7.050464e-03	6.404346e+02	1.000000e+05	7.097173e-01
1	chr1_13495946	13495946	0	C	A	0.181	-2.041880e-03	7.354408e-03	6.404202e+02	1.000000e+05	7.813639e-01
1	chr1_13505603	13505603	4	G	A	0.161	-5.037058e-03	7.757652e-03	6.406129e+02	1.000000e+05	5.163392e-01
1	BICF2S23513984	13506057	0	A	C	0.265	-1.126071e-03	6.225934e-03	6.403589e+02	1.000000e+05	8.565195e-01
1	chr1_13526109	13526109	0	A	G	0.015	3.036546e-02	2.251486e-02	6.411935e+02	1.000000e+05	1.778392e-01
1	BICF2P1035482	13554172	0	A	G	0.421	-7.694828e-03	5.703640e-03	6.412900e+02	1.000000e+05	1.777034e-01
1	BICF2P263531	13560487	0	G	A	0.216	5.833355e-03	6.678684e-03	6.407176e+02	1.000000e+05	3.827049e-01
1	TIGRP2P15804_rs9196392	13567459	0	A	G	0.109	-5.411999e-03	9.243652e-03	6.405804e+02	1.000000e+05	5.583967e-01
1	BICF2S23454139	13568168	0	G	A	0.408	7.396375e-03	5.590668e-03	6.411928e+02	1.000000e+05	1.862375e-01
1	BICF2P352064	13585953	0	A	G	0.446	4.693645e-03	5.591898e-03	6.406691e+02	1.000000e+05	4.015279e-01
1	BICF2P404481	13590516	1	A	G	0.394	3.605586e-03	5.674671e-03	6.405222e+02	1.000000e+05	5.253701e-01
1	TIGRP2P15814_rs9074722	13601070	0	A	C	0.447	4.866158e-03	5.593711e-03	6.406961e+02	1.000000e+05	3.846109e-01
1	TIGRP2P15816_rs9114166	13610738	0	A	C	0.447	4.866158e-03	5.593711e-03	6.406961e+02	1.000000e+05	3.846109e-01
1	TIGRP2P15823_rs9099765	13629913	0	A	G	0.394	3.058797e-03	5.652140e-03	6.404655e+02	1.000000e+05	5.885453e-01
1	BICF2P326224	13635403	0	G	A	0.443	3.597571e-03	5.601820e-03	6.405235e+02	1.000000e+05	5.209272e-01
1	chr1_13693007	13693007	0	G	A	0.059	-6.371142e-03	1.098657e-02	6.404612e+02	1.000000e+05	5.621520e-01
1	chr1_13695455	13695455	0	A	C	0.059	-6.371142e-03	1.098657e-02	6.404612e+02	1.000000e+05	5.621520e-01
1	chr1_13717827	13717827	0	G	A	0.025	-3.131016e-02	1.701259e-02	6.420366e+02	1.000000e+05	6.609710e-02
1	BICF2P1079359	13723229	0	A	G	0.106	1.239390e-02	9.033393e-03	6.413021e+02	1.000000e+05	1.704650e-01
1	chr1_13723779	13723779	0	A	G	0.031	-1.132255e-02	1.510785e-02	6.405707e+02	1.000000e+05	4.538187e-01
1	chr1_13734423	13734423	0	C	A	0.199	-9.267900e-03	6.991332e-03	6.412266e+02	1.000000e+05	1.853610e-01
1	TIGRP2P15838_rs8801024	13759668	0	G	A	0.360	-2.660841e-03	5.945804e-03	6.404749e+02	1.000000e+05	6.546301e-01
1	BICF2P426201	13773492	4	C	A	0.321	-3.425417e-03	6.018198e-03	6.404924e+02	1.000000e+05	5.694044e-01
1	BICF2P46311	13798565	0	G	A	0.025	2.410919e-02	1.747860e-02	6.412754e+02	1.000000e+05	1.681906e-01
1	BICF2P694207	13805012	0	A	G	0.389	-1.072964e-03	5.797032e-03	6.403769e+02	1.000000e+05	8.532089e-01
1	BICF2P622051	13822697	0	A	C	0.166	3.547770e-03	7.464568e-03	6.404755e+02	1.000000e+05	6.347228e-01
1	BICF2P993746	13829372	0	A	G	0.376	3.251619e-03	5.646634e-03	6.404847e+02	1.000000e+05	5.648862e-01
1	BICF2S2436535	13842621	0	C	A	0.398	6.268620e-05	5.656519e-03	6.403359e+02	1.000000e+05	9.911608e-01
1	BICF2P396242	13857178	0	G	A	0.288	-3.977349e-03	6.023034e-03	6.405492e+02	1.000000e+05	5.092250e-01
1	BICF2S22916306	13861908	0	A	G	0.214	4.229355e-04	7.193443e-03	6.404354e+02	1.000000e+05	9.531312e-01
1	BICF2P940553	13873480	0	G	A	0.487	1.961682e-03	5.511275e-03	6.403876e+02	1.000000e+05	7.219842e-01
1	TIGRP2P15885_rs8570710	13898860	0	G	A	0.054	3.109625e-03	1.156885e-02	6.403123e+02	1.000000e+05	7.881619e-01
1	BICF2P736091	13901500	0	G	A	0.158	2.559274e-03	7.483622e-03	6.403919e+02	1.000000e+05	7.324578e-01
1	BICF2S23236635	13901704	4	A	G	0.036	-1.239705e-04	1.383858e-02	6.402589e+02	1.000000e+05	9.928547e-01
1	chr1_13901894	13901894	2	I	D	0.297	2.239954e-03	6.250851e-03	6.404704e+02	1.000000e+05	7.201854e-01
1	chr1_13902044	13902044	0	G	A	0.240	-1.960249e-03	6.363768e-03	6.403812e+02	1.000000e+05	7.581417e-01
1	chr1_13902336	13902336	0	A	G	0.016	-1.536823e-02	2.101264e-02	6.405626e+02	1.000000e+05	4.647721e-01
1	chr1_13902575	13902575	0	A	G	0.239	-2.130333e-03	6.374480e-03	6.403912e+02	1.000000e+05	7.383229e-01
1	chr1_13903333	13903333	0	D	I	0.053	-2.336643e-03	1.175411e-02	6.403308e+02	1.000000e+05	8.424773e-01
1	chr1_13903421	13903421	0	D	I	0.102	-9.039278e-04	9.087684e-03	6.403074e+02	1.000000e+05	9.207934e-01
1	BICF2P141254	13912699	0	A	G	0.056	-4.447120e-03	1.108796e-02	6.403938e+02	1.000000e+05	6.884765e-01
1	BICF2P647658	13932790	0	A	G	0.104	5.262611e-04	8.271713e-03	6.402799e+02	1.000000e+05	9.492881e-01
1	BICF2S23635165	13963437	0	A	G	0.215	-7.016348e-03	7.149774e-03	6.409296e+02	1.000000e+05	3.267378e-01
1	BICF2P160224	13966852	0	G	A	0.271	-4.312978e-03	6.339839e-03	6.405853e+02	1.000000e+05	4.965228e-01
1	BICF2P460868	13987701	0	A	G	0.241	7.092225e-03	6.454733e-03	6.409983e+02	1.000000e+05	2.722187e-01
1	BICF2P252171	14000177	1	A	G	0.474	7.009526e-03	5.481439e-03	6.411409e+02	1.000000e+05	2.013662e-01
1	TIGRP2P15911_rs8826086	14025015	0	G	A	0.201	1.454370e-03	7.099789e-03	6.403929e+02	1.000000e+05	8.377465e-01
1	chr1_14027995	14027995	0	A	G	0.020	6.772978e-03	1.965437e-02	6.403691e+02	1.000000e+05	7.304872e-01
1	chr1_14028097	14028097	0	A	G	0.020	6.772978e-03	1.965437e-02	6.403691e+02	1.000000e+05	7.304872e-01
1	chr1_14028546	14028546	0	A	T	0.191	2.155616e-03	6.932483e-03	6.403899e+02	1.000000e+05	7.559281e-01
1	chr1_14028691	14028691	1	A	G	0.191	2.296695e-03	6.930997e-03	6.403960e+02	1.000000e+05	7.404594e-01
1	BICF2P102423	14038517	0	A	G	0.147	-4.916845e-03	7.674341e-03	6.405451e+02	1.000000e+05	5.219194e-01
1	TIGRP2P15921_rs9035080	14051040	0	G	A	0.307	-8.828089e-03	6.193483e-03	6.413812e+02	1.000000e+05	1.544564e-01
1	TIGRP2P15926_rs8935881	14058776	0	A	G	0.341	-6.369921e-03	5.918549e-03	6.409196e+02	1.000000e+05	2.821503e-01
1	BICF2S22943775	14089087	0	G	A	0.484	-4.994597e-03	5.459271e-03	6.407479e+02	1.000000e+05	3.605426e-01
1	BICF2P300536	14100367	0	G	A	0.288	-7.177486e-03	6.304704e-03	6.410071e+02	1.000000e+05	2.552978e-01
1	BICF2P69061	14120734	0	A	G	0.474	-5.024206e-03	5.812863e-03	6.407876e+02	1.000000e+05	3.876814e-01
1	BICF2P931019	14124297	1	A	G	0.339	-6.807809e-03	6.225372e-03	6.410039e+02	1.000000e+05	2.744947e-01
1	BICF2P172990	14133089	0	G	A	0.339	-6.963927e-03	6.238839e-03	6.410286e+02	1.000000e+05	2.646796e-01
1	TIGRP2P15939_rs8638348	14154296	0	A	G	0.351	1.229494e-03	5.779827e-03	6.403669e+02	1.000000e+05	8.316010e-01
1	TIGRP2P15940_rs9048842	14171000	0	G	A	0.403	-9.860972e-03	6.148129e-03	6.417549e+02	1.000000e+05	1.091514e-01
1	BICF2P1166345	14173454	0	G	A	0.345	-6.887974e-03	6.149306e-03	6.410247e+02	1.000000e+05	2.630151e-01
1	TIGRP2P15943_rs9090365	14187541	0	G	A	0.345	-6.887974e-03	6.149306e-03	6.410247e+02	1.000000e+05	2.630151e-01
1	TIGRP2P15945_rs8794906	14201871	0	G	A	0.166	1.128932e-02	8.334531e-03	6.414338e+02	1.000000e+05	1.759713e-01
1	BICF2S2334324	14217295	0	G	A	0.436	-7.751352e-03	6.073131e-03	6.412868e+02	1.000000e+05	2.022264e-01
1	BICF2S23115010	14226811	8	C	A	0.192	1.009031e-02	7.718976e-03	6.413196e+02	1.000000e+05	1.915367e-01
1	BICF2S23057675	14231717	0	G	A	0.096	6.229552e-03	1.024433e-02	6.406094e+02	1.000000e+05	5.433040e-01
1	BICF2S23515973	14248782	0	T	A	0.207	7.850524e-04	6.687721e-03	6.403367e+02	1.000000e+05	9.065843e-01
1	BICF2S23524163	14252712	0	A	C	0.144	2.789669e-03	7.481953e-03	6.403780e+02	1.000000e+05	7.093617e-01
1	BICF2S23147946	14281609	0	A	G	0.339	-3.365403e-04	5.842749e-03	6.404051e+02	1.000000e+05	9.540826e-01
1	BICF2P213116	14287726	0	C	A	0.101	-6.464214e-03	9.577315e-03	6.406389e+02	1.000000e+05	4.999122e-01
1	BICF2P701631	14323114	0	A	G	0.035	-3.381604e-04	1.455400e-02	6.403197e+02	1.000000e+05	9.814690e-01
1	BICF2S23638404	14333504	0	A	G	0.412	6.876606e-03	5.794600e-03	6.410520e+02	1.000000e+05	2.357059e-01
1	BICF2S23031795	14346372	0	A	G	0.033	3.239782e-03	1.396448e-02	6.402898e+02	1.000000e+05	8.165991e-01
1	BICF2P956985	14378509	0	G	A	0.161	4.570750e-03	7.483895e-03	6.405143e+02	1.000000e+05	5.415509e-01
1	BICF2P985873	14389797	1	A	G	0.443	3.806903e-03	5.632468e-03	6.405715e+02	1.000000e+05	4.993187e-01
1	BICF2P510074	14391559	0	G	A	0.449	-5.663040e-03	5.547376e-03	6.408503e+02	1.000000e+05	3.076498e-01
1	BICF2S23346814	14402319	0	G	A	0.174	-4.334903e-03	7.375032e-03	6.405094e+02	1.000000e+05	5.568537e-01
1	BICF2S22944621	14416073	0	G	A	0.227	-1.103277e-02	6.635845e-03	6.416887e+02	1.000000e+05	9.680378e-02
1	BICF2S2293000	14456169	0	G	A	0.298	4.737146e-03	6.188600e-03	6.406534e+02	1.000000e+05	4.442331e-01
1	BICF2P1036859	14465969	2	C	A	0.351	-5.430731e-03	6.144562e-03	6.408033e+02	1.000000e+05	3.770686e-01
1	BICF2P1307086	14472225	0	A	G	0.438	5.382162e-03	5.513530e-03	6.408171e+02	1.000000e+05	3.292887e-01
1	TIGRP2P16004_rs9234951	14484107	0	A	G	0.362	-2.583928e-03	5.884211e-03	6.404968e+02	1.000000e+05	6.606927e-01
1	TIGRP2P16009_rs9126768	14488488	7	G	A	0.339	-8.719585e-04	6.067165e-03	6.404352e+02	1.000000e+05	8.857615e-01
1	chr1_14503912	14503912	17	A	G	0.395	-2.953281e-03	6.070317e-03	6.405144e+02	1.000000e+05	6.267444e-01
1	BICF2S23311738	14507952	0	G	A	0.250	4.492957e-03	6.795586e-03	6.406620e+02	1.000000e+05	5.087110e-01
1	chr1_14517554	14517554	15	G	A	0.103	5.043067e-04	9.306543e-03	6.403558e+02	1.000000e+05	9.567993e-01
1	BICF2P221798	14526630	0	A	G	0.163	9.658514e-04	7.361044e-03	6.403266e+02	1.000000e+05	8.956429e-01
1	BICF2S23537870	14534509	0	A	G	0.237	2.064679e-03	6.661993e-03	6.404039e+02	1.000000e+05	7.567072e-01
1	chr1_14535980	14535980	0	A	G	0.156	7.322444e-03	7.583275e-03	6.408150e+02	1.000000e+05	3.345489e-01
1	chr1_14536842	14536842	1	G	A	0.405	8.380328e-03	5.840556e-03	6.414261e+02	1.000000e+05	1.517404e-01
1	BICF2P1107	14541895	2	A	G	0.068	6.027943e-03	1.038792e-02	6.404936e+02	1.000000e+05	5.618949e-01
1	BICF2P355231	14559119	0	G	A	0.411	-5.619012e-04	5.791402e-03	6.403982e+02	1.000000e+05	9.227334e-01
1	BICF2P355227	14560189	0	A	C	0.468	-3.043172e-03	5.494112e-03	6.405016e+02	1.000000e+05	5.798121e-01
1	BICF2P468796	14563023	16	G	A	0.407	-2.062746e-04	5.795344e-03	6.403917e+02	1.000000e+05	9.716161e-01
1	BICF2P739054	14594581	24	A	C	0.407	4.390059e-04	5.787964e-03	6.403940e+02	1.000000e+05	9.395599e-01
1	chr1_14614352	14614352	0	A	T	0.088	2.096648e-03	9.109983e-03	6.403112e+02	1.000000e+05	8.180383e-01
1	BICF2P612019	14615890	0	A	G	0.410	6.248917e-05	5.773537e-03	6.403912e+02	1.000000e+05	9.913672e-01
1	BICF2P694792	14651579	0	A	G	0.410	6.248917e-05	5.773537e-03	6.403912e+02	1.000000e+05	9.913672e-01
1	BICF2P523223	14673982	1	A	G	0.409	2.511626e-04	5.782447e-03	6.403920e+02	1.000000e+05	9.653659e-01
1	BICF2P1362381	14682573	1	A	C	0.243	-9.636656e-03	6.419988e-03	6.414719e+02	1.000000e+05	1.337601e-01
1	BICF2P1249574	14693619	0	A	G	0.146	7.552972e-03	7.826329e-03	6.407845e+02	1.000000e+05	3.348153e-01
1	BICF2P1319517	14708146	0	A	G	0.312	5.751287e-03	5.992990e-03	6.407934e+02	1.000000e+05	3.375266e-01
1	BICF2P621418	14718141	2	A	G	0.147	8.073704e-03	7.816624e-03	6.408516e+02	1.000000e+05	3.019840e-01
1	BICF2P1225386	14732871	1	A	G	0.466	2.245018e-03	5.531998e-03	6.404309e+02	1.000000e+05	6.849859e-01
1	BICF2P976808	14736839	0	A	G	0.467	2.494139e-03	5.527560e-03	6.404510e+02	1.000000e+05	6.519604e-01
1	BICF2P572866	14771450	0	G	A	0.467	2.448419e-03	5.534966e-03	6.404473e+02	1.000000e+05	6.583582e-01
1	BICF2P51884	14785901	0	A	G	0.467	2.448419e-03	5.534966e-03	6.404473e+02	1.000000e+05	6.583582e-01
1	chr1_14789526	14789526	0	A	G	0.013	-1.435609e-02	2.347538e-02	6.404450e+02	1.000000e+05	5.410261e-01
1	chr1_14789648	14789648	0	G	A	0.023	-1.761766e-02	1.760429e-02	6.407698e+02	1.000000e+05	3.172612e-01
1	BICF2P51875	14789870	0	A	G	0.312	5.751287e-03	5.992990e-03	6.407934e+02	1.000000e+05	3.375266e-01
1	chr1_14790538	14790538	0	A	C	0.023	-1.761766e-02	1.760429e-02	6.407698e+02	1.000000e+05	3.172612e-01
1	chr1_14792233	14792233	0	C	A	0.014	-1.634781e-02	2.300402e-02	6.405140e+02	1.000000e+05	4.775186e-01
1	chr1_14792692	14792692	0	G	A	0.132	-1.615998e-03	8.333898e-03	6.403707e+02	1.000000e+05	8.463007e-01
1	TIGRP2P16037_rs8652110	14797158	1	A	G	0.254	2.537279e-03	6.406672e-03	6.404124e+02	1.000000e+05	6.921887e-01
1	BICF2P230951	14805156	0	G	A	0.257	2.694475e-03	6.371049e-03	6.404214e+02	1.000000e+05	6.724696e-01
1	BICF2P674288	14821310	0	G	A	0.208	8.798971e-03	6.808291e-03	6.411501e+02	1.000000e+05	1.966142e-01
1	BICF2P181859	14830785	0	A	C	0.332	6.346012e-03	5.832736e-03	6.409106e+02	1.000000e+05	2.769399e-01
1	BICF2P1102627	14849733	0	C	A	0.184	-1.791224e-03	7.180816e-03	6.403836e+02	1.000000e+05	8.030833e-01
1	BICF2P646881	14855591	0	A	G	0.077	-3.465040e-03	9.885466e-03	6.404000e+02	1.000000e+05	7.260465e-01
1	TIGRP2P16053_rs9041190	14866292	0	G	A	0.493	-5.731919e-03	5.505775e-03	6.408744e+02	1.000000e+05	2.981719e-01
1	BICF2G630711645	14880841	0	G	A	0.138	2.141367e-03	7.958013e-03	6.403774e+02	1.000000e+05	7.879387e-01
1	BICF2G630711673	14892273	1	C	A	0.178	1.173277e-02	7.464719e-03	6.416122e+02	1.000000e+05	1.164213e-01
1	BICF2G630711678	14896448	0	C	A	0.224	3.081770e-03	6.657482e-03	6.404495e+02	1.000000e+05	6.435661e-01
1	BICF2S23630146	14918904	0	A	G	0.318	-5.789143e-03	6.131442e-03	6.408655e+02	1.000000e+05	3.453809e-01
1	TIGRP2P16066_rs9123992	14921247	0	A	G	0.220	-1.191974e-02	6.590346e-03	6.419472e+02	1.000000e+05	7.089746e-02
1	BICF2G630711695	14937979	0	G	A	0.349	-5.898883e-03	5.939117e-03	6.408890e+02	1.000000e+05	3.209157e-01
1	BICF2G630711711	14950539	0	G	A	0.246	2.460570e-03	6.515041e-03	6.404159e+02	1.000000e+05	7.057771e-01
1	BICF2G630711718	14956125	0	A	G	0.161	3.941479e-03	8.087240e-03	6.405548e+02	1.000000e+05	6.261365e-01
1	BICF2G630711735	14969369	2	G	A	0.176	7.916244e-03	7.162062e-03	6.409450e+02	1.000000e+05	2.693779e-01
1	BICF2P658111	14977014	0	A	G	0.368	-7.453677e-03	5.931181e-03	6.411857e+02	1.000000e+05	2.092502e-01
1	chr1_14986220	14986220	14	A	C	0.128	-7.244106e-03	8.208403e-03	6.407258e+02	1.000000e+05	3.777726e-01
1	BICF2G630711764	14988276	0	A	G	0.468	1.006371e-02	5.501357e-03	6.420280e+02	1.000000e+05	6.774378e-02
1	BICF2G630711794	15005529	0	A	G	0.078	-4.209344e-03	1.006364e-02	6.404790e+02	1.000000e+05	6.758657e-01
1	BICF2G630711817	15014153	0	A	G	0.455	1.824586e-03	5.810397e-03	6.404280e+02	1.000000e+05	7.535912e-01
1	BICF2G630711829	15031630	0	T	A	0.393	-6.359777e-03	5.731470e-03	6.409777e+02	1.000000e+05	2.675116e-01
1	TIGRP2P16085_rs8540443	15036132	0	G	A	0.276	8.310111e-04	6.121621e-03	6.403509e+02	1.000000e+05	8.920547e-01
1	BICF2P1075612	15053383	1	G	A	0.470	-3.102267e-03	5.631377e-03	6.405036e+02	1.000000e+05	5.818710e-01
1	BICF2G630711877	15057467	0	A	G	0.304	5.843053e-03	6.167197e-03	6.408173e+02	1.000000e+05	3.437151e-01
1	TIGRP2P16106_rs9076289	15080381	2	G	A	0.367	5.041202e-03	5.811604e-03	6.407196e+02	1.000000e+05	3.859759e-01
1	BICF2P276918	15098120	0	A	G	0.355	-1.086034e-02	5.831110e-03	6.420950e+02	1.000000e+05	6.292022e-02
1	BICF2G630711952	15108508	0	G	A	0.283	5.099934e-03	6.268559e-03	6.407035e+02	1.000000e+05	4.161437e-01
1	BICF2G630711956	15116966	0	C	A	0.060	-3.915537e-03	1.118230e-02	6.403759e+02	1.000000e+05	7.263192e-01
1	BICF2P1294541	15141151	0	A	G	0.021	2.361222e-02	1.852439e-02	6.410920e+02	1.000000e+05	2.028203e-01
1	BICF2G630712003	15160307	0	A	G	0.459	-2.177148e-03	5.593761e-03	6.404275e+02	1.000000e+05	6.972297e-01
1	BICF2G630712032	15172672	0	G	A	0.405	1.603471e-03	5.692188e-03	6.403961e+02	1.000000e+05	7.782526e-01
1	BICF2G630712066	15186332	15	A	G	0.294	9.278658e-03	6.814284e-03	6.414298e+02	1.000000e+05	1.737119e-01
1	BICF2G630712076	15189413	0	G	C	0.484	-3.534732e-03	5.446113e-03	6.405264e+02	1.000000e+05	5.165100e-01
1	BICF2G630712091	15199402	0	A	G	0.292	1.007613e-02	6.798826e-03	6.416015e+02	1.000000e+05	1.387438e-01
1	BICF2G630712094	15204569	0	G	A	0.292	1.007613e-02	6.798826e-03	6.416015e+02	1.000000e+05	1.387438e-01
1	BICF2S23327749	15207553	0	A	G	0.031	-6.941720e-03	1.483788e-02	6.403697e+02	1.000000e+05	6.400347e-01
1	BICF2G630712117	15218485	1	A	G	0.292	1.004642e-02	6.793907e-03	6.415954e+02	1.000000e+05	1.396235e-01
1	BICF2G630712141	15230599	0	A	C	0.292	1.007613e-02	6.798826e-03	6.416015e+02	1.000000e+05	1.387438e-01
1	BICF2G630712154	15248017	0	A	G	0.484	-3.534732e-03	5.446113e-03	6.405264e+02	1.000000e+05	5.165100e-01
1	BICF2G630712167	15266342	1	A	G	0.154	6.276431e-03	7.958196e-03	6.406767e+02	1.000000e+05	4.305475e-01
1	BICF2G630712176	15280943	0	G	A	0.013	1.341309e-02	2.241606e-02	6.405251e+02	1.000000e+05	5.497715e-01
1	BICF2G630712182	15321057	0	G	A	0.218	1.007847e-02	7.455744e-03	6.413947e+02	1.000000e+05	1.768497e-01
1	BICF2G630712185	15334319	0	A	G	0.077	-1.362703e-03	1.099107e-02	6.404034e+02	1.000000e+05	9.013616e-01
1	BICF2P1005766	15364978	0	G	A	0.482	-8.301509e-03	5.770492e-03	6.413891e+02	1.000000e+05	1.506712e-01
1	BICF2G630712191	15372503	0	G	A	0.358	-7.762454e-03	5.909553e-03	6.412119e+02	1.000000e+05	1.893958e-01
1	BICF2G630712210	15380050	1	A	G	0.222	-6.204359e-03	6.884828e-03	6.407562e+02	1.000000e+05	3.677863e-01
1	BICF2P701174	15391799	7	G	A	0.257	-6.780275e-03	6.336627e-03	6.408963e+02	1.000000e+05	2.849526e-01
1	BICF2P784323	15411076	0	A	G	0.255	-2.652042e-03	6.454366e-03	6.405050e+02	1.000000e+05	6.812680e-01
1	BICF2G630712257	15418100	0	A	G	0.183	6.659771e-04	7.166631e-03	6.403771e+02	1.000000e+05	9.259856e-01
1	BICF2G630712263	15431051	0	A	C	0.276	6.254255e-03	6.284646e-03	6.408424e+02	1.000000e+05	3.199727e-01
1	BICF2G630712269	15448285	33	A	G	0.134	1.368398e-02	8.779065e-03	6.415988e+02	1.000000e+05	1.194818e-01
1	BICF2P620330	15460515	2	A	C	0.132	-3.232112e-03	8.233535e-03	6.404312e+02	1.000000e+05	6.947584e-01
1	BICF2G630712299	15491995	0	G	A	0.444	6.870950e-03	5.781088e-03	6.411060e+02	1.000000e+05	2.349986e-01
1	BICF2G630712300	15496312	0	G	A	0.265	-8.849377e-03	6.129857e-03	6.413505e+02	1.000000e+05	1.492486e-01
1	TIGRP2P16163_rs9228354	15511136	0	G	A	0.472	7.299612e-03	5.833251e-03	6.412025e+02	1.000000e+05	2.111806e-01
1	BICF2S2357481	15517214	7	C	A	0.022	2.232128e-02	1.769566e-02	6.410846e+02	1.000000e+05	2.075518e-01
1	BICF2G630712331	15529859	0	G	A	0.409	-1.709413e-03	5.468582e-03	6.403753e+02	1.000000e+05	7.546793e-01
1	BICF2G630712362	15544090	0	A	G	0.336	-1.012259e-03	6.071022e-03	6.404153e+02	1.000000e+05	8.676220e-01
1	BICF2G630712366	15548491	0	A	G	0.494	-5.034056e-03	5.675498e-03	6.407801e+02	1.000000e+05	3.753696e-01
1	BICF2G630712387	15553192	0	G	A	0.328	-1.045076e-03	5.903190e-03	6.403598e+02	1.000000e+05	8.595274e-01
1	TIGRP2P16178_rs8530955	15566979	0	A	G	0.118	-1.191196e-02	8.639660e-03	6.413412e+02	1.000000e+05	1.683761e-01
1	BICF2G630712428	15590031	0	A	G	0.201	-1.074970e-03	6.630142e-03	6.403382e+02	1.000000e+05	8.712435e-01
1	BICF2G630712434	15598773	0	G	A	0.259	-6.213742e-03	6.178385e-03	6.408262e+02	1.000000e+05	3.148686e-01
1	BICF2G630712444	15612220	2	A	C	0.269	-7.819455e-03	6.110961e-03	6.411384e+02	1.000000e+05	2.010834e-01
1	BICF2S23112242	15624640	0	A	G	0.041	-1.231159e-02	1.408804e-02	6.406999e+02	1.000000e+05	3.824463e-01
1	BICF2P596309	15635861	0	A	G	0.095	-1.013772e-02	9.462833e-03	6.409218e+02	1.000000e+05	2.843653e-01
1	BICF2P1007324	15644107	0	A	G	0.027	1.685277e-02	1.728121e-02	6.408210e+02	1.000000e+05	3.297671e-01
1	BICF2G630712489	15658711	1	C	A	0.171	-7.984392e-03	7.430027e-03	6.409442e+02	1.000000e+05	2.828894e-01
1	BICF2G630712495	15673409	1	G	A	0.463	5.283263e-03	5.560785e-03	6.408009e+02	1.000000e+05	3.423666e-01
1	BICF2G630712506	15688491	0	A	G	0.029	-1.610863e-02	1.579550e-02	6.408154e+02	1.000000e+05	3.081359e-01
1	BICF2G630712518	15693895	0	G	A	0.085	-4.621833e-03	9.965963e-03	6.404390e+02	1.000000e+05	6.429510e-01
1	BICF2G630712527	15711918	0	G	A	0.085	-4.787694e-03	9.939053e-03	6.404475e+02	1.000000e+05	6.301539e-01
1	BICF2S23414543	15736401	0	A	G	0.187	4.988680e-03	6.832533e-03	6.405681e+02	1.000000e+05	4.655316e-01
1	BICF2G630712556	15757117	0	G	A	0.283	-1.073365e-02	6.117606e-03	6.418713e+02	1.000000e+05	7.973871e-02
1	BICF2G630712578	15770986	0	G	A	0.294	-8.179233e-03	6.057679e-03	6.412461e+02	1.000000e+05	1.773450e-01
1	TIGRP2P16213_rs8686742	15794393	0	G	A	0.212	9.731124e-03	6.811186e-03	6.413452e+02	1.000000e+05	1.535015e-01
1	BICF2G630712614	15805483	0	G	A	0.413	-6.483794e-03	5.538092e-03	6.410345e+02	1.000000e+05	2.420604e-01
1	BICF2P1171762	15816348	0	A	G	0.459	-3.481583e-03	5.474827e-03	6.405585e+02	1.000000e+05	5.250160e-01
1	BICF2G630712641	15830445	0	A	G	0.033	-5.548815e-03	1.476785e-02	6.403995e+02	1.000000e+05	7.072178e-01
1	BICF2G630712663	15840316	0	G	A	0.176	1.008415e-02	7.585587e-03	6.412680e+02	1.000000e+05	1.841202e-01
1	BICF2S23254222	15852260	0	C	A	0.260	6.480986e-03	6.466939e-03	6.409074e+02	1.000000e+05	3.165790e-01
1	BICF2G630712709	15873535	0	G	A	0.202	4.260927e-03	6.759199e-03	6.405334e+02	1.000000e+05	5.286291e-01
1	BICF2G630712750	15896352	0	G	A	0.132	5.822338e-03	8.541633e-03	6.406301e+02	1.000000e+05	4.956726e-01
1	BICF2G630712755	15900750	1	A	C	0.047	3.131569e-03	1.246326e-02	6.403396e+02	1.000000e+05	8.016778e-01
1	BICF2S23029066	15911482	0	G	A	0.342	-4.996980e-04	5.799680e-03	6.403448e+02	1.000000e+05	9.313622e-01
1	BICF2G630712777	15920290	0	A	G	0.411	-6.536081e-03	5.728650e-03	6.410290e+02	1.000000e+05	2.542513e-01
1	TIGRP2P16266_rs8700774	15920324	0	C	G	0.376	3.670387e-03	5.805526e-03	6.405595e+02	1.000000e+05	5.274310e-01
1	BICF2G630712815	15948746	0	A	G	0.147	1.047744e-03	7.685624e-03	6.403551e+02	1.000000e+05	8.916003e-01
1	BICF2G630712835	15962377	0	T	A	0.442	1.486000e-04	5.614831e-03	6.403192e+02	1.000000e+05	9.788929e-01
1	BICF2G630712851	15970326	1	C	A	0.011	6.565470e-03	2.442679e-02	6.403113e+02	1.000000e+05	7.881706e-01
1	chr1_15998040	15998040	0	G	A	0.431	-2.109521e-03	5.722251e-03	6.403763e+02	1.000000e+05	7.124895e-01
1	chr1_16002821	16002821	0	A	G	0.163	-8.783525e-03	8.117278e-03	6.410191e+02	1.000000e+05	2.795608e-01
1	chr1_16009193	16009193	6	A	T	0.301	5.764047e-03	7.244825e-03	6.409313e+02	1.000000e+05	4.265075e-01
1	BICF2S22958919	16013787	0	A	G	0.316	7.180254e-04	5.965045e-03	6.403272e+02	1.000000e+05	9.042201e-01
1	BICF2G630712884	16024354	0	G	A	0.446	7.586075e-03	5.675073e-03	6.412159e+02	1.000000e+05	1.817082e-01
1	BICF2P738529	16045803	1	G	A	0.457	-1.450542e-03	5.692702e-03	6.403750e+02	1.000000e+05	7.989408e-01
1	BICF2P1239489	16053508	7	A	G	0.474	-2.152610e-05	5.675387e-03	6.403440e+02	1.000000e+05	9.969747e-01
1	TIGRP2P16286_rs8968917	16063459	0	A	C	0.332	6.804358e-03	5.921501e-03	6.409912e+02	1.000000e+05	2.508785e-01
1	BICF2P1163793	16078323	0	A	T	0.344	-6.040734e-04	5.891003e-03	6.403631e+02	1.000000e+05	9.183537e-01
1	BICF2G630712895	16082782	2	A	G	0.020	2.125508e-02	1.862093e-02	6.409814e+02	1.000000e+05	2.540370e-01
1	BICF2G630712899	16106412	2	G	A	0.242	2.303176e-03	6.320394e-03	6.404086e+02	1.000000e+05	7.156577e-01
1	BICF2G630712908	16121427	0	G	A	0.149	2.599046e-02	8.862097e-03	6.447990e+02	1.000000e+05	3.460422e-03
1	chr1_16132465	16132465	1	A	C	0.183	7.533638e-04	6.931839e-03	6.403413e+02	1.000000e+05	9.134836e-01
1	BICF2G630712915	16132998	0	C	G	0.280	-9.742856e-03	6.664276e-03	6.415145e+02	1.000000e+05	1.441670e-01
1	BICF2G630712921	16138985	0	G	A	0.370	8.927238e-03	6.316078e-03	6.414872e+02	1.000000e+05	1.579427e-01
1	BICF2G630712979	16156784	0	A	G	0.286	-9.532738e-03	6.569655e-03	6.414939e+02	1.000000e+05	1.471848e-01
1	BICF2P1038124	16162212	0	A	G	0.286	-9.532738e-03	6.569655e-03	6.414939e+02	1.000000e+05	1.471848e-01
1	BICF2G630712994	16162703	0	A	G	0.286	-9.532738e-03	6.569655e-03	6.414939e+02	1.000000e+05	1.471848e-01
1	BICF2G630712999	16175817	1	A	G	0.397	-8.802799e-04	5.965876e-03	6.403852e+02	1.000000e+05	8.827350e-01
1	BICF2G630713011	16185504	0	G	A	0.302	-6.482450e-03	6.419384e-03	6.409333e+02	1.000000e+05	3.129005e-01
1	BICF2G630713017	16196294	0	C	G	0.296	-5.705124e-03	6.426343e-03	6.408127e+02	1.000000e+05	3.749442e-01
1	BICF2G630713056	16219720	0	A	G	0.296	-6.104417e-03	6.393034e-03	6.408748e+02	1.000000e+05	3.399545e-01
1	BICF2G630713087	16231036	0	G	A	0.336	-4.951353e-03	6.162034e-03	6.407295e+02	1.000000e+05	4.219219e-01
1	BICF2G630713106	16244265	0	A	C	0.372	5.588115e-03	6.053926e-03	6.408514e+02	1.000000e+05	3.562704e-01
1	BICF2G630713129	16255217	0	A	G	0.206	1.437302e-03	6.813327e-03	6.403591e+02	1.000000e+05	8.329792e-01
1	BICF2G630713147	16265331	0	A	G	0.234	1.663619e-03	6.546122e-03	6.403564e+02	1.000000e+05	7.994576e-01
1	BICF2G630713157	16281556	0	C	G	0.496	-6.743414e-04	6.091726e-03	6.404285e+02	1.000000e+05	9.118851e-01
1	BICF2G630713161	16293337	0	A	C	0.050	1.333151e-02	1.206297e-02	6.409121e+02	1.000000e+05	2.694395e-01
1	BICF2G630713167	16306787	0	A	G	0.235	2.537690e-03	6.439396e-03	6.404027e+02	1.000000e+05	6.936264e-01
1	BICF2P1110155	16320005	0	G	A	0.225	1.329559e-03	6.560876e-03	6.403378e+02	1.000000e+05	8.394631e-01
1	BICF2G630713221	16324420	0	A	G	0.221	1.053050e-03	6.600329e-03	6.403312e+02	1.000000e+05	8.732818e-01
1	BICF2G630713238	16337721	0	A	C	0.220	1.882859e-03	6.619001e-03	6.403578e+02	1.000000e+05	7.761332e-01
1	BICF2G630713244	16359855	0	A	G	0.187	-1.790126e-03	7.243696e-03	6.404094e+02	1.000000e+05	8.048751e-01
1	BICF2S23756203	16379257	11	A	G	0.426	-9.325713e-04	5.717602e-03	6.403245e+02	1.000000e+05	8.704788e-01
1	BICF2G630713250	16399830	0	A	G	0.263	-1.459683e-03	6.002966e-03	6.403390e+02	1.000000e+05	8.079467e-01
1	BICF2G630713257	16418729	1	A	G	0.251	8.572603e-03	6.325970e-03	6.412589e+02	1.000000e+05	1.757737e-01
1	BICF2S23312889	16428724	0	C	G	0.420	-3.748022e-03	5.412145e-03	6.405398e+02	1.000000e+05	4.888217e-01
1	BICF2G630713269	16440171	0	A	G	0.140	3.489612e-03	7.771414e-03	6.404167e+02	1.000000e+05	6.535365e-01
1	BICF2G630713308	16460238	4	A	G	0.253	-6.769751e-03	6.364195e-03	6.409392e+02	1.000000e+05	2.877909e-01
1	BICF2G630713309	16461127	0	A	G	0.313	-6.410403e-03	6.218471e-03	6.409554e+02	1.000000e+05	3.029318e-01
1	BICF2P347527	16500159	0	G	A	0.309	-2.214859e-03	6.122088e-03	6.404409e+02	1.000000e+05	7.176157e-01
1	BICF2G630713318	16508273	0	G	A	0.084	-5.407971e-03	9.220406e-03	6.404232e+02	1.000000e+05	5.576987e-01
1	BICF2G630713327	16523082	0	G	A	0.026	8.503891e-03	1.672053e-02	6.403953e+02	1.000000e+05	6.111873e-01
1	BICF2G630713341	16531663	1	A	G	0.150	-3.686507e-03	7.619793e-03	6.404334e+02	1.000000e+05	6.286623e-01
1	BICF2G630713357	16546927	0	A	C	0.208	6.905016e-04	6.609627e-03	6.403205e+02	1.000000e+05	9.168246e-01
1	BICF2G630713376	16586375	0	A	G	0.056	2.058525e-03	1.206618e-02	6.403467e+02	1.000000e+05	8.645814e-01
1	BICF2S23532118	16591910	1	A	G	0.219	7.215468e-04	6.578880e-03	6.403274e+02	1.000000e+05	9.126951e-01
1	BICF2S2419179	16627192	13	A	C	0.031	-4.084190e-04	1.574873e-02	6.402797e+02	1.000000e+05	9.793172e-01
1	BICF2G630713378	16639703	0	G	A	0.080	-7.438492e-04	9.410895e-03	6.403055e+02	1.000000e+05	9.370206e-01
1	BICF2G630713380	16663755	0	T	A	0.119	7.124695e-03	9.132164e-03	6.407373e+02	1.000000e+05	4.355299e-01
1	chr1_16688757	16688757	1	G	A	0.016	-1.482061e-02	2.191787e-02	6.405659e+02	1.000000e+05	4.991266e-01
1	BICF2G630713381	16723651	0	C	G	0.225	1.273468e-03	6.526387e-03	6.403623e+02	1.000000e+05	8.453464e-01
1	BICF2G630713396	16780762	0	G	A	0.018	2.825731e-02	2.038171e-02	6.412944e+02	1.000000e+05	1.660291e-01
1	BICF2G630713400	16782943	0	C	A	0.369	2.090310e-03	5.720712e-03	6.404184e+02	1.000000e+05	7.149194e-01
1	TIGRP2P16352_rs8891819	16799708	0	G	A	0.430	-7.288866e-03	5.841786e-03	6.411858e+02	1.000000e+05	2.125203e-01
1	BICF2G630713411	16806542	0	A	G	0.179	-7.031419e-03	7.186208e-03	6.407989e+02	1.000000e+05	3.281577e-01
1	BICF2G630713424	16811874	0	T	A	0.208	-5.139995e-03	6.537915e-03	6.406382e+02	1.000000e+05	4.320052e-01
1	BICF2S23349334	16812062	0	A	G	0.143	-3.262710e-03	7.608522e-03	6.404019e+02	1.000000e+05	6.681733e-01
1	BICF2P634645	16819803	0	G	A	0.217	2.473805e-03	6.801601e-03	6.404311e+02	1.000000e+05	7.161762e-01
1	BICF2G630713443	16820003	0	G	A	0.423	-3.676714e-03	5.458901e-03	6.405732e+02	1.000000e+05	5.008169e-01
1	BICF2P958503	16829946	0	A	G	0.070	-5.485557e-03	1.080511e-02	6.404765e+02	1.000000e+05	6.118236e-01
1	BICF2G630713455	16835322	0	G	A	0.122	6.398955e-03	9.478265e-03	6.407144e+02	1.000000e+05	4.998054e-01
1	BICF2P798939	16844869	0	A	G	0.016	-1.911729e-02	2.145285e-02	6.407130e+02	1.000000e+05	3.731407e-01
1	BICF2P191948	16854080	0	A	G	0.233	-7.132070e-03	6.853193e-03	6.409487e+02	1.000000e+05	2.983486e-01
1	chr1_16869158	16869158	6	A	G	0.319	-3.995990e-03	5.971637e-03	6.405670e+02	1.000000e+05	5.035954e-01
1	TIGRP2P16372_rs9041059	16872021	0	A	G	0.353	-6.160514e-03	5.700581e-03	6.409436e+02	1.000000e+05	2.801811e-01
1	BICF2P279065	16889483	0	G	A	0.436	1.575876e-03	5.442204e-03	6.404021e+02	1.000000e+05	7.722273e-01
1	BICF2P893167	16923606	0	C	A	0.263	-1.370125e-03	5.947587e-03	6.403561e+02	1.000000e+05	8.178689e-01
1	BICF2P518184	16936332	0	A	G	0.291	-5.546533e-05	5.914626e-03	6.403510e+02	1.000000e+05	9.925203e-01
1	chr1_16944232	16944232	0	A	G	0.128	8.592721e-04	7.769492e-03	6.403269e+02	1.000000e+05	9.119661e-01
1	TIGRP2P16395_rs9237869	16947053	0	G	A	0.325	1.236204e-03	5.593925e-03	6.403276e+02	1.000000e+05	8.251591e-01
1	TIGRP2P16400_rs8609472	16956533	0	G	A	0.427	-5.850307e-04	5.633109e-03	6.403515e+02	1.000000e+05	9.173112e-01
1	TIGRP2P16416_rs8992752	16968037	0	G	A	0.121	-8.390847e-03	8.384930e-03	6.408289e+02	1.000000e+05	3.172872e-01
1	chr1_16975127	16975127	0	A	G	0.074	-5.904931e-03	1.044973e-02	6.404660e+02	1.000000e+05	5.721860e-01
1	BICF2P190688	16983628	0	A	G	0.199	-7.277714e-03	6.623113e-03	6.408935e+02	1.000000e+05	2.721872e-01
1	BICF2P1003421	16997869	13	G	A	0.234	-8.182729e-03	6.295907e-03	6.411617e+02	1.000000e+05	1.941007e-01
1	BICF2P1393041	17003688	0	A	C	0.032	-8.995498e-03	1.657380e-02	6.405271e+02	1.000000e+05	5.874581e-01
1	BICF2G630713467	17033376	0	A	C	0.030	-7.018132e-03	1.675903e-02	6.404515e+02	1.000000e+05	6.755044e-01
1	BICF2G630713472	17038060	0	A	C	0.253	-1.144991e-02	6.788760e-03	6.418812e+02	1.000000e+05	9.209059e-02
1	BICF2G630713521	17063159	0	A	G	0.417	-3.513339e-03	5.386054e-03	6.405435e+02	1.000000e+05	5.144027e-01
1	chr1_17079862	17079862	5	A	G	0.192	-1.500844e-03	6.962051e-03	6.403752e+02	1.000000e+05	8.293769e-01
1	BICF2P895104	17080855	1	A	G	0.274	-5.526395e-03	6.240083e-03	6.407504e+02	1.000000e+05	3.760976e-01
1	BICF2S23429070	17081733	0	C	A	0.466	-5.112540e-03	5.857769e-03	6.408191e+02	1.000000e+05	3.830587e-01
1	BICF2G630713549	17090951	0	A	C	0.382	-2.963403e-03	5.828690e-03	6.405290e+02	1.000000e+05	6.113085e-01
1	BICF2G630713554	17100543	0	A	G	0.254	4.497286e-04	6.061730e-03	6.403073e+02	1.000000e+05	9.408775e-01
1	chr1_17108311	17108311	0	A	G	0.138	7.089829e-03	7.641758e-03	6.407068e+02	1.000000e+05	3.538186e-01
1	BICF2G630713558	17110373	0	A	G	0.013	-2.338545e-02	2.498632e-02	6.408074e+02	1.000000e+05	3.496062e-01
1	BICF2G630713570	17125112	0	A	G	0.166	5.774639e-03	7.321530e-03	6.406373e+02	1.000000e+05	4.305212e-01
1	BICF2P408235	17128451	0	C	A	0.340	1.430595e-03	5.801732e-03	6.403733e+02	1.000000e+05	8.052993e-01
1	BICF2G630713595	17135819	0	G	A	0.337	-2.457445e-03	5.655184e-03	6.403838e+02	1.000000e+05	6.640142e-01
1	chr1_17143743	17143743	3	A	G	0.072	2.835485e-03	1.050824e-02	6.403655e+02	1.000000e+05	7.873608e-01
1	BICF2P1049342	17149726	1	A	G	0.385	1.499492e-03	5.857469e-03	6.404251e+02	1.000000e+05	7.980227e-01
1	TIGRP2P16436_rs8508371	17153514	13	C	A	0.066	1.293829e-02	1.082380e-02	6.410637e+02	1.000000e+05	2.323206e-01
1	BICF2P537291	17171273	1	G	A	0.415	6.256060e-03	5.710545e-03	6.409956e+02	1.000000e+05	2.736321e-01
1	BICF2P518821	17180667	0	A	G	0.042	1.547497e-02	1.340308e-02	6.409940e+02	1.000000e+05	2.486235e-01
1	TIGRP2P16445_rs8874129	17186610	0	G	A	0.393	-5.485752e-03	5.697660e-03	6.408026e+02	1.000000e+05	3.359498e-01
1	BICF2P673942	17200947	0	A	G	0.339	6.541179e-05	5.871302e-03	6.403473e+02	1.000000e+05	9.911139e-01
1	BICF2G630713640	17212415	1	A	C	0.128	4.630960e-03	7.918648e-03	6.404572e+02	1.000000e+05	5.588441e-01
1	BICF2G630713653	17220963	0	A	G	0.152	-3.002261e-03	7.657518e-03	6.403925e+02	1.000000e+05	6.951184e-01
1	BICF2P155129	17236459	3	A	C	0.166	-2.932381e-03	7.316622e-03	6.403902e+02	1.000000e+05	6.886920e-01
1	BICF2G630713680	17246152	0	A	G	0.480	9.525915e-03	5.778479e-03	6.417762e+02	1.000000e+05	9.965954e-02
1	BICF2G630713682	17249128	0	A	T	0.212	-8.039925e-03	6.664641e-03	6.410601e+02	1.000000e+05	2.280554e-01
1	BICF2G630713686	17263074	0	A	C	0.161	-5.472364e-03	7.591621e-03	6.406020e+02	1.000000e+05	4.712277e-01
1	BICF2P777530	17274039	0	G	A	0.477	8.658037e-04	5.603552e-03	6.403451e+02	1.000000e+05	8.772487e-01
1	BICF2G630713688	17278430	0	A	G	0.352	6.493523e-04	5.542787e-03	6.403108e+02	1.000000e+05	9.067700e-01
1	BICF2G630713712	17292432	0	A	G	0.266	1.848257e-03	6.106535e-03	6.404155e+02	1.000000e+05	7.622250e-01
1	BICF2G630713733	17302397	0	G	A	0.463	2.681004e-03	5.459204e-03	6.404648e+02	1.000000e+05	6.234988e-01
1	TIGRP2P16480_rs8758959	17315566	0	A	G	0.160	-1.283460e-02	7.400928e-03	6.418184e+02	1.000000e+05	8.328969e-02
1	BICF2P1295166	17325705	0	A	G	0.155	-1.390417e-02	7.503161e-03	6.420333e+02	1.000000e+05	6.425373e-02
1	BICF2G630713757	17336561	0	A	G	0.256	2.111629e-03	6.446821e-03	6.404229e+02	1.000000e+05	7.433452e-01
1	BICF2G630713782	17355373	0	G	A	0.120	-1.465352e-02	8.936324e-03	6.417282e+02	1.000000e+05	1.014662e-01
1	BICF2G630713809	17371769	0	A	G	0.199	-5.211040e-03	6.919320e-03	6.406322e+02	1.000000e+05	4.516141e-01
1	BICF2G630713815	17373241	0	G	A	0.442	-8.386906e-03	5.560249e-03	6.414558e+02	1.000000e+05	1.318752e-01
1	BICF2G630713816	17373831	0	A	C	0.442	-8.386906e-03	5.560249e-03	6.414558e+02	1.000000e+05	1.318752e-01
1	chr1_17375351	17375351	0	A	G	0.082	6.659128e-03	9.732233e-03	6.405473e+02	1.000000e+05	4.940355e-01
1	BICF2G630713819	17376281	28	C	A	0.364	-1.125548e-02	6.014489e-03	6.420863e+02	1.000000e+05	6.167403e-02
1	BICF2G630713820	17376368	0	A	G	0.334	-1.238423e-02	5.968997e-03	6.424720e+02	1.000000e+05	3.834447e-02
1	chr1_17376826	17376826	0	A	G	0.026	4.595265e-03	1.690992e-02	6.404167e+02	1.000000e+05	7.858882e-01
1	BICF2G630713834	17382980	2	C	A	0.447	-7.999645e-03	5.568995e-03	6.413523e+02	1.000000e+05	1.512821e-01
1	BICF2G630713845	17398182	0	G	A	0.469	2.956515e-03	5.624792e-03	6.404620e+02	1.000000e+05	5.993039e-01
1	BICF2G630713855	17409289	0	A	G	0.408	3.217882e-03	5.721547e-03	6.405135e+02	1.000000e+05	5.739992e-01
1	BICF2P764755	17419125	0	A	G	0.323	2.664277e-04	5.961745e-03	6.403556e+02	1.000000e+05	9.643665e-01
1	TIGRP2P16525_rs8882612	17443755	0	C	A	0.045	-3.116970e-03	1.264862e-02	6.403288e+02	1.000000e+05	8.054177e-01
1	chr1_17445618	17445618	0	A	G	0.094	-7.977962e-03	9.513412e-03	6.407144e+02	1.000000e+05	4.019563e-01
1	BICF2G630713890	17446347	0	A	G	0.450	-3.539215e-03	5.756653e-03	6.405491e+02	1.000000e+05	5.388677e-01
1	chr1_17446766	17446766	0	G	A	0.180	-5.080041e-03	7.088707e-03	6.406007e+02	1.000000e+05	4.738170e-01
1	BICF2G630713894	17451480	0	G	A	0.442	-4.336666e-03	5.747634e-03	6.406261e+02	1.000000e+05	4.507746e-01
1	BICF2G630713904	17463345	0	A	G	0.272	-3.323297e-03	6.198691e-03	6.404654e+02	1.000000e+05	5.920261e-01
1	chr1_17464549	17464549	0	A	C	0.109	-5.219204e-03	8.604197e-03	6.405170e+02	1.000000e+05	5.443051e-01
1	BICF2G630713905	17464820	1	A	T	0.417	-1.649582e-03	5.627890e-03	6.403877e+02	1.000000e+05	7.695191e-01
1	BICF2G630713917	17480289	0	A	G	0.240	-4.826293e-03	6.555125e-03	6.406215e+02	1.000000e+05	4.617978e-01
1	BICF2P734435	17490068	14	A	C	0.152	1.062234e-02	8.381186e-03	6.412263e+02	1.000000e+05	2.053988e-01
1	BICF2P734437	17490326	0	A	G	0.147	9.950300e-03	8.420989e-03	6.411262e+02	1.000000e+05	2.377308e-01
1	BICF2P734438	17490447	0	G	A	0.147	9.950300e-03	8.420989e-03	6.411262e+02	1.000000e+05	2.377308e-01
1	chr1_17490740	17490740	0	A	G	0.027	7.204598e-03	1.676656e-02	6.404729e+02	1.000000e+05	6.675352e-01
1	chr1_17491056	17491056	0	G	C	0.298	4.770049e-03	5.994816e-03	6.406676e+02	1.000000e+05	4.264571e-01
1	chr1_17491317	17491317	0	A	T	0.027	7.204598e-03	1.676656e-02	6.404729e+02	1.000000e+05	6.675352e-01
1	BICF2G630713962	17508176	1	A	G	0.315	-5.731240e-03	5.891838e-03	6.408041e+02	1.000000e+05	3.309905e-01
1	BICF2G630713973	17510437	0	A	G	0.317	-4.789441e-03	5.883695e-03	6.406631e+02	1.000000e+05	4.158886e-01
1	chr1_17524359	17524359	0	A	G	0.028	3.266529e-03	1.649049e-02	6.403926e+02	1.000000e+05	8.430310e-01
1	BICF2G630713998	17524497	0	A	G	0.199	1.006801e-02	7.279166e-03	6.413443e+02	1.000000e+05	1.670315e-01
1	chr1_17525093	17525093	0	G	A	0.355	-4.207248e-03	5.675155e-03	6.405790e+02	1.000000e+05	4.587130e-01
1	chr1_17525501	17525501	0	G	A	0.488	-3.801609e-03	5.336619e-03	6.405737e+02	1.000000e+05	4.764584e-01
1	chr1_17525603	17525603	0	A	G	0.156	1.193595e-02	8.067141e-03	6.415093e+02	1.000000e+05	1.394001e-01
1	BICF2G630714004	17525730	0	T	A	0.393	-3.387641e-03	5.546066e-03	6.405106e+02	1.000000e+05	5.415020e-01
1	BICF2G630714008	17526195	16	G	A	0.191	1.058482e-02	7.698919e-03	6.413962e+02	1.000000e+05	1.695840e-01
1	BICF2G630714009	17526463	2	C	G	0.189	1.291082e-02	7.687563e-03	6.418707e+02	1.000000e+05	9.347635e-02
1	BICF2P162205	17526522	0	A	G	0.147	1.153337e-02	8.173824e-03	6.414029e+02	1.000000e+05	1.586493e-01
1	chr1_17526702	17526702	0	G	A	0.258	7.429996e-03	6.505399e-03	6.410398e+02	1.000000e+05	2.537602e-01
1	BICF2S23425898	17536104	0	G	A	0.339	2.901610e-03	5.717364e-03	6.404581e+02	1.000000e+05	6.119453e-01
1	BICF2P952022	17548401	1	A	G	0.312	1.368924e-03	5.808222e-03	6.403459e+02	1.000000e+05	8.137388e-01
1	BICF2P864404	17557024	0	A	G	0.129	-1.817490e-03	8.271293e-03	6.403399e+02	1.000000e+05	8.261367e-01
1	BICF2G630714030	17575316	0	A	G	0.168	-6.679609e-03	7.310551e-03	6.407311e+02	1.000000e+05	3.611669e-01
1	BICF2S23037200	17587551	0	G	A	0.309	-4.663452e-03	6.090253e-03	6.406552e+02	1.000000e+05	4.440781e-01
1	BICF2S23047697	17589724	0	G	A	0.229	-3.558100e-04	6.528011e-03	6.403075e+02	1.000000e+05	9.565470e-01
1	BICF2G630714047	17610117	0	G	A	0.410	3.429875e-03	5.655427e-03	6.405482e+02	1.000000e+05	5.443803e-01
1	BICF2G630714052	17612158	0	A	C	0.396	3.137949e-03	5.743611e-03	6.405146e+02	1.000000e+05	5.849942e-01
1	chr1_17629250	17629250	0	A	G	0.026	-1.646187e-02	1.679458e-02	6.407509e+02	1.000000e+05	3.273040e-01
1	chr1_17629899	17629899	0	G	A	0.041	5.334882e-03	1.354422e-02	6.404320e+02	1.000000e+05	6.937754e-01
1	BICF2G630714066	17630626	0	A	G	0.330	7.318239e-03	5.956323e-03	6.411127e+02	1.000000e+05	2.195827e-01
1	BICF2G630714067	17631263	0	A	G	0.332	7.859156e-03	5.940441e-03	6.412344e+02	1.000000e+05	1.862354e-01
1	chr1_17632580	17632580	0	C	A	0.010	7.238402e-03	2.520280e-02	6.403213e+02	1.000000e+05	7.740326e-01
1	BICF2G630714071	17633594	2	G	A	0.231	8.754176e-03	6.592314e-03	6.412455e+02	1.000000e+05	1.845971e-01
1	BICF2G630714072	17633819	1	G	A	0.230	9.356243e-03	6.608373e-03	6.413686e+02	1.000000e+05	1.572384e-01
1	BICF2G630714076	17635786	1	G	A	0.228	9.236408e-03	6.627742e-03	6.413365e+02	1.000000e+05	1.638458e-01
1	BICF2G630714081	17646203	0	A	G	0.490	-5.140060e-03	5.761124e-03	6.407695e+02	1.000000e+05	3.725692e-01
1	BICF2S22954480	17659479	0	A	G	0.420	-6.326661e-05	5.810218e-03	6.404232e+02	1.000000e+05	9.913150e-01
1	BICF2S23435772	17688017	0	A	G	0.388	-3.291956e-03	5.713647e-03	6.405352e+02	1.000000e+05	5.646797e-01
1	BICF2P1223885	17704361	0	G	A	0.117	1.054848e-02	9.215021e-03	6.410929e+02	1.000000e+05	2.526914e-01
1	BICF2P709584	17709766	0	A	G	0.133	1.339573e-02	9.315762e-03	6.415909e+02	1.000000e+05	1.508553e-01
1	BICF2P172537	17712307	0	G	A	0.268	1.075594e-04	6.459956e-03	6.404368e+02	1.000000e+05	9.867201e-01
1	BICF2G630714103	17726062	1	A	C	0.425	-1.325815e-06	5.281866e-03	6.403099e+02	1.000000e+05	9.997998e-01
1	BICF2G630714105	17726883	0	G	A	0.248	6.270167e-04	6.208250e-03	6.403754e+02	1.000000e+05	9.195792e-01
1	BICF2G630714118	17743906	1	G	A	0.495	-1.645608e-03	5.498968e-03	6.403771e+02	1.000000e+05	7.648252e-01
1	BICF2G630714129	17750078	0	G	A	0.432	2.192729e-03	5.701284e-03	6.404174e+02	1.000000e+05	7.006393e-01
1	BICF2G630714130	17751198	0	G	A	0.432	2.192729e-03	5.701284e-03	6.404174e+02	1.000000e+05	7.006393e-01
1	BICF2G630714145	17765993	0	A	G	0.494	-8.755505e-04	5.430226e-03	6.403482e+02	1.000000e+05	8.719499e-01
1	TIGRP2P16600_rs8818545	17773356	0	G	A	0.252	-6.194977e-03	6.056678e-03	6.408334e+02	1.000000e+05	3.067113e-01
1	BICF2G630714153	17786696	0	A	C	0.181	6.366198e-04	7.068181e-03	6.403652e+02	1.000000e+05	9.282565e-01
1	BICF2G630714176	17808236	0	C	A	0.136	7.540459e-03	8.076229e-03	6.407898e+02	1.000000e+05	3.507750e-01
1	BICF2G630714188	17824831	0	A	G	0.437	-2.941212e-03	5.415572e-03	6.404883e+02	1.000000e+05	5.872182e-01
1	BICF2P1465145	17846763	0	G	A	0.352	3.588077e-03	5.805644e-03	6.405839e+02	1.000000e+05	5.367388e-01
1	TIGRP2P16613_rs9171180	17860709	0	G	A	0.147	1.160160e-02	8.352783e-03	6.413927e+02	1.000000e+05	1.652541e-01
1	BICF2G630714226	17870438	0	A	G	0.469	-6.056903e-04	5.458968e-03	6.403372e+02	1.000000e+05	9.116827e-01
1	BICF2G630714233	17889488	0	C	A	0.368	-5.692269e-04	5.600081e-03	6.403154e+02	1.000000e+05	9.190643e-01
1	BICF2G630714236	17903166	1	A	G	0.329	-1.024471e-02	5.976893e-03	6.419136e+02	1.000000e+05	8.692611e-02
1	BICF2P846937	17911755	0	A	G	0.457	2.665749e-03	5.430951e-03	6.404384e+02	1.000000e+05	6.236784e-01
1	BICF2S23427278	17927062	1	G	A	0.272	7.396153e-03	6.093618e-03	6.410890e+02	1.000000e+05	2.252183e-01
1	BICF2G630714275	17939101	0	C	A	0.366	-1.206526e-02	6.035989e-03	6.424669e+02	1.000000e+05	4.597583e-02
1	BICF2G630714292	17952061	1	A	G	0.394	7.205576e-03	5.584186e-03	6.411575e+02	1.000000e+05	1.973197e-01
1	BICF2P478930	17956021	0	G	A	0.187	8.729010e-03	7.306577e-03	6.411311e+02	1.000000e+05	2.325849e-01
1	BICF2P1009249	17963447	1	G	A	0.354	-1.493998e-03	5.986881e-03	6.404453e+02	1.000000e+05	8.030063e-01
1	TIGRP2P16637_rs9039773	17972306	20	A	G	0.382	-7.124376e-03	5.844555e-03	6.411652e+02	1.000000e+05	2.232308e-01
1	BICF2G630714328	17981639	0	G	A	0.254	-2.687424e-03	6.184289e-03	6.403968e+02	1.000000e+05	6.640075e-01
1	TIGRP2P16643_rs9089258	17998067	0	A	G	0.291	9.427900e-03	6.065222e-03	6.415618e+02	1.000000e+05	1.205001e-01
1	BICF2G630714331	18006152	0	A	G	0.434	-7.077827e-03	5.409477e-03	6.411930e+02	1.000000e+05	1.911285e-01
1	TIGRP2P16648_rs9203177	18015181	0	C	A	0.016	1.184575e-02	2.230044e-02	6.404362e+02	1.000000e+05	5.954426e-01
1	TIGRP2P16661_rs8631863	18039988	0	A	G	0.231	7.848005e-03	6.410911e-03	6.410727e+02	1.000000e+05	2.212693e-01
1	BICF2G630714377	18050538	1	G	A	0.484	1.838999e-03	5.586695e-03	6.403942e+02	1.000000e+05	7.421141e-01
1	BICF2G630714387	18067220	0	C	A	0.386	7.273777e-03	5.682949e-03	6.411727e+02	1.000000e+05	2.009597e-01
1	BICF2G630714411	18079007	0	A	C	0.116	-1.117464e-03	8.415966e-03	6.403298e+02	1.000000e+05	8.944032e-01
1	BICF2G630714416	18085253	0	A	G	0.128	4.750229e-03	8.038383e-03	6.404882e+02	1.000000e+05	5.547338e-01
1	TIGRP2P16671_rs9202034	18095245	0	A	C	0.383	3.767103e-03	5.686303e-03	6.405277e+02	1.000000e+05	5.078596e-01
1	BICF2S23221565	18107386	0	A	G	0.119	3.906037e-03	8.772918e-03	6.405119e+02	1.000000e+05	6.562743e-01
1	BICF2G630714480	18120975	0	G	A	0.401	-5.030013e-03	5.746127e-03	6.407754e+02	1.000000e+05	3.816463e-01
1	BICF2S2333765	18131176	0	A	G	0.151	5.410685e-03	7.796271e-03	6.406148e+02	1.000000e+05	4.878881e-01
1	BICF2G630714487	18142442	0	A	G	0.028	-4.519546e-03	1.700409e-02	6.403970e+02	1.000000e+05	7.904716e-01
1	BICF2G630714502	18154349	0	G	A	0.355	-6.734491e-03	5.680899e-03	6.410518e+02	1.000000e+05	2.362047e-01
1	BICF2P802180	18164999	1	A	G	0.125	-1.286026e-02	8.401856e-03	6.414939e+02	1.000000e+05	1.262726e-01
1	BICF2G630714515	18176849	0	A	G	0.119	-1.176004e-02	8.625122e-03	6.412653e+02	1.000000e+05	1.731397e-01
1	BICF2G630714529	18196519	0	A	G	0.069	6.976288e-03	1.022015e-02	6.405218e+02	1.000000e+05	4.950667e-01
1	BICF2G630714538	18201249	0	A	G	0.486	-2.771855e-03	5.651243e-03	6.405054e+02	1.000000e+05	6.239315e-01
1	BICF2G630714543	18212723	0	G	A	0.374	2.947225e-03	6.015680e-03	6.405633e+02	1.000000e+05	6.243290e-01
1	TIGRP2P16698_rs8970755	18230234	0	G	A	0.282	3.860983e-03	6.040551e-03	6.405101e+02	1.000000e+05	5.228999e-01
1	BICF2G630714585	18233230	0	A	G	0.313	-7.605858e-03	6.088692e-03	6.411643e+02	1.000000e+05	2.119842e-01
1	BICF2G630714599	18246942	0	A	G	0.452	7.228305e-03	5.790947e-03	6.412206e+02	1.000000e+05	2.123389e-01
1	BICF2G630714618	18257851	0	G	A	0.438	-4.369234e-03	5.855080e-03	6.406942e+02	1.000000e+05	4.557591e-01
1	chr1_18265182	18265182	0	A	C	0.018	1.954502e-02	1.984801e-02	6.408071e+02	1.000000e+05	3.250677e-01
1	BICF2P822605	18268077	0	A	G	0.495	-7.508136e-03	6.015920e-03	6.412519e+02	1.000000e+05	2.123986e-01
1	BICF2S23540055	18278533	0	G	A	0.440	-5.319955e-03	5.876842e-03	6.408495e+02	1.000000e+05	3.656246e-01
1	BICF2P363532	18278666	2	G	A	0.441	-5.544826e-03	5.870446e-03	6.408831e+02	1.000000e+05	3.451975e-01
1	chr1_18279197	18279197	0	I	D	0.446	-5.252306e-03	5.910273e-03	6.408370e+02	1.000000e+05	3.744591e-01
1	BICF2P363533	18279276	0	G	A	0.191	7.026542e-03	7.380092e-03	6.408803e+02	1.000000e+05	3.413515e-01
1	BICF2P1341927	18301303	0	G	C	0.451	1.064222e-02	6.199720e-03	6.419684e+02	1.000000e+05	8.646582e-02
1	BICF2P1341921	18302046	0	A	C	0.451	1.064222e-02	6.199720e-03	6.419684e+02	1.000000e+05	8.646582e-02
1	BICF2G630714624	18322316	0	A	G	0.444	5.839128e-03	5.960690e-03	6.409300e+02	1.000000e+05	3.275919e-01
1	BICF2G630714631	18330993	0	G	A	0.362	2.722680e-03	6.006722e-03	6.405334e+02	1.000000e+05	6.504819e-01
1	BICF2G630714635	18337458	1	G	A	0.443	5.649549e-03	5.960866e-03	6.408966e+02	1.000000e+05	3.435457e-01
1	BICF2P1153297	18337681	0	G	A	0.046	4.945098e-03	1.284950e-02	6.403514e+02	1.000000e+05	7.004579e-01
1	chr1_18338112	18338112	6	C	A	0.044	4.136583e-03	1.312609e-02	6.403293e+02	1.000000e+05	7.527402e-01
1	chr1_18338770	18338770	0	G	A	0.046	4.945098e-03	1.284950e-02	6.403514e+02	1.000000e+05	7.004579e-01
1	BICF2S23754080	18351745	0	A	G	0.490	-4.140914e-03	5.601015e-03	6.406227e+02	1.000000e+05	4.599437e-01
1	BICF2G630714647	18360583	0	A	C	0.275	2.691779e-03	6.256076e-03	6.404260e+02	1.000000e+05	6.671236e-01
1	BICF2G630714657	18372431	0	A	G	0.210	2.254502e-03	6.664830e-03	6.403779e+02	1.000000e+05	7.352541e-01
1	BICF2S23735739	18383320	0	A	G	0.456	-5.439799e-03	5.717044e-03	6.408033e+02	1.000000e+05	3.416499e-01
1	BICF2S2303742	18394807	0	A	G	0.260	8.741291e-03	6.623402e-03	6.412999e+02	1.000000e+05	1.873125e-01
1	BICF2G630714678	18408043	0	A	C	0.465	9.085164e-03	5.882944e-03	6.416686e+02	1.000000e+05	1.229259e-01
1	BICF2G630714699	18417394	13	G	A	0.321	1.993011e-03	6.106297e-03	6.404738e+02	1.000000e+05	7.442220e-01
1	BICF2G630714715	18436498	0	A	C	0.389	-1.315049e-02	5.843561e-03	6.429348e+02	1.000000e+05	2.470686e-02
1	BICF2G630714718	18440810	16	A	G	0.436	1.168819e-02	6.004288e-03	6.423859e+02	1.000000e+05	5.194553e-02
1	BICF2S23256308	18453404	0	T	A	0.191	-4.941146e-03	6.860281e-03	6.406023e+02	1.000000e+05	4.715897e-01
1	BICF2S23148503	18464410	0	A	G	0.083	-8.768038e-05	9.497986e-03	6.403315e+02	1.000000e+05	9.926369e-01
1	BICF2G630714751	18481237	0	A	T	0.441	4.702569e-04	5.591247e-03	6.403801e+02	1.000000e+05	9.329943e-01
1	chr1_18487508	18487508	0	G	A	0.452	3.383095e-03	5.416452e-03	6.404937e+02	1.000000e+05	5.324233e-01
1	BICF2G630714759	18491257	0	G	A	0.439	7.440452e-03	5.554106e-03	6.412246e+02	1.000000e+05	1.807653e-01
1	BICF2G630714765	18498485	0	G	A	0.136	1.200619e-02	8.250089e-03	6.414068e+02	1.000000e+05	1.460040e-01
1	BICF2G630714786	18514470	1	G	A	0.236	8.586809e-03	6.492339e-03	6.411870e+02	1.000000e+05	1.863637e-01
1	BICF2G630714787	18524177	0	A	G	0.483	-1.730823e-03	5.311365e-03	6.403641e+02	1.000000e+05	7.446110e-01
1	BICF2G630714800	18543235	1	A	C	0.122	1.384696e-02	8.602027e-03	6.416513e+02	1.000000e+05	1.078711e-01
1	BICF2G630714801	18544398	0	A	G	0.119	1.400459e-02	8.702214e-03	6.416492e+02	1.000000e+05	1.079626e-01
1	BICF2P626377	18559607	0	A	C	0.012	-1.730870e-02	2.522842e-02	6.405141e+02	1.000000e+05	4.928719e-01
1	TIGRP2P16741_rs8775542	18588383	0	A	C	0.250	9.906008e-03	6.280248e-03	6.415547e+02	1.000000e+05	1.151357e-01
1	TIGRP2P16748_rs9167563	18593202	0	C	A	0.475	4.345263e-03	5.408883e-03	6.406557e+02	1.000000e+05	4.220194e-01
1	BICF2P518563	18603592	0	G	A	0.277	6.760580e-03	6.043914e-03	6.409366e+02	1.000000e+05	2.636739e-01
1	BICF2S22914470	18618404	0	A	G	0.292	-4.087252e-03	5.991294e-03	6.405798e+02	1.000000e+05	4.953210e-01
1	BICF2P974068	18624247	0	A	G	0.100	-5.638341e-03	9.053476e-03	6.404794e+02	1.000000e+05	5.336144e-01
1	BICF2G630714841	18652876	0	A	G	0.191	-6.709879e-03	7.091810e-03	6.408088e+02	1.000000e+05	3.443750e-01
1	BICF2P508940	18662684	0	A	G	0.216	-1.110708e-02	6.842439e-03	6.416770e+02	1.000000e+05	1.049473e-01
1	BICF2G630714876	18679747	0	A	G	0.324	3.199104e-03	5.838736e-03	6.404836e+02	1.000000e+05	5.839141e-01
1	BICF2G630714883	18689187	0	A	G	0.312	-8.343558e-03	6.135612e-03	6.413354e+02	1.000000e+05	1.742777e-01
1	BICF2S23753581	18711288	2	A	G	0.457	-3.717705e-03	5.405169e-03	6.405350e+02	1.000000e+05	4.917848e-01
1	BICF2S23014337	18724532	0	A	G	0.404	6.477388e-03	5.602924e-03	6.409948e+02	1.000000e+05	2.480142e-01
1	BICF2G630714898	18738968	1	A	G	0.425	-5.911356e-03	5.707564e-03	6.409155e+02	1.000000e+05	3.006685e-01
1	BICF2G630714912	18753645	0	A	G	0.389	-4.287456e-03	5.810900e-03	6.406422e+02	1.000000e+05	4.608453e-01
1	BICF2G630714954	18772717	0	G	A	0.249	1.769087e-03	6.394979e-03	6.403676e+02	1.000000e+05	7.821341e-01
1	BICF2S2376916	18773975	3	A	C	0.449	-2.738300e-03	5.437867e-03	6.404457e+02	1.000000e+05	6.147153e-01
1	BICF2P1238594	18788595	1	A	G	0.259	1.143989e-02	6.315180e-03	6.420145e+02	1.000000e+05	7.045916e-02
1	BICF2P34866	18799421	0	A	G	0.248	3.062051e-03	6.320550e-03	6.404284e+02	1.000000e+05	6.281991e-01
1	BICF2S23110908	18811386	1	A	G	0.240	-8.336521e-03	6.293280e-03	6.412124e+02	1.000000e+05	1.856782e-01
1	BICF2P563895	18835955	0	A	G	0.183	2.124719e-02	7.738244e-03	6.442461e+02	1.000000e+05	6.180010e-03
1	chr1_18840136	18840136	7	G	A	0.292	-6.182407e-03	5.854687e-03	6.408823e+02	1.000000e+05	2.913144e-01
1	chr1_18855187	18855187	0	A	G	0.056	-6.451214e-03	1.110810e-02	6.404878e+02	1.000000e+05	5.615696e-01
1	chr1_18865258	18865258	0	C	A	0.294	-7.436674e-03	5.854681e-03	6.411413e+02	1.000000e+05	2.043981e-01
1	chr1_18874923	18874923	0	C	A	0.292	-6.733910e-03	5.856185e-03	6.409940e+02	1.000000e+05	2.505545e-01
1	chr1_18891545	18891545	0	A	G	0.089	-4.771623e-03	9.590725e-03	6.404271e+02	1.000000e+05	6.189628e-01
1	chr1_18908939	18908939	0	A	G	0.145	-5.815135e-03	7.470378e-03	6.405940e+02	1.000000e+05	4.365600e-01
1	BICF2P1113084	18973503	6	G	A	0.223	1.579955e-02	7.254710e-03	6.428642e+02	1.000000e+05	2.972489e-02
1	BICF2G630714964	19002760	1	G	A	0.120	2.654156e-02	9.012974e-03	6.447898e+02	1.000000e+05	3.329943e-03
1	BICF2P208503	19015038	1	T	A	0.249	1.607229e-02	7.022037e-03	6.431483e+02	1.000000e+05	2.236207e-02
1	BICF2P1224492	19035158	0	C	A	0.487	4.131875e-03	5.694193e-03	6.406374e+02	1.000000e+05	4.682890e-01
1	BICF2P737491	19041152	5	G	A	0.222	1.654812e-02	7.275699e-03	6.430719e+02	1.000000e+05	2.321728e-02
1	BICF2P597559	19069941	0	G	A	0.248	1.604442e-02	7.024705e-03	6.431380e+02	1.000000e+05	2.264621e-02
1	BICF2P409253	19088174	0	A	G	0.222	1.619368e-02	7.261145e-03	6.429789e+02	1.000000e+05	2.602622e-02
1	BICF2P897761	19109733	0	G	A	0.242	1.970028e-02	7.109761e-03	6.443690e+02	1.000000e+05	5.726917e-03
1	BICF2P540955	19122439	0	A	G	0.242	1.973546e-02	7.115927e-03	6.443741e+02	1.000000e+05	5.682817e-03
1	BICF2P1083621	19133517	0	G	A	0.240	1.969677e-02	7.153814e-03	6.443216e+02	1.000000e+05	6.039976e-03
1	BICF2P1427080	19145641	0	A	G	0.214	1.998357e-02	7.381127e-03	6.441570e+02	1.000000e+05	6.933624e-03
1	BICF2P507242	19153101	0	G	C	0.214	1.998357e-02	7.381127e-03	6.441570e+02	1.000000e+05	6.933624e-03
1	BICF2S22954521	19165031	0	A	G	0.308	-3.000565e-03	5.777108e-03	6.404769e+02	1.000000e+05	6.036407e-01
1	BICF2P1197165	19176612	0	G	A	0.051	4.953532e-03	1.195126e-02	6.404229e+02	1.000000e+05	6.786410e-01
1	TIGRP2P16796_rs8980048	19191686	0	A	G	0.023	2.149517e-03	1.764032e-02	6.403057e+02	1.000000e+05	9.030480e-01
1	BICF2S231429	19209043	0	A	G	0.088	-7.735220e-03	9.528826e-03	6.406809e+02	1.000000e+05	4.171772e-01
1	TIGRP2P16807_rs9052122	19219616	0	A	T	0.024	8.176176e-03	1.748509e-02	6.404108e+02	1.000000e+05	6.401984e-01
1	TIGRP2P16815_rs9100025	19229815	0	A	T	0.104	-8.061639e-04	8.982679e-03	6.403661e+02	1.000000e+05	9.285123e-01
1	BICF2P62879	19231810	0	G	A	0.218	-1.446582e-03	6.760879e-03	6.403820e+02	1.000000e+05	8.306328e-01
1	BICF2G630714968	19231838	0	A	G	0.147	9.533897e-03	8.178253e-03	6.411004e+02	1.000000e+05	2.440759e-01
1	BICF2P1225994	19238089	0	A	G	0.290	-3.143680e-03	6.300204e-03	6.405227e+02	1.000000e+05	6.179373e-01
1	BICF2P438420	19247015	0	A	G	0.088	-1.461368e-03	9.219895e-03	6.403165e+02	1.000000e+05	8.741036e-01
1	BICF2S23518964	19260476	0	G	A	0.279	3.140711e-03	6.042864e-03	6.404512e+02	1.000000e+05	6.033967e-01
1	BICF2S23010890	19312763	0	A	C	0.065	-2.726910e-03	1.137064e-02	6.404281e+02	1.000000e+05	8.105342e-01
1	BICF2S23021320	19316603	0	G	A	0.193	-4.597715e-03	7.105796e-03	6.405656e+02	1.000000e+05	5.178029e-01
1	BICF2S2413105	19361613	0	G	A	0.077	9.089722e-03	9.878409e-03	6.406983e+02	1.000000e+05	3.577804e-01
1	BICF2P86167	19371454	0	A	G	0.398	-3.660356e-03	5.739859e-03	6.405733e+02	1.000000e+05	5.238554e-01
1	BICF2S23451625	19385401	0	G	A	0.115	6.505747e-03	8.347365e-03	6.406309e+02	1.000000e+05	4.359998e-01
1	TIGRP2P16848_rs8955685	19399416	0	C	A	0.336	-2.540842e-03	5.857870e-03	6.404629e+02	1.000000e+05	6.645941e-01
1	BICF2P753865	19406222	0	A	G	0.121	-1.256084e-02	8.183445e-03	6.414884e+02	1.000000e+05	1.252219e-01
1	BICF2G630714985	19418649	0	G	A	0.467	-8.217280e-03	5.625065e-03	6.414809e+02	1.000000e+05	1.444741e-01
1	BICF2G630715002	19430743	0	G	A	0.238	-2.704509e-03	6.294933e-03	6.403985e+02	1.000000e+05	6.675845e-01
1	BICF2G630715025	19444356	6	A	G	0.154	-2.242406e-03	7.589983e-03	6.403830e+02	1.000000e+05	7.677363e-01
1	BICF2P1167150	19458982	0	G	A	0.290	-1.197064e-02	5.843160e-03	6.423922e+02	1.000000e+05	4.083804e-02
1	BICF2P284095	19474422	0	A	G	0.134	-1.366246e-02	7.931772e-03	6.417993e+02	1.000000e+05	8.538571e-02
1	BICF2G630715032	19492481	0	A	G	0.230	-7.666258e-03	6.510766e-03	6.410614e+02	1.000000e+05	2.393745e-01
1	BICF2G630715037	19503280	0	G	A	0.494	1.025451e-02	5.557217e-03	6.420175e+02	1.000000e+05	6.538793e-02
1	BICF2S2291054	19515473	0	A	G	0.155	1.067449e-02	7.807790e-03	6.412695e+02	1.000000e+05	1.719792e-01
1	BICF2P1057541	19528106	0	G	A	0.344	-1.365181e-03	5.674826e-03	6.403777e+02	1.000000e+05	8.099548e-01
1	BICF2S23453175	19534046	0	A	G	0.456	-8.183281e-04	5.433306e-03	6.403233e+02	1.000000e+05	8.803207e-01
1	BICF2P1284504	19545293	10	A	G	0.024	-6.686442e-03	1.709283e-02	6.402998e+02	1.000000e+05	6.957707e-01
1	BICF2G630715088	19568314	0	A	G	0.483	-8.148738e-03	5.429160e-03	6.414519e+02	1.000000e+05	1.337909e-01
1	BICF2G630715114	19585555	0	A	G	0.347	1.519166e-02	6.001647e-03	6.435793e+02	1.000000e+05	1.156605e-02
1	BICF2G630715122	19594047	0	A	C	0.309	2.292580e-02	6.444484e-03	6.467423e+02	1.000000e+05	3.976923e-04
1	BICF2P612910	19602289	0	A	G	0.273	1.923499e-02	6.528884e-03	6.447335e+02	1.000000e+05	3.315925e-03
1	BICF2S23024405	19615058	0	G	A	0.202	-6.011729e-03	6.893533e-03	6.407162e+02	1.000000e+05	3.834385e-01
1	BICF2G630715150	19626625	0	G	A	0.370	1.038242e-02	6.126296e-03	6.419341e+02	1.000000e+05	9.053553e-02
1	BICF2G630715169	19636509	0	A	G	0.243	-2.034043e-03	6.243997e-03	6.403809e+02	1.000000e+05	7.446957e-01
1	BICF2P348329	19641020	0	A	C	0.494	-7.523480e-03	5.839194e-03	6.412743e+02	1.000000e+05	1.979827e-01
1	BICF2G630715179	19652084	0	A	G	0.106	-1.906118e-04	9.115048e-03	6.403427e+02	1.000000e+05	9.833215e-01
1	BICF2G630715194	19667530	0	A	G	0.477	7.885219e-03	5.855263e-03	6.413715e+02	1.000000e+05	1.784813e-01
1	BICF2G630715208	19670479	0	A	G	0.241	1.146061e-02	6.202821e-03	6.420449e+02	1.000000e+05	6.504163e-02
1	TIGRP2P16901_rs8842380	19685669	0	G	A	0.320	6.796025e-03	5.821199e-03	6.410435e+02	1.000000e+05	2.433898e-01
1	BICF2P1095628	19699633	0	A	G	0.029	-1.054226e-02	1.551154e-02	6.405200e+02	1.000000e+05	4.969394e-01
1	BICF2P788591	19709660	0	A	C	0.290	3.958201e-03	6.117939e-03	6.405808e+02	1.000000e+05	5.178382e-01
1	BICF2P287600	19719094	0	G	A	0.174	2.233952e-03	6.876739e-03	6.403649e+02	1.000000e+05	7.453791e-01
1	BICF2P278076	19739556	0	A	C	0.147	4.421231e-03	7.441886e-03	6.404856e+02	1.000000e+05	5.526212e-01
1	TIGRP2P16921_rs9138076	19742741	0	G	A	0.092	1.973746e-03	9.372248e-03	6.403443e+02	1.000000e+05	8.332599e-01
1	BICF2S23526960	19757907	2	A	G	0.142	3.222683e-03	7.679746e-03	6.403999e+02	1.000000e+05	6.748712e-01
1	BICF2P10724	19763752	0	A	G	0.114	-1.916699e-03	8.570584e-03	6.403653e+02	1.000000e+05	8.230999e-01
1	BICF2G630715220	19776432	0	C	A	0.187	-4.629633e-04	7.269760e-03	6.403649e+02	1.000000e+05	9.492390e-01
1	BICF2G630715227	19790760	0	A	T	0.066	-2.808612e-03	1.160170e-02	6.404430e+02	1.000000e+05	8.087785e-01
1	BICF2P130613	19808623	0	A	C	0.188	1.622446e-02	7.446496e-03	6.428277e+02	1.000000e+05	2.965234e-02
1	TIGRP2P16932_rs8832082	19857021	0	G	A	0.274	-9.565179e-03	6.087058e-03	6.415496e+02	1.000000e+05	1.165063e-01
1	BICF2G630715241	19870526	0	A	G	0.170	3.739677e-03	7.522173e-03	6.404766e+02	1.000000e+05	6.192242e-01
1	BICF2G630715255	19883562	0	A	G	0.428	-4.054847e-03	5.591295e-03	6.406565e+02	1.000000e+05	4.685479e-01
1	TIGRP2P16934_rs8969178	19891923	0	A	C	0.193	1.639141e-02	7.277578e-03	6.429865e+02	1.000000e+05	2.458649e-02
1	BICF2P1246032	19916674	0	A	G	0.309	2.646772e-03	5.977746e-03	6.404238e+02	1.000000e+05	6.580573e-01
1	BICF2G630715283	19932466	1	A	G	0.323	-1.013500e-02	5.877611e-03	6.418577e+02	1.000000e+05	8.505249e-02
1	BICF2G630715288	19934494	0	A	G	0.225	-5.162927e-03	6.488020e-03	6.406542e+02	1.000000e+05	4.264179e-01
1	BICF2P355578	19936943	0	A	G	0.142	1.265610e-02	8.119046e-03	6.415673e+02	1.000000e+05	1.194556e-01
1	BICF2S22962111	19968487	0	A	G	0.067	7.195000e-03	1.055331e-02	6.405432e+02	1.000000e+05	4.955875e-01
1	BICF2S23516429	19972335	0	A	G	0.048	3.395635e-04	1.261982e-02	6.402830e+02	1.000000e+05	9.785408e-01
1	BICF2P872985	19999160	0	C	A	0.265	5.723545e-03	6.333043e-03	6.407497e+02	1.000000e+05	3.664092e-01
1	BICF2S22962263	20015759	0	A	G	0.354	6.760877e-03	5.719329e-03	6.410506e+02	1.000000e+05	2.375312e-01
1	BICF2P1398938	20032821	0	A	G	0.499	-1.328960e-03	5.352615e-03	6.403541e+02	1.000000e+05	8.039829e-01
1	BICF2P802066	20040189	0	A	G	0.401	-3.224724e-03	5.657689e-03	6.404923e+02	1.000000e+05	5.688649e-01
1	BICF2P986779	20054348	0	G	A	0.430	-1.527853e-03	5.583246e-03	6.403703e+02	1.000000e+05	7.844282e-01
1	BICF2P1463282	20068199	0	G	A	0.268	-8.150451e-03	6.610877e-03	6.412254e+02	1.000000e+05	2.179994e-01
1	BICF2G630715296	20077410	0	A	C	0.370	2.972402e-03	5.952323e-03	6.405280e+02	1.000000e+05	6.176642e-01
1	BICF2G630715316	20088635	0	G	A	0.105	2.080476e-02	9.770464e-03	6.427051e+02	1.000000e+05	3.354550e-02
1	TIGRP2P16955_rs8609970	20101318	0	A	G	0.302	7.900789e-04	5.854134e-03	6.403482e+02	1.000000e+05	8.926785e-01
1	BICF2G630715335	20105332	0	A	G	0.294	-1.602129e-03	5.905997e-03	6.403745e+02	1.000000e+05	7.862557e-01
1	BICF2G630715342	20110472	0	A	G	0.312	3.450112e-05	5.868007e-03	6.403609e+02	1.000000e+05	9.953104e-01
1	TIGRP2P16957_rs8951988	20124514	0	A	G	0.057	2.127582e-02	1.258173e-02	6.418452e+02	1.000000e+05	9.124448e-02
1	BICF2P1321333	20135704	0	G	A	0.140	-2.491766e-03	8.406568e-03	6.404961e+02	1.000000e+05	7.670001e-01
1	BICF2G630715354	20161099	0	A	G	0.302	3.769463e-03	6.055698e-03	6.405559e+02	1.000000e+05	5.338223e-01
1	BICF2G630715359	20167563	0	A	G	0.214	4.150453e-03	6.695787e-03	6.405543e+02	1.000000e+05	5.355352e-01
1	BICF2G630715374	20187696	0	A	G	0.367	5.233524e-04	5.767269e-03	6.403580e+02	1.000000e+05	9.277189e-01
1	BICF2P1239941	20202305	0	A	G	0.156	-5.477001e-03	7.607511e-03	6.405883e+02	1.000000e+05	4.717790e-01
1	BICF2P967900	20219208	0	G	A	0.186	-8.362377e-03	7.156600e-03	6.410215e+02	1.000000e+05	2.429773e-01
1	BICF2S23248133	20228210	1	G	A	0.153	-7.952349e-04	7.591600e-03	6.403228e+02	1.000000e+05	9.166002e-01
1	BICF2G630715379	20247782	0	C	A	0.370	3.603437e-03	5.615912e-03	6.405152e+02	1.000000e+05	5.212952e-01
1	TIGRP2P16961_rs9025176	20259753	0	G	A	0.448	1.293608e-03	5.414885e-03	6.403499e+02	1.000000e+05	8.112486e-01
1	BICF2G630715394	20282115	0	A	G	0.132	4.585563e-03	8.090360e-03	6.405424e+02	1.000000e+05	5.710217e-01
1	BICF2G630715397	20292792	0	A	G	0.471	-2.000721e-03	5.307879e-03	6.403945e+02	1.000000e+05	7.063276e-01
1	BICF2G630715407	20304931	0	A	T	0.077	1.110610e-02	1.027780e-02	6.409324e+02	1.000000e+05	2.802215e-01
1	BICF2P697771	20336471	0	A	G	0.307	5.743754e-03	5.892492e-03	6.407852e+02	1.000000e+05	3.299900e-01
1	TIGRP2P16971_rs9175448	20341163	0	C	A	0.417	7.129008e-03	5.880783e-03	6.411650e+02	1.000000e+05	2.257910e-01
1	BICF2P1059685	20360804	0	G	A	0.112	-4.591342e-03	8.861150e-03	6.404604e+02	1.000000e+05	6.045092e-01
1	BICF2P1187622	20366768	0	A	G	0.226	1.257427e-02	7.262543e-03	6.420020e+02	1.000000e+05	8.378816e-02
1	BICF2P457349	20382519	0	G	A	0.360	1.922861e-03	5.962794e-03	6.404191e+02	1.000000e+05	7.471803e-01
1	TIGRP2P16976_rs9075007	20387883	0	G	A	0.351	2.015845e-03	5.808509e-03	6.403956e+02	1.000000e+05	7.286494e-01
1	BICF2P727704	20425939	0	G	A	0.354	5.737128e-04	6.107553e-03	6.404342e+02	1.000000e+05	9.251855e-01
1	TIGRP2P16985_rs8552105	20450940	0	A	G	0.347	4.827958e-03	5.650389e-03	6.406977e+02	1.000000e+05	3.931262e-01
1	TIGRP2P16987_rs8696649	20458059	0	A	G	0.242	4.478086e-03	6.328799e-03	6.406224e+02	1.000000e+05	4.794272e-01
1	BICF2P701461	20479325	0	A	G	0.108	4.628343e-03	8.656228e-03	6.404541e+02	1.000000e+05	5.930248e-01
1	BICF2S2295750	20513461	0	G	A	0.311	-1.432595e-03	5.899868e-03	6.403472e+02	1.000000e+05	8.082117e-01
1	BICF2S22925209	20523711	0	G	A	0.437	4.119628e-03	5.907704e-03	6.406425e+02	1.000000e+05	4.858084e-01
1	BICF2P2581	20549601	0	A	G	0.235	8.019533e-03	6.419051e-03	6.411224e+02	1.000000e+05	2.119273e-01
1	BICF2P1167162	20574858	0	A	G	0.172	8.700149e-03	7.196985e-03	6.410629e+02	1.000000e+05	2.270920e-01
1	TIGRP2P17000_rs9054278	20590614	3	A	G	0.445	-2.736354e-03	5.437027e-03	6.404355e+02	1.000000e+05	6.149122e-01
1	BICF2S2451719	20592090	0	G	A	0.447	-3.105329e-03	5.426706e-03	6.404737e+02	1.000000e+05	5.673345e-01
1	BICF2P895704	20625819	2	G	A	0.399	-2.883966e-03	6.074262e-03	6.405505e+02	1.000000e+05	6.350767e-01
1	BICF2P676479	20638142	0	A	G	0.409	-1.563128e-03	5.929028e-03	6.404517e+02	1.000000e+05	7.921288e-01
1	chr1_20656277	20656277	0	G	A	0.420	-1.364770e-03	5.807759e-03	6.404343e+02	1.000000e+05	8.142791e-01
1	BICF2P962056	20659006	0	G	A	0.407	-1.087590e-03	5.899270e-03	6.404429e+02	1.000000e+05	8.537800e-01
1	BICF2P266321	20679215	0	A	G	0.406	6.833277e-04	5.659005e-03	6.403316e+02	1.000000e+05	9.039205e-01
1	BICF2P571844	20687372	1	A	G	0.371	1.116473e-03	5.666402e-03	6.403408e+02	1.000000e+05	8.438536e-01
1	BICF2P571843	20687937	0	A	G	0.387	9.038404e-04	5.641899e-03	6.403294e+02	1.000000e+05	8.727649e-01
1	BICF2P77912	20695934	0	A	G	0.411	2.177825e-03	5.938762e-03	6.404463e+02	1.000000e+05	7.139346e-01
1	BICF2S2307217	20718841	0	C	A	0.242	-1.791507e-03	6.115663e-03	6.403306e+02	1.000000e+05	7.696497e-01
1	BICF2P1146952	20735772	0	A	G	0.174	-4.374668e-03	6.967859e-03	6.404898e+02	1.000000e+05	5.303002e-01
1	BICF2S23341996	20751208	0	A	G	0.220	3.503056e-04	6.577784e-03	6.403610e+02	1.000000e+05	9.575420e-01
1	BICF2S23351495	20781808	0	A	G	0.282	-1.089508e-03	5.981837e-03	6.403568e+02	1.000000e+05	8.555245e-01
1	BICF2P996479	20824994	0	A	C	0.492	8.191106e-04	5.546525e-03	6.403846e+02	1.000000e+05	8.826345e-01
1	BICF2S23635196	20851127	0	G	C	0.393	-3.276987e-03	5.627180e-03	6.405350e+02	1.000000e+05	5.605036e-01
1	BICF2P1127851	20868404	0	A	G	0.423	-1.167197e-03	5.854492e-03	6.404610e+02	1.000000e+05	8.420284e-01
1	chr1_20901318	20901318	1	A	C	0.018	1.304994e-03	1.980143e-02	6.403065e+02	1.000000e+05	9.474716e-01
1	chr1_20901611	20901611	3	G	A	0.017	2.972681e-03	2.003637e-02	6.403114e+02	1.000000e+05	8.820946e-01
1	chr1_20907142	20907142	0	G	A	0.018	1.179346e-03	1.979809e-02	6.403060e+02	1.000000e+05	9.525148e-01
1	BICF2P1336125	20947142	0	A	G	0.060	6.356341e-03	1.123919e-02	6.404475e+02	1.000000e+05	5.718655e-01
1	G14f79S67	20987464	1	A	G	0.090	1.584139e-04	9.713920e-03	6.403631e+02	1.000000e+05	9.869930e-01
1	BICF2S24412875	21002632	0	A	G	0.079	4.102346e-03	1.055898e-02	6.404511e+02	1.000000e+05	6.977420e-01
1	BICF2S2394642	21023551	0	G	A	0.132	-4.953514e-05	7.885350e-03	6.403607e+02	1.000000e+05	9.949894e-01
1	BICF2S23332523	21059755	0	A	G	0.133	1.674341e-04	7.872391e-03	6.403615e+02	1.000000e+05	9.830370e-01
1	BICF2S2333879	21069228	0	G	A	0.128	-1.172446e-03	7.969710e-03	6.403765e+02	1.000000e+05	8.830820e-01
1	BICF2S23332886	21081326	30	A	G	0.136	7.828671e-04	7.870099e-03	6.403564e+02	1.000000e+05	9.207884e-01
1	BICF2S2419977	21088910	0	G	A	0.132	6.797659e-05	7.866884e-03	6.403595e+02	1.000000e+05	9.931079e-01
1	BICF2P929289	21099824	0	A	G	0.077	-1.843588e-03	1.019560e-02	6.403137e+02	1.000000e+05	8.565555e-01
1	chr1_21120626	21120626	0	A	C	0.183	-3.134078e-04	7.167530e-03	6.404074e+02	1.000000e+05	9.651342e-01
1	BICF2S23327741	21141240	4	A	G	0.128	-5.764109e-04	7.859820e-03	6.403703e+02	1.000000e+05	9.415577e-01
1	BICF2P1410756	21186536	0	A	G	0.065	3.577168e-03	1.051199e-02	6.403210e+02	1.000000e+05	7.337290e-01
1	chr1_21190542	21190542	0	G	A	0.092	3.127908e-04	9.508314e-03	6.403560e+02	1.000000e+05	9.737657e-01
1	chr1_21200407	21200407	0	G	A	0.017	-5.835857e-03	2.012983e-02	6.403116e+02	1.000000e+05	7.719633e-01
1	BICF2P130851	21222091	0	A	G	0.045	5.619367e-03	1.314331e-02	6.404000e+02	1.000000e+05	6.691027e-01
1	chr1_21275860	21275860	0	C	A	0.104	2.546522e-03	9.273349e-03	6.404420e+02	1.000000e+05	7.836931e-01
1	chr1_21283328	21283328	7	G	A	0.364	3.574975e-03	6.031296e-03	6.406311e+02	1.000000e+05	5.535329e-01
1	chr1_21284697	21284697	0	G	A	0.116	1.691798e-03	9.077722e-03	6.404586e+02	1.000000e+05	8.522058e-01
1	chr1_21290413	21290413	0	G	A	0.079	1.375406e-02	1.031442e-02	6.413005e+02	1.000000e+05	1.827738e-01
1	BICF2P1013714	21303540	4	C	A	0.437	-2.338358e-03	5.614366e-03	6.405516e+02	1.000000e+05	6.771649e-01
1	BICF2P336625	21305612	0	G	A	0.418	-3.731398e-03	5.952704e-03	6.406705e+02	1.000000e+05	5.309516e-01
1	BICF2P914703	21326275	0	G	A	0.383	-7.336527e-03	6.283209e-03	6.412204e+02	1.000000e+05	2.433177e-01
1	BICF2P914697	21328310	1	G	A	0.258	9.510619e-03	6.285218e-03	6.415295e+02	1.000000e+05	1.306510e-01
1	BICF2P64506	21339611	1	A	G	0.423	6.297178e-03	5.822465e-03	6.409855e+02	1.000000e+05	2.798034e-01
1	BICF2P663230	21357214	5	G	A	0.353	-6.432199e-03	6.078671e-03	6.410064e+02	1.000000e+05	2.903189e-01
1	TIGRP2P17044_rs8716029	21363606	0	A	G	0.081	1.848623e-02	1.037179e-02	6.420138e+02	1.000000e+05	7.508965e-02
1	TIGRP2P17048_rs8850414	21376067	0	G	C	0.313	1.575082e-03	5.966596e-03	6.403822e+02	1.000000e+05	7.918643e-01
1	BICF2P1003867	21393173	0	G	A	0.410	-5.327451e-03	5.849031e-03	6.408691e+02	1.000000e+05	3.626753e-01
1	TIGRP2P17059_rs8886848	21404855	0	G	A	0.274	2.553820e-03	6.090697e-03	6.404309e+02	1.000000e+05	6.751163e-01
1	BICF2P21190	21426179	0	A	C	0.174	2.175901e-03	7.146861e-03	6.403768e+02	1.000000e+05	7.608641e-01
1	BICF2P794751	21433114	0	G	A	0.091	5.530786e-03	9.549066e-03	6.405041e+02	1.000000e+05	5.626280e-01
1	BICF2S2342471	21442964	0	G	A	0.182	4.749213e-03	6.901691e-03	6.405556e+02	1.000000e+05	4.915850e-01
1	BICF2P222001	21457490	0	A	C	0.185	5.011806e-03	6.896089e-03	6.405808e+02	1.000000e+05	4.675961e-01
1	BICF2P572030	21482426	0	G	A	0.142	3.068949e-03	7.629033e-03	6.403612e+02	1.000000e+05	6.875966e-01
1	BICF2P863862	21545361	0	A	G	0.421	-2.892305e-03	5.549705e-03	6.404821e+02	1.000000e+05	6.024043e-01
1	BICF2P793381	21574051	0	A	G	0.014	7.801292e-03	2.235141e-02	6.403829e+02	1.000000e+05	7.271640e-01
1	BICF2S23241120	21612216	0	G	A	0.029	9.846952e-03	1.557318e-02	6.404810e+02	1.000000e+05	5.273794e-01
1	BICF2P1211901	21616186	37	A	G	0.050	-8.669431e-03	1.293113e-02	6.405322e+02	1.000000e+05	5.027864e-01
1	BICF2S23720055	21640035	0	A	G	0.023	-8.642056e-03	1.813029e-02	6.404394e+02	1.000000e+05	6.337382e-01
1	chr1_21656194	21656194	0	G	A	0.111	-9.640943e-03	8.591776e-03	6.409421e+02	1.000000e+05	2.621683e-01
1	chr1_21660787	21660787	0	G	A	0.057	-1.414480e-02	1.133184e-02	6.410689e+02	1.000000e+05	2.123289e-01
1	chr1_21706948	21706948	1	G	A	0.110	-5.214776e-03	8.520971e-03	6.404735e+02	1.000000e+05	5.407251e-01
1	BICF2P373354	21720247	0	C	A	0.089	2.073520e-03	9.565677e-03	6.403318e+02	1.000000e+05	8.284482e-01
1	BICF2P757392	21739547	0	A	G	0.272	-5.980840e-04	5.956551e-03	6.402836e+02	1.000000e+05	9.200470e-01
1	BICF2P1430501	21743886	0	A	G	0.055	-7.317405e-03	1.141641e-02	6.405009e+02	1.000000e+05	5.217449e-01
1	BICF2P321041	21759367	0	G	A	0.130	4.075623e-03	8.010788e-03	6.404488e+02	1.000000e+05	6.110632e-01
1	BICF2P1409861	21768258	0	G	A	0.128	4.471133e-03	8.110309e-03	6.404691e+02	1.000000e+05	5.815966e-01
1	BICF2P550254	21779972	0	A	G	0.387	-5.010660e-04	5.569133e-03	6.403214e+02	1.000000e+05	9.283331e-01
1	BICF2S23426242	21796081	0	A	G	0.399	-8.765595e-04	5.517313e-03	6.403195e+02	1.000000e+05	8.738100e-01
1	BICF2S23330661	21810391	0	C	A	0.414	-2.137578e-03	5.551665e-03	6.403842e+02	1.000000e+05	7.003200e-01
1	BICF2P419907	21830087	0	A	G	0.077	-3.234296e-03	1.076959e-02	6.404483e+02	1.000000e+05	7.640170e-01
1	TIGRP2P17125_rs8941216	21841917	1	A	G	0.470	1.721979e-03	5.475768e-03	6.403633e+02	1.000000e+05	7.532484e-01
1	BICF2P812791	21855124	0	G	A	0.204	-4.460220e-04	6.578999e-03	6.402808e+02	1.000000e+05	9.459668e-01
1	BICF2P812795	21856668	0	G	A	0.185	-8.222075e-04	6.846710e-03	6.402969e+02	1.000000e+05	9.044452e-01
1	BICF2P317022	21875503	0	G	A	0.064	3.820964e-03	1.106155e-02	6.404059e+02	1.000000e+05	7.298684e-01
1	BICF2P789154	21888516	0	A	G	0.267	-7.257731e-04	6.490392e-03	6.404168e+02	1.000000e+05	9.109935e-01
1	BICF2P678656	21895847	0	A	G	0.064	3.531610e-03	1.099685e-02	6.403955e+02	1.000000e+05	7.481869e-01
1	BICF2S22939627	21911233	9	G	A	0.191	2.601502e-03	7.731395e-03	6.405402e+02	1.000000e+05	7.365976e-01
1	BICF2P556351	21930339	0	G	A	0.157	6.130410e-04	7.744610e-03	6.403824e+02	1.000000e+05	9.369285e-01
1	BICF2P556348	21930858	0	A	G	0.195	1.271103e-03	7.043700e-03	6.403615e+02	1.000000e+05	8.568398e-01
1	BICF2P560946	21951080	0	C	A	0.119	2.171393e-04	8.342954e-03	6.402952e+02	1.000000e+05	9.792429e-01
1	BICF2S23444701	21968494	0	A	G	0.169	2.166053e-03	7.426733e-03	6.404312e+02	1.000000e+05	7.706290e-01
1	BICF2P270859	21974369	0	G	A	0.188	1.315065e-03	7.206887e-03	6.404101e+02	1.000000e+05	8.552598e-01
1	BICF2P892261	21983254	0	A	G	0.154	3.660688e-04	7.705014e-03	6.404101e+02	1.000000e+05	9.621189e-01
1	BICF2P945211	22003486	0	G	A	0.164	2.059268e-03	7.836793e-03	6.404553e+02	1.000000e+05	7.927995e-01
1	BICF2P585237	22006916	0	A	G	0.157	1.322574e-03	7.670378e-03	6.403940e+02	1.000000e+05	8.631483e-01
1	BICF2S22930824	22018645	0	A	G	0.252	4.576253e-03	6.423752e-03	6.406228e+02	1.000000e+05	4.764382e-01
1	BICF2P570525	22046002	0	A	G	0.245	-8.343939e-03	6.564978e-03	6.411220e+02	1.000000e+05	2.041250e-01
1	BICF2S2394301	22046657	0	G	A	0.341	4.978155e-03	5.911964e-03	6.406712e+02	1.000000e+05	4.000259e-01
1	BICF2S23634186	22051495	0	A	G	0.272	3.382581e-03	6.492400e-03	6.405192e+02	1.000000e+05	6.025140e-01
1	BICF2S23251261	22062401	0	A	G	0.115	1.923435e-03	8.356147e-03	6.403088e+02	1.000000e+05	8.180121e-01
1	TIGRP2P17171_rs8722368	22091645	0	G	A	0.404	-1.088439e-03	5.598472e-03	6.403236e+02	1.000000e+05	8.459012e-01
1	BICF2P807085	22099323	0	A	C	0.394	-5.364371e-04	5.588164e-03	6.403095e+02	1.000000e+05	9.235496e-01
1	BICF2P504694	22115291	21	C	G	0.494	-1.742627e-03	5.595523e-03	6.403617e+02	1.000000e+05	7.555572e-01
1	TIGRP2P17186_rs8996050	22119320	1	A	G	0.485	-2.249642e-03	5.513274e-03	6.403989e+02	1.000000e+05	6.833583e-01
1	BICF2P1155251	22132707	0	G	A	0.448	-2.509018e-03	5.540327e-03	6.404322e+02	1.000000e+05	6.507753e-01
1	BICF2P1036256	22180137	0	C	A	0.242	-1.928673e-03	6.889017e-03	6.404652e+02	1.000000e+05	7.795817e-01
1	TIGRP2P17199_rs8966927	22189988	2	A	T	0.317	-3.110403e-04	5.995254e-03	6.403505e+02	1.000000e+05	9.586371e-01
1	BICF2P1306592	22222394	4	A	T	0.020	-1.664259e-02	1.998735e-02	6.407186e+02	1.000000e+05	4.053000e-01
1	BICF2P1333923	22235845	0	G	A	0.062	7.285858e-03	1.213036e-02	6.406214e+02	1.000000e+05	5.482654e-01
1	BICF2S23611572	22249905	0	C	A	0.094	3.689444e-03	9.075876e-03	6.404137e+02	1.000000e+05	6.844814e-01
1	BICF2S23147386	22261510	0	A	G	0.199	5.026979e-03	6.797016e-03	6.406084e+02	1.000000e+05	4.597793e-01
1	BICF2S23147383	22261632	0	A	G	0.178	5.592533e-03	7.219697e-03	6.406363e+02	1.000000e+05	4.388039e-01
1	BICF2P1076144	22269586	21	A	C	0.474	-2.140262e-03	5.606129e-03	6.403843e+02	1.000000e+05	7.027372e-01
1	BICF2P988426	22280404	0	A	T	0.180	7.446048e-04	6.936621e-03	6.403035e+02	1.000000e+05	9.145444e-01
1	BICF2P864879	22296505	0	A	C	0.096	5.465843e-03	9.306043e-03	6.404698e+02	1.000000e+05	5.571473e-01
1	BICF2P227551	22322240	0	A	G	0.309	8.951715e-04	6.014216e-03	6.403766e+02	1.000000e+05	8.817173e-01
1	BICF2P748505	22333250	0	G	A	0.334	-2.105499e-03	5.950595e-03	6.404195e+02	1.000000e+05	7.235643e-01
1	BICF2P735889	22342955	0	A	C	0.320	1.414259e-03	5.893888e-03	6.403816e+02	1.000000e+05	8.104309e-01
1	TIGRP2P17211_rs8916416	22349515	3	G	A	0.193	1.952752e-03	7.038227e-03	6.404032e+02	1.000000e+05	7.815104e-01
1	BICF2S23123355	22362391	0	A	G	0.336	-3.122647e-03	5.854774e-03	6.404998e+02	1.000000e+05	5.939467e-01
1	BICF2P1200623	22380173	0	C	A	0.014	-6.647730e-03	2.297407e-02	6.403692e+02	1.000000e+05	7.723862e-01
1	BICF2S23333471	22385198	1	A	G	0.263	2.066395e-04	6.244740e-03	6.403669e+02	1.000000e+05	9.736114e-01
1	BICF2P431438	22399006	0	A	G	0.113	-2.390220e-03	8.385960e-03	6.403214e+02	1.000000e+05	7.757014e-01
1	BICF2P667035	22401970	0	A	G	0.149	-6.089305e-04	8.048114e-03	6.403594e+02	1.000000e+05	9.397085e-01
1	BICF2P1052320	22414085	0	A	G	0.191	-3.703984e-04	7.003128e-03	6.403530e+02	1.000000e+05	9.578331e-01
1	BICF2P300236	22419943	0	G	A	0.373	-1.220893e-03	5.729036e-03	6.403351e+02	1.000000e+05	8.313012e-01
1	BICF2P1282987	22424069	1	G	A	0.379	-1.714448e-03	5.715637e-03	6.403597e+02	1.000000e+05	7.642915e-01
1	BICF2P980143	22428452	0	G	A	0.377	-1.488619e-03	5.718968e-03	6.403486e+02	1.000000e+05	7.947066e-01
1	BICF2P1048615	22439720	1	A	G	0.312	-6.260733e-04	5.985760e-03	6.403449e+02	1.000000e+05	9.167257e-01
1	BICF2P937362	22450312	0	C	A	0.216	-3.143216e-03	6.776872e-03	6.404615e+02	1.000000e+05	6.429128e-01
1	BICF2S22935701	22453484	0	A	G	0.123	-1.240692e-02	8.378566e-03	6.414403e+02	1.000000e+05	1.390755e-01
1	BICF2P576323	22459007	0	A	G	0.249	2.361860e-03	6.154655e-03	6.404119e+02	1.000000e+05	7.012696e-01
1	BICF2P633763	22463987	0	A	G	0.251	2.768972e-03	6.142932e-03	6.404380e+02	1.000000e+05	6.522928e-01
1	BICF2P162730	22469558	0	A	G	0.296	8.118985e-04	5.883843e-03	6.403424e+02	1.000000e+05	8.902866e-01
1	BICF2P603100	22477978	0	A	G	0.185	-5.938484e-04	7.103778e-03	6.403501e+02	1.000000e+05	9.333995e-01
1	BICF2P188992	22535450	0	G	A	0.223	-4.984740e-03	6.551519e-03	6.405907e+02	1.000000e+05	4.469808e-01
1	BICF2P947428	22550996	0	A	C	0.426	-4.712087e-03	5.546214e-03	6.406852e+02	1.000000e+05	3.958123e-01
1	BICF2S23422558	22567562	0	G	C	0.191	-6.028973e-03	7.040182e-03	6.407046e+02	1.000000e+05	3.920649e-01
1	BICF2P708339	22576847	0	G	A	0.495	4.389225e-03	5.489025e-03	6.406344e+02	1.000000e+05	4.241709e-01
1	BICF2S2454320	22580584	0	A	G	0.488	-2.263033e-03	5.537850e-03	6.404089e+02	1.000000e+05	6.829127e-01
1	BICF2P1054180	22591074	11	A	G	0.497	4.855497e-04	5.506465e-03	6.403140e+02	1.000000e+05	9.297583e-01
1	TIGRP2P17293_rs8572285	22602310	0	A	G	0.301	1.885614e-03	5.981309e-03	6.403682e+02	1.000000e+05	7.526575e-01
1	BICF2P57650	22614424	0	A	C	0.271	3.948675e-03	6.171679e-03	6.404996e+02	1.000000e+05	5.224915e-01
1	TIGRP2P17321_rs8841781	22626734	0	A	G	0.309	1.251917e-03	5.869684e-03	6.403094e+02	1.000000e+05	8.311616e-01
1	BICF2P1047026	22640635	0	A	G	0.079	5.858528e-03	1.048390e-02	6.405080e+02	1.000000e+05	5.764545e-01
1	BICF2S23548131	22650364	0	C	A	0.374	-5.306466e-03	5.651620e-03	6.407986e+02	1.000000e+05	3.480655e-01
1	TIGRP2P17336_rs8925170	22664957	0	G	A	0.398	4.544617e-03	5.553556e-03	6.406237e+02	1.000000e+05	4.134275e-01
1	TIGRP2P17344_rs8865764	22675364	1	C	A	0.058	8.807627e-04	1.233568e-02	6.403513e+02	1.000000e+05	9.430985e-01
1	TIGRP2P17362_rs9115889	22687621	0	G	C	0.180	-2.408651e-03	6.866856e-03	6.403933e+02	1.000000e+05	7.258620e-01
1	BICF2P336857	22687856	0	G	A	0.333	-7.634473e-04	5.934509e-03	6.403993e+02	1.000000e+05	8.976722e-01
1	BICF2P841789	22695450	0	A	G	0.355	4.563090e-04	5.799458e-03	6.403831e+02	1.000000e+05	9.373068e-01
1	BICF2P115553	22715597	0	A	G	0.275	5.752209e-03	6.046444e-03	6.407823e+02	1.000000e+05	3.417351e-01
1	TIGRP2P17376_rs8899111	22724505	0	A	G	0.389	2.970346e-03	5.481853e-03	6.404666e+02	1.000000e+05	5.880799e-01
1	BICF2S2453431	22732375	0	A	G	0.088	1.320055e-03	9.642988e-03	6.403361e+02	1.000000e+05	8.911518e-01
1	BICF2P1302500	22740877	0	G	A	0.178	3.760411e-03	7.138639e-03	6.405035e+02	1.000000e+05	5.985078e-01
1	BICF2P321749	22778046	0	A	G	0.046	7.215522e-03	1.251735e-02	6.404864e+02	1.000000e+05	5.644872e-01
1	BICF2P914059	22787221	0	A	G	0.030	1.317068e-02	1.594944e-02	6.406112e+02	1.000000e+05	4.091896e-01
1	BICF2P618957	22800993	0	G	A	0.408	-5.051831e-03	5.613860e-03	6.407421e+02	1.000000e+05	3.684659e-01
1	BICF2S22924448	22810136	0	G	A	0.289	-9.826965e-03	6.042749e-03	6.416555e+02	1.000000e+05	1.043124e-01
1	TIGRP2P17418_rs8860289	22823138	1	G	A	0.100	-1.109884e-03	8.728976e-03	6.402963e+02	1.000000e+05	8.988558e-01
1	TIGRP2P17422_rs8791254	22832245	0	G	A	0.084	-6.801554e-04	9.601563e-03	6.403020e+02	1.000000e+05	9.435453e-01
1	BICF2S23158753	22857427	0	G	A	0.125	6.483304e-03	8.176693e-03	6.406161e+02	1.000000e+05	4.280829e-01
1	BICF2S2307677	22866287	0	G	A	0.190	1.650899e-03	6.874718e-03	6.403343e+02	1.000000e+05	8.102859e-01
1	BICF2P1229239	22879445	1	A	G	0.491	4.027799e-03	5.524167e-03	6.406171e+02	1.000000e+05	4.661506e-01
1	BICF2P660010	22894623	0	C	A	0.155	3.805783e-03	7.734781e-03	6.404878e+02	1.000000e+05	6.228365e-01
1	BICF2P495736	22922850	0	A	C	0.353	1.049235e-03	5.767073e-03	6.403570e+02	1.000000e+05	8.556819e-01
1	BICF2S2322928	22932586	1	A	C	0.381	-1.103671e-04	5.652658e-03	6.403275e+02	1.000000e+05	9.844276e-01
1	BICF2P613102	22959909	0	A	C	0.134	-5.710379e-03	8.224404e-03	6.406045e+02	1.000000e+05	4.876926e-01
1	BICF2S23616573	22978436	0	A	G	0.092	8.375015e-03	9.089671e-03	6.407282e+02	1.000000e+05	3.571456e-01
1	BICF2S23214892	22989459	0	A	G	0.035	1.635582e-02	1.433046e-02	6.409556e+02	1.000000e+05	2.540908e-01
1	BICF2P568831	23011200	0	G	A	0.114	7.332195e-03	8.461540e-03	6.406734e+02	1.000000e+05	3.864716e-01
1	BICF2P435184	23017214	0	A	T	0.410	-5.662410e-04	5.712017e-03	6.404206e+02	1.000000e+05	9.210599e-01
1	BICF2S2377633	23044893	0	G	A	0.313	2.979156e-03	5.824152e-03	6.404343e+02	1.000000e+05	6.091371e-01
1	TIGRP2P17474_rs8805327	23060455	0	G	A	0.318	1.791648e-03	6.007477e-03	6.403873e+02	1.000000e+05	7.656042e-01
1	BICF2S23527626	23066248	0	A	C	0.327	5.809220e-04	5.939016e-03	6.403392e+02	1.000000e+05	9.221053e-01
1	BICF2P327379	23079472	0	G	A	0.360	1.833431e-03	5.887387e-03	6.403866e+02	1.000000e+05	7.555691e-01
1	BICF2P136634	23100380	0	G	A	0.081	-1.087147e-02	1.085838e-02	6.409369e+02	1.000000e+05	3.170456e-01
1	BICF2S23238220	23108674	0	A	G	0.264	4.099152e-03	6.496316e-03	6.405399e+02	1.000000e+05	5.282324e-01
1	BICF2S23642345	23123610	0	G	A	0.397	-2.057224e-03	5.726770e-03	6.404527e+02	1.000000e+05	7.195231e-01
1	BICF2P1312108	23131454	0	A	G	0.488	-4.061937e-03	5.336628e-03	6.406014e+02	1.000000e+05	4.468075e-01
1	BICF2P795809	23146910	0	A	G	0.202	3.604860e-03	6.874700e-03	6.404512e+02	1.000000e+05	6.001765e-01
1	BICF2P395048	23161548	0	T	A	0.343	7.497835e-03	5.913227e-03	6.411367e+02	1.000000e+05	2.051940e-01
1	BICF2P1387646	23183714	2	A	C	0.412	-1.786849e-03	5.481135e-03	6.403477e+02	1.000000e+05	7.445141e-01
1	TIGRP2P17514_rs8550265	23183736	0	A	G	0.326	4.733170e-03	5.932886e-03	6.406824e+02	1.000000e+05	4.252439e-01
1	BICF2P305122	23189547	0	A	G	0.078	-2.869783e-04	1.021217e-02	6.403025e+02	1.000000e+05	9.775885e-01
1	BICF2P1470220	23204599	1	A	G	0.421	-3.856501e-03	5.549392e-03	6.405781e+02	1.000000e+05	4.873043e-01
1	BICF2P1389936	23211687	0	A	G	0.488	1.254150e-04	5.347262e-03	6.403101e+02	1.000000e+05	9.812942e-01
1	BICF2P543716	23223054	0	A	G	0.281	-1.929015e-03	6.441421e-03	6.404391e+02	1.000000e+05	7.646630e-01
1	BICF2P718002	23239095	0	A	C	0.279	-1.765901e-03	6.426939e-03	6.404303e+02	1.000000e+05	7.835710e-01
1	BICF2P1446571	23246076	0	G	A	0.282	-1.523625e-03	6.351364e-03	6.404202e+02	1.000000e+05	8.104806e-01
1	BICF2P94046	23258920	0	A	C	0.208	4.702209e-03	6.640454e-03	6.405986e+02	1.000000e+05	4.790903e-01
1	BICF2P291553	23270803	0	A	G	0.405	-3.929343e-03	5.650364e-03	6.405604e+02	1.000000e+05	4.870081e-01
1	BICF2P1342706	23285268	0	A	G	0.248	1.092389e-03	6.629392e-03	6.404291e+02	1.000000e+05	8.691612e-01
1	BICF2P1342708	23285940	0	G	A	0.189	2.780774e-03	6.999793e-03	6.404405e+02	1.000000e+05	6.912833e-01
1	BICF2P597923	23292256	0	G	A	0.345	2.377664e-03	5.798813e-03	6.403929e+02	1.000000e+05	6.819024e-01
1	TIGRP2P17586_rs9097220	23300383	0	A	C	0.286	-1.911297e-03	6.381427e-03	6.404284e+02	1.000000e+05	7.646332e-01
1	TIGRP2P17593_rs8591336	23307505	0	A	G	0.404	1.928020e-03	5.543319e-03	6.403736e+02	1.000000e+05	7.280793e-01
1	BICF2P1218551	23316876	0	A	G	0.038	3.427431e-03	1.399407e-02	6.403622e+02	1.000000e+05	8.065842e-01
1	chr1_23322720	23322720	0	G	A	0.311	-6.168622e-05	5.759936e-03	6.403159e+02	1.000000e+05	9.914580e-01
1	chr1_23337892	23337892	0	A	G	0.252	-5.184366e-03	6.878726e-03	6.407543e+02	1.000000e+05	4.512738e-01
1	chr1_23359471	23359471	0	A	C	0.167	-6.157658e-03	7.423118e-03	6.406848e+02	1.000000e+05	4.070678e-01
1	chr1_23362139	23362139	0	A	G	0.287	-5.538955e-03	6.316704e-03	6.407919e+02	1.000000e+05	3.808317e-01
1	chr1_23372932	23372932	0	G	A	0.463	-1.398085e-03	5.483803e-03	6.403571e+02	1.000000e+05	7.988322e-01
1	chr1_23377302	23377302	1	G	A	0.307	-5.594106e-03	6.295580e-03	6.408283e+02	1.000000e+05	3.745114e-01
1	chr1_23388583	23388583	0	G	A	0.410	4.316622e-03	5.491229e-03	6.406166e+02	1.000000e+05	4.320571e-01
1	BICF2S23152929	23394565	0	A	G	0.096	-9.032568e-05	9.326605e-03	6.403817e+02	1.000000e+05	9.922754e-01
1	BICF2S22935806	23404515	0	A	T	0.364	-2.743965e-03	5.927464e-03	6.405229e+02	1.000000e+05	6.435512e-01
1	BICF2S23632260	23411109	1	A	G	0.329	-2.505917e-03	5.983120e-03	6.404365e+02	1.000000e+05	6.754578e-01
1	TIGRP2P17614_rs8918615	23422411	0	G	A	0.130	4.628006e-03	8.013363e-03	6.405123e+02	1.000000e+05	5.637482e-01
1	BICF2P512232	23435797	1	A	G	0.293	4.882005e-04	6.569747e-03	6.404242e+02	1.000000e+05	9.407829e-01
1	BICF2S2375452	23446470	25	A	G	0.291	-4.714814e-03	6.060613e-03	6.406502e+02	1.000000e+05	4.368441e-01
1	TIGRP2P17647_rs9121206	23468581	16	G	A	0.296	4.276754e-03	5.973299e-03	6.405492e+02	1.000000e+05	4.742242e-01
1	BICF2S23634487	23494929	17	G	A	0.087	-1.312911e-02	9.923364e-03	6.412702e+02	1.000000e+05	1.862159e-01
1	BICF2S2293066	23498852	0	G	A	0.465	9.100012e-03	5.477969e-03	6.417019e+02	1.000000e+05	9.708482e-02
1	TIGRP2P17660_rs8986102	23514610	0	G	A	0.423	4.685970e-03	5.596024e-03	6.406923e+02	1.000000e+05	4.026448e-01
1	BICF2P1101627	23522736	1	A	C	0.159	-4.147195e-03	7.478135e-03	6.404916e+02	1.000000e+05	5.793475e-01
1	TIGRP2P17667_rs8855930	23531388	0	A	G	0.396	9.611706e-05	5.852005e-03	6.403963e+02	1.000000e+05	9.868999e-01
1	BICF2P878699	23531720	0	G	A	0.438	-1.440134e-03	5.673630e-03	6.403851e+02	1.000000e+05	7.996960e-01
1	BICF2P513740	23535172	0	A	G	0.384	1.189469e-03	5.497951e-03	6.403382e+02	1.000000e+05	8.287747e-01
1	BICF2P273562	23560780	0	A	C	0.366	2.253331e-04	5.441763e-03	6.403048e+02	1.000000e+05	9.669814e-01
1	TIGRP2P17697_rs9034515	23579207	0	G	C	0.202	-5.832934e-03	6.619812e-03	6.407233e+02	1.000000e+05	3.785241e-01
1	TIGRP2P17699_rs8654280	23581336	0	A	G	0.263	-3.325063e-03	6.035043e-03	6.404637e+02	1.000000e+05	5.818233e-01
1	TIGRP2P17703_rs8968872	23595189	0	A	G	0.273	-2.181961e-03	6.015374e-03	6.403936e+02	1.000000e+05	7.169067e-01
1	TIGRP2P17708_rs8540808	23613953	0	A	G	0.046	-6.900403e-03	1.172294e-02	6.404279e+02	1.000000e+05	5.562882e-01
1	TIGRP2P17710_rs8808553	23618996	4	A	G	0.184	-3.961396e-03	7.113733e-03	6.405419e+02	1.000000e+05	5.777827e-01
1	BICF2S23245609	23625329	10	A	C	0.056	-1.010119e-02	1.190329e-02	6.406853e+02	1.000000e+05	3.963682e-01
1	BICF2P489911	23634519	0	G	A	0.159	-3.610435e-03	7.711406e-03	6.404556e+02	1.000000e+05	6.397798e-01
1	BICF2P646699	23641880	0	A	C	0.135	-5.903205e-04	7.779613e-03	6.403014e+02	1.000000e+05	9.395342e-01
1	BICF2S23122749	23652028	0	A	C	0.362	-4.847757e-03	5.849078e-03	6.406977e+02	1.000000e+05	4.074734e-01
1	BICF2P96122	23670388	0	A	G	0.421	-3.888930e-03	5.544092e-03	6.406072e+02	1.000000e+05	4.832337e-01
1	BICF2P326270	23675365	0	G	A	0.490	1.667061e-03	5.547996e-03	6.403933e+02	1.000000e+05	7.638932e-01
1	BICF2P1456437	23701799	0	G	A	0.357	6.234255e-03	5.596539e-03	6.409325e+02	1.000000e+05	2.656531e-01
1	BICF2P1387961	23706644	0	G	C	0.166	1.292051e-02	7.706228e-03	6.417984e+02	1.000000e+05	9.402518e-02
1	BICF2P1005323	23718020	0	A	G	0.081	2.725616e-03	9.942096e-03	6.403335e+02	1.000000e+05	7.840445e-01
1	BICF2P532862	23730311	0	G	A	0.355	9.025469e-03	5.720136e-03	6.415874e+02	1.000000e+05	1.150176e-01
1	BICF2S22959028	23754226	0	A	G	0.128	1.723884e-03	8.268205e-03	6.403400e+02	1.000000e+05	8.348978e-01
1	BICF2P787778	23773565	0	A	C	0.289	-1.724452e-03	6.072415e-03	6.404156e+02	1.000000e+05	7.765020e-01
1	TIGRP2P17768_rs8697988	23776404	0	A	G	0.073	1.866515e-02	1.102178e-02	6.418307e+02	1.000000e+05	9.077377e-02
1	BICF2P1159715	23776600	0	T	A	0.072	1.860995e-02	1.109150e-02	6.418077e+02	1.000000e+05	9.378562e-02
1	BICF2P746922	23798188	0	G	A	0.194	-5.169964e-03	7.039525e-03	6.406583e+02	1.000000e+05	4.629193e-01
1	BICF2P266322	23804103	0	A	G	0.490	-3.665307e-03	5.343751e-03	6.405520e+02	1.000000e+05	4.929818e-01
1	BICF2P342466	23814422	0	C	A	0.204	1.178811e-02	7.393397e-03	6.417441e+02	1.000000e+05	1.112593e-01
1	BICF2P38366	23821683	0	A	G	0.233	8.136113e-03	6.802560e-03	6.411309e+02	1.000000e+05	2.320547e-01
1	BICF2P131444	23834410	0	G	A	0.445	6.914349e-03	5.574469e-03	6.411066e+02	1.000000e+05	2.152245e-01
1	chr1_23837049	23837049	0	A	G	0.053	3.862611e-03	1.273367e-02	6.403756e+02	1.000000e+05	7.617149e-01
1	BICF2P467012	23838138	0	A	C	0.223	8.733959e-03	6.932530e-03	6.412164e+02	1.000000e+05	2.081091e-01
1	BICF2P182997	23870986	0	A	G	0.269	1.636616e-02	6.984484e-03	6.432801e+02	1.000000e+05	1.937489e-02
1	BICF2P1066402	23894323	0	A	G	0.155	5.831905e-03	7.659660e-03	6.406866e+02	1.000000e+05	4.466665e-01
1	BICF2P404381	23919059	0	A	C	0.134	4.412381e-03	8.178951e-03	6.405426e+02	1.000000e+05	5.897135e-01
1	BICF2P476925	23941533	0	A	G	0.349	-5.637085e-03	5.740229e-03	6.408639e+02	1.000000e+05	3.263965e-01
1	BICF2P778856	23954801	0	A	G	0.164	8.792990e-04	7.005106e-03	6.403675e+02	1.000000e+05	9.001430e-01
1	BICF2P770352	23964238	0	G	A	0.163	6.717890e-04	6.977460e-03	6.403633e+02	1.000000e+05	9.233236e-01
1	BICF2P1415237	23980200	0	A	G	0.280	7.674087e-03	6.412276e-03	6.411877e+02	1.000000e+05	2.317648e-01
1	BICF2P990644	23985816	0	A	G	0.035	-1.191681e-02	1.537215e-02	6.406196e+02	1.000000e+05	4.384502e-01
1	BICF2P990643	23985891	0	A	G	0.290	-1.615168e-03	6.366411e-03	6.404351e+02	1.000000e+05	7.997947e-01
1	BICF2S2327284	24024856	0	G	A	0.393	1.491862e-02	6.446422e-03	6.432321e+02	1.000000e+05	2.091955e-02
1	BICF2P478548	24032460	0	G	A	0.168	6.970722e-03	7.405239e-03	6.408041e+02	1.000000e+05	3.468381e-01
1	BICF2P1266261	24042626	0	G	A	0.094	-1.273937e-03	9.087752e-03	6.403487e+02	1.000000e+05	8.885535e-01
1	BICF2P808960	24056431	0	A	T	0.128	-8.408578e-04	8.448760e-03	6.403880e+02	1.000000e+05	9.207481e-01
1	BICF2P39743	24065845	0	C	A	0.249	4.858883e-03	6.445241e-03	6.406865e+02	1.000000e+05	4.511597e-01
1	BICF2P238459	24076060	0	A	G	0.058	6.406497e-03	1.160552e-02	6.404704e+02	1.000000e+05	5.810956e-01
1	BICF2S22937618	24083930	0	G	A	0.043	-2.094243e-04	1.302543e-02	6.402813e+02	1.000000e+05	9.871763e-01
1	BICF2S2323172	24088277	0	A	C	0.440	7.769334e-04	5.579742e-03	6.403568e+02	1.000000e+05	8.892959e-01
1	chr1_24091629	24091629	5	A	G	0.018	5.634347e-03	2.021991e-02	6.403296e+02	1.000000e+05	7.805866e-01
1	BICF2P923443	24092203	0	C	A	0.357	-4.008056e-04	5.739624e-03	6.403675e+02	1.000000e+05	9.443463e-01
1	chr1_24092477	24092477	24	A	G	0.440	4.345860e-03	5.754214e-03	6.406770e+02	1.000000e+05	4.503338e-01
1	TIGRP2P17803_rs8957491	24097438	0	A	G	0.074	-3.937756e-03	1.055123e-02	6.404037e+02	1.000000e+05	7.091009e-01
1	BICF2P1248996	24143018	0	A	G	0.455	-5.956793e-03	5.561083e-03	6.409389e+02	1.000000e+05	2.844385e-01
1	BICF2P746146	24158740	0	A	G	0.452	6.899967e-03	5.684682e-03	6.411421e+02	1.000000e+05	2.252074e-01
1	BICF2P670473	24174220	0	G	A	0.407	-3.169278e-03	5.481897e-03	6.405057e+02	1.000000e+05	5.633439e-01
1	BICF2S23615697	24185121	0	G	A	0.357	-1.157546e-03	5.875810e-03	6.404177e+02	1.000000e+05	8.438786e-01
1	BICF2P887554	24192886	0	A	G	0.198	2.901173e-03	7.184685e-03	6.404709e+02	1.000000e+05	6.864736e-01
1	TIGRP2P17861_rs8712869	24211435	0	G	A	0.210	2.442495e-03	6.848200e-03	6.404148e+02	1.000000e+05	7.214435e-01
1	BICF2P1283451	24222155	1	A	G	0.430	-8.927106e-04	5.514539e-03	6.403570e+02	1.000000e+05	8.714409e-01
1	BICF2P508912	24257314	0	A	G	0.387	-1.757352e-03	5.632529e-03	6.403868e+02	1.000000e+05	7.551255e-01
1	TIGRP2P17893_rs9237063	24272711	3	G	A	0.143	1.046089e-03	7.961663e-03	6.403573e+02	1.000000e+05	8.955009e-01
1	TIGRP2P17898_rs9244221	24301367	0	G	A	0.305	-3.609881e-03	6.040130e-03	6.405172e+02	1.000000e+05	5.502516e-01
1	BICF2P1396496	24322562	0	G	A	0.168	-1.755642e-03	7.233030e-03	6.403742e+02	1.000000e+05	8.082833e-01
1	BICF2P403360	24336537	0	A	G	0.094	3.424456e-03	8.726002e-03	6.403753e+02	1.000000e+05	6.948410e-01
1	TIGRP2P17917_rs9241698	24343355	0	A	G	0.446	-4.417634e-04	5.589502e-03	6.403518e+02	1.000000e+05	9.370260e-01
1	BICF2P29694	24344208	0	A	G	0.343	7.384973e-05	5.950566e-03	6.403685e+02	1.000000e+05	9.901013e-01
1	BICF2P1121391	24351971	0	A	G	0.327	1.241491e-03	6.003863e-03	6.403887e+02	1.000000e+05	8.362353e-01
1	BICF2P1140956	24364734	0	A	G	0.324	1.255716e-03	5.998069e-03	6.403872e+02	1.000000e+05	8.342285e-01
1	chr1_24391112	24391112	0	A	G	0.373	3.326728e-03	5.817619e-03	6.405309e+02	1.000000e+05	5.676015e-01
1	BICF2P674878	24417633	0	G	A	0.315	1.324244e-03	6.019162e-03	6.403764e+02	1.000000e+05	8.259265e-01
1	BICF2P871223	24427550	0	A	G	0.416	6.128383e-03	5.698008e-03	6.409497e+02	1.000000e+05	2.824781e-01
1	chr1_24430529	24430529	1	A	T	0.083	-6.540597e-03	1.021555e-02	6.405996e+02	1.000000e+05	5.221970e-01
1	BICF2S2364433	24442215	0	G	A	0.035	-1.386226e-02	1.456463e-02	6.407182e+02	1.000000e+05	3.415129e-01
1	BICF2S23614279	24443343	0	A	G	0.019	-3.009926e-02	2.171752e-02	6.413202e+02	1.000000e+05	1.661701e-01
1	BICF2P950639	24467601	0	A	G	0.301	1.107146e-02	6.440818e-03	6.419170e+02	1.000000e+05	8.602961e-02
1	BICF2P110457	24481087	0	A	G	0.301	1.107146e-02	6.440818e-03	6.419170e+02	1.000000e+05	8.602961e-02
1	BICF2P1358821	24506304	0	C	G	0.436	-5.679161e-03	5.573220e-03	6.408766e+02	1.000000e+05	3.085226e-01
1	BICF2S22929236	24516067	0	C	A	0.229	-1.279741e-04	6.685642e-03	6.403193e+02	1.000000e+05	9.847331e-01
1	chr1_24540921	24540921	0	G	A	0.463	-7.357092e-03	5.508366e-03	6.412451e+02	1.000000e+05	1.820724e-01
1	chr1_24541601	24541601	13	A	G	0.431	-5.845145e-03	5.624721e-03	6.408947e+02	1.000000e+05	2.990471e-01
1	BICF2P672688	24544483	1	G	A	0.427	3.809052e-03	5.462513e-03	6.405612e+02	1.000000e+05	4.858232e-01
1	BICF2P145622	24554257	2	A	G	0.309	6.333592e-03	5.926446e-03	6.409163e+02	1.000000e+05	2.855438e-01
1	chr1_24557788	24557788	4	A	C	0.299	6.524646e-03	5.979865e-03	6.409365e+02	1.000000e+05	2.755731e-01
1	BICF2P553300	24570506	1	G	A	0.207	3.543926e-03	6.510679e-03	6.404363e+02	1.000000e+05	5.863772e-01
1	BICF2P22721	24597626	0	G	A	0.322	-9.377036e-03	6.154009e-03	6.416089e+02	1.000000e+05	1.279921e-01
1	TIGRP2P17956_rs8846836	24604895	0	G	A	0.408	1.312270e-03	5.573814e-03	6.403344e+02	1.000000e+05	8.139347e-01
1	BICF2P281121	24617129	1	A	G	0.295	1.068356e-02	5.782618e-03	6.420237e+02	1.000000e+05	6.505818e-02
1	BICF2P170125	24621078	0	A	G	0.039	-6.368647e-03	1.300961e-02	6.403858e+02	1.000000e+05	6.246048e-01
1	BICF2S22933315	24643635	0	A	G	0.360	7.417362e-03	5.748914e-03	6.411864e+02	1.000000e+05	1.973663e-01
1	BICF2P836026	24647704	0	G	A	0.212	-2.017127e-03	6.938986e-03	6.404356e+02	1.000000e+05	7.713640e-01
1	TIGRP2P17997_rs9161652	24656606	0	A	G	0.088	-5.418766e-03	1.003901e-02	6.405349e+02	1.000000e+05	5.895128e-01
1	BICF2P1011763	24671994	0	A	G	0.121	-3.239210e-03	8.319924e-03	6.404142e+02	1.000000e+05	6.971397e-01
1	BICF2P368321	24682991	0	A	G	0.353	4.820514e-03	5.737554e-03	6.406746e+02	1.000000e+05	4.010776e-01
1	BICF2P649420	24693843	0	G	A	0.059	5.365086e-03	1.167547e-02	6.404156e+02	1.000000e+05	6.459937e-01
1	BICF2S23243385	24710385	2	A	G	0.464	-1.159880e-02	6.162576e-03	6.422498e+02	1.000000e+05	6.019909e-02
1	BICF2P620453	24718405	0	G	A	0.142	6.691009e-03	7.628494e-03	6.406854e+02	1.000000e+05	3.807051e-01
1	BICF2P1330507	24724808	0	A	G	0.397	-7.564735e-03	5.665035e-03	6.412117e+02	1.000000e+05	1.821651e-01
1	TIGRP2P18057_rs9175538	24738416	0	A	G	0.453	-6.414101e-03	5.618878e-03	6.409925e+02	1.000000e+05	2.540098e-01
1	TIGRP2P18062_rs8842318	24752248	0	A	G	0.369	-3.536200e-03	5.737969e-03	6.405370e+02	1.000000e+05	5.378935e-01
1	BICF2P499692	24763508	0	G	A	0.446	1.018025e-02	5.508586e-03	6.420168e+02	1.000000e+05	6.498001e-02
1	BICF2P871082	24785843	0	A	G	0.417	4.671654e-03	5.724222e-03	6.406934e+02	1.000000e+05	4.146867e-01
1	BICF2P241728	24795748	0	A	G	0.264	4.107978e-03	6.218011e-03	6.405660e+02	1.000000e+05	5.090317e-01
1	BICF2P962739	24818023	0	G	A	0.457	-1.717659e-03	5.772120e-03	6.404529e+02	1.000000e+05	7.661061e-01
1	BICF2P730278	24845873	0	A	G	0.478	-1.135168e-03	5.475092e-03	6.403241e+02	1.000000e+05	8.358052e-01
1	TIGRP2P18091_rs9135091	24856757	0	A	G	0.036	-6.565209e-03	1.401130e-02	6.404228e+02	1.000000e+05	6.395145e-01
1	BICF2P1272208	24872931	0	G	A	0.204	-8.610969e-04	7.045253e-03	6.403985e+02	1.000000e+05	9.027541e-01
1	BICF2P970147	24893106	1	A	G	0.437	-2.377502e-03	5.517384e-03	6.403907e+02	1.000000e+05	6.666550e-01
1	BICF2P238715	24899952	0	G	C	0.248	-4.355014e-03	6.837931e-03	6.406187e+02	1.000000e+05	5.243876e-01
1	BICF2P626692	24909599	0	A	G	0.107	-6.379898e-03	8.906905e-03	6.405394e+02	1.000000e+05	4.740341e-01
1	BICF2P626688	24910448	0	C	A	0.107	-6.379898e-03	8.906905e-03	6.405394e+02	1.000000e+05	4.740341e-01
1	BICF2P1382837	24920047	0	A	G	0.080	-4.396327e-03	1.025048e-02	6.403892e+02	1.000000e+05	6.681247e-01
1	BICF2P935861	24927539	0	A	G	0.035	-4.649573e-03	1.409745e-02	6.403139e+02	1.000000e+05	7.416292e-01
1	BICF2S22960046	24931996	0	G	A	0.253	-1.641842e-03	6.204559e-03	6.403535e+02	1.000000e+05	7.913749e-01
1	BICF2P176852	24945204	0	A	G	0.246	-6.113183e-03	6.557376e-03	6.408022e+02	1.000000e+05	3.514975e-01
1	BICF2P252854	24970579	0	C	A	0.413	-6.516708e-04	5.769228e-03	6.403684e+02	1.000000e+05	9.100950e-01
1	BICF2P695568	24983079	2	G	A	0.273	-8.024083e-03	6.560732e-03	6.411765e+02	1.000000e+05	2.216906e-01
1	BICF2P859065	25004053	0	A	G	0.014	2.151441e-02	2.250816e-02	6.407433e+02	1.000000e+05	3.394517e-01
1	chr1_25008928	25008928	0	A	G	0.092	1.766268e-02	9.568878e-03	6.420152e+02	1.000000e+05	6.530268e-02
1	chr1_25014517	25014517	0	G	A	0.176	-1.198736e-02	7.228427e-03	6.416708e+02	1.000000e+05	9.765610e-02
1	BICF2P1347877	25019806	0	C	A	0.311	-1.594124e-03	5.878932e-03	6.403538e+02	1.000000e+05	7.863425e-01
1	BICF2P295909	25034144	0	A	T	0.204	3.668467e-03	6.762887e-03	6.405012e+02	1.000000e+05	5.876736e-01
1	BICF2P3694	25044771	1	G	A	0.359	6.477467e-03	6.001834e-03	6.409356e+02	1.000000e+05	2.808191e-01
1	BICF2P1042202	25049946	0	A	G	0.334	7.315589e-03	6.115832e-03	6.410884e+02	1.000000e+05	2.320019e-01
1	BICF2P1042201	25051093	1	A	T	0.334	7.113435e-03	6.115543e-03	6.410493e+02	1.000000e+05	2.451239e-01
1	BICF2S23016234	25074448	0	G	A	0.379	4.379135e-03	5.992767e-03	6.406347e+02	1.000000e+05	4.651648e-01
1	BICF2P532348	25085967	0	A	G	0.374	4.485804e-03	5.756499e-03	6.406516e+02	1.000000e+05	4.360693e-01
1	chr1_25113655	25113655	0	A	C	0.061	-8.023048e-03	1.111888e-02	6.405456e+02	1.000000e+05	4.707805e-01
1	chr1_25114117	25114117	0	G	A	0.113	-3.477552e-03	8.768763e-03	6.404328e+02	1.000000e+05	6.917854e-01
1	BICF2P680416	25150177	1	A	G	0.149	1.038698e-02	7.906585e-03	6.412829e+02	1.000000e+05	1.893390e-01
1	BICF2P167452	25160976	0	C	G	0.397	5.134150e-03	5.753602e-03	6.407418e+02	1.000000e+05	3.724945e-01
1	BICF2P749396	25170160	4	G	A	0.370	1.462089e-03	5.789844e-03	6.403673e+02	1.000000e+05	8.007023e-01
1	BICF2P189468	25194331	34	G	A	0.462	1.521527e-02	5.804854e-03	6.438152e+02	1.000000e+05	8.938878e-03
1	BICF2S23547999	25209356	7	G	A	0.331	3.346516e-03	6.071191e-03	6.405368e+02	1.000000e+05	5.816498e-01
1	BICF2S23745469	25241659	0	G	A	0.197	6.332521e-03	6.960415e-03	6.407245e+02	1.000000e+05	3.632209e-01
1	BICF2P680865	25260410	1	C	A	0.075	-4.839737e-03	9.903663e-03	6.404020e+02	1.000000e+05	6.252080e-01
1	BICF2S23151346	25272480	0	A	G	0.400	6.139879e-03	5.704994e-03	6.409025e+02	1.000000e+05	2.821659e-01
1	BICF2P19923	25283409	0	A	G	0.356	7.843021e-03	5.760647e-03	6.412473e+02	1.000000e+05	1.737642e-01
1	BICF2S23044886	25289422	1	G	A	0.367	5.345370e-03	5.571083e-03	6.407668e+02	1.000000e+05	3.376192e-01
1	BICF2P507939	25311038	0	A	C	0.258	9.166613e-03	6.052753e-03	6.414618e+02	1.000000e+05	1.303261e-01
1	TIGRP2P18186_rs9139000	25351538	0	A	G	0.182	-8.392708e-04	7.055106e-03	6.403157e+02	1.000000e+05	9.053390e-01
1	BICF2P147299	25385879	11	C	A	0.142	-2.870807e-03	7.877488e-03	6.403689e+02	1.000000e+05	7.156368e-01
1	chr1_25387348	25387348	2	C	G	0.141	-2.018189e-03	7.858328e-03	6.403349e+02	1.000000e+05	7.973859e-01
1	BICF2P735708	25401240	24	A	C	0.081	-1.362549e-03	9.911096e-03	6.403299e+02	1.000000e+05	8.906900e-01
1	BICF2P95142	25403284	0	G	A	0.179	2.907503e-03	7.077009e-03	6.403933e+02	1.000000e+05	6.813071e-01
1	BICF2P192035	25417099	0	A	G	0.498	3.277351e-03	5.901708e-03	6.405513e+02	1.000000e+05	5.788373e-01
1	BICF2P770471	25425802	0	G	A	0.160	9.246185e-03	7.743983e-03	6.410875e+02	1.000000e+05	2.328566e-01
1	BICF2P1261840	25429475	4	A	C	0.109	-1.780270e-04	8.627247e-03	6.402881e+02	1.000000e+05	9.835419e-01
1	TIGRP2P18165_rs9079841	25446101	0	G	C	0.067	-7.952323e-03	1.086803e-02	6.405589e+02	1.000000e+05	4.645666e-01
1	BICF2P445620	25448763	0	A	G	0.175	3.302260e-03	7.229939e-03	6.404435e+02	1.000000e+05	6.479825e-01
1	TIGRP2P18162_rs8546859	25449974	1	A	G	0.087	-8.974402e-04	9.289479e-03	6.402965e+02	1.000000e+05	9.230629e-01
1	TIGRP2P18159_rs9179649	25470326	0	G	A	0.035	-1.096148e-02	1.562207e-02	6.405814e+02	1.000000e+05	4.831018e-01
1	BICF2P642679	25483781	0	A	G	0.260	6.072347e-04	6.464076e-03	6.403505e+02	1.000000e+05	9.251816e-01
1	TIGRP2P18148_rs9090040	25510229	0	A	G	0.013	-1.841254e-02	2.543797e-02	6.406003e+02	1.000000e+05	4.693980e-01
1	chr1_25510693	25510693	0	A	G	0.069	-1.566763e-03	1.052702e-02	6.402877e+02	1.000000e+05	8.817252e-01
1	BICF2P488457	25524462	0	A	G	0.086	-2.114224e-03	9.511215e-03	6.403067e+02	1.000000e+05	8.241498e-01
1	BICF2S23914759	25547188	0	A	G	0.235	2.445288e-03	6.693859e-03	6.404850e+02	1.000000e+05	7.149866e-01
1	chr1_25558695	25558695	0	G	A	0.162	5.163107e-03	7.485022e-03	6.406108e+02	1.000000e+05	4.905354e-01
1	chr1_25559797	25559797	0	G	A	0.131	-3.837697e-03	8.244021e-03	6.404576e+02	1.000000e+05	6.416975e-01
1	chr1_25560281	25560281	10	A	G	0.292	1.500421e-03	6.255951e-03	6.404322e+02	1.000000e+05	8.105196e-01
1	chr1_25561677	25561677	0	A	G	0.162	5.163107e-03	7.485022e-03	6.406108e+02	1.000000e+05	4.905354e-01
1	BICF2P534512	25563427	0	G	A	0.177	3.170367e-03	7.069119e-03	6.404549e+02	1.000000e+05	6.539336e-01
1	BICF2S23639269	25565128	0	A	T	0.019	7.843950e-04	1.931889e-02	6.402781e+02	1.000000e+05	9.676234e-01
1	TIGRP2P18272_rs8945373	25580144	0	C	G	0.071	-4.005535e-03	1.105254e-02	6.404481e+02	1.000000e+05	7.171474e-01
1	BICF2P482758	25609435	0	G	A	0.026	1.905432e-02	1.698912e-02	6.409110e+02	1.000000e+05	2.624033e-01
1	BICF2P1110880	25610621	0	G	A	0.336	-2.883240e-04	5.757664e-03	6.403182e+02	1.000000e+05	9.600745e-01
1	BICF2P179617	25621297	0	A	G	0.482	-8.496169e-04	5.508305e-03	6.403812e+02	1.000000e+05	8.774591e-01
1	TIGRP2P18335_rs8944574	25638139	0	A	C	0.460	-2.695474e-03	5.738382e-03	6.404530e+02	1.000000e+05	6.386846e-01
1	BICF2P729748	25645025	0	A	G	0.064	1.600962e-02	1.151682e-02	6.412959e+02	1.000000e+05	1.649027e-01
1	BICF2P228800	25659010	0	A	G	0.071	2.253152e-02	1.064828e-02	6.425562e+02	1.000000e+05	3.467085e-02
1	TIGRP2P18356_rs9196916	25671994	0	A	G	0.306	-6.499008e-03	5.994515e-03	6.408975e+02	1.000000e+05	2.786376e-01
1	BICF2P1350910	25714140	8	A	G	0.298	-5.900828e-04	6.484699e-03	6.404167e+02	1.000000e+05	9.275196e-01
1	BICF2P1159509	25770887	0	G	A	0.272	-1.392574e-03	6.170063e-03	6.403165e+02	1.000000e+05	8.214965e-01
1	BICF2S22920343	25793141	0	G	A	0.126	3.465366e-03	8.366948e-03	6.404462e+02	1.000000e+05	6.788639e-01
1	BICF2P578621	25798483	0	A	T	0.187	-1.649705e-03	6.853548e-03	6.403529e+02	1.000000e+05	8.098462e-01
1	BICF2S23242684	25801067	0	C	G	0.187	-1.649705e-03	6.853548e-03	6.403529e+02	1.000000e+05	8.098462e-01
1	chr1_25810445	25810445	0	G	A	0.126	2.970513e-03	8.608922e-03	6.404322e+02	1.000000e+05	7.301518e-01
1	chr1_25820617	25820617	0	G	A	0.109	4.371996e-03	8.968927e-03	6.404734e+02	1.000000e+05	6.260726e-01
1	chr1_25820717	25820717	0	A	G	0.161	-5.416332e-03	7.854949e-03	6.406048e+02	1.000000e+05	4.906912e-01
1	chr1_25830795	25830795	0	C	A	0.153	1.668967e-02	8.452785e-03	6.424310e+02	1.000000e+05	4.869083e-02
1	TIGRP2P18465_rs9049550	25838266	0	G	C	0.147	-1.991462e-03	7.651830e-03	6.403359e+02	1.000000e+05	7.947340e-01
1	BICF2P831459	25851893	0	T	A	0.176	1.525331e-03	7.028246e-03	6.403052e+02	1.000000e+05	8.282442e-01
1	BICF2P1159228	25869509	0	A	G	0.290	8.275656e-03	6.080282e-03	6.412716e+02	1.000000e+05	1.738962e-01
1	TIGRP2P18485_rs9026230	25874646	0	A	G	0.289	8.801286e-03	6.107077e-03	6.413827e+02	1.000000e+05	1.499503e-01
1	BICF2P153028	25889659	6	C	A	0.034	-9.884565e-03	1.558310e-02	6.405913e+02	1.000000e+05	5.260670e-01
1	BICF2S23223288	25911818	0	C	A	0.191	-2.225549e-03	7.288707e-03	6.403911e+02	1.000000e+05	7.601892e-01
1	BICF2S2368997	25931311	0	G	A	0.267	3.002688e-03	6.159794e-03	6.404475e+02	1.000000e+05	6.260688e-01
1	BICF2P1127399	25933320	0	G	A	0.165	3.193782e-03	7.567797e-03	6.404723e+02	1.000000e+05	6.731277e-01
1	BICF2P879617	25973253	0	A	G	0.050	-7.211837e-03	1.191810e-02	6.404468e+02	1.000000e+05	5.452822e-01
1	BICF2P978174	25979361	0	A	G	0.465	3.358637e-03	5.931662e-03	6.406273e+02	1.000000e+05	5.714098e-01
1	BICF2S23327581	25993251	0	A	G	0.418	7.238865e-03	6.301426e-03	6.411756e+02	1.000000e+05	2.510133e-01
1	BICF2P608397	26011430	0	A	G	0.280	1.137156e-02	6.268745e-03	6.420369e+02	1.000000e+05	7.007007e-02
1	TIGRP2P18522_rs8991242	26012685	0	G	A	0.063	3.570161e-03	1.103805e-02	6.403315e+02	1.000000e+05	7.464499e-01
1	BICF2P145081	26025701	0	G	A	0.142	-7.118740e-03	8.763927e-03	6.408356e+02	1.000000e+05	4.168865e-01
1	BICF2P739304	26044599	0	A	G	0.079	1.045445e-02	9.853136e-03	6.408499e+02	1.000000e+05	2.890139e-01
1	BICF2P1196969	26055085	0	A	G	0.087	3.069402e-03	9.595875e-03	6.403551e+02	1.000000e+05	7.491571e-01
1	BICF2P1004684	26072659	0	G	A	0.083	9.287916e-03	9.686706e-03	6.407495e+02	1.000000e+05	3.379483e-01
1	TIGRP2P18560_rs8968769	26088534	0	G	C	0.060	1.684404e-02	1.148067e-02	6.414171e+02	1.000000e+05	1.427441e-01
1	TIGRP2P18562_rs9006844	26095136	0	A	C	0.155	-6.642663e-03	7.711583e-03	6.407619e+02	1.000000e+05	3.892958e-01
1	BICF2P112678	26104827	3	G	A	0.123	5.891826e-03	8.314346e-03	6.405746e+02	1.000000e+05	4.787688e-01
1	BICF2S23720329	26120031	0	A	G	0.348	4.028564e-03	5.652144e-03	6.405703e+02	1.000000e+05	4.762191e-01
1	TIGRP2P18583_rs8963033	26144928	0	A	C	0.410	-8.221952e-03	5.714479e-03	6.414135e+02	1.000000e+05	1.506203e-01
1	TIGRP2P18586_rs8746233	26156743	0	G	A	0.209	-4.533854e-03	7.054912e-03	6.405873e+02	1.000000e+05	5.206435e-01
1	BICF2P1031161	26170953	0	G	A	0.376	-8.673527e-03	6.419875e-03	6.414376e+02	1.000000e+05	1.770832e-01
1	BICF2P350944	26180965	0	A	C	0.076	1.661967e-03	9.785911e-03	6.402996e+02	1.000000e+05	8.651869e-01
1	TIGRP2P18606_rs8693206	26193421	0	G	A	0.092	-1.968900e-04	8.978116e-03	6.402865e+02	1.000000e+05	9.825095e-01
1	TIGRP2P18613_rs9202115	26207215	0	G	A	0.434	-7.146475e-03	6.169510e-03	6.411548e+02	1.000000e+05	2.470831e-01
1	BICF2S22929941	26208251	0	A	G	0.070	1.107286e-02	1.036820e-02	6.408677e+02	1.000000e+05	2.858755e-01
1	BICF2P113807	26224100	0	A	G	0.219	-1.807086e-03	6.888468e-03	6.403986e+02	1.000000e+05	7.931341e-01
1	TIGRP2P18640_rs8637455	26240082	0	A	T	0.418	-3.377944e-03	5.513002e-03	6.405037e+02	1.000000e+05	5.402425e-01
1	BICF2P1281735	26250939	0	A	G	0.195	-6.231596e-03	6.985793e-03	6.407466e+02	1.000000e+05	3.726543e-01
1	BICF2S23147938	26261913	1	A	G	0.349	-7.173083e-03	6.220404e-03	6.411611e+02	1.000000e+05	2.492093e-01
1	BICF2S2349447	26266774	0	A	G	0.464	5.180927e-03	5.737448e-03	6.408214e+02	1.000000e+05	3.668106e-01
1	BICF2S23346193	26288257	0	A	G	0.474	3.560807e-03	5.912625e-03	6.406392e+02	1.000000e+05	5.471952e-01
1	BICF2P708562	26293324	0	G	A	0.412	2.580427e-03	5.921736e-03	6.404931e+02	1.000000e+05	6.631380e-01
1	BICF2P540510	26307304	0	C	A	0.493	3.759705e-03	6.202011e-03	6.407322e+02	1.000000e+05	5.445579e-01
1	BICF2P289000	26313474	21	A	G	0.278	7.740407e-03	6.490813e-03	6.410851e+02	1.000000e+05	2.334302e-01
1	TIGRP2P18681_rs8819369	26330301	0	A	G	0.202	1.050191e-02	7.351138e-03	6.414461e+02	1.000000e+05	1.535267e-01
1	BICF2P194937	26346238	0	G	A	0.019	-2.161597e-03	1.905193e-02	6.403022e+02	1.000000e+05	9.096973e-01
1	BICF2P186600	26368937	0	A	G	0.096	-3.610031e-03	9.072550e-03	6.403728e+02	1.000000e+05	6.908104e-01
1	BICF2P848519	26384196	1	A	G	0.409	-2.949501e-03	5.793013e-03	6.405896e+02	1.000000e+05	6.107962e-01
1	BICF2P1096901	26405959	4	G	A	0.217	1.498119e-03	6.992459e-03	6.404763e+02	1.000000e+05	8.304112e-01
1	BICF2P270493	26408125	0	A	G	0.219	1.935732e-03	6.966255e-03	6.404902e+02	1.000000e+05	7.811856e-01
1	BICF2S23143309	26438930	13	C	A	0.305	3.216525e-03	5.801518e-03	6.404675e+02	1.000000e+05	5.794488e-01
1	BICF2P754027	26457060	0	G	A	0.222	4.320347e-03	6.458889e-03	6.405388e+02	1.000000e+05	5.037625e-01
1	BICF2P237190	26482551	0	A	G	0.144	8.548627e-05	7.941910e-03	6.403197e+02	1.000000e+05	9.914146e-01
1	BICF2P1054089	26485950	0	A	G	0.151	4.652950e-03	7.508954e-03	6.405157e+02	1.000000e+05	5.356713e-01
1	BICF2P378388	26505421	0	A	G	0.140	-1.162688e-03	8.419174e-03	6.404103e+02	1.000000e+05	8.901979e-01
1	chr1_26512250	26512250	0	G	A	0.104	3.087267e-03	9.197044e-03	6.403955e+02	1.000000e+05	7.372045e-01
1	chr1_26513549	26513549	5	A	G	0.162	2.322021e-03	7.546098e-03	6.403588e+02	1.000000e+05	7.583861e-01
1	chr1_26513925	26513925	0	G	A	0.127	-2.175300e-03	8.966431e-03	6.404655e+02	1.000000e+05	8.083769e-01
1	chr1_26514177	26514177	0	G	A	0.126	-2.698542e-03	8.968836e-03	6.404804e+02	1.000000e+05	7.635883e-01
1	BICF2P1028887	26516342	0	A	G	0.152	4.716383e-03	7.552704e-03	6.405208e+02	1.000000e+05	5.325108e-01
1	BICF2P104206	26523535	0	A	G	0.434	-3.847360e-03	5.510207e-03	6.406301e+02	1.000000e+05	4.852503e-01
1	chr1_26546595	26546595	0	A	C	0.166	-3.550071e-03	7.457101e-03	6.404784e+02	1.000000e+05	6.341641e-01
1	TIGRP2P18720_rs8770839	26599683	1	A	G	0.476	9.408339e-04	5.600062e-03	6.403377e+02	1.000000e+05	8.666246e-01
1	BICF2S2343850	26630051	3	A	C	0.339	9.939317e-03	6.159172e-03	6.417449e+02	1.000000e+05	1.069979e-01
1	BICF2P164200	26646523	0	A	T	0.440	-3.502251e-03	5.602069e-03	6.405564e+02	1.000000e+05	5.320462e-01
1	BICF2S2342031	26672433	1	A	C	0.394	7.484699e-03	5.651778e-03	6.412055e+02	1.000000e+05	1.857982e-01
1	BICF2P747716	26705395	0	G	A	0.108	-5.781430e-03	8.783361e-03	6.405425e+02	1.000000e+05	5.105925e-01
1	BICF2P1164085	26736172	1	G	A	0.140	-5.958937e-03	7.667544e-03	6.406104e+02	1.000000e+05	4.373037e-01
1	BICF2P806301	26746809	0	G	A	0.286	-1.813328e-03	6.266306e-03	6.404160e+02	1.000000e+05	7.723713e-01
1	TIGRP2P18760_rs9010994	26763919	14	A	G	0.274	-1.531131e-03	6.087915e-03	6.403807e+02	1.000000e+05	8.014929e-01
1	TIGRP2P18772_rs8491774	26775069	0	A	G	0.301	-9.597367e-03	5.857229e-03	6.416738e+02	1.000000e+05	1.017202e-01
1	BICF2P218761	26803305	0	G	A	0.140	7.035365e-03	7.831279e-03	6.407372e+02	1.000000e+05	3.692739e-01
1	BICF2P855768	26813680	0	G	A	0.137	7.733291e-03	7.929959e-03	6.408173e+02	1.000000e+05	3.297713e-01
1	TIGRP2P18790_rs8931387	26815178	1	A	C	0.137	8.963853e-03	7.940579e-03	6.409801e+02	1.000000e+05	2.593099e-01
1	BICF2S23763366	26837876	0	A	G	0.152	3.087282e-03	7.727001e-03	6.403997e+02	1.000000e+05	6.896040e-01
1	BICF2P694060	26839731	1	G	A	0.071	-1.070598e-03	1.069516e-02	6.403455e+02	1.000000e+05	9.202904e-01
1	BICF2P142422	26854446	0	G	A	0.318	-1.037121e-03	5.700449e-03	6.403371e+02	1.000000e+05	8.556808e-01
1	BICF2S23021022	26861885	0	C	A	0.464	-3.848344e-03	5.394450e-03	6.405494e+02	1.000000e+05	4.758235e-01
1	BICF2P1433886	26863343	0	G	A	0.408	-7.126634e-03	5.755754e-03	6.411483e+02	1.000000e+05	2.160328e-01
1	BICF2P377081	26875511	0	A	C	0.358	-5.690872e-03	5.793285e-03	6.407961e+02	1.000000e+05	3.262535e-01
1	BICF2P377078	26875908	1	A	G	0.358	-5.673854e-03	5.795799e-03	6.407931e+02	1.000000e+05	3.279110e-01
1	TIGRP2P18815_rs8589232	26884664	0	A	G	0.375	-2.294082e-03	5.509741e-03	6.403926e+02	1.000000e+05	6.772579e-01
1	BICF2S22964728	26946064	8	A	G	0.128	1.273316e-02	8.713256e-03	6.414724e+02	1.000000e+05	1.443308e-01
1	BICF2P733884	26948939	0	A	G	0.127	1.246905e-02	8.702897e-03	6.414326e+02	1.000000e+05	1.523406e-01
1	BICF2P53922	26956206	10	C	G	0.088	1.649178e-02	1.025605e-02	6.417066e+02	1.000000e+05	1.082489e-01
1	BICF2P53921	26956297	0	A	G	0.088	1.843784e-02	1.018087e-02	6.420559e+02	1.000000e+05	7.053067e-02
1	TIGRP2P18839_rs9045635	26964727	0	G	A	0.164	3.716901e-03	7.310633e-03	6.404330e+02	1.000000e+05	6.113034e-01
1	BICF2P923600	26974225	0	G	A	0.394	4.367309e-03	5.600209e-03	6.406288e+02	1.000000e+05	4.357231e-01
1	chr1_26993784	26993784	7	D	I	0.095	-7.918996e-03	9.460185e-03	6.407268e+02	1.000000e+05	4.028066e-01
1	BICF2P73644	26999228	0	A	C	0.322	3.887438e-03	5.703169e-03	6.405544e+02	1.000000e+05	4.956818e-01
1	BICF2P34858	27010505	0	G	A	0.307	-1.180958e-02	6.041631e-03	6.422544e+02	1.000000e+05	5.098418e-02
1	TIGRP2P819_rs8979721	27032573	0	G	A	0.365	9.110682e-03	6.187783e-03	6.415395e+02	1.000000e+05	1.413355e-01
1	BICF2P956880	27036608	0	A	G	0.036	1.524801e-02	1.385424e-02	6.408737e+02	1.000000e+05	2.714176e-01
1	TIGRP2P838_rs8650510	27050001	0	G	A	0.261	4.982749e-03	6.372034e-03	6.406784e+02	1.000000e+05	4.344745e-01
1	BICF2P60083	27065775	0	G	A	0.056	-3.585762e-04	1.235327e-02	6.403900e+02	1.000000e+05	9.768508e-01
1	BICF2P405685	27072157	0	G	A	0.482	5.906846e-03	5.335558e-03	6.409344e+02	1.000000e+05	2.686127e-01
1	BICF2P865928	27075592	0	T	A	0.456	5.435344e-03	5.280412e-03	6.408423e+02	1.000000e+05	3.036465e-01
1	BICF2S23411231	27082072	0	A	C	0.419	-4.456798e-03	5.468525e-03	6.406392e+02	1.000000e+05	4.153325e-01
1	TIGRP2P868_rs8587119	27109036	1	C	A	0.108	2.870207e-03	8.917120e-03	6.403648e+02	1.000000e+05	7.476351e-01
1	TIGRP2P871_rs8681644	27115230	0	A	C	0.131	-9.653859e-03	8.119857e-03	6.410357e+02	1.000000e+05	2.348421e-01
1	BICF2P415787	27131601	0	G	A	0.256	-8.378502e-03	6.266482e-03	6.412060e+02	1.000000e+05	1.816109e-01
1	BICF2S23323455	27159789	0	G	A	0.437	-1.020820e-02	5.818896e-03	6.419751e+02	1.000000e+05	7.977838e-02
1	TIGRP2P877_rs8968905	27181416	2	A	C	0.382	4.141798e-03	5.461323e-03	6.406340e+02	1.000000e+05	4.484540e-01
1	BICF2P859260	27189938	0	G	A	0.455	7.427956e-03	5.530560e-03	6.412213e+02	1.000000e+05	1.796481e-01
1	BICF2S23112732	27198757	0	G	A	0.396	-1.658203e-03	5.578526e-03	6.403997e+02	1.000000e+05	7.663587e-01
1	BICF2P162496	27209577	0	A	G	0.218	-6.821328e-04	6.731114e-03	6.403668e+02	1.000000e+05	9.193071e-01
1	BICF2S22913108	27225262	2	G	A	0.490	-5.713691e-04	5.515508e-03	6.403488e+02	1.000000e+05	9.175195e-01
1	BICF2P1008811	27239311	0	C	A	0.383	-6.322586e-05	5.611591e-03	6.403181e+02	1.000000e+05	9.910134e-01
1	BICF2P744008	27263289	0	G	C	0.400	3.487508e-03	5.513248e-03	6.405056e+02	1.000000e+05	5.272054e-01
1	TIGRP2P904_rs9168447	27279310	0	A	G	0.218	-7.992070e-03	6.726413e-03	6.410772e+02	1.000000e+05	2.351402e-01
1	BICF2P1167327	27286844	0	G	A	0.381	5.775130e-03	5.671516e-03	6.408364e+02	1.000000e+05	3.088736e-01
1	BICF2S2379011	27300794	0	A	C	0.227	-6.460432e-03	6.712410e-03	6.408385e+02	1.000000e+05	3.361239e-01
1	BICF2P1131127	27332974	0	A	T	0.088	-5.511234e-03	1.007932e-02	6.405730e+02	1.000000e+05	5.846858e-01
1	TIGRP2P931_rs9001804	27350928	9	C	A	0.326	4.622989e-03	5.994655e-03	6.406450e+02	1.000000e+05	4.408366e-01
1	BICF2P1349635	27357008	0	A	G	0.392	-4.882581e-03	5.367470e-03	6.407116e+02	1.000000e+05	3.632891e-01
1	BICF2P304995	27367488	0	A	G	0.272	2.975647e-03	6.173789e-03	6.404584e+02	1.000000e+05	6.299583e-01
1	BICF2P395928	27387938	0	A	G	0.421	-7.904284e-03	5.402385e-03	6.413648e+02	1.000000e+05	1.438501e-01
1	BICF2P695172	27393839	0	A	G	0.390	5.538807e-03	5.550285e-03	6.408060e+02	1.000000e+05	3.186295e-01
1	BICF2S2305511	27412979	1	G	A	0.139	5.377951e-03	7.876733e-03	6.405612e+02	1.000000e+05	4.949637e-01
1	TIGRP2P953_rs9088120	27429862	1	A	G	0.138	9.875917e-04	7.421933e-03	6.403055e+02	1.000000e+05	8.941780e-01
1	BICF2S23131087	27457651	0	G	A	0.463	2.163855e-03	5.290945e-03	6.403808e+02	1.000000e+05	6.826743e-01
1	BICF2S23341762	27469100	0	A	G	0.094	1.716238e-03	9.204566e-03	6.403558e+02	1.000000e+05	8.521376e-01
1	BICF2S23341763	27469125	0	A	C	0.094	1.716238e-03	9.204566e-03	6.403558e+02	1.000000e+05	8.521376e-01
1	BICF2S23124613	27474445	0	G	A	0.237	7.830246e-03	6.450237e-03	6.410903e+02	1.000000e+05	2.251446e-01
1	BICF2S23437590	27490392	0	G	A	0.092	3.707365e-03	9.302373e-03	6.403795e+02	1.000000e+05	6.903442e-01
1	BICF2S23125839	27506312	5	G	A	0.159	-1.110697e-03	7.494646e-03	6.403310e+02	1.000000e+05	8.822252e-01
1	BICF2S23722397	27516846	0	A	G	0.283	2.315335e-03	5.853013e-03	6.403732e+02	1.000000e+05	6.925257e-01
1	BICF2P1370706	27532770	0	C	A	0.220	-2.651676e-03	6.582440e-03	6.404448e+02	1.000000e+05	6.871784e-01
1	BICF2P299445	27542326	1	A	C	0.274	3.096632e-03	5.814491e-03	6.404380e+02	1.000000e+05	5.944858e-01
1	TIGRP2P983_rs8538935	27558586	0	G	A	0.212	1.216367e-03	6.512112e-03	6.403121e+02	1.000000e+05	8.518787e-01
1	BICF2S23523710	27564457	0	A	G	0.249	1.584691e-03	6.109219e-03	6.403523e+02	1.000000e+05	7.954019e-01
1	TIGRP2P992_rs8745765	27596835	2	G	A	0.440	1.091520e-02	5.802111e-03	6.421376e+02	1.000000e+05	6.032002e-02
1	TIGRP2P999_rs8916154	27615568	0	G	A	0.189	1.531554e-02	7.209045e-03	6.426134e+02	1.000000e+05	3.395102e-02
1	BICF2S2346124	27620600	1	A	G	0.220	2.025299e-02	7.088539e-03	6.444924e+02	1.000000e+05	4.391302e-03
1	BICF2S2301136	27632471	0	G	A	0.202	-2.036488e-03	6.676717e-03	6.403426e+02	1.000000e+05	7.604394e-01
1	BICF2P546156	27645842	0	A	G	0.402	4.695472e-03	5.480083e-03	6.406738e+02	1.000000e+05	3.918113e-01
1	BICF2S22955746	27647170	0	G	A	0.269	-2.630015e-03	6.171265e-03	6.404085e+02	1.000000e+05	6.701037e-01
1	BICF2P85699	27658799	0	A	G	0.080	1.757623e-03	1.042278e-02	6.403544e+02	1.000000e+05	8.661303e-01
1	chr1_27669150	27669150	0	G	A	0.171	1.837211e-03	7.223154e-03	6.403750e+02	1.000000e+05	7.992937e-01
1	chr1_27669668	27669668	0	A	C	0.352	4.665790e-03	5.904921e-03	6.407075e+02	1.000000e+05	4.296847e-01
1	BICF2P408519	27670053	2	G	A	0.458	5.068050e-03	5.662521e-03	6.407892e+02	1.000000e+05	3.710612e-01
1	BICF2S24315845	27670873	0	G	A	0.388	-5.787121e-03	5.744036e-03	6.408798e+02	1.000000e+05	3.140144e-01
1	chr1_27671619	27671619	0	G	A	0.387	-5.767725e-03	5.757617e-03	6.408746e+02	1.000000e+05	3.167800e-01
1	TIGRP2P1006_rs8933611	27671838	1	G	A	0.430	-6.202636e-03	5.742822e-03	6.409822e+02	1.000000e+05	2.804543e-01
1	TIGRP2P1008_rs8933612	27672801	0	A	G	0.385	-5.662132e-03	5.750793e-03	6.408583e+02	1.000000e+05	3.251419e-01
1	chr1_27673418	27673418	5	T	A	0.042	-3.421329e-03	1.343544e-02	6.403252e+02	1.000000e+05	7.990626e-01
1	BICF2P940035	27676725	0	A	G	0.085	3.491804e-03	9.530195e-03	6.403798e+02	1.000000e+05	7.141731e-01
1	BICF2P583409	27682559	0	A	G	0.020	3.814816e-03	1.882588e-02	6.402872e+02	1.000000e+05	8.394731e-01
1	chr1_27691164	27691164	0	C	A	0.055	7.616154e-04	1.183735e-02	6.403221e+02	1.000000e+05	9.487164e-01
1	chr1_27691220	27691220	0	A	C	0.193	-3.989793e-03	7.012168e-03	6.404936e+02	1.000000e+05	5.695367e-01
1	BICF2S23441292	27698746	35	C	A	0.499	3.063286e-03	5.696840e-03	6.404939e+02	1.000000e+05	5.909298e-01
1	chr1_27702948	27702948	1	C	A	0.303	-3.447278e-04	6.079608e-03	6.403640e+02	1.000000e+05	9.547972e-01
1	chr1_27704076	27704076	1	G	A	0.458	6.880569e-04	5.716749e-03	6.403816e+02	1.000000e+05	9.042313e-01
1	chr1_27704641	27704641	0	G	A	0.041	6.330055e-03	1.311475e-02	6.404304e+02	1.000000e+05	6.294710e-01
1	TIGRP2P1012_rs8515774	27706859	3	A	G	0.458	8.580351e-04	5.716720e-03	6.403856e+02	1.000000e+05	8.807317e-01
1	BICF2S22916737	27722553	5	G	A	0.379	1.059468e-03	5.684764e-03	6.403623e+02	1.000000e+05	8.522044e-01
1	BICF2P441502	27730819	0	A	C	0.066	-1.256037e-03	1.083280e-02	6.403136e+02	1.000000e+05	9.077247e-01
1	BICF2P210343	27739280	0	G	A	0.318	3.158120e-03	5.871318e-03	6.404675e+02	1.000000e+05	5.908107e-01
1	BICF2P980151	27742866	0	A	C	0.066	-7.161546e-04	1.080294e-02	6.403100e+02	1.000000e+05	9.471623e-01
1	BICF2S23049006	27752548	1	G	A	0.280	4.349108e-03	6.412425e-03	6.406257e+02	1.000000e+05	4.978311e-01
1	BICF2S22928909	27761602	11	C	A	0.209	5.036312e-03	6.836901e-03	6.406305e+02	1.000000e+05	4.615704e-01
1	BICF2P1349170	27802832	0	A	G	0.267	5.309595e-03	6.309692e-03	6.407069e+02	1.000000e+05	4.003332e-01
1	BICF2S23056678	27810863	0	C	A	0.074	-2.475730e-03	1.008950e-02	6.403454e+02	1.000000e+05	8.062307e-01
1	BICF2S23323875	27819151	0	A	G	0.476	-6.041461e-03	5.742677e-03	6.409488e+02	1.000000e+05	2.931203e-01
1	BICF2S22937287	27832093	0	A	G	0.020	3.569565e-02	1.868077e-02	6.420972e+02	1.000000e+05	5.640279e-02
1	BICF2P807649	27843424	0	A	G	0.173	-5.507903e-03	7.383860e-03	6.406155e+02	1.000000e+05	4.559351e-01
1	BICF2P241681	27860195	0	C	A	0.232	-5.402787e-03	6.887592e-03	6.406790e+02	1.000000e+05	4.330360e-01
1	BICF2P1135047	27865896	0	G	A	0.229	7.604287e-03	6.503816e-03	6.410177e+02	1.000000e+05	2.426875e-01
1	BICF2G630715491	27877028	0	G	A	0.374	-1.486493e-03	5.510307e-03	6.403777e+02	1.000000e+05	7.874134e-01
1	BICF2G630715496	27888848	0	A	G	0.147	-6.743126e-03	7.912570e-03	6.407137e+02	1.000000e+05	3.943689e-01
1	BICF2P183706	27901798	0	G	A	0.465	4.192175e-03	5.407354e-03	6.406472e+02	1.000000e+05	4.384193e-01
1	BICF2G630715508	27914356	0	A	G	0.064	-9.176880e-03	1.207598e-02	6.407324e+02	1.000000e+05	4.475329e-01
1	BICF2G630715510	27924114	0	C	A	0.448	-2.548042e-03	5.544710e-03	6.404425e+02	1.000000e+05	6.459742e-01
1	BICF2G630715515	27937811	0	G	A	0.062	-8.351413e-03	1.209469e-02	6.406765e+02	1.000000e+05	4.900888e-01
1	BICF2P633602	27945221	1	G	A	0.230	-8.274811e-03	6.558504e-03	6.411102e+02	1.000000e+05	2.074463e-01
1	BICF2G630715524	27963241	3	G	A	0.407	8.388360e-03	5.616163e-03	6.414575e+02	1.000000e+05	1.356919e-01
1	BICF2G630715530	27967727	1	A	G	0.356	-1.470566e-03	5.485690e-03	6.403391e+02	1.000000e+05	7.887157e-01
1	BICF2P230124	27987683	0	G	A	0.452	-3.956912e-03	5.590099e-03	6.405873e+02	1.000000e+05	4.792596e-01
1	chr1_27992184	27992184	0	C	G	0.478	7.857751e-04	5.703486e-03	6.403803e+02	1.000000e+05	8.904578e-01
1	BICF2G630715573	28000311	0	A	G	0.256	-4.355406e-03	6.456824e-03	6.405462e+02	1.000000e+05	5.001709e-01
1	BICF2P333833	28032774	1	C	A	0.289	6.807756e-04	6.291117e-03	6.403854e+02	1.000000e+05	9.138559e-01
1	BICF2G630715580	28085701	1	C	G	0.395	4.768310e-03	5.771267e-03	6.406979e+02	1.000000e+05	4.089408e-01
1	BICF2G630715585	28092176	9	C	G	0.400	2.589306e-03	5.789111e-03	6.404523e+02	1.000000e+05	6.548061e-01
1	BICF2G630715598	28116668	0	G	A	0.402	4.973879e-03	5.781101e-03	6.407278e+02	1.000000e+05	3.898567e-01
1	chr1_28166912	28166912	4	T	A	0.344	1.264187e-03	5.928565e-03	6.403531e+02	1.000000e+05	8.311995e-01
1	BICF2G630715628	28172096	0	A	G	0.058	1.371826e-02	1.164520e-02	6.410085e+02	1.000000e+05	2.391576e-01
1	BICF2G630715637	28182623	0	A	G	0.058	1.371826e-02	1.164520e-02	6.410085e+02	1.000000e+05	2.391576e-01
1	BICF2G630715640	28190579	0	A	G	0.058	1.371826e-02	1.164520e-02	6.410085e+02	1.000000e+05	2.391576e-01
1	chr1_28191554	28191554	11	A	G	0.208	-6.467220e-03	6.774725e-03	6.408226e+02	1.000000e+05	3.400781e-01
1	BICF2G630715643	28197783	0	A	C	0.399	3.361182e-03	5.795432e-03	6.405218e+02	1.000000e+05	5.621059e-01
1	BICF2G630715646	28212587	0	G	A	0.090	1.293967e-02	9.648116e-03	6.413054e+02	1.000000e+05	1.802686e-01
1	BICF2S23617497	28233414	1	A	G	0.068	-8.715371e-03	1.127985e-02	6.406759e+02	1.000000e+05	4.399697e-01
1	BICF2G630715649	28249459	0	C	G	0.045	9.744666e-04	1.332853e-02	6.402888e+02	1.000000e+05	9.417367e-01
1	BICF2G630715654	28264651	0	G	A	0.172	-8.198517e-03	7.111849e-03	6.410012e+02	1.000000e+05	2.493558e-01
1	BICF2S23017989	28285385	21	A	T	0.195	3.295445e-03	7.339914e-03	6.404931e+02	1.000000e+05	6.535768e-01
1	BICF2G630715668	28306131	0	A	G	0.155	5.126525e-03	7.694142e-03	6.406063e+02	1.000000e+05	5.054280e-01
1	BICF2G630715714	28322353	1	C	A	0.165	6.180034e-03	7.218144e-03	6.407065e+02	1.000000e+05	3.921675e-01
1	BICF2G630715720	28334597	0	G	A	0.233	2.870723e-03	6.353266e-03	6.404201e+02	1.000000e+05	6.515059e-01
1	BICF2G630715737	28347642	17	G	A	0.237	2.632093e-03	6.452577e-03	6.403896e+02	1.000000e+05	6.834519e-01
1	BICF2G630715756	28368785	0	A	G	0.285	8.506919e-04	6.067581e-03	6.403189e+02	1.000000e+05	8.885368e-01
1	BICF2G630715776	28386038	0	A	T	0.272	3.371316e-04	6.109791e-03	6.403149e+02	1.000000e+05	9.560104e-01
1	BICF2G630715782	28394962	0	C	A	0.285	5.537296e-04	6.058567e-03	6.403118e+02	1.000000e+05	9.272019e-01
1	BICF2G630715800	28402306	0	A	G	0.267	5.940022e-04	6.124262e-03	6.403183e+02	1.000000e+05	9.227586e-01
1	chr1_28440250	28440250	0	A	C	0.054	-5.028623e-03	1.185744e-02	6.403534e+02	1.000000e+05	6.716198e-01
1	chr1_28449172	28449172	0	A	G	0.053	-3.902682e-03	1.193743e-02	6.403185e+02	1.000000e+05	7.438122e-01
1	BICF2G630715807	28462550	1	G	A	0.471	5.929486e-03	5.618031e-03	6.409177e+02	1.000000e+05	2.915598e-01
1	BICF2G630715810	28474148	0	G	A	0.479	7.101240e-03	5.614103e-03	6.411754e+02	1.000000e+05	2.062969e-01
1	BICF2G630715811	28496226	0	G	A	0.135	-5.844682e-03	7.882789e-03	6.406220e+02	1.000000e+05	4.586503e-01
1	BICF2G630715814	28508765	0	A	G	0.469	-5.209206e-03	5.932296e-03	6.408202e+02	1.000000e+05	3.801614e-01
1	BICF2G630715825	28521780	0	G	A	0.088	-9.195222e-03	9.377533e-03	6.408020e+02	1.000000e+05	3.271220e-01
1	BICF2P123921	28562764	0	G	A	0.207	1.427426e-03	6.692984e-03	6.403461e+02	1.000000e+05	8.311719e-01
1	BICF2P1338081	28578350	26	G	A	0.243	7.314120e-04	6.509478e-03	6.403285e+02	1.000000e+05	9.105667e-01
1	BICF2P1338083	28578927	3	C	A	0.242	8.832811e-04	6.414274e-03	6.403335e+02	1.000000e+05	8.905096e-01
1	BICF2G630715868	28588146	0	G	A	0.098	3.847247e-03	8.969934e-03	6.403878e+02	1.000000e+05	6.681140e-01
1	BICF2S2347155	28606224	14	A	C	0.039	2.978272e-04	1.372909e-02	6.402703e+02	1.000000e+05	9.826984e-01
1	BICF2S2446595	28611244	0	C	A	0.020	1.032792e-02	1.960485e-02	6.404125e+02	1.000000e+05	5.984830e-01
1	BICF2S2352512	28631967	1	A	C	0.354	-6.366197e-04	5.548208e-03	6.402965e+02	1.000000e+05	9.086789e-01
1	BICF2G630715887	28651055	0	G	A	0.195	2.577032e-03	7.207085e-03	6.403954e+02	1.000000e+05	7.207648e-01
1	BICF2S22918394	28657743	0	A	G	0.269	-4.008340e-03	6.272873e-03	6.405776e+02	1.000000e+05	5.230179e-01
1	BICF2S23130351	28667043	0	G	A	0.322	-1.537100e-03	5.795785e-03	6.403569e+02	1.000000e+05	7.909196e-01
1	BICF2P61782	28679956	0	A	G	0.237	-5.234465e-03	6.502055e-03	6.406726e+02	1.000000e+05	4.210436e-01
1	BICF2G630715898	28695753	1	A	C	0.240	-1.281362e-04	6.248849e-03	6.402817e+02	1.000000e+05	9.836454e-01
1	BICF2G630715903	28698977	0	A	T	0.239	-1.196584e-04	6.247219e-03	6.402818e+02	1.000000e+05	9.847234e-01
1	BICF2P673410	28701627	0	A	G	0.145	-6.410085e-03	7.484704e-03	6.406548e+02	1.000000e+05	3.920325e-01
1	BICF2G630715923	28713303	0	A	C	0.322	-8.739947e-04	5.855480e-03	6.403485e+02	1.000000e+05	8.813872e-01
1	BICF2P1527	28728244	3	A	G	0.150	1.666703e-03	7.515713e-03	6.403219e+02	1.000000e+05	8.245583e-01
1	BICF2P338005	28740349	1	G	A	0.283	3.482564e-03	6.046949e-03	6.404782e+02	1.000000e+05	5.648389e-01
1	BICF2S2333824	28749448	2	A	T	0.464	-1.934873e-03	5.582560e-03	6.403840e+02	1.000000e+05	7.289934e-01
1	BICF2P276756	28762329	1	A	G	0.335	5.770191e-03	5.764228e-03	6.408143e+02	1.000000e+05	3.171283e-01
1	BICF2P818519	28781232	0	A	G	0.164	-5.448827e-03	7.242457e-03	6.406041e+02	1.000000e+05	4.520762e-01
1	BICF2S23026469	28784627	0	G	A	0.237	4.065679e-03	6.483289e-03	6.405389e+02	1.000000e+05	5.307809e-01
1	BICF2P414127	28802594	0	G	C	0.123	-6.225440e-03	8.450835e-03	6.406392e+02	1.000000e+05	4.615527e-01
1	BICF2P414126	28802611	0	A	C	0.123	-6.225440e-03	8.450835e-03	6.406392e+02	1.000000e+05	4.615527e-01
1	BICF2P663115	28805102	0	C	G	0.063	-1.339320e-02	1.153769e-02	6.410187e+02	1.000000e+05	2.460784e-01
1	BICF2P1189089	28819855	0	A	G	0.147	2.039223e-03	8.155560e-03	6.404456e+02	1.000000e+05	8.026232e-01
1	BICF2P170262	28846168	0	A	C	0.149	2.221502e-03	8.088008e-03	6.404510e+02	1.000000e+05	7.836473e-01
1	BICF2P1344197	28848094	0	G	A	0.458	-3.715845e-03	5.728686e-03	6.405748e+02	1.000000e+05	5.167679e-01
1	BICF2G630715936	28888166	0	C	A	0.305	-6.921970e-04	6.061712e-03	6.403426e+02	1.000000e+05	9.091160e-01
1	BICF2G630715944	28897877	1	G	A	0.305	-8.803304e-04	6.062899e-03	6.403463e+02	1.000000e+05	8.845917e-01
1	BICF2G630715988	28917696	0	G	A	0.202	-1.780715e-03	6.531704e-03	6.403227e+02	1.000000e+05	7.852144e-01
1	chr1_28931378	28931378	0	A	G	0.018	4.413865e-03	2.140787e-02	6.403497e+02	1.000000e+05	8.367058e-01
1	BICF2G630716012	28932794	7	A	G	0.271	1.465960e-03	6.402161e-03	6.403345e+02	1.000000e+05	8.189468e-01
1	chr1_28933346	28933346	0	A	G	0.274	1.844194e-03	6.349663e-03	6.403480e+02	1.000000e+05	7.715590e-01
1	chr1_28934038	28934038	1	I	D	0.272	1.653504e-03	6.380301e-03	6.403409e+02	1.000000e+05	7.955837e-01
1	BICF2G630716017	28938811	0	G	A	0.045	1.653325e-02	1.311590e-02	6.410712e+02	1.000000e+05	2.078572e-01
1	BICF2P1314354	28945936	1	A	C	0.459	1.714671e-03	5.652358e-03	6.403848e+02	1.000000e+05	7.617023e-01
1	BICF2P118828	28977145	0	G	A	0.212	2.221264e-04	7.199669e-03	6.404408e+02	1.000000e+05	9.753954e-01
1	BICF2G630716035	29013487	0	A	G	0.178	-2.689086e-03	7.316113e-03	6.403831e+02	1.000000e+05	7.133060e-01
1	BICF2G630716040	29033626	1	A	C	0.177	-4.273797e-03	7.353567e-03	6.404836e+02	1.000000e+05	5.612866e-01
1	BICF2G630716046	29039198	0	G	A	0.178	-2.936370e-03	7.313910e-03	6.403952e+02	1.000000e+05	6.881813e-01
1	BICF2G630716067	29047031	0	A	G	0.178	-2.936370e-03	7.313910e-03	6.403952e+02	1.000000e+05	6.881813e-01
1	BICF2G630716085	29058933	0	C	A	0.178	-2.235469e-03	7.307781e-03	6.403612e+02	1.000000e+05	7.597625e-01
1	BICF2G630716097	29071540	0	A	G	0.023	5.326856e-04	1.803581e-02	6.402934e+02	1.000000e+05	9.764457e-01
[truncated: 172,153 more rows]
