# Supplementary material for: R-locus for roaned coat is associated with a tandem duplication in an intronic region of USH2A in dogs and also contributes to Dalmatian spotting
Source: PLoS One. 2021 Mar 23;16(3):e0248233. doi: 10.1371/journal.pone.0248233 (PMC7987146; doi:10.1371/journal.pone.0248233)
Supplement: S4 File — (ZIP) [file pone.0248233.s027.zip › roanPurebred90_controlPurebred84_nonherding.assoc.txt]

chr	rs	ps	n_miss	allele1	allele0	af	beta	se	logl_H1	l_remle	p_wald
1	TIGRP2P259_rs8993730	249580	0	G	A	0.106	3.451466e-02	3.803678e-02	1.045487e+01	1.000000e+05	3.654636e-01
1	BICF2G630707905	251205	0	G	C	0.339	2.312717e-02	2.519892e-02	1.048390e+01	1.000000e+05	3.600170e-01
1	chr1_266523	266523	1	A	C	0.309	-4.154028e-02	2.619488e-02	1.133738e+01	1.000000e+05	1.146176e-01
1	BICF2G630707908	273487	0	A	G	0.126	8.345891e-02	4.253173e-02	1.214045e+01	1.000000e+05	5.134396e-02
1	BICF2P563564	307563	0	A	C	0.106	3.451466e-02	3.803678e-02	1.045487e+01	1.000000e+05	3.654636e-01
1	BICF2P574107	320055	0	G	A	0.106	3.451466e-02	3.803678e-02	1.045487e+01	1.000000e+05	3.654636e-01
1	TIGRP2P277_rs8525603	343359	0	G	A	0.106	3.451466e-02	3.803678e-02	1.045487e+01	1.000000e+05	3.654636e-01
1	BICF2G630707918	348210	0	G	A	0.408	8.982507e-03	2.542110e-02	1.015585e+01	1.000000e+05	7.242599e-01
1	chr1_363618	363618	0	A	G	0.477	-1.339842e-02	2.515823e-02	1.022258e+01	1.000000e+05	5.950214e-01
1	TIGRP2P286_rs8866509	373664	0	A	T	0.106	3.451466e-02	3.803678e-02	1.045487e+01	1.000000e+05	3.654636e-01
1	BICF2P391650	398892	0	A	G	0.106	3.451466e-02	3.803678e-02	1.045487e+01	1.000000e+05	3.654636e-01
1	chr1_412573	412573	1	A	C	0.124	8.100908e-02	4.217558e-02	1.204612e+01	1.000000e+05	5.641628e-02
1	BICF2G630707932	420036	0	A	G	0.437	-9.296494e-03	2.599392e-02	1.015235e+01	1.000000e+05	7.210504e-01
1	BICF2P636188	430139	0	A	C	0.106	3.451466e-02	3.803678e-02	1.045487e+01	1.000000e+05	3.654636e-01
1	BICF2P270452	479574	0	C	A	0.135	3.397703e-02	3.455950e-02	1.049585e+01	1.000000e+05	3.269166e-01
1	BICF2P98519	486173	0	T	A	0.184	4.612486e-03	3.235571e-02	1.009976e+01	1.000000e+05	8.868081e-01
1	BICF2P1377001	497316	0	A	G	0.135	3.397703e-02	3.455950e-02	1.049585e+01	1.000000e+05	3.269166e-01
1	BICF2G630707957	511277	0	G	A	0.474	1.619493e-02	2.581539e-02	1.041508e+01	1.000000e+05	5.312707e-01
1	BICF2P1282632	573533	0	A	C	0.121	-3.370858e-03	3.797577e-02	1.012742e+01	1.000000e+05	9.293732e-01
1	BICF2P1445404	594361	0	A	G	0.135	3.397703e-02	3.455950e-02	1.049585e+01	1.000000e+05	3.269166e-01
1	TIGRP2P338_rs9075968	600575	0	A	G	0.135	3.397703e-02	3.455950e-02	1.049585e+01	1.000000e+05	3.269166e-01
1	chr1_601944	601944	0	A	G	0.135	3.397703e-02	3.455950e-02	1.049585e+01	1.000000e+05	3.269166e-01
1	TIGRP2P340_rs9005494	614572	0	C	A	0.135	3.397703e-02	3.455950e-02	1.049585e+01	1.000000e+05	3.269166e-01
1	BICF2G630707991	650365	0	G	A	0.172	9.092462e-03	3.744809e-02	1.023664e+01	1.000000e+05	8.084483e-01
1	BICF2G630708013	675531	0	G	A	0.172	9.092462e-03	3.744809e-02	1.023664e+01	1.000000e+05	8.084483e-01
1	BICF2G630708020	691938	0	G	A	0.161	2.219271e-02	3.915475e-02	1.040031e+01	1.000000e+05	5.715925e-01
1	BICF2G630708023	700273	0	A	C	0.014	9.121819e-02	1.083057e-01	1.042708e+01	1.000000e+05	4.008294e-01
1	BICF2G630708027	714375	0	A	C	0.161	2.219271e-02	3.915475e-02	1.040031e+01	1.000000e+05	5.715925e-01
1	BICF2G630708028	717913	0	G	A	0.316	2.802127e-02	2.716670e-02	1.069476e+01	1.000000e+05	3.037749e-01
1	BICF2G630708032	742901	0	G	A	0.072	-1.132535e-01	5.266459e-02	1.251033e+01	1.000000e+05	3.291456e-02
1	BICF2P188815	753378	0	A	G	0.345	5.956088e-02	2.561315e-02	1.273942e+01	1.000000e+05	2.121775e-02
1	BICF2P410099	790404	0	G	A	0.333	5.871489e-02	2.617915e-02	1.256179e+01	1.000000e+05	2.618603e-02
1	BICF2P238696	802359	0	C	G	0.333	5.871489e-02	2.617915e-02	1.256179e+01	1.000000e+05	2.618603e-02
1	BICF2P1124921	822555	0	G	A	0.342	5.958991e-02	2.638343e-02	1.259791e+01	1.000000e+05	2.516379e-02
1	BICF2P884661	840555	2	A	G	0.328	6.032743e-02	2.651481e-02	1.263442e+01	1.000000e+05	2.412598e-02
1	BICF2G630708039	860805	0	A	G	0.109	-4.983093e-02	4.264053e-02	1.084774e+01	1.000000e+05	2.441706e-01
1	BICF2P1357045	867177	1	G	A	0.344	4.989156e-02	2.635298e-02	1.187374e+01	1.000000e+05	6.001009e-02
1	BICF2P466666	874172	0	A	G	0.328	5.971394e-02	2.639450e-02	1.260474e+01	1.000000e+05	2.492621e-02
1	BICF2P646761	889117	0	G	A	0.330	5.850818e-02	2.648515e-02	1.248982e+01	1.000000e+05	2.848928e-02
1	BICF2G630708043	895636	0	A	C	0.069	-1.131955e-01	5.390850e-02	1.241480e+01	1.000000e+05	3.720798e-02
1	BICF2P1404670	896951	0	A	G	0.333	5.689334e-02	2.654975e-02	1.234922e+01	1.000000e+05	3.352732e-02
1	BICF2P615194	912356	0	G	A	0.333	5.689334e-02	2.654975e-02	1.234922e+01	1.000000e+05	3.352732e-02
1	BICF2P1178503	921159	0	A	G	0.333	5.689334e-02	2.654975e-02	1.234922e+01	1.000000e+05	3.352732e-02
1	BICF2P970528	963279	0	A	C	0.299	4.102774e-02	2.638873e-02	1.125342e+01	1.000000e+05	1.218449e-01
1	BICF2P303607	968152	1	G	A	0.301	4.197712e-02	2.640181e-02	1.130646e+01	1.000000e+05	1.136863e-01
1	BICF2P972673	997568	0	G	A	0.293	3.900041e-02	2.658494e-02	1.111865e+01	1.000000e+05	1.441991e-01
1	BICF2P195485	1001017	0	A	G	0.126	3.539253e-03	3.675797e-02	1.010692e+01	1.000000e+05	9.234061e-01
1	BICF2P987431	1012024	0	G	A	0.385	5.637731e-02	2.427749e-02	1.274223e+01	1.000000e+05	2.139343e-02
1	BICF2P606695	1026665	0	G	A	0.293	3.900041e-02	2.658494e-02	1.111865e+01	1.000000e+05	1.441991e-01
1	BICF2P606694	1027507	0	C	A	0.293	3.900041e-02	2.658494e-02	1.111865e+01	1.000000e+05	1.441991e-01
1	BICF2P606693	1027604	0	G	A	0.261	5.366359e-02	2.801410e-02	1.187469e+01	1.000000e+05	5.707595e-02
1	BICF2P742102	1030993	0	G	A	0.296	3.720938e-02	2.660740e-02	1.102071e+01	1.000000e+05	1.637754e-01
1	BICF2P1104224	1036086	2	G	A	0.288	4.279830e-02	2.689105e-02	1.130451e+01	1.000000e+05	1.133233e-01
1	BICF2P1277518	1048637	1	G	A	0.292	3.724665e-02	2.688854e-02	1.099961e+01	1.000000e+05	1.677779e-01
1	BICF2P1277519	1049666	0	C	A	0.293	3.900041e-02	2.658494e-02	1.111865e+01	1.000000e+05	1.441991e-01
1	BICF2G630708061	1062891	0	G	A	0.342	3.137844e-02	2.623770e-02	1.080442e+01	1.000000e+05	2.333702e-01
1	BICF2P1065496	1074156	0	A	G	0.293	3.900041e-02	2.658494e-02	1.111865e+01	1.000000e+05	1.441991e-01
1	BICF2P1032299	1084288	0	G	A	0.414	4.311490e-02	2.419398e-02	1.168113e+01	1.000000e+05	7.650520e-02
1	BICF2G630708083	1101117	0	G	A	0.414	4.311490e-02	2.419398e-02	1.168113e+01	1.000000e+05	7.650520e-02
1	BICF2G630708099	1110911	3	A	G	0.409	4.510350e-02	2.423233e-02	1.181807e+01	1.000000e+05	6.440907e-02
1	chr1_1120968	1120968	1	A	G	0.295	3.597028e-02	2.605518e-02	1.109087e+01	1.000000e+05	1.692112e-01
1	BICF2P760763	1132340	0	G	A	0.382	3.993129e-02	2.428776e-02	1.144399e+01	1.000000e+05	1.019839e-01
1	BICF2P392899	1136684	0	G	A	0.405	3.437401e-02	2.407955e-02	1.112190e+01	1.000000e+05	1.552435e-01
1	BICF2G630708109	1164707	1	A	G	0.384	3.451127e-02	2.429093e-02	1.111146e+01	1.000000e+05	1.572006e-01
1	BICF2G630708111	1178399	0	G	A	0.382	3.569307e-02	2.424019e-02	1.118658e+01	1.000000e+05	1.427201e-01
1	BICF2G630708113	1214774	0	A	G	0.239	2.309307e-02	2.966807e-02	1.046476e+01	1.000000e+05	4.374138e-01
1	chr1_1233565	1233565	1	A	C	0.382	3.636965e-02	2.427111e-02	1.122594e+01	1.000000e+05	1.358430e-01
1	chr1_1245423	1245423	0	A	G	0.017	7.689379e-02	8.679219e-02	1.047996e+01	1.000000e+05	3.768799e-01
1	chr1_1251817	1251817	0	G	A	0.129	4.852932e-04	3.660707e-02	1.010365e+01	1.000000e+05	9.894383e-01
1	chr1_1266515	1266515	0	A	G	0.141	-9.692325e-03	3.570713e-02	1.017626e+01	1.000000e+05	7.863786e-01
1	chr1_1303598	1303598	1	A	G	0.014	7.705567e-02	9.300588e-02	1.043569e+01	1.000000e+05	4.085338e-01
1	BICF2G630708124	1312356	0	G	A	0.394	3.080722e-02	2.421996e-02	1.092063e+01	1.000000e+05	2.050986e-01
1	BICF2G630708125	1317124	0	A	G	0.103	1.946492e-02	4.243794e-02	1.019117e+01	1.000000e+05	6.470517e-01
1	BICF2G630708127	1326088	0	A	G	0.394	3.080722e-02	2.421996e-02	1.092063e+01	1.000000e+05	2.050986e-01
1	BICF2G630708129	1361419	0	A	G	0.017	-1.285566e-01	1.010904e-01	1.089984e+01	1.000000e+05	2.051968e-01
1	BICF2G630708133	1375796	0	A	G	0.017	-1.285566e-01	1.010904e-01	1.089984e+01	1.000000e+05	2.051968e-01
1	BICF2G630708142	1384838	0	G	C	0.388	2.628246e-02	2.427503e-02	1.068670e+01	1.000000e+05	2.804592e-01
1	BICF2G630708148	1400426	0	G	A	0.405	3.191562e-02	2.408544e-02	1.097227e+01	1.000000e+05	1.868956e-01
1	BICF2G630708152	1404132	0	C	A	0.112	1.415855e-02	3.870477e-02	1.014140e+01	1.000000e+05	7.149572e-01
1	chr1_1412112	1412112	0	D	I	0.385	2.476396e-02	2.428614e-02	1.062362e+01	1.000000e+05	3.093150e-01
1	chr1_1413579	1413579	4	G	A	0.044	1.337673e-02	5.758037e-02	1.005238e+01	1.000000e+05	8.165703e-01
1	BICF2G630708156	1413914	0	G	A	0.385	2.476396e-02	2.428614e-02	1.062362e+01	1.000000e+05	3.093150e-01
1	chr1_1414797	1414797	0	A	G	0.055	-3.910374e-03	5.363142e-02	1.005104e+01	1.000000e+05	9.419609e-01
1	chr1_1421066	1421066	0	A	G	0.141	6.859101e-03	3.542143e-02	1.010936e+01	1.000000e+05	8.466842e-01
1	BICF2G630708163	1430423	0	A	G	0.399	3.108310e-02	2.419708e-02	1.092042e+01	1.000000e+05	2.006663e-01
1	BICF2G630708165	1448961	0	A	T	0.017	-1.285566e-01	1.010904e-01	1.089984e+01	1.000000e+05	2.051968e-01
1	BICF2G630708166	1460648	0	A	G	0.425	3.495947e-02	2.447117e-02	1.111697e+01	1.000000e+05	1.549332e-01
1	BICF2P1442152	1472808	0	A	G	0.270	1.303374e-02	2.887511e-02	1.018000e+01	1.000000e+05	6.522819e-01
1	BICF2G630708170	1487200	0	A	G	0.440	3.580902e-02	2.465757e-02	1.116017e+01	1.000000e+05	1.482530e-01
1	BICF2G630708173	1499313	0	G	A	0.448	3.953666e-02	2.462083e-02	1.139005e+01	1.000000e+05	1.101475e-01
1	BICF2G630708176	1509473	0	A	T	0.011	2.233799e-02	1.083278e-01	1.019068e+01	1.000000e+05	8.368729e-01
1	BICF2S23217029	1518294	0	A	G	0.020	1.914161e-02	8.617447e-02	1.002959e+01	1.000000e+05	8.244792e-01
1	BICF2G630708179	1531511	0	G	A	0.486	-2.774327e-02	2.454573e-02	1.072323e+01	1.000000e+05	2.599367e-01
1	BICF2G630708182	1544590	0	G	A	0.471	3.821222e-02	2.468808e-02	1.128834e+01	1.000000e+05	1.235084e-01
1	BICF2G630708185	1562482	0	G	A	0.434	3.750312e-02	2.484622e-02	1.124933e+01	1.000000e+05	1.330290e-01
1	BICF2G630708186	1578245	0	G	A	0.086	1.427281e-02	4.412992e-02	1.008043e+01	1.000000e+05	7.467648e-01
1	BICF2P1154406	1594588	0	A	C	0.319	4.887399e-03	2.768185e-02	1.012463e+01	1.000000e+05	8.600648e-01
1	BICF2P247436	1601615	0	A	G	0.144	-1.658447e-02	3.541162e-02	1.024533e+01	1.000000e+05	6.401386e-01
1	BICF2P562192	1608626	0	C	G	0.336	-4.665896e-03	2.768690e-02	1.011167e+01	1.000000e+05	8.663694e-01
1	BICF2G630708190	1622718	0	C	A	0.017	-1.285566e-01	1.010904e-01	1.089984e+01	1.000000e+05	2.051968e-01
1	BICF2G630708194	1633259	0	A	G	0.032	9.936817e-02	7.149312e-02	1.116198e+01	1.000000e+05	1.663560e-01
1	BICF2G630708195	1643262	0	G	A	0.316	7.448844e-03	2.761017e-02	1.014464e+01	1.000000e+05	7.876481e-01
1	BICF2G630708204	1676322	0	G	A	0.040	-2.669936e-02	6.091688e-02	1.015184e+01	1.000000e+05	6.617248e-01
1	BICF2G630708209	1700583	0	A	G	0.302	1.061964e-02	2.763717e-02	1.013894e+01	1.000000e+05	7.012662e-01
1	BICF2G630708211	1722438	0	G	A	0.339	5.110391e-03	2.800054e-02	1.014817e+01	1.000000e+05	8.553971e-01
1	BICF2P207208	1728485	0	G	A	0.480	6.209079e-03	2.484619e-02	1.009397e+01	1.000000e+05	8.029624e-01
1	BICF2G630708213	1736981	0	A	G	0.011	2.233799e-02	1.083278e-01	1.019068e+01	1.000000e+05	8.368729e-01
1	BICF2G630708216	1752349	0	A	G	0.336	-2.382432e-02	2.727215e-02	1.053651e+01	1.000000e+05	3.835667e-01
1	BICF2P741303	1759968	0	G	A	0.466	5.867665e-03	2.476380e-02	1.008997e+01	1.000000e+05	8.129812e-01
1	BICF2P726575	1779875	0	G	A	0.454	2.202904e-03	2.484912e-02	1.011798e+01	1.000000e+05	9.294623e-01
1	BICF2P929768	1785323	0	G	A	0.500	-1.654296e-02	2.356521e-02	1.030582e+01	1.000000e+05	4.836231e-01
1	BICF2P406037	1786997	0	G	A	0.477	1.967181e-02	2.469942e-02	1.044161e+01	1.000000e+05	4.268693e-01
1	BICF2P247108	1796182	0	G	A	0.443	7.101004e-03	2.481288e-02	1.014961e+01	1.000000e+05	7.750830e-01
1	BICF2P804826	1810947	0	G	A	0.489	-2.312604e-03	2.467603e-02	1.008793e+01	1.000000e+05	9.254417e-01
1	BICF2P988306	1819020	0	G	A	0.201	-4.047469e-02	3.229281e-02	1.095088e+01	1.000000e+05	2.117738e-01
1	BICF2P180743	1838805	0	A	G	0.443	7.101004e-03	2.481288e-02	1.014961e+01	1.000000e+05	7.750830e-01
1	BICF2G630708220	1869397	0	A	T	0.040	-2.669936e-02	6.091688e-02	1.015184e+01	1.000000e+05	6.617248e-01
1	BICF2P1413903	1873919	0	G	A	0.411	6.594290e-03	2.619595e-02	1.014044e+01	1.000000e+05	8.015508e-01
1	BICF2G630708221	1888935	0	C	A	0.017	-1.285566e-01	1.010904e-01	1.089984e+01	1.000000e+05	2.051968e-01
1	BICF2P814595	1896142	1	G	A	0.486	-4.344345e-03	2.479368e-02	1.010862e+01	1.000000e+05	8.611130e-01
1	BICF2G630708225	1916583	0	A	G	0.037	3.901734e-02	6.396942e-02	1.026183e+01	1.000000e+05	5.427083e-01
1	BICF2G630708226	1927088	0	A	G	0.011	2.233799e-02	1.083278e-01	1.019068e+01	1.000000e+05	8.368729e-01
1	BICF2G630708227	1935981	0	A	G	0.011	2.233799e-02	1.083278e-01	1.019068e+01	1.000000e+05	8.368729e-01
1	BICF2G630708229	1968378	0	T	A	0.011	2.233799e-02	1.083278e-01	1.019068e+01	1.000000e+05	8.368729e-01
1	BICF2G630708232	2015901	0	A	T	0.011	2.233799e-02	1.083278e-01	1.019068e+01	1.000000e+05	8.368729e-01
1	BICF2P1092470	2021998	0	A	G	0.351	-4.054623e-02	2.748882e-02	1.136716e+01	1.000000e+05	1.420386e-01
1	BICF2P168065	2048128	0	A	T	0.397	-4.735473e-02	2.607976e-02	1.187005e+01	1.000000e+05	7.114777e-02
1	BICF2P1148238	2078104	0	A	C	0.336	-3.445123e-02	2.827065e-02	1.101470e+01	1.000000e+05	2.246566e-01
1	TIGRP2P401_rs8846599	2092214	0	A	G	0.336	-3.445123e-02	2.827065e-02	1.101470e+01	1.000000e+05	2.246566e-01
1	BICF2G630708238	2102141	1	C	A	0.364	-4.462312e-02	2.654004e-02	1.163606e+01	1.000000e+05	9.450972e-02
1	BICF2G630708240	2139015	0	G	A	0.017	-1.285566e-01	1.010904e-01	1.089984e+01	1.000000e+05	2.051968e-01
1	BICF2G630708242	2164283	0	A	G	0.011	2.233799e-02	1.083278e-01	1.019068e+01	1.000000e+05	8.368729e-01
1	TIGRP2P2613_rs9126421	2175231	0	G	A	0.368	-2.418599e-02	2.568811e-02	1.058846e+01	1.000000e+05	3.477565e-01
1	BICF2P1167646	2191437	0	A	G	0.261	-4.040808e-02	3.158058e-02	1.102944e+01	1.000000e+05	2.024362e-01
1	BICF2P515422	2195827	0	A	G	0.221	-4.603946e-02	3.198852e-02	1.121339e+01	1.000000e+05	1.518973e-01
1	BICF2S2364686	2208277	0	A	G	0.066	7.900963e-02	6.077873e-02	1.113712e+01	1.000000e+05	1.953557e-01
1	BICF2G630708247	2240283	0	G	A	0.017	-1.285566e-01	1.010904e-01	1.089984e+01	1.000000e+05	2.051968e-01
1	TIGRP2P2621_rs9174004	2246338	0	A	G	0.276	-1.683408e-02	3.041274e-02	1.034973e+01	1.000000e+05	5.806259e-01
1	BICF2P1148079	2259490	0	A	G	0.276	-1.683408e-02	3.041274e-02	1.034973e+01	1.000000e+05	5.806259e-01
1	TIGRP2P2627_rs8593091	2277640	0	A	G	0.287	-2.376321e-02	3.010295e-02	1.052000e+01	1.000000e+05	4.309661e-01
1	BICF2G630708249	2289441	0	A	G	0.376	-1.095990e-02	2.639136e-02	1.022934e+01	1.000000e+05	6.784520e-01
1	BICF2P1336950	2301633	0	G	A	0.276	-1.683408e-02	3.041274e-02	1.034973e+01	1.000000e+05	5.806259e-01
1	BICF2G630708251	2321694	0	A	G	0.011	2.233799e-02	1.083278e-01	1.019068e+01	1.000000e+05	8.368729e-01
1	BICF2P1316503	2328280	0	A	C	0.224	-4.519795e-02	3.241041e-02	1.111885e+01	1.000000e+05	1.649500e-01
1	BICF2G630708253	2334911	0	A	G	0.011	2.233799e-02	1.083278e-01	1.019068e+01	1.000000e+05	8.368729e-01
1	BICF2S23545226	2347264	0	C	A	0.224	-4.519795e-02	3.241041e-02	1.111885e+01	1.000000e+05	1.649500e-01
1	BICF2P552194	2362016	0	C	A	0.224	-4.519795e-02	3.241041e-02	1.111885e+01	1.000000e+05	1.649500e-01
1	BICF2P627157	2376435	0	A	G	0.224	-4.519795e-02	3.241041e-02	1.111885e+01	1.000000e+05	1.649500e-01
1	BICF2S22956053	2383448	0	G	A	0.224	-4.519795e-02	3.241041e-02	1.111885e+01	1.000000e+05	1.649500e-01
1	BICF2G630708254	2391860	0	A	G	0.040	1.694014e-02	6.198648e-02	1.011024e+01	1.000000e+05	7.849600e-01
1	BICF2G630708271	2414014	0	A	G	0.382	-5.191001e-03	2.786872e-02	1.011503e+01	1.000000e+05	8.524555e-01
1	BICF2G630708286	2426690	0	G	A	0.072	2.812271e-02	4.863229e-02	1.022482e+01	1.000000e+05	5.638366e-01
1	BICF2G630708300	2458761	1	G	C	0.283	-2.260061e-02	2.776988e-02	1.044644e+01	1.000000e+05	4.168542e-01
1	BICF2S2335694	2484855	0	C	A	0.014	-5.189771e-02	1.056265e-01	1.016735e+01	1.000000e+05	6.238180e-01
1	BICF2P551656	2501183	0	A	G	0.399	3.550418e-02	2.827944e-02	1.086525e+01	1.000000e+05	2.110087e-01
1	BICF2P1451246	2507972	0	A	G	0.244	5.346910e-02	3.058555e-02	1.164586e+01	1.000000e+05	8.221684e-02
1	TIGRP2P2671_rs8596160	2550379	0	A	G	0.233	-4.846407e-02	3.039447e-02	1.136894e+01	1.000000e+05	1.126593e-01
1	BICF2G630708307	2580059	0	A	G	0.011	2.233799e-02	1.083278e-01	1.019068e+01	1.000000e+05	8.368729e-01
1	BICF2G630708309	2609390	0	A	G	0.011	2.233799e-02	1.083278e-01	1.019068e+01	1.000000e+05	8.368729e-01
1	BICF2G630708310	2615407	0	A	G	0.075	1.934086e-02	4.775241e-02	1.013589e+01	1.000000e+05	6.859633e-01
1	BICF2G630708315	2635098	0	G	A	0.011	2.233799e-02	1.083278e-01	1.019068e+01	1.000000e+05	8.368729e-01
1	BICF2G630708318	2673228	1	G	C	0.049	2.071082e-02	5.290632e-02	1.012235e+01	1.000000e+05	6.959402e-01
1	BICF2G630708319	2692523	0	A	G	0.023	-2.316436e-03	7.170027e-02	1.009589e+01	1.000000e+05	9.742645e-01
1	chr1_2794145	2794145	0	G	A	0.445	-7.305736e-02	2.552477e-02	1.406944e+01	1.000000e+05	4.729653e-03
1	BICF2P870035	2815013	0	A	G	0.414	4.362656e-02	2.701851e-02	1.136464e+01	1.000000e+05	1.082105e-01
1	BICF2G630708326	2852240	0	A	C	0.023	-2.316436e-03	7.170027e-02	1.009589e+01	1.000000e+05	9.742645e-01
1	BICF2G630708330	2897852	0	A	G	0.049	2.006726e-02	5.291616e-02	1.011805e+01	1.000000e+05	7.049867e-01
1	BICF2G630708332	2931689	0	A	G	0.023	-2.316436e-03	7.170027e-02	1.009589e+01	1.000000e+05	9.742645e-01
1	BICF2P1085054	2948208	0	G	C	0.224	-5.034918e-02	3.129797e-02	1.141879e+01	1.000000e+05	1.095149e-01
1	BICF2G630708339	3041620	0	A	G	0.241	-7.665040e-02	2.853832e-02	1.364944e+01	1.000000e+05	7.942880e-03
1	BICF2G630708341	3092166	0	A	G	0.011	2.233799e-02	1.083278e-01	1.019068e+01	1.000000e+05	8.368729e-01
1	BICF2P1464474	3111137	5	A	C	0.254	-5.783933e-02	2.806494e-02	1.220750e+01	1.000000e+05	4.081681e-02
1	TIGRP2P2684_rs8604610	3127281	0	A	G	0.356	-5.848582e-02	2.555641e-02	1.271166e+01	1.000000e+05	2.332497e-02
1	BICF2G630708342	3129228	0	A	G	0.023	6.986562e-02	8.264115e-02	1.059607e+01	1.000000e+05	3.990567e-01
1	BICF2P562904	3162017	0	T	A	0.052	6.580452e-02	6.248174e-02	1.078819e+01	1.000000e+05	2.937357e-01
1	BICF2G630708344	3166250	0	A	G	0.023	6.986562e-02	8.264115e-02	1.059607e+01	1.000000e+05	3.990567e-01
1	BICF2G630708346	3194397	0	A	G	0.112	6.808058e-02	4.165435e-02	1.155351e+01	1.000000e+05	1.040003e-01
1	BICF2P1090882	3200422	1	G	A	0.442	-4.673814e-02	2.417496e-02	1.196160e+01	1.000000e+05	5.483780e-02
1	TIGRP2P2688_rs8722583	3243958	0	A	G	0.270	-3.973374e-02	2.736201e-02	1.116992e+01	1.000000e+05	1.482816e-01
1	BICF2P91832	3274017	0	C	A	0.239	2.997728e-02	3.196577e-02	1.059213e+01	1.000000e+05	3.496656e-01
1	TIGRP2P2690_rs9195750	3308831	1	A	G	0.306	-4.242416e-02	2.697415e-02	1.134763e+01	1.000000e+05	1.176096e-01
1	TIGRP2P2694_rs9074880	3374684	0	C	A	0.420	5.028690e-02	2.680977e-02	1.192613e+01	1.000000e+05	6.239196e-02
1	chr1_3380658	3380658	0	G	A	0.086	2.928483e-03	4.375507e-02	1.009105e+01	1.000000e+05	9.467160e-01
1	BICF2G630708353	3419580	0	G	A	0.330	2.088475e-02	2.902299e-02	1.044538e+01	1.000000e+05	4.727521e-01
1	BICF2G630708355	3458474	0	A	G	0.017	1.372599e-01	1.066935e-01	1.112092e+01	1.000000e+05	2.000018e-01
1	BICF2G630708356	3470332	0	A	G	0.023	-7.321092e-02	8.335268e-02	1.063305e+01	1.000000e+05	3.809915e-01
1	BICF2P389287	3480810	0	A	G	0.466	-5.265589e-02	2.594028e-02	1.220796e+01	1.000000e+05	4.390866e-02
1	BICF2S23349063	3484482	0	A	G	0.083	5.991608e-02	4.802743e-02	1.087918e+01	1.000000e+05	2.138959e-01
1	BICF2G630708359	3520373	0	A	G	0.052	9.948405e-02	6.788615e-02	1.143579e+01	1.000000e+05	1.446226e-01
1	G5f54S91	3556626	0	A	G	0.023	7.383212e-02	8.467051e-02	1.043249e+01	1.000000e+05	3.844276e-01
1	BICF2G630708363	3598185	0	A	G	0.017	1.372599e-01	1.066935e-01	1.112092e+01	1.000000e+05	2.000018e-01
1	BICF2G630708367	3639893	0	A	C	0.017	1.372599e-01	1.066935e-01	1.112092e+01	1.000000e+05	2.000018e-01
1	BICF2S23763002	3667307	0	A	C	0.034	7.322127e-02	7.152424e-02	1.059820e+01	1.000000e+05	3.074021e-01
1	BICF2P590289	3697160	0	A	C	0.420	-4.889610e-02	2.544045e-02	1.198040e+01	1.000000e+05	5.626083e-02
1	BICF2G630708374	3724186	0	A	T	0.083	-3.973574e-02	4.609578e-02	1.050297e+01	1.000000e+05	3.898737e-01
1	TIGRP2P2702_rs8768645	3760558	0	A	C	0.434	-4.736812e-02	2.567725e-02	1.183870e+01	1.000000e+05	6.679363e-02
1	BICF2P232247	3778681	0	C	G	0.477	4.786864e-03	2.599004e-02	1.016136e+01	1.000000e+05	8.540887e-01
1	BICF2G630708377	3796640	0	G	A	0.339	3.776076e-02	2.842144e-02	1.097820e+01	1.000000e+05	1.857396e-01
1	BICF2P555674	3828021	0	G	A	0.428	6.654811e-02	2.635204e-02	1.335505e+01	1.000000e+05	1.246231e-02
1	TIGRP2P2710_rs9134620	3842554	0	A	G	0.264	-3.936945e-02	2.956519e-02	1.104398e+01	1.000000e+05	1.847488e-01
1	BICF2P333055	3875185	0	A	T	0.284	1.728082e-02	2.781845e-02	1.027208e+01	1.000000e+05	5.352904e-01
1	BICF2G630708380	3890148	0	C	A	0.017	1.372599e-01	1.066935e-01	1.112092e+01	1.000000e+05	2.000018e-01
1	BICF2S23541136	3946665	0	A	T	0.273	3.148765e-02	2.973595e-02	1.065374e+01	1.000000e+05	2.911262e-01
1	BICF2G630708384	3962719	0	G	A	0.491	5.284687e-02	2.526002e-02	1.234430e+01	1.000000e+05	3.789648e-02
1	BICF2P322145	3964544	0	T	A	0.394	4.831758e-02	2.607920e-02	1.186462e+01	1.000000e+05	6.563521e-02
1	BICF2P194479	3967481	0	G	A	0.276	2.932534e-02	2.937629e-02	1.059319e+01	1.000000e+05	3.195530e-01
1	BICF2P915835	3989037	0	A	G	0.273	3.148765e-02	2.973595e-02	1.065374e+01	1.000000e+05	2.911262e-01
1	BICF2P853468	3990312	0	A	G	0.273	3.148765e-02	2.973595e-02	1.065374e+01	1.000000e+05	2.911262e-01
1	BICF2P298830	4010307	0	A	G	0.261	1.580702e-02	3.032155e-02	1.024979e+01	1.000000e+05	6.028194e-01
1	BICF2S2299080	4021484	0	C	A	0.261	1.580702e-02	3.032155e-02	1.024979e+01	1.000000e+05	6.028194e-01
1	BICF2P53930	4032891	1	C	A	0.260	1.497408e-02	3.041081e-02	1.023631e+01	1.000000e+05	6.230693e-01
1	BICF2P122934	4044567	0	G	A	0.261	1.580702e-02	3.032155e-02	1.024979e+01	1.000000e+05	6.028194e-01
1	BICF2P1246652	4051150	0	G	A	0.261	1.580702e-02	3.032155e-02	1.024979e+01	1.000000e+05	6.028194e-01
1	TIGRP2P2748_rs9156364	4079240	0	A	G	0.250	1.100368e-02	3.019174e-02	1.017639e+01	1.000000e+05	7.159622e-01
1	TIGRP2P2751_rs8733852	4090327	0	G	C	0.261	1.580702e-02	3.032155e-02	1.024979e+01	1.000000e+05	6.028194e-01
1	BICF2P1398229	4099583	0	G	A	0.261	1.580702e-02	3.032155e-02	1.024979e+01	1.000000e+05	6.028194e-01
1	BICF2P637675	4120708	0	A	G	0.273	1.937343e-02	2.939535e-02	1.034112e+01	1.000000e+05	5.107358e-01
1	TIGRP2P2774_rs8786396	4134195	1	A	G	0.243	3.018491e-02	3.030398e-02	1.057805e+01	1.000000e+05	3.206150e-01
1	BICF2P1426220	4157111	0	G	A	0.250	3.186233e-02	2.968304e-02	1.067015e+01	1.000000e+05	2.845868e-01
1	BICF2P675305	4172445	0	G	A	0.342	4.618423e-02	2.648465e-02	1.166863e+01	1.000000e+05	8.297861e-02
1	BICF2P675307	4174806	0	G	A	0.325	5.161994e-02	2.678408e-02	1.199067e+01	1.000000e+05	5.559490e-02
1	BICF2G630708396	4204443	0	G	A	0.152	-6.612785e-02	3.739602e-02	1.174048e+01	1.000000e+05	7.878141e-02
1	BICF2G630708397	4210698	0	C	A	0.109	-1.160207e-01	4.345980e-02	1.376837e+01	1.000000e+05	8.321608e-03
1	BICF2P211382	4227095	0	C	G	0.376	1.982547e-02	2.585095e-02	1.038440e+01	1.000000e+05	4.441837e-01
1	chr1_4227658	4227658	1	A	G	0.387	1.694454e-02	2.547584e-02	1.030697e+01	1.000000e+05	5.068635e-01
1	BICF2G630708403	4239459	0	G	A	0.175	-4.442501e-02	3.478296e-02	1.097084e+01	1.000000e+05	2.032509e-01
1	BICF2G630708405	4245417	0	A	G	0.175	-4.442501e-02	3.478296e-02	1.097084e+01	1.000000e+05	2.032509e-01
1	TIGRP2P2780_rs8499983	4264222	0	A	G	0.394	-7.092691e-03	2.522578e-02	1.016182e+01	1.000000e+05	7.789192e-01
1	BICF2G630708412	4272138	0	A	G	0.195	-2.460181e-02	3.215658e-02	1.040282e+01	1.000000e+05	4.452823e-01
1	BICF2G630708417	4283592	0	G	A	0.253	-5.898167e-03	2.985243e-02	1.017391e+01	1.000000e+05	8.436090e-01
1	chr1_4320363	4320363	2	A	C	0.017	5.764603e-03	9.556755e-02	1.003577e+01	1.000000e+05	9.519711e-01
1	BICF2G630708422	4361401	0	T	A	0.118	-7.801916e-02	3.865901e-02	1.218225e+01	1.000000e+05	4.513094e-02
1	BICF2G630708423	4371564	0	A	G	0.256	-1.751666e-02	2.993929e-02	1.031562e+01	1.000000e+05	5.592656e-01
1	BICF2G630708426	4401517	0	A	G	0.118	-7.801916e-02	3.865901e-02	1.218225e+01	1.000000e+05	4.513094e-02
1	BICF2P28788	4410755	0	A	G	0.011	4.583975e-02	1.179097e-01	1.012340e+01	1.000000e+05	6.979272e-01
1	chr1_4419221	4419221	0	G	A	0.236	8.140855e-03	3.342973e-02	1.029636e+01	1.000000e+05	8.078917e-01
1	chr1_4419714	4419714	0	G	A	0.224	-6.893681e-03	3.335637e-02	1.027017e+01	1.000000e+05	8.365139e-01
1	chr1_4419786	4419786	0	D	I	0.224	-6.893681e-03	3.335637e-02	1.027017e+01	1.000000e+05	8.365139e-01
1	BICF2P1255280	4426123	0	A	G	0.190	3.719904e-02	3.701493e-02	1.083054e+01	1.000000e+05	3.163210e-01
1	BICF2P1469700	4450046	0	T	A	0.190	3.719904e-02	3.701493e-02	1.083054e+01	1.000000e+05	3.163210e-01
1	TIGRP2P2790_rs8527730	4459378	0	A	G	0.190	3.719904e-02	3.701493e-02	1.083054e+01	1.000000e+05	3.163210e-01
1	BICF2P922651	4469990	0	A	C	0.190	3.719904e-02	3.701493e-02	1.083054e+01	1.000000e+05	3.163210e-01
1	BICF2P1208544	4475164	0	G	A	0.190	3.719904e-02	3.701493e-02	1.083054e+01	1.000000e+05	3.163210e-01
1	BICF2P636148	4485474	1	A	G	0.188	3.542955e-02	3.703364e-02	1.078086e+01	1.000000e+05	3.400688e-01
1	BICF2P313176	4499421	0	G	A	0.190	3.719904e-02	3.701493e-02	1.083054e+01	1.000000e+05	3.163210e-01
1	TIGRP2P2813_rs8765556	4523008	0	A	G	0.190	3.719904e-02	3.701493e-02	1.083054e+01	1.000000e+05	3.163210e-01
1	BICF2G630708433	4560104	0	A	T	0.020	-1.309027e-02	9.752770e-02	1.013760e+01	1.000000e+05	8.933847e-01
1	BICF2P370160	4575316	0	G	A	0.190	3.719904e-02	3.701493e-02	1.083054e+01	1.000000e+05	3.163210e-01
1	TIGRP2P2820_rs9091359	4590874	0	A	G	0.198	2.985257e-02	3.557453e-02	1.065684e+01	1.000000e+05	4.025467e-01
1	TIGRP2P2822_rs8922524	4600818	0	C	A	0.204	5.384257e-02	3.634807e-02	1.141011e+01	1.000000e+05	1.403550e-01
1	chr1_4606010	4606010	0	G	A	0.198	2.985257e-02	3.557453e-02	1.065684e+01	1.000000e+05	4.025467e-01
1	BICF2P659809	4671291	0	G	A	0.020	8.980995e-02	9.384017e-02	1.054941e+01	1.000000e+05	3.398841e-01
1	BICF2P252167	4700786	0	A	G	0.213	2.133038e-02	3.467583e-02	1.047410e+01	1.000000e+05	5.392774e-01
1	BICF2P487841	4711650	0	A	G	0.213	2.133038e-02	3.467583e-02	1.047410e+01	1.000000e+05	5.392774e-01
1	BICF2P477485	4725113	0	A	C	0.213	2.133038e-02	3.467583e-02	1.047410e+01	1.000000e+05	5.392774e-01
1	TIGRP2P2846_rs8786031	4726836	1	A	G	0.214	2.054528e-02	3.467234e-02	1.045906e+01	1.000000e+05	5.542571e-01
1	BICF2P1297269	4748284	0	A	G	0.213	2.133038e-02	3.467583e-02	1.047410e+01	1.000000e+05	5.392774e-01
1	TIGRP2P2853_rs9056630	4757417	0	A	G	0.213	2.133038e-02	3.467583e-02	1.047410e+01	1.000000e+05	5.392774e-01
1	BICF2S23640275	4764376	0	A	G	0.213	2.133038e-02	3.467583e-02	1.047410e+01	1.000000e+05	5.392774e-01
1	BICF2P547987	4809432	0	A	G	0.213	2.133038e-02	3.467583e-02	1.047410e+01	1.000000e+05	5.392774e-01
1	BICF2G630708438	4820578	0	A	C	0.026	-1.159827e-02	8.163422e-02	1.008044e+01	1.000000e+05	8.871862e-01
1	TIGRP2P2869_rs8779374	4836401	0	A	G	0.213	2.133038e-02	3.467583e-02	1.047410e+01	1.000000e+05	5.392774e-01
1	BICF2P146323	4878941	0	A	G	0.063	2.982036e-02	5.045058e-02	1.030629e+01	1.000000e+05	5.552424e-01
1	BICF2P931405	4886951	0	A	T	0.063	2.982036e-02	5.045058e-02	1.030629e+01	1.000000e+05	5.552424e-01
1	BICF2P572263	4893108	1	G	A	0.064	2.971589e-02	5.038430e-02	1.030389e+01	1.000000e+05	5.561089e-01
1	BICF2P1275198	4901016	0	A	G	0.040	1.020025e-01	6.014842e-02	1.147694e+01	1.000000e+05	9.172414e-02
1	BICF2S2339476	4911941	0	G	A	0.233	2.227244e-02	3.081961e-02	1.040555e+01	1.000000e+05	4.708633e-01
1	BICF2P371264	4913657	0	A	T	0.190	2.760927e-02	3.330207e-02	1.050173e+01	1.000000e+05	4.082220e-01
1	BICF2P1070937	4914914	0	G	A	0.040	1.020025e-01	6.014842e-02	1.147694e+01	1.000000e+05	9.172414e-02
1	chr1_4915001	4915001	1	G	A	0.188	2.704271e-02	3.313643e-02	1.048288e+01	1.000000e+05	4.155706e-01
1	BICF2P1031026	4928973	0	G	A	0.040	1.020025e-01	6.014842e-02	1.147694e+01	1.000000e+05	9.172414e-02
1	BICF2G630708462	4942312	0	A	G	0.132	1.065535e-02	3.700961e-02	1.018276e+01	1.000000e+05	7.737639e-01
1	BICF2G630708467	4951927	0	A	G	0.164	2.185409e-02	3.287687e-02	1.032627e+01	1.000000e+05	5.071165e-01
1	TIGRP2P2903_rs9014550	4957252	0	G	A	0.040	1.020025e-01	6.014842e-02	1.147694e+01	1.000000e+05	9.172414e-02
1	BICF2P900574	4973985	0	A	G	0.040	1.020025e-01	6.014842e-02	1.147694e+01	1.000000e+05	9.172414e-02
1	chr1_4974870	4974870	0	A	G	0.207	-3.094983e-03	3.021614e-02	1.014940e+01	1.000000e+05	9.185362e-01
1	TIGRP2P2911_rs8936096	4979308	0	A	C	0.040	1.020025e-01	6.014842e-02	1.147694e+01	1.000000e+05	9.172414e-02
1	BICF2G630708495	4985698	0	G	A	0.098	5.173022e-02	4.397663e-02	1.082636e+01	1.000000e+05	2.410958e-01
1	BICF2G630708548	5006108	0	G	A	0.330	-3.714313e-02	2.692719e-02	1.111766e+01	1.000000e+05	1.695650e-01
1	BICF2G630708568	5013851	0	A	C	0.345	-3.115448e-02	2.703547e-02	1.082598e+01	1.000000e+05	2.507741e-01
1	BICF2G630708570	5016106	0	A	G	0.109	1.881486e-02	4.371285e-02	1.022551e+01	1.000000e+05	6.674294e-01
1	BICF2G630708586	5026727	0	A	G	0.356	-2.768545e-02	2.718552e-02	1.063189e+01	1.000000e+05	3.099232e-01
1	TIGRP2P2919_rs8606614	5029025	0	A	G	0.175	2.754522e-02	3.266284e-02	1.053104e+01	1.000000e+05	4.002210e-01
1	chr1_5030287	5030287	0	A	G	0.497	-1.487468e-02	2.459186e-02	1.025910e+01	1.000000e+05	5.460679e-01
1	BICF2S2443809	5032877	0	A	G	0.497	1.348834e-02	2.451599e-02	1.023473e+01	1.000000e+05	5.829061e-01
1	BICF2G630708598	5044074	0	G	A	0.362	-2.636843e-02	2.733688e-02	1.059077e+01	1.000000e+05	3.361126e-01
1	BICF2S23423243	5059152	0	A	C	0.497	1.348834e-02	2.451599e-02	1.023473e+01	1.000000e+05	5.829061e-01
1	BICF2G630708623	5066599	0	G	A	0.124	6.837547e-03	4.111517e-02	1.012319e+01	1.000000e+05	8.681144e-01
1	BICF2G630708633	5073833	0	A	C	0.152	6.594332e-03	3.732827e-02	1.015497e+01	1.000000e+05	8.599850e-01
1	BICF2G630708647	5091966	0	A	G	0.132	2.933462e-02	4.056109e-02	1.037811e+01	1.000000e+05	4.705267e-01
1	BICF2G630708656	5094664	0	A	G	0.132	2.933462e-02	4.056109e-02	1.037811e+01	1.000000e+05	4.705267e-01
1	BICF2G630708685	5109742	5	A	G	0.115	1.554969e-02	4.270484e-02	1.018013e+01	1.000000e+05	7.162156e-01
1	BICF2P934097	5128753	0	G	A	0.129	2.485218e-02	3.981859e-02	1.028633e+01	1.000000e+05	5.333657e-01
1	BICF2P1405933	5141525	0	A	G	0.138	2.681039e-02	3.714579e-02	1.039492e+01	1.000000e+05	4.714213e-01
1	BICF2P1002529	5156662	0	A	G	0.126	2.918687e-02	4.005810e-02	1.035663e+01	1.000000e+05	4.672290e-01
1	BICF2P1244955	5159885	0	A	G	0.126	2.918687e-02	4.005810e-02	1.035663e+01	1.000000e+05	4.672290e-01
1	BICF2P607260	5196785	0	A	G	0.184	-3.625754e-03	3.338526e-02	1.005039e+01	1.000000e+05	9.136436e-01
1	TIGRP2P2953_rs9123276	5198813	0	C	A	0.184	-3.625754e-03	3.338526e-02	1.005039e+01	1.000000e+05	9.136436e-01
1	TIGRP2P2955_rs8986818	5211086	0	G	A	0.184	-3.625754e-03	3.338526e-02	1.005039e+01	1.000000e+05	9.136436e-01
1	BICF2P123491	5226059	0	A	C	0.135	1.998885e-02	3.880418e-02	1.023609e+01	1.000000e+05	6.071298e-01
1	TIGRP2P2962_rs8537173	5244422	0	A	G	0.201	3.031658e-03	3.299833e-02	1.007076e+01	1.000000e+05	9.269058e-01
1	TIGRP2P2964_rs9157697	5257306	0	A	G	0.135	1.998885e-02	3.880418e-02	1.023609e+01	1.000000e+05	6.071298e-01
1	TIGRP2P2975_rs9102742	5287987	0	A	G	0.141	-4.448607e-03	3.869294e-02	1.011752e+01	1.000000e+05	9.086014e-01
1	BICF2P369261	5288133	0	G	A	0.141	-4.448607e-03	3.869294e-02	1.011752e+01	1.000000e+05	9.086014e-01
1	TIGRP2P2985_rs9123662	5310127	1	A	G	0.055	-4.871429e-02	5.429289e-02	1.051449e+01	1.000000e+05	3.708398e-01
1	TIGRP2P2986_rs9000637	5323473	1	C	A	0.185	-1.243440e-02	3.234931e-02	1.021302e+01	1.000000e+05	7.011723e-01
1	TIGRP2P2987_rs9029815	5325340	0	G	A	0.345	1.569979e-02	2.685577e-02	1.036692e+01	1.000000e+05	5.595850e-01
1	BICF2P166510	5344916	0	G	A	0.336	1.832538e-02	2.853362e-02	1.040597e+01	1.000000e+05	5.215735e-01
1	BICF2G630708702	5361620	0	G	A	0.480	1.552759e-02	2.571550e-02	1.033241e+01	1.000000e+05	5.467575e-01
1	BICF2P1191617	5394934	0	G	A	0.322	2.500785e-02	2.744356e-02	1.052751e+01	1.000000e+05	3.634408e-01
1	BICF2P1437031	5409586	0	A	G	0.267	1.369158e-02	2.756759e-02	1.021039e+01	1.000000e+05	6.200666e-01
1	TIGRP2P3063_rs9092981	5420526	0	A	G	0.014	-6.442140e-02	1.053507e-01	1.023126e+01	1.000000e+05	5.416794e-01
1	BICF2P392799	5420699	0	C	A	0.267	1.340073e-02	2.745815e-02	1.022738e+01	1.000000e+05	6.261417e-01
1	BICF2P1197476	5432113	0	G	A	0.164	3.646030e-02	3.530555e-02	1.065398e+01	1.000000e+05	3.031909e-01
1	BICF2S23010713	5441353	0	G	A	0.414	2.529683e-02	2.741342e-02	1.064091e+01	1.000000e+05	3.574093e-01
1	BICF2P1000997	5452889	0	A	G	0.250	3.709432e-03	2.894909e-02	1.014492e+01	1.000000e+05	8.981908e-01
1	BICF2S23018913	5471709	0	A	G	0.241	1.685694e-02	2.922282e-02	1.031291e+01	1.000000e+05	5.648005e-01
1	BICF2S23649906	5477202	0	T	A	0.339	4.109919e-02	2.640436e-02	1.134021e+01	1.000000e+05	1.214202e-01
1	BICF2P1170347	5486246	0	A	G	0.440	-3.985522e-02	2.419307e-02	1.147012e+01	1.000000e+05	1.013053e-01
1	BICF2G630708719	5497533	0	A	G	0.086	3.475248e-02	5.028479e-02	1.039827e+01	1.000000e+05	4.904261e-01
1	BICF2P1290808	5511825	0	A	G	0.014	-6.442140e-02	1.053507e-01	1.023126e+01	1.000000e+05	5.416794e-01
1	TIGRP2P3107_rs9178643	5523125	0	G	A	0.460	1.449460e-02	2.508906e-02	1.025172e+01	1.000000e+05	5.642046e-01
1	TIGRP2P3119_rs8958362	5547867	0	G	A	0.109	-4.081004e-02	3.853483e-02	1.059735e+01	1.000000e+05	2.910652e-01
1	BICF2G630708731	5561736	0	C	A	0.181	-1.738540e-02	3.328018e-02	1.021552e+01	1.000000e+05	6.020676e-01
1	BICF2P981825	5568287	0	G	A	0.279	9.528643e-03	2.929446e-02	1.019799e+01	1.000000e+05	7.453712e-01
1	BICF2S23321919	5579289	0	A	G	0.460	-2.700849e-03	2.524261e-02	1.010654e+01	1.000000e+05	9.149171e-01
1	BICF2G630708743	5589651	0	A	G	0.178	-1.525540e-02	3.354226e-02	1.018749e+01	1.000000e+05	6.498186e-01
1	BICF2G630708759	5600922	1	A	C	0.243	3.954759e-03	2.985016e-02	1.011960e+01	1.000000e+05	8.947540e-01
1	BICF2P1435982	5619955	0	T	A	0.261	2.214159e-02	3.089199e-02	1.041865e+01	1.000000e+05	4.745054e-01
1	BICF2P501260	5624782	0	C	G	0.342	8.930755e-03	2.712006e-02	1.017570e+01	1.000000e+05	7.423263e-01
1	BICF2G630708800	5641678	0	A	G	0.080	1.843956e-02	4.979933e-02	1.015128e+01	1.000000e+05	7.116315e-01
1	BICF2G630708810	5648072	0	A	C	0.253	-1.244977e-03	2.942439e-02	1.014073e+01	1.000000e+05	9.662998e-01
1	BICF2G630708857	5669524	0	G	A	0.066	4.939681e-02	5.466480e-02	1.050374e+01	1.000000e+05	3.674549e-01
1	BICF2G630708864	5673842	0	A	G	0.135	2.316622e-02	4.167881e-02	1.037675e+01	1.000000e+05	5.790512e-01
1	BICF2G630708903	5693910	0	A	G	0.098	1.601765e-03	4.236976e-02	1.009676e+01	1.000000e+05	9.698874e-01
1	BICF2P1391960	5708287	2	A	C	0.090	-1.232121e-02	4.056394e-02	1.009972e+01	1.000000e+05	7.616870e-01
1	BICF2P639682	5721194	1	G	A	0.090	-1.468331e-02	4.088485e-02	1.012653e+01	1.000000e+05	7.199322e-01
1	BICF2G630708914	5746980	5	A	G	0.201	2.800652e-02	3.265527e-02	1.057990e+01	1.000000e+05	3.922837e-01
1	TIGRP2P3174_rs8880071	5748787	0	G	A	0.193	3.753478e-03	3.102157e-02	1.015653e+01	1.000000e+05	9.038357e-01
1	BICF2S2295154	5779816	0	G	A	0.230	-1.242893e-02	3.077334e-02	1.025135e+01	1.000000e+05	6.867981e-01
1	BICF2P916853	5786011	0	T	A	0.230	-1.242893e-02	3.077334e-02	1.025135e+01	1.000000e+05	6.867981e-01
1	BICF2P191726	5795837	0	G	A	0.230	-1.242893e-02	3.077334e-02	1.025135e+01	1.000000e+05	6.867981e-01
1	BICF2P103696	5808242	0	A	G	0.218	-1.614483e-02	3.156417e-02	1.030944e+01	1.000000e+05	6.096624e-01
1	BICF2P142733	5818706	0	A	G	0.233	-2.795409e-03	3.087516e-02	1.017729e+01	1.000000e+05	9.279642e-01
1	BICF2S22948201	5837420	0	A	G	0.233	-2.795409e-03	3.087516e-02	1.017729e+01	1.000000e+05	9.279642e-01
1	BICF2S23247539	5844519	0	A	G	0.213	-4.390216e-03	3.091218e-02	1.015090e+01	1.000000e+05	8.872287e-01
1	BICF2S22924252	5859958	0	C	G	0.193	-1.979896e-02	3.312130e-02	1.034884e+01	1.000000e+05	5.507789e-01
1	BICF2G630708925	5872563	0	G	A	0.129	-1.691572e-05	3.736678e-02	1.010156e+01	1.000000e+05	9.996393e-01
1	chr1_5940131	5940131	0	G	A	0.141	-1.080932e-02	3.785195e-02	1.021862e+01	1.000000e+05	7.755524e-01
1	chr1_5945645	5945645	0	G	A	0.046	-7.720192e-02	5.711297e-02	1.101474e+01	1.000000e+05	1.782333e-01
1	chr1_5962470	5962470	0	A	C	0.141	-1.080932e-02	3.785195e-02	1.021862e+01	1.000000e+05	7.755524e-01
1	chr1_5970092	5970092	0	A	G	0.210	1.587463e-02	3.496449e-02	1.035157e+01	1.000000e+05	6.503858e-01
1	BICF2S22934599	6003372	0	A	G	0.221	-9.802766e-03	3.479593e-02	1.028717e+01	1.000000e+05	7.784956e-01
1	BICF2S23626182	6020825	0	G	A	0.221	-9.802766e-03	3.479593e-02	1.028717e+01	1.000000e+05	7.784956e-01
1	BICF2G630708937	6028468	0	A	G	0.020	1.447111e-02	7.949272e-02	9.940735e+00	1.000000e+05	8.557631e-01
1	BICF2G630708939	6040509	0	A	G	0.020	1.447111e-02	7.949272e-02	9.940735e+00	1.000000e+05	8.557631e-01
1	BICF2G630708947	6052112	0	G	A	0.448	-1.616824e-02	2.718964e-02	1.041817e+01	1.000000e+05	5.528609e-01
1	BICF2G630709003	6096061	0	A	C	0.408	1.853231e-03	2.699769e-02	1.019726e+01	1.000000e+05	9.453527e-01
1	BICF2G630709018	6107781	0	A	C	0.408	1.853231e-03	2.699769e-02	1.019726e+01	1.000000e+05	9.453527e-01
1	BICF2G630709037	6128352	0	C	G	0.037	4.215184e-02	7.027444e-02	1.027279e+01	1.000000e+05	5.494172e-01
1	BICF2S23426245	6139857	0	G	A	0.106	-2.688503e-02	3.959088e-02	1.031342e+01	1.000000e+05	4.980055e-01
1	BICF2G630709054	6154774	0	T	A	0.026	-1.811164e-02	9.435341e-02	1.023361e+01	1.000000e+05	8.480036e-01
1	BICF2S23328319	6162357	0	G	A	0.103	-2.987427e-02	4.005912e-02	1.036494e+01	1.000000e+05	4.568337e-01
1	BICF2G630709073	6175472	0	G	A	0.080	-4.164263e-02	4.322991e-02	1.052001e+01	1.000000e+05	3.367579e-01
1	BICF2G630709089	6188790	1	G	A	0.023	3.651304e-02	1.001143e-01	1.028521e+01	1.000000e+05	7.157732e-01
1	BICF2G630709098	6198709	0	C	A	0.023	3.618717e-02	1.001260e-01	1.028426e+01	1.000000e+05	7.182319e-01
1	BICF2P1178165	6209485	0	C	G	0.500	-2.594316e-02	2.759759e-02	1.061788e+01	1.000000e+05	3.485094e-01
1	BICF2G630709129	6218800	4	C	G	0.462	3.109048e-02	2.778679e-02	1.077507e+01	1.000000e+05	2.647454e-01
1	BICF2G630709132	6224919	0	A	C	0.466	3.140351e-02	2.779080e-02	1.079442e+01	1.000000e+05	2.600510e-01
1	BICF2G630709141	6232866	0	G	A	0.023	3.618717e-02	1.001260e-01	1.028426e+01	1.000000e+05	7.182319e-01
1	BICF2G630709159	6263554	0	G	A	0.034	-2.844279e-02	6.625492e-02	1.008885e+01	1.000000e+05	6.682471e-01
1	BICF2G630709168	6271129	0	G	A	0.057	-2.072870e-02	5.583033e-02	1.022628e+01	1.000000e+05	7.108857e-01
1	BICF2P1386889	6283052	1	A	G	0.382	-3.381750e-02	2.613362e-02	1.096507e+01	1.000000e+05	1.973923e-01
1	BICF2G630709186	6297308	0	A	G	0.402	-1.534600e-02	2.483338e-02	1.030932e+01	1.000000e+05	5.374199e-01
1	BICF2G630709207	6304660	0	G	A	0.460	-2.058864e-02	2.427074e-02	1.046314e+01	1.000000e+05	3.974552e-01
1	BICF2G630709224	6315377	1	G	A	0.494	-9.433872e-03	2.413296e-02	1.018799e+01	1.000000e+05	6.963458e-01
1	BICF2G630709237	6352738	0	G	A	0.362	-3.747642e-02	2.616076e-02	1.116186e+01	1.000000e+05	1.538034e-01
1	BICF2G630709239	6358902	0	A	G	0.379	-4.119646e-02	2.618346e-02	1.136810e+01	1.000000e+05	1.174691e-01
1	BICF2G630709270	6379490	0	G	A	0.420	-3.918731e-03	2.462446e-02	1.014179e+01	1.000000e+05	8.737455e-01
1	BICF2P695321	6395704	0	A	G	0.101	4.573424e-03	4.203664e-02	1.007271e+01	1.000000e+05	9.134910e-01
1	BICF2S22920299	6405159	0	A	G	0.408	1.706622e-02	2.447791e-02	1.034103e+01	1.000000e+05	4.866132e-01
1	BICF2S23238022	6427277	0	G	A	0.233	-1.234635e-02	2.842471e-02	1.015724e+01	1.000000e+05	6.645766e-01
1	BICF2G630709295	6447040	0	C	A	0.261	-1.117313e-02	2.744888e-02	1.012580e+01	1.000000e+05	6.844758e-01
1	BICF2G630709312	6453921	0	G	A	0.264	-1.557466e-02	2.756739e-02	1.020683e+01	1.000000e+05	5.728325e-01
1	BICF2G630709354	6465949	0	A	G	0.264	-1.578805e-02	2.700792e-02	1.021146e+01	1.000000e+05	5.596020e-01
1	BICF2G630709364	6474333	0	A	C	0.259	-1.127554e-02	2.735311e-02	1.012471e+01	1.000000e+05	6.806905e-01
1	BICF2G630709388	6489993	0	G	A	0.333	-2.087699e-02	2.616061e-02	1.036253e+01	1.000000e+05	4.259527e-01
1	BICF2G630709415	6496411	8	G	A	0.319	-2.155356e-02	2.686639e-02	1.036407e+01	1.000000e+05	4.235154e-01
1	BICF2G630709424	6512438	0	G	A	0.333	-2.012580e-02	2.619667e-02	1.034054e+01	1.000000e+05	4.433874e-01
1	BICF2G630709429	6520082	0	G	A	0.328	4.371426e-03	2.737280e-02	1.005188e+01	1.000000e+05	8.733051e-01
1	BICF2P351258	6539253	0	A	G	0.316	-1.618542e-02	2.754911e-02	1.021289e+01	1.000000e+05	5.576306e-01
1	BICF2S23051653	6551416	0	A	C	0.443	-3.252490e-02	2.662329e-02	1.082664e+01	1.000000e+05	2.235038e-01
1	BICF2G630709448	6554263	0	G	A	0.049	-7.106432e-02	5.407955e-02	1.093158e+01	1.000000e+05	1.905724e-01
1	BICF2G630709459	6567658	0	C	A	0.049	-7.106432e-02	5.407955e-02	1.093158e+01	1.000000e+05	1.905724e-01
1	BICF2P106739	6581162	0	G	A	0.483	4.067088e-02	2.643101e-02	1.130192e+01	1.000000e+05	1.257016e-01
1	BICF2G630709466	6594954	0	A	G	0.049	-7.106432e-02	5.407955e-02	1.093158e+01	1.000000e+05	1.905724e-01
1	BICF2P301383	6613794	2	C	A	0.346	-2.012308e-02	2.740413e-02	1.033395e+01	1.000000e+05	4.637609e-01
1	BICF2P341516	6627776	0	A	G	0.348	-2.090063e-02	2.741375e-02	1.035665e+01	1.000000e+05	4.468572e-01
1	BICF2P634226	6636016	0	G	A	0.348	-2.090063e-02	2.741375e-02	1.035665e+01	1.000000e+05	4.468572e-01
1	BICF2S2419359	6648634	0	A	G	0.089	3.364472e-02	4.267622e-02	1.031831e+01	1.000000e+05	4.315646e-01
1	BICF2P664793	6675256	0	G	A	0.425	-2.460382e-02	2.774038e-02	1.056412e+01	1.000000e+05	3.763542e-01
1	BICF2G630709471	6684616	0	G	C	0.086	-6.379508e-02	4.401516e-02	1.111125e+01	1.000000e+05	1.490498e-01
1	BICF2P984968	6693398	0	A	G	0.408	-3.086880e-02	2.958412e-02	1.077957e+01	1.000000e+05	2.982160e-01
1	BICF2S22959180	6710663	0	A	G	0.399	-2.623410e-02	2.898998e-02	1.063447e+01	1.000000e+05	3.667647e-01
1	BICF2P219758	6721693	0	T	A	0.164	3.887907e-02	3.471831e-02	1.078722e+01	1.000000e+05	2.643417e-01
1	BICF2P637832	6736449	1	A	G	0.341	-4.769868e-02	2.849250e-02	1.155619e+01	1.000000e+05	9.593264e-02
1	BICF2S2341214	6737483	0	G	A	0.342	-4.818435e-02	2.849284e-02	1.158515e+01	1.000000e+05	9.262816e-02
1	BICF2P370100	6787592	0	G	A	0.193	8.847185e-03	3.312170e-02	1.017251e+01	1.000000e+05	7.897034e-01
1	BICF2S23111960	6797293	5	C	A	0.216	3.000509e-03	3.098102e-02	1.010934e+01	1.000000e+05	9.229583e-01
1	BICF2G630709473	6825957	0	G	A	0.307	-5.476423e-03	3.142221e-02	1.024477e+01	1.000000e+05	8.618464e-01
1	chr1_6843854	6843854	0	A	G	0.353	-5.968954e-03	2.940019e-02	1.021343e+01	1.000000e+05	8.393560e-01
1	BICF2G630709489	6844921	0	C	A	0.351	1.546734e-02	2.864692e-02	1.031565e+01	1.000000e+05	5.899435e-01
1	BICF2G630709492	6855643	0	G	A	0.345	-1.088054e-03	2.743065e-02	1.015411e+01	1.000000e+05	9.684057e-01
1	BICF2G630709495	6865364	0	A	G	0.345	-1.088054e-03	2.743065e-02	1.015411e+01	1.000000e+05	9.684057e-01
1	BICF2G630709499	6879261	0	G	A	0.365	-3.285429e-03	2.819307e-02	1.024599e+01	1.000000e+05	9.073659e-01
1	BICF2G630709507	6892064	0	G	A	0.374	-4.506240e-03	2.764134e-02	1.022558e+01	1.000000e+05	8.706898e-01
1	BICF2G630709519	6899092	1	A	G	0.373	-4.704415e-03	2.761250e-02	1.022544e+01	1.000000e+05	8.649173e-01
1	BICF2S23628196	6913015	0	A	G	0.348	-2.173036e-03	2.707897e-02	1.014149e+01	1.000000e+05	9.361332e-01
1	BICF2G630709527	6932755	0	A	G	0.121	4.574761e-02	4.444658e-02	1.081194e+01	1.000000e+05	3.047972e-01
1	BICF2G630709528	6955258	0	T	A	0.161	4.118154e-02	3.745485e-02	1.088833e+01	1.000000e+05	2.730873e-01
1	BICF2G630709529	6963978	0	C	A	0.241	4.879096e-02	3.394334e-02	1.138911e+01	1.000000e+05	1.524143e-01
1	BICF2S23138952	7020134	0	A	G	0.388	1.881810e-02	2.839935e-02	1.048632e+01	1.000000e+05	5.084581e-01
1	BICF2G630709551	7037523	0	G	A	0.420	2.090821e-02	3.048266e-02	1.060640e+01	1.000000e+05	4.936965e-01
1	BICF2G630709573	7050340	0	A	G	0.494	1.960456e-02	2.818628e-02	1.053691e+01	1.000000e+05	4.876584e-01
1	BICF2S23316675	7075191	0	C	A	0.187	-4.355899e-02	3.189954e-02	1.102763e+01	1.000000e+05	1.738774e-01
1	chr1_7086401	7086401	0	A	G	0.187	-4.355899e-02	3.189954e-02	1.102763e+01	1.000000e+05	1.738774e-01
1	chr1_7106674	7106674	0	A	G	0.474	-7.894535e-03	2.786000e-02	1.034264e+01	1.000000e+05	7.772382e-01
1	chr1_7123701	7123701	0	A	G	0.149	-1.830008e-02	3.738227e-02	1.031764e+01	1.000000e+05	6.250838e-01
1	BICF2S23321805	7143332	1	A	G	0.295	-1.349044e-02	2.603364e-02	1.019282e+01	1.000000e+05	6.049899e-01
1	G8f60S185	7175735	1	A	G	0.168	-1.850711e-02	3.169982e-02	1.022314e+01	1.000000e+05	5.601037e-01
1	chr1_7183494	7183494	0	G	A	0.106	-2.778733e-02	3.774468e-02	1.035736e+01	1.000000e+05	4.626167e-01
1	chr1_7200965	7200965	0	C	A	0.086	-2.036060e-02	4.105218e-02	1.020965e+01	1.000000e+05	6.205496e-01
1	chr1_7230151	7230151	0	A	G	0.069	-1.321664e-02	4.632143e-02	1.011466e+01	1.000000e+05	7.757389e-01
1	chr1_7240254	7240254	0	A	G	0.069	-1.321664e-02	4.632143e-02	1.011466e+01	1.000000e+05	7.757389e-01
1	chr1_7255361	7255361	0	A	G	0.141	7.515452e-03	3.421055e-02	1.012066e+01	1.000000e+05	8.263791e-01
1	G9f34S190	7258510	0	A	G	0.141	7.515452e-03	3.421055e-02	1.012066e+01	1.000000e+05	8.263791e-01
1	BICF2G630709606	7281243	0	C	A	0.296	1.881627e-02	2.870931e-02	1.037250e+01	1.000000e+05	5.130817e-01
1	chr1_7286537	7286537	0	G	A	0.029	1.712314e-02	8.085370e-02	1.013287e+01	1.000000e+05	8.325300e-01
1	chr1_7317241	7317241	1	G	A	0.090	2.435224e-03	4.378050e-02	1.010085e+01	1.000000e+05	9.557063e-01
1	BICF2G630709608	7336711	3	C	A	0.167	1.918801e-02	3.708507e-02	1.040729e+01	1.000000e+05	6.055382e-01
1	BICF2S24311805	7337586	0	A	G	0.115	1.312858e-02	3.878106e-02	1.014080e+01	1.000000e+05	7.353761e-01
1	chr1_7348868	7348868	0	G	A	0.112	1.526135e-02	3.931604e-02	1.016554e+01	1.000000e+05	6.983696e-01
1	chr1_7358282	7358282	0	A	G	0.115	1.312858e-02	3.878106e-02	1.014080e+01	1.000000e+05	7.353761e-01
1	BICF2G630709610	7363714	0	A	C	0.276	1.298138e-03	2.981105e-02	1.021334e+01	1.000000e+05	9.653172e-01
1	BICF2G630709612	7421527	0	A	G	0.451	-1.353954e-02	2.624911e-02	1.035360e+01	1.000000e+05	6.066500e-01
1	BICF2G630709614	7482135	1	G	A	0.199	-3.210975e-03	3.546218e-02	1.019429e+01	1.000000e+05	9.279583e-01
1	BICF2G630709643	7492577	0	A	G	0.279	3.937328e-02	2.970845e-02	1.113218e+01	1.000000e+05	1.868219e-01
1	TIGRP2P7617_rs8786139	7505400	0	G	C	0.069	-5.348818e-02	5.364665e-02	1.063786e+01	1.000000e+05	3.201428e-01
1	BICF2G630709680	7513442	0	G	A	0.282	3.558632e-02	2.972417e-02	1.097104e+01	1.000000e+05	2.328690e-01
1	BICF2G630709694	7520149	0	C	A	0.339	2.054290e-02	2.781780e-02	1.047754e+01	1.000000e+05	4.612289e-01
1	BICF2G630709740	7551941	0	A	C	0.336	9.471935e-03	2.815733e-02	1.028483e+01	1.000000e+05	7.369844e-01
1	BICF2G630709745	7554163	0	G	A	0.345	1.919348e-02	2.907157e-02	1.047327e+01	1.000000e+05	5.099992e-01
1	BICF2P1254836	7571195	0	A	C	0.437	-5.620416e-03	2.657055e-02	1.025403e+01	1.000000e+05	8.327257e-01
1	BICF2P1453557	7578528	0	A	C	0.414	1.077057e-03	2.678049e-02	1.024740e+01	1.000000e+05	9.679660e-01
1	BICF2P1062287	7591982	0	G	A	0.017	-5.042666e-02	8.327342e-02	1.022895e+01	1.000000e+05	5.456083e-01
1	BICF2S23543570	7618214	0	C	A	0.422	1.320196e-02	2.842475e-02	1.033804e+01	1.000000e+05	6.429105e-01
1	BICF2G630709757	7635258	0	G	C	0.236	3.414160e-02	3.094522e-02	1.077205e+01	1.000000e+05	2.714418e-01
1	BICF2G630709759	7657707	0	C	A	0.175	4.221522e-02	3.379690e-02	1.095791e+01	1.000000e+05	2.133310e-01
1	BICF2P799026	7707189	0	G	A	0.425	-2.557078e-03	2.760359e-02	1.016879e+01	1.000000e+05	9.263008e-01
1	BICF2P772650	7720714	0	A	C	0.397	-3.408824e-02	2.707595e-02	1.099344e+01	1.000000e+05	2.097414e-01
1	BICF2P151356	7729393	0	A	G	0.339	-1.379135e-02	2.857504e-02	1.037796e+01	1.000000e+05	6.299676e-01
1	BICF2P649174	7740189	0	G	A	0.365	-2.518821e-02	3.054146e-02	1.069893e+01	1.000000e+05	4.106718e-01
1	BICF2G630709769	7769386	0	A	G	0.408	1.687211e-02	2.432371e-02	1.037067e+01	1.000000e+05	4.888384e-01
1	BICF2G630709791	7785677	0	A	C	0.391	3.071507e-02	2.459324e-02	1.090966e+01	1.000000e+05	2.133902e-01
1	TIGRP2P7647_rs8616698	7813710	1	A	G	0.176	2.276827e-02	3.605597e-02	1.037112e+01	1.000000e+05	5.285715e-01
1	TIGRP2P7659_rs8795592	7820887	0	G	A	0.175	2.214507e-02	3.582191e-02	1.035744e+01	1.000000e+05	5.372619e-01
1	BICF2P657448	7831853	0	A	G	0.106	-2.200563e-02	4.086430e-02	1.025919e+01	1.000000e+05	5.909246e-01
1	BICF2P970266	7838613	0	A	G	0.310	2.916164e-02	3.123987e-02	1.070755e+01	1.000000e+05	3.518834e-01
1	BICF2P1147267	7844779	0	A	G	0.086	-2.356384e-02	3.956333e-02	1.019773e+01	1.000000e+05	5.522266e-01
1	TIGRP2P7695_rs9059427	7864196	0	A	G	0.118	-3.855343e-02	3.991467e-02	1.065773e+01	1.000000e+05	3.354522e-01
1	BICF2P1339554	7865281	0	G	A	0.129	-2.639539e-02	3.725245e-02	1.041541e+01	1.000000e+05	4.795602e-01
1	BICF2G630709805	7890465	0	A	G	0.264	2.426519e-02	2.769727e-02	1.047666e+01	1.000000e+05	3.822051e-01
1	BICF2G630709810	7898583	0	A	G	0.351	-1.077730e-02	2.579353e-02	1.016370e+01	1.000000e+05	6.765929e-01
1	BICF2G630709825	7909532	0	G	A	0.296	1.244766e-02	2.686932e-02	1.018602e+01	1.000000e+05	6.437589e-01
1	BICF2G630709833	7915508	0	G	A	0.402	-3.512353e-03	2.528134e-02	1.012494e+01	1.000000e+05	8.896675e-01
1	BICF2G630709842	7925031	0	A	G	0.313	-5.968741e-02	2.814608e-02	1.237366e+01	1.000000e+05	3.538652e-02
1	chr1_7926268	7926268	7	A	G	0.350	3.020032e-02	2.571005e-02	1.074361e+01	1.000000e+05	2.417583e-01
1	BICF2G630709860	7935005	0	G	A	0.408	-9.125971e-03	2.506819e-02	1.012353e+01	1.000000e+05	7.162709e-01
1	BICF2P555245	7960539	0	G	A	0.333	-7.008148e-03	2.730446e-02	1.013132e+01	1.000000e+05	7.977428e-01
1	BICF2P555243	7960988	0	G	A	0.333	-7.008148e-03	2.730446e-02	1.013132e+01	1.000000e+05	7.977428e-01
1	TIGRP2P7756_rs9025801	7979763	0	A	C	0.261	2.058924e-03	3.174287e-02	1.021722e+01	1.000000e+05	9.483588e-01
1	BICF2P533944	7979804	0	G	A	0.296	1.922022e-02	2.929359e-02	1.046138e+01	1.000000e+05	5.126212e-01
1	BICF2G630709873	8001795	0	A	G	0.451	2.712888e-02	2.575243e-02	1.075711e+01	1.000000e+05	2.936127e-01
1	BICF2P18236	8007051	0	A	G	0.095	9.564822e-02	4.979518e-02	1.211377e+01	1.000000e+05	5.640680e-02
1	BICF2G630709904	8022725	0	G	A	0.374	3.226315e-02	2.606078e-02	1.094052e+01	1.000000e+05	2.174045e-01
1	BICF2G630709926	8032855	0	G	A	0.052	1.752751e-02	8.008096e-02	1.039369e+01	1.000000e+05	8.270090e-01
1	BICF2G630709937	8044418	0	G	A	0.221	2.742666e-02	3.078829e-02	1.056600e+01	1.000000e+05	3.742729e-01
1	TIGRP2P7766_rs9177075	8048010	0	A	T	0.422	7.098389e-03	2.613999e-02	1.016180e+01	1.000000e+05	7.862915e-01
1	BICF2S23444329	8054483	0	G	C	0.279	-1.354402e-02	2.534637e-02	1.019298e+01	1.000000e+05	5.937844e-01
1	TIGRP2P7768_rs9243118	8060534	1	A	G	0.098	-3.134849e-02	4.881279e-02	1.041324e+01	1.000000e+05	5.215862e-01
1	BICF2S2337757	8073090	0	A	G	0.468	-2.628605e-02	2.653457e-02	1.066059e+01	1.000000e+05	3.232560e-01
1	BICF2S23742583	8084756	0	C	A	0.267	3.877294e-02	3.020527e-02	1.100252e+01	1.000000e+05	2.009917e-01
1	BICF2G630709989	8095387	0	G	A	0.149	3.375545e-02	3.530610e-02	1.057911e+01	1.000000e+05	3.403738e-01
1	BICF2G630710011	8111989	0	G	A	0.233	1.566902e-02	3.080243e-02	1.031431e+01	1.000000e+05	6.116185e-01
1	BICF2P1068759	8143422	0	A	G	0.284	-2.134744e-02	2.907381e-02	1.049015e+01	1.000000e+05	4.637962e-01
1	BICF2P617581	8161870	0	A	G	0.241	2.746315e-02	3.250271e-02	1.064772e+01	1.000000e+05	3.993128e-01
1	BICF2G630710036	8165086	0	A	C	0.267	2.285296e-02	3.140220e-02	1.054344e+01	1.000000e+05	4.677559e-01
1	TIGRP2P7812_rs9060535	8229814	0	G	A	0.267	1.899578e-02	3.038306e-02	1.038003e+01	1.000000e+05	5.326623e-01
1	BICF2P785250	8235680	0	A	G	0.129	2.695967e-02	4.542229e-02	1.053856e+01	1.000000e+05	5.536036e-01
1	BICF2P1131131	8253421	0	A	G	0.144	4.013068e-02	4.226209e-02	1.078322e+01	1.000000e+05	3.436648e-01
1	BICF2G630710048	8268652	2	A	G	0.230	-2.978309e-02	2.850609e-02	1.056264e+01	1.000000e+05	2.975827e-01
1	chr1_8288009	8288009	0	C	A	0.037	2.723745e-02	7.481417e-02	1.022127e+01	1.000000e+05	7.162543e-01
1	BICF2P1430778	8291123	1	G	A	0.269	1.934021e-02	3.042804e-02	1.038622e+01	1.000000e+05	5.258788e-01
1	chr1_8324267	8324267	0	A	G	0.124	-3.207597e-03	4.197529e-02	1.013292e+01	1.000000e+05	9.391767e-01
1	BICF2P1213203	8328959	0	A	G	0.129	2.695967e-02	4.542229e-02	1.053856e+01	1.000000e+05	5.536036e-01
1	BICF2P954170	8337429	0	A	G	0.167	2.135841e-02	3.632025e-02	1.038069e+01	1.000000e+05	5.572648e-01
1	BICF2G630710064	8352934	0	G	A	0.124	-3.207597e-03	4.197529e-02	1.013292e+01	1.000000e+05	9.391767e-01
1	TIGRP2P7835_rs8513842	8369669	0	A	G	0.135	1.249651e-02	4.467472e-02	1.039378e+01	1.000000e+05	7.800268e-01
1	TIGRP2P7837_rs8513845	8371377	0	A	G	0.147	3.375804e-02	4.211337e-02	1.065386e+01	1.000000e+05	4.238909e-01
1	BICF2P332231	8374502	0	A	T	0.135	1.249651e-02	4.467472e-02	1.039378e+01	1.000000e+05	7.800268e-01
1	TIGRP2P7842_rs9090892	8390379	0	A	G	0.124	3.414002e-02	4.667775e-02	1.064733e+01	1.000000e+05	4.655312e-01
1	TIGRP2P7844_rs8971131	8394376	0	G	A	0.129	2.532294e-02	4.519365e-02	1.053414e+01	1.000000e+05	5.759897e-01
1	BICF2G630710100	8411036	0	A	G	0.170	1.320059e-02	3.555709e-02	1.018226e+01	1.000000e+05	7.109078e-01
1	BICF2S2361515	8430205	0	A	G	0.132	4.751225e-02	4.429004e-02	1.091796e+01	1.000000e+05	2.848850e-01
1	BICF2G630710102	8443239	1	G	A	0.228	1.129766e-02	3.090599e-02	1.029087e+01	1.000000e+05	7.151507e-01
1	BICF2G630710121	8455231	0	A	G	0.267	9.424244e-03	2.787836e-02	1.012852e+01	1.000000e+05	7.357387e-01
1	BICF2G630710133	8463865	0	A	G	0.155	-6.907434e-03	3.373186e-02	1.014137e+01	1.000000e+05	8.379902e-01
1	TIGRP2P7862_rs8910487	8477203	0	A	G	0.132	9.270029e-03	3.944140e-02	1.018884e+01	1.000000e+05	8.144628e-01
1	BICF2G630710183	8486192	0	G	A	0.241	2.161955e-02	2.884973e-02	1.038833e+01	1.000000e+05	4.546489e-01
1	BICF2G630710210	8497677	0	A	G	0.307	2.150859e-02	2.711284e-02	1.050029e+01	1.000000e+05	4.286965e-01
1	BICF2G630710243	8514900	0	A	G	0.149	9.886589e-04	3.793541e-02	1.017257e+01	1.000000e+05	9.792384e-01
1	BICF2G630710247	8532697	0	A	C	0.049	-3.089062e-02	5.461950e-02	1.018356e+01	1.000000e+05	5.724298e-01
1	BICF2S23227425	8546882	0	G	A	0.491	-1.986910e-02	2.443250e-02	1.037899e+01	1.000000e+05	4.172139e-01
1	BICF2G630710270	8561857	0	A	G	0.411	-1.776381e-02	2.491137e-02	1.030234e+01	1.000000e+05	4.767623e-01
1	BICF2G630710286	8573470	0	A	G	0.284	-2.730429e-02	2.585146e-02	1.060276e+01	1.000000e+05	2.923586e-01
1	BICF2G630710327	8595207	0	A	G	0.296	-2.229295e-02	2.625830e-02	1.041688e+01	1.000000e+05	3.970686e-01
1	BICF2P230315	8604276	0	C	A	0.466	-1.605685e-02	2.420796e-02	1.026001e+01	1.000000e+05	5.080343e-01
1	BICF2G630710345	8613543	0	A	G	0.259	-3.530897e-02	2.701065e-02	1.089565e+01	1.000000e+05	1.928814e-01
1	BICF2G630710368	8630247	0	G	A	0.457	-4.913353e-02	2.526449e-02	1.194382e+01	1.000000e+05	5.343399e-02
1	BICF2G630710409	8647033	0	A	G	0.095	-5.068446e-02	4.011977e-02	1.083111e+01	1.000000e+05	2.081808e-01
1	BICF2G630710410	8647955	0	A	G	0.440	-4.975384e-02	2.516882e-02	1.201732e+01	1.000000e+05	4.966209e-02
1	BICF2P801590	8679834	0	G	A	0.273	-1.722066e-02	2.742995e-02	1.027837e+01	1.000000e+05	5.309644e-01
1	BICF2P1476	8697663	0	C	G	0.402	3.977770e-02	2.476376e-02	1.137212e+01	1.000000e+05	1.100452e-01
1	BICF2G630710467	8711821	0	A	G	0.443	-3.007026e-03	2.425328e-02	1.004051e+01	1.000000e+05	9.014725e-01
1	BICF2G630710480	8717703	0	C	A	0.388	8.043575e-03	2.540826e-02	1.011012e+01	1.000000e+05	7.519513e-01
1	BICF2G630710495	8728624	0	G	A	0.170	-3.112535e-02	3.357241e-02	1.056235e+01	1.000000e+05	3.551679e-01
1	BICF2S23321456	8746315	0	A	G	0.420	-1.189780e-02	2.446115e-02	1.021201e+01	1.000000e+05	6.273057e-01
1	BICF2G630710527	8751574	0	A	G	0.411	2.643162e-02	2.484951e-02	1.067590e+01	1.000000e+05	2.889703e-01
1	BICF2G630710545	8762788	0	A	G	0.287	2.573957e-02	2.616587e-02	1.054003e+01	1.000000e+05	3.266408e-01
1	BICF2G630710563	8775014	0	A	C	0.261	3.065141e-02	2.781742e-02	1.067811e+01	1.000000e+05	2.720542e-01
1	BICF2G630710585	8785475	0	A	G	0.236	3.633452e-02	2.903361e-02	1.089617e+01	1.000000e+05	2.124646e-01
1	BICF2G630710596	8798857	4	G	A	0.391	1.428683e-02	2.567661e-02	1.026313e+01	1.000000e+05	5.786510e-01
1	BICF2G630710611	8833676	0	G	A	0.474	-2.321046e-02	2.680934e-02	1.059510e+01	1.000000e+05	3.878278e-01
1	BICF2G630710632	8847422	0	G	A	0.448	-1.867506e-02	2.776987e-02	1.050694e+01	1.000000e+05	5.021719e-01
1	BICF2G630710651	8863032	0	G	A	0.299	-1.851989e-03	2.810602e-02	1.022581e+01	1.000000e+05	9.475396e-01
1	BICF2G630710660	8870689	0	G	A	0.115	3.900765e-03	3.679151e-02	1.010806e+01	1.000000e+05	9.156872e-01
1	BICF2G630710678	8878416	0	A	G	0.115	3.900765e-03	3.679151e-02	1.010806e+01	1.000000e+05	9.156872e-01
1	BICF2S22945143	8888552	0	A	G	0.333	-5.192905e-03	2.540825e-02	1.009450e+01	1.000000e+05	8.382992e-01
1	BICF2G630710699	8899796	0	A	G	0.017	-1.223532e-01	9.926147e-02	1.083283e+01	1.000000e+05	2.193939e-01
1	BICF2G630710701	8903354	0	G	A	0.471	1.389100e-02	2.503368e-02	1.029991e+01	1.000000e+05	5.796890e-01
1	BICF2G630710719	8920737	0	G	A	0.020	-1.285190e-01	9.138527e-02	1.105246e+01	1.000000e+05	1.614265e-01
1	BICF2G630710724	8926447	0	A	G	0.020	-1.285190e-01	9.138527e-02	1.105246e+01	1.000000e+05	1.614265e-01
1	BICF2G630710726	8927301	0	A	G	0.020	-1.285190e-01	9.138527e-02	1.105246e+01	1.000000e+05	1.614265e-01
1	BICF2G630710733	8934509	0	A	G	0.020	-1.285190e-01	9.138527e-02	1.105246e+01	1.000000e+05	1.614265e-01
1	BICF2G630710760	8955374	0	A	G	0.411	1.966379e-02	2.449951e-02	1.042792e+01	1.000000e+05	4.233022e-01
1	BICF2G630710766	8958598	0	G	A	0.057	-7.891865e-02	5.228718e-02	1.127364e+01	1.000000e+05	1.330491e-01
1	BICF2G630710800	8975122	0	G	A	0.322	-4.182705e-02	2.528572e-02	1.141813e+01	1.000000e+05	9.991533e-02
1	BICF2G630710810	8980525	0	A	C	0.457	3.897974e-02	2.445721e-02	1.137209e+01	1.000000e+05	1.128182e-01
1	BICF2G630710819	8993571	0	G	A	0.362	1.883576e-02	2.575275e-02	1.036724e+01	1.000000e+05	4.655254e-01
1	BICF2G630710832	9010909	0	A	G	0.193	-2.358050e-02	3.166769e-02	1.027763e+01	1.000000e+05	4.575158e-01
1	BICF2G630710837	9017633	0	A	G	0.181	-1.669415e-02	3.247653e-02	1.014685e+01	1.000000e+05	6.078855e-01
1	BICF2P1120946	9033858	0	C	A	0.362	7.326878e-03	2.683786e-02	1.014317e+01	1.000000e+05	7.851766e-01
1	BICF2G630710853	9041117	2	C	A	0.128	-6.813768e-02	3.396973e-02	1.202201e+01	1.000000e+05	4.644122e-02
1	BICF2G630710867	9055097	1	A	G	0.139	-6.104551e-02	3.394221e-02	1.165394e+01	1.000000e+05	7.384921e-02
1	BICF2P463407	9065606	0	A	G	0.287	-3.028162e-03	2.644160e-02	1.000553e+01	1.000000e+05	9.089571e-01
1	BICF2G630710914	9094017	0	G	A	0.345	1.301440e-03	2.729159e-02	1.011458e+01	1.000000e+05	9.620214e-01
1	BICF2G630710917	9096236	1	G	A	0.364	5.988529e-03	2.740687e-02	1.015930e+01	1.000000e+05	8.272950e-01
1	BICF2S22931976	9109243	0	A	G	0.080	3.459319e-03	4.335325e-02	1.009347e+01	1.000000e+05	9.364941e-01
1	BICF2G630710959	9120663	0	G	A	0.466	-3.081624e-02	2.582638e-02	1.081682e+01	1.000000e+05	2.344312e-01
1	BICF2P100940	9134130	0	A	G	0.195	1.948246e-04	3.022733e-02	1.004711e+01	1.000000e+05	9.948649e-01
1	BICF2G630711019	9159357	0	T	A	0.080	-4.591260e-02	4.321084e-02	1.065288e+01	1.000000e+05	2.894869e-01
1	BICF2G630711036	9166089	0	A	G	0.305	2.027107e-02	2.509305e-02	1.039285e+01	1.000000e+05	4.203009e-01
1	BICF2G630711047	9187067	0	G	A	0.109	4.997523e-02	3.860264e-02	1.090294e+01	1.000000e+05	1.971913e-01
1	BICF2G630711049	9190035	0	A	G	0.382	-1.508939e-02	2.498308e-02	1.030668e+01	1.000000e+05	5.466498e-01
1	BICF2G630711060	9201414	0	G	A	0.445	-1.474207e-02	2.688371e-02	1.028249e+01	1.000000e+05	5.841527e-01
1	chr1_9202940	9202940	0	A	C	0.302	-2.491453e-02	2.865607e-02	1.055573e+01	1.000000e+05	3.858219e-01
1	chr1_9203398	9203398	0	C	A	0.302	-2.491453e-02	2.865607e-02	1.055573e+01	1.000000e+05	3.858219e-01
1	chr1_9204247	9204247	0	A	G	0.445	-2.587039e-02	2.665726e-02	1.060642e+01	1.000000e+05	3.331691e-01
1	BICF2G630711067	9212509	0	G	A	0.195	2.769858e-03	3.341920e-02	1.015093e+01	1.000000e+05	9.340416e-01
1	BICF2G630711068	9214283	0	A	C	0.422	1.884617e-02	2.416149e-02	1.036212e+01	1.000000e+05	4.364578e-01
1	BICF2G630711082	9224106	4	G	A	0.409	1.768723e-02	2.426564e-02	1.031998e+01	1.000000e+05	4.670541e-01
1	BICF2P158777	9257013	0	C	A	0.144	-4.192260e-02	3.410404e-02	1.085408e+01	1.000000e+05	2.206547e-01
1	BICF2S23513417	9288943	0	A	C	0.210	-4.674679e-02	2.849627e-02	1.137099e+01	1.000000e+05	1.027385e-01
1	BICF2G630711105	9296248	0	G	A	0.069	-3.440666e-02	4.680225e-02	1.027423e+01	1.000000e+05	4.632495e-01
1	TIGRP2P7951_rs9003035	9309123	0	G	A	0.411	-3.036338e-02	2.680289e-02	1.083740e+01	1.000000e+05	2.588583e-01
1	TIGRP2P7957_rs9013755	9325658	1	C	A	0.165	-4.225161e-02	3.348524e-02	1.090062e+01	1.000000e+05	2.087298e-01
1	BICF2P467525	9338347	0	A	G	0.204	-3.953617e-03	2.885702e-02	1.003157e+01	1.000000e+05	8.911854e-01
1	TIGRP2P7974_rs8878364	9354482	0	A	G	0.382	2.529357e-02	2.813329e-02	1.062759e+01	1.000000e+05	3.698766e-01
1	BICF2G630711114	9362100	0	A	C	0.055	-2.386412e-02	5.221143e-02	1.017676e+01	1.000000e+05	6.481997e-01
1	BICF2S23620468	9396188	0	A	G	0.161	2.788774e-02	3.455712e-02	1.047797e+01	1.000000e+05	4.207785e-01
1	BICF2P477935	9406695	0	C	A	0.098	-4.218738e-02	4.294218e-02	1.056257e+01	1.000000e+05	3.272714e-01
1	BICF2S23535687	9420442	0	A	G	0.095	-3.408387e-02	4.354391e-02	1.039014e+01	1.000000e+05	4.348521e-01
1	BICF2S23318569	9428903	0	G	A	0.095	-3.408387e-02	4.354391e-02	1.039014e+01	1.000000e+05	4.348521e-01
1	BICF2P823657	9440183	0	G	A	0.095	-3.408387e-02	4.354391e-02	1.039014e+01	1.000000e+05	4.348521e-01
1	BICF2G630711133	9459731	0	A	C	0.078	5.071176e-02	4.817966e-02	1.067068e+01	1.000000e+05	2.940213e-01
1	BICF2P861232	9464337	0	A	T	0.480	-6.746941e-03	2.574965e-02	1.017506e+01	1.000000e+05	7.936190e-01
1	BICF2P337159	9477943	0	A	G	0.402	4.868839e-02	2.459669e-02	1.204638e+01	1.000000e+05	4.935883e-02
1	BICF2G630711160	9486307	0	A	G	0.491	-2.754636e-02	2.532788e-02	1.068674e+01	1.000000e+05	2.782976e-01
1	BICF2G630711166	9502938	0	A	G	0.466	8.687236e-03	2.496235e-02	1.013061e+01	1.000000e+05	7.282555e-01
1	BICF2G630711183	9520176	0	A	G	0.178	1.380893e-03	3.373246e-02	1.010892e+01	1.000000e+05	9.673939e-01
1	BICF2G630711199	9526549	0	A	G	0.460	-1.467087e-02	2.478702e-02	1.030868e+01	1.000000e+05	5.547101e-01
1	BICF2G630711226	9540990	0	A	G	0.172	-6.099122e-03	3.369706e-02	1.009881e+01	1.000000e+05	8.565817e-01
1	BICF2G630711231	9545603	0	A	G	0.175	-4.924688e-03	3.329101e-02	1.008418e+01	1.000000e+05	8.825725e-01
1	BICF2S23052776	9557421	0	T	A	0.069	-2.935788e-02	5.000544e-02	1.035955e+01	1.000000e+05	5.579106e-01
1	BICF2G630711272	9565301	0	G	A	0.282	-3.455859e-02	2.719394e-02	1.091561e+01	1.000000e+05	2.055090e-01
1	BICF2G630711277	9573293	3	A	G	0.351	-4.385816e-02	2.715986e-02	1.148035e+01	1.000000e+05	1.081836e-01
1	BICF2G630711289	9578777	0	A	T	0.385	2.687228e-02	2.646614e-02	1.065401e+01	1.000000e+05	3.113673e-01
1	BICF2G630711302	9592401	0	G	A	0.388	-1.656420e-03	2.608764e-02	1.008815e+01	1.000000e+05	9.494465e-01
1	BICF2G630711318	9604233	0	A	G	0.382	-1.104452e-02	2.588175e-02	1.014036e+01	1.000000e+05	6.701095e-01
1	BICF2G630711324	9612915	0	A	C	0.445	-1.798754e-02	2.470863e-02	1.032427e+01	1.000000e+05	4.676119e-01
1	BICF2G630711334	9629445	0	A	G	0.296	3.348021e-03	2.813567e-02	1.010570e+01	1.000000e+05	9.054177e-01
1	BICF2G630711348	9638283	0	A	G	0.296	3.348021e-03	2.813567e-02	1.010570e+01	1.000000e+05	9.054177e-01
1	BICF2G630711365	9649685	0	A	G	0.210	-3.968028e-02	3.036419e-02	1.094620e+01	1.000000e+05	1.930212e-01
1	BICF2P1182394	9659261	0	G	A	0.069	5.689873e-02	4.878017e-02	1.076804e+01	1.000000e+05	2.450548e-01
1	TIGRP2P8041_rs9097161	9672599	0	A	G	0.066	2.871809e-02	4.885193e-02	1.024658e+01	1.000000e+05	5.573974e-01
1	BICF2P231214	9690287	0	G	A	0.282	4.730380e-03	2.807882e-02	1.012875e+01	1.000000e+05	8.664131e-01
1	BICF2G630711388	9720002	0	A	G	0.020	-1.962593e-01	9.344345e-02	1.227625e+01	1.000000e+05	3.716080e-02
1	BICF2P821731	9728738	0	G	A	0.477	4.871208e-03	2.614158e-02	1.018765e+01	1.000000e+05	8.523982e-01
1	TIGRP2P8074_rs9169598	9741629	0	A	G	0.106	3.219268e-02	4.399806e-02	1.039920e+01	1.000000e+05	4.653571e-01
1	BICF2P741988	9752154	0	A	C	0.437	-1.201375e-02	2.545133e-02	1.020136e+01	1.000000e+05	6.375048e-01
1	BICF2P962214	9777156	0	C	G	0.063	-8.852761e-03	5.156641e-02	1.020562e+01	1.000000e+05	8.638934e-01
1	TIGRP2P8092_rs9196836	9812380	1	A	G	0.405	6.667613e-03	2.684969e-02	1.014850e+01	1.000000e+05	8.041745e-01
1	BICF2S23153877	9826231	0	A	G	0.397	-9.744981e-04	2.600266e-02	1.004934e+01	1.000000e+05	9.701482e-01
1	BICF2S23514499	9834647	0	A	G	0.351	-1.295325e-02	2.677740e-02	1.020730e+01	1.000000e+05	6.291870e-01
1	BICF2S23337618	9862442	0	A	C	0.296	-5.321794e-03	2.650795e-02	1.008489e+01	1.000000e+05	8.411217e-01
1	BICF2G630711446	9875555	0	A	G	0.463	-4.281179e-03	2.513919e-02	1.016685e+01	1.000000e+05	8.649752e-01
1	BICF2G630711451	9882263	0	G	A	0.440	-1.725518e-03	2.577598e-02	1.014253e+01	1.000000e+05	9.467050e-01
1	BICF2S23738428	9897935	1	T	A	0.399	2.616757e-02	2.655599e-02	1.068397e+01	1.000000e+05	3.258248e-01
1	BICF2G630711453	9909273	0	A	T	0.020	-1.962593e-01	9.344345e-02	1.227625e+01	1.000000e+05	3.716080e-02
1	BICF2S23453035	9961779	0	G	C	0.083	-3.254688e-02	4.616949e-02	1.031010e+01	1.000000e+05	4.817989e-01
1	BICF2G630711456	9968034	4	A	T	0.321	6.932494e-03	2.751903e-02	1.007489e+01	1.000000e+05	8.014065e-01
1	BICF2G630711458	9969789	0	G	A	0.328	7.415810e-03	2.730532e-02	1.010096e+01	1.000000e+05	7.862641e-01
1	BICF2G630711460	10001661	0	G	A	0.029	7.115957e-02	7.597552e-02	1.048814e+01	1.000000e+05	3.502715e-01
1	TIGRP2P8121_rs9090075	10008027	1	A	G	0.188	-3.781839e-02	3.117827e-02	1.088647e+01	1.000000e+05	2.268035e-01
1	BICF2G630711464	10027540	3	G	A	0.380	2.698998e-02	2.683820e-02	1.060337e+01	1.000000e+05	3.159940e-01
1	BICF2G630711494	10060855	1	A	G	0.439	4.974581e-03	2.473602e-02	1.003068e+01	1.000000e+05	8.408527e-01
1	BICF2G630711497	10064727	0	C	A	0.437	5.899010e-03	2.455164e-02	1.003652e+01	1.000000e+05	8.104075e-01
1	BICF2S2322427	10093579	0	A	C	0.313	5.818275e-03	2.814144e-02	1.015020e+01	1.000000e+05	8.364488e-01
1	BICF2P763897	10099935	3	A	G	0.278	3.753787e-02	2.947437e-02	1.098379e+01	1.000000e+05	2.045318e-01
1	BICF2P701385	10107282	1	A	G	0.283	3.901168e-02	2.957165e-02	1.104768e+01	1.000000e+05	1.888472e-01
1	BICF2G630711516	10138348	1	C	A	0.075	-5.659541e-02	5.208926e-02	1.077142e+01	1.000000e+05	2.787745e-01
1	BICF2G630711539	10214038	1	A	C	0.486	2.135111e-02	2.505454e-02	1.045767e+01	1.000000e+05	3.952962e-01
1	BICF2G630711540	10231948	0	G	A	0.365	-1.635077e-02	2.500204e-02	1.030302e+01	1.000000e+05	5.139997e-01
1	BICF2G630711545	10238823	1	A	G	0.173	-1.374978e-02	3.410963e-02	1.017502e+01	1.000000e+05	6.873712e-01
1	BICF2G630711562	10255636	1	G	A	0.387	-1.322927e-02	2.512513e-02	1.021022e+01	1.000000e+05	5.991948e-01
1	BICF2G630711594	10309970	0	G	A	0.351	-1.195272e-02	2.495577e-02	1.018083e+01	1.000000e+05	6.325782e-01
1	BICF2S2416695	10329292	1	A	C	0.280	1.884189e-02	2.704709e-02	1.029343e+01	1.000000e+05	4.869730e-01
1	BICF2G630711607	10341135	0	A	G	0.434	-2.762492e-04	2.353929e-02	1.002615e+01	1.000000e+05	9.906501e-01
1	BICF2S23656672	10357617	0	A	T	0.193	-2.126762e-02	3.375768e-02	1.033786e+01	1.000000e+05	5.295252e-01
1	BICF2P883221	10403384	0	G	A	0.474	-2.218449e-02	2.440711e-02	1.052044e+01	1.000000e+05	3.646559e-01
1	BICF2P878157	10508512	0	G	A	0.247	-1.156631e-02	3.149796e-02	1.030153e+01	1.000000e+05	7.139151e-01
1	TIGRP2P8190_rs9076964	10549938	0	A	C	0.351	-4.770252e-03	2.773572e-02	1.017485e+01	1.000000e+05	8.636480e-01
1	chr1_10672540	10672540	1	C	A	0.425	-6.219278e-02	2.547087e-02	1.304245e+01	1.000000e+05	1.562991e-02
1	chr1_10672746	10672746	0	A	G	0.049	1.995093e-02	5.989290e-02	1.017081e+01	1.000000e+05	7.394568e-01
1	BICF2P956517	10699423	0	G	A	0.302	-4.005569e-02	2.839827e-02	1.115035e+01	1.000000e+05	1.601987e-01
1	BICF2P1008542	10756573	0	G	A	0.273	6.316989e-03	2.652910e-02	1.015889e+01	1.000000e+05	8.120750e-01
1	BICF2P1014047	10780593	0	G	A	0.480	1.777631e-02	2.392636e-02	1.038321e+01	1.000000e+05	4.585200e-01
1	BICF2P59100	10792454	1	A	C	0.396	6.113324e-04	2.479469e-02	1.015946e+01	1.000000e+05	9.803581e-01
1	BICF2P814850	10878370	4	G	A	0.062	5.920318e-02	4.651795e-02	1.084401e+01	1.000000e+05	2.048438e-01
1	BICF2S23155214	10898701	1	A	C	0.159	7.338698e-03	3.340874e-02	1.005958e+01	1.000000e+05	8.263933e-01
1	BICF2P407470	10934077	0	G	A	0.322	3.743292e-02	2.727047e-02	1.118484e+01	1.000000e+05	1.716471e-01
1	BICF2S22926875	10976955	1	G	A	0.344	3.316597e-02	2.872893e-02	1.081966e+01	1.000000e+05	2.499192e-01
1	BICF2S2309684	11052005	0	C	A	0.029	-1.040494e-01	6.865759e-02	1.119040e+01	1.000000e+05	1.314857e-01
1	BICF2S23653590	11074423	1	G	C	0.399	4.962745e-02	2.432787e-02	1.215765e+01	1.000000e+05	4.288545e-02
1	BICF2P387634	11091891	1	G	A	0.373	-5.030826e-02	2.622980e-02	1.192525e+01	1.000000e+05	5.677003e-02
1	BICF2P258313	11097654	2	G	A	0.227	-8.100685e-02	3.021648e-02	1.365970e+01	1.000000e+05	8.057451e-03
1	TIGRP2P8291_rs8903611	11111953	2	C	A	0.224	4.636164e-02	2.852891e-02	1.137855e+01	1.000000e+05	1.059774e-01
1	BICF2P629544	11119991	0	A	G	0.362	2.847935e-02	2.895884e-02	1.068985e+01	1.000000e+05	3.267712e-01
1	chr1_11165907	11165907	3	G	A	0.184	-2.432874e-02	3.401565e-02	1.048788e+01	1.000000e+05	4.754416e-01
1	chr1_11166635	11166635	6	G	A	0.432	-1.608722e-02	2.607567e-02	1.035003e+01	1.000000e+05	5.380876e-01
1	chr1_11167678	11167678	0	G	A	0.164	-1.967518e-02	3.537554e-02	1.039942e+01	1.000000e+05	5.788103e-01
1	BICF2P1082366	11167979	0	A	G	0.391	3.025409e-02	2.659962e-02	1.077327e+01	1.000000e+05	2.569582e-01
1	chr1_11168555	11168555	0	A	G	0.164	-1.967518e-02	3.537554e-02	1.039942e+01	1.000000e+05	5.788103e-01
1	BICF2S22961686	11187180	1	C	A	0.153	-1.427468e-02	3.280989e-02	1.021861e+01	1.000000e+05	6.640553e-01
1	BICF2P304894	11286624	2	C	A	0.483	4.211689e-02	2.697281e-02	1.145765e+01	1.000000e+05	1.202540e-01
1	BICF2P258539	11368842	0	A	G	0.244	1.589659e-02	2.869905e-02	1.025549e+01	1.000000e+05	5.803622e-01
1	TIGRP2P8373_rs8521226	11418720	0	G	A	0.305	4.371371e-03	2.701190e-02	1.009284e+01	1.000000e+05	8.716286e-01
1	TIGRP2P8419_rs8959368	11497808	1	G	A	0.283	3.342638e-02	2.662193e-02	1.086099e+01	1.000000e+05	2.109657e-01
1	BICF2S23412474	11523463	0	A	G	0.152	4.525035e-02	3.555002e-02	1.090145e+01	1.000000e+05	2.047841e-01
1	BICF2P1108272	11539753	0	G	A	0.345	5.476303e-02	2.710602e-02	1.219208e+01	1.000000e+05	4.490090e-02
1	BICF2P631496	11564083	2	A	G	0.096	4.413899e-02	4.244818e-02	1.071385e+01	1.000000e+05	2.998773e-01
1	BICF2P356018	11601253	1	G	A	0.191	-9.030628e-03	3.151199e-02	1.015778e+01	1.000000e+05	7.747807e-01
1	BICF2S2369046	11629081	6	G	A	0.310	1.732283e-02	2.442534e-02	1.032437e+01	1.000000e+05	4.791510e-01
1	BICF2S23534100	11653215	1	G	A	0.454	-2.193514e-02	2.511733e-02	1.047665e+01	1.000000e+05	3.837132e-01
1	BICF2P6662	11679629	0	G	A	0.497	-2.389067e-02	2.623538e-02	1.054539e+01	1.000000e+05	3.637658e-01
1	BICF2P1277523	11708684	3	G	A	0.404	2.291054e-02	2.968964e-02	1.042843e+01	1.000000e+05	4.413702e-01
1	BICF2P779428	11730119	3	A	G	0.439	-1.137095e-02	2.578639e-02	1.014948e+01	1.000000e+05	6.597904e-01
1	BICF2P576377	11759885	0	G	A	0.374	-2.844799e-02	2.599108e-02	1.065057e+01	1.000000e+05	2.752534e-01
1	BICF2S23114218	11774784	1	A	G	0.408	-1.639682e-02	2.594099e-02	1.025635e+01	1.000000e+05	5.281729e-01
1	BICF2P340398	11779243	0	A	G	0.382	-1.745541e-02	2.555290e-02	1.025795e+01	1.000000e+05	4.954573e-01
1	BICF2P654352	11834885	0	A	G	0.055	-2.325192e-02	5.428052e-02	1.015263e+01	1.000000e+05	6.689207e-01
1	TIGRP2P8517_rs8894908	11844563	3	A	G	0.234	-4.488587e-03	3.157648e-02	1.022768e+01	1.000000e+05	8.871281e-01
1	BICF2S23013314	11875141	0	C	G	0.155	-4.074375e-03	3.492688e-02	1.012435e+01	1.000000e+05	9.072700e-01
1	TIGRP2P8538_rs8853941	11884008	0	G	A	0.261	2.868341e-03	2.824441e-02	1.014180e+01	1.000000e+05	9.192287e-01
1	TIGRP2P8553_rs8392830	11946797	0	G	A	0.069	-3.928135e-02	5.394580e-02	1.052847e+01	1.000000e+05	4.675038e-01
1	TIGRP2P8555_rs8792137	11951448	1	G	A	0.405	2.715314e-03	2.507005e-02	1.006621e+01	1.000000e+05	9.138768e-01
1	BICF2P137576	11981850	1	A	G	0.474	-1.638691e-02	2.461648e-02	1.032721e+01	1.000000e+05	5.065019e-01
1	BICF2S23214790	12007076	2	A	G	0.456	-1.775214e-02	2.522947e-02	1.040288e+01	1.000000e+05	4.826163e-01
1	BICF2P1401451	12024782	0	A	G	0.451	1.353591e-02	2.448572e-02	1.024689e+01	1.000000e+05	5.811125e-01
1	BICF2P1283139	12033348	4	C	A	0.465	1.720722e-02	2.450006e-02	1.027620e+01	1.000000e+05	4.834205e-01
1	BICF2P107320	12046335	5	A	G	0.068	-3.699289e-02	5.307639e-02	1.047544e+01	1.000000e+05	4.867597e-01
1	TIGRP2P8605_rs8516721	12055950	5	A	G	0.414	3.458254e-02	2.462932e-02	1.103582e+01	1.000000e+05	1.620860e-01
1	TIGRP2P8633_rs8991340	12101184	2	C	A	0.302	3.384049e-02	2.826200e-02	1.086566e+01	1.000000e+05	2.328042e-01
1	TIGRP2P15313_rs9161584	12124292	1	A	G	0.486	2.911051e-02	2.554398e-02	1.069562e+01	1.000000e+05	2.560278e-01
1	BICF2P1162632	12144103	1	C	A	0.451	-2.013467e-02	2.528525e-02	1.035591e+01	1.000000e+05	4.269549e-01
1	BICF2P301927	12156624	5	G	A	0.290	4.034282e-02	3.131830e-02	1.097430e+01	1.000000e+05	1.994223e-01
1	chr1_12239369	12239369	1	G	A	0.312	-8.295280e-03	2.658857e-02	1.014424e+01	1.000000e+05	7.554285e-01
1	BICF2P630488	12267375	1	A	T	0.014	9.883667e-02	1.115483e-01	1.049441e+01	1.000000e+05	3.768309e-01
1	BICF2P630489	12268168	1	G	A	0.335	4.223255e-03	2.798196e-02	1.016745e+01	1.000000e+05	8.802095e-01
1	BICF2P1045220	12292936	1	A	G	0.295	7.954919e-03	2.686892e-02	1.013353e+01	1.000000e+05	7.675384e-01
1	TIGRP2P15426_rs8702677	12305086	0	A	G	0.299	3.696035e-03	2.649301e-02	1.009710e+01	1.000000e+05	8.892105e-01
1	BICF2P1293785	12326997	1	G	A	0.078	-4.248132e-02	4.641986e-02	1.049782e+01	1.000000e+05	3.613920e-01
1	BICF2P682714	12395859	3	G	A	0.038	1.600896e-02	6.941336e-02	1.018275e+01	1.000000e+05	8.178745e-01
1	BICF2S23530860	12416079	2	C	A	0.049	-5.895573e-03	5.354270e-02	1.000848e+01	1.000000e+05	9.124507e-01
1	BICF2P296037	12470251	4	A	G	0.447	-3.795941e-02	2.626799e-02	1.126788e+01	1.000000e+05	1.502541e-01
1	BICF2P606025	12515484	1	A	G	0.254	-9.838212e-03	2.900365e-02	1.021993e+01	1.000000e+05	7.348683e-01
1	BICF2S23727748	12674746	0	A	G	0.296	1.824539e-02	2.763311e-02	1.036131e+01	1.000000e+05	5.099621e-01
1	BICF2P1166615	12703724	1	G	A	0.211	-5.975745e-02	2.827749e-02	1.228093e+01	1.000000e+05	3.602186e-02
1	BICF2P893554	12724538	0	A	C	0.474	-2.863212e-03	2.503496e-02	1.014759e+01	1.000000e+05	9.090790e-01
1	BICF2P1077045	12732415	0	G	A	0.440	-1.584903e-02	2.439486e-02	1.033628e+01	1.000000e+05	5.167610e-01
1	BICF2P730971	12745113	0	A	G	0.049	-1.617176e-02	5.764934e-02	1.005513e+01	1.000000e+05	7.794162e-01
1	BICF2P422182	12752045	0	G	C	0.261	3.791864e-03	2.786392e-02	1.010717e+01	1.000000e+05	8.919132e-01
1	BICF2P248994	12829696	0	A	G	0.270	-9.914978e-04	2.762424e-02	1.012606e+01	1.000000e+05	9.714098e-01
1	BICF2P363287	12831740	0	A	G	0.480	-5.117173e-03	2.402983e-02	1.014246e+01	1.000000e+05	8.316174e-01
1	BICF2P669790	12843349	0	A	G	0.454	1.896785e-02	2.348689e-02	1.045022e+01	1.000000e+05	4.204402e-01
1	BICF2P1384375	12863961	0	G	A	0.422	9.762299e-03	2.475785e-02	1.017988e+01	1.000000e+05	6.938397e-01
1	BICF2S23016406	12868228	0	A	G	0.239	1.382827e-02	2.919080e-02	1.012483e+01	1.000000e+05	6.363003e-01
1	BICF2P869436	12880943	0	T	A	0.106	1.512975e-02	4.005690e-02	1.007712e+01	1.000000e+05	7.061143e-01
1	BICF2P705124	12891091	0	A	T	0.046	-4.157239e-02	6.357246e-02	1.042262e+01	1.000000e+05	5.140256e-01
1	BICF2P428432	12926259	0	A	G	0.034	-3.161377e-02	7.522396e-02	1.036497e+01	1.000000e+05	6.748186e-01
1	BICF2P636842	12946001	0	G	A	0.428	1.417117e-02	2.499353e-02	1.023379e+01	1.000000e+05	5.714578e-01
1	BICF2P662198	12954634	0	A	G	0.193	-1.769807e-02	3.058547e-02	1.027347e+01	1.000000e+05	5.635871e-01
1	TIGRP2P15612_rs8932092	12960312	0	A	G	0.080	5.893608e-02	4.798463e-02	1.097790e+01	1.000000e+05	2.210394e-01
1	BICF2P1171448	12978143	0	A	G	0.376	1.243299e-02	2.675146e-02	1.032461e+01	1.000000e+05	6.426916e-01
1	BICF2P79987	12985295	0	G	A	0.359	1.382992e-02	2.686182e-02	1.033823e+01	1.000000e+05	6.073158e-01
1	BICF2P745908	13003212	0	G	A	0.422	1.398574e-03	2.440456e-02	1.012793e+01	1.000000e+05	9.543665e-01
1	BICF2P745909	13004908	0	A	C	0.138	-6.000444e-03	3.753324e-02	1.008789e+01	1.000000e+05	8.731710e-01
1	BICF2P928162	13022592	0	A	G	0.095	-4.049938e-02	4.310439e-02	1.048160e+01	1.000000e+05	3.487583e-01
1	TIGRP2P15670_rs9208301	13032121	0	G	A	0.095	-4.049938e-02	4.310439e-02	1.048160e+01	1.000000e+05	3.487583e-01
1	TIGRP2P15677_rs8806610	13044677	0	A	G	0.333	-1.128213e-02	2.671754e-02	1.024611e+01	1.000000e+05	6.733523e-01
1	BICF2P1170079	13047397	0	A	G	0.095	-4.049938e-02	4.310439e-02	1.048160e+01	1.000000e+05	3.487583e-01
1	TIGRP2P15681_rs8498499	13057467	0	G	A	0.443	8.168246e-03	2.269017e-02	1.010382e+01	1.000000e+05	7.192959e-01
1	BICF2S23258050	13065849	0	G	A	0.483	1.506858e-02	2.242242e-02	1.025407e+01	1.000000e+05	5.024653e-01
1	BICF2P584048	13085178	1	A	C	0.301	-3.139342e-02	3.081772e-02	1.080243e+01	1.000000e+05	3.097851e-01
1	BICF2P1008939	13104855	0	A	G	0.057	2.044659e-03	5.483332e-02	1.003779e+01	1.000000e+05	9.702981e-01
1	BICF2P369301	13115587	0	G	A	0.239	-2.195000e-02	3.117359e-02	1.038991e+01	1.000000e+05	4.823091e-01
1	BICF2P863469	13128683	0	C	A	0.256	9.427464e-03	2.984183e-02	1.020398e+01	1.000000e+05	7.524505e-01
1	BICF2P846867	13132232	0	A	G	0.282	2.634195e-02	2.997921e-02	1.052778e+01	1.000000e+05	3.808040e-01
1	BICF2P534733	13137512	0	A	C	0.063	2.155313e-02	5.024337e-02	1.013279e+01	1.000000e+05	6.684784e-01
1	BICF2S2361901	13178719	0	G	A	0.241	3.674445e-02	2.987310e-02	1.089877e+01	1.000000e+05	2.203700e-01
1	chr1_13213824	13213824	0	A	G	0.020	-2.075243e-02	8.868302e-02	1.006101e+01	1.000000e+05	8.152579e-01
1	BICF2P1260680	13214008	0	G	A	0.109	-1.420921e-02	4.067875e-02	1.009120e+01	1.000000e+05	7.272892e-01
1	chr1_13223245	13223245	0	G	A	0.029	-2.220001e-02	7.713779e-02	1.010492e+01	1.000000e+05	7.738487e-01
1	chr1_13223302	13223302	3	A	G	0.216	-8.410882e-03	3.224153e-02	1.025533e+01	1.000000e+05	7.945040e-01
1	chr1_13223502	13223502	0	G	A	0.224	-7.861401e-03	3.206561e-02	1.026611e+01	1.000000e+05	8.066201e-01
1	chr1_13234133	13234133	1	C	A	0.104	1.973985e-02	3.907460e-02	1.028755e+01	1.000000e+05	6.140765e-01
1	chr1_13234246	13234246	0	G	A	0.121	2.647873e-02	3.749424e-02	1.040478e+01	1.000000e+05	4.810143e-01
1	chr1_13234676	13234676	0	A	G	0.106	2.182780e-02	3.869203e-02	1.031632e+01	1.000000e+05	5.733924e-01
1	BICF2S2397446	13239142	0	A	G	0.106	2.182780e-02	3.869203e-02	1.031632e+01	1.000000e+05	5.733924e-01
1	chr1_13260261	13260261	0	I	D	0.118	2.554502e-02	3.686877e-02	1.037310e+01	1.000000e+05	4.893297e-01
1	BICF2S24112448	13266679	0	G	A	0.172	2.181448e-02	3.100399e-02	1.033668e+01	1.000000e+05	4.826320e-01
1	BICF2S23337862	13283523	1	A	G	0.040	-2.069996e-02	6.267560e-02	1.013837e+01	1.000000e+05	7.415968e-01
1	BICF2S23762436	13298012	0	G	A	0.155	9.248548e-03	3.302352e-02	1.012005e+01	1.000000e+05	7.797684e-01
1	BICF2S23422980	13331028	0	A	C	0.020	-3.862568e-02	9.389003e-02	1.017560e+01	1.000000e+05	6.812967e-01
1	chr1_13336245	13336245	0	G	A	0.121	3.529871e-02	3.938189e-02	1.051509e+01	1.000000e+05	3.713354e-01
1	BICF2S23445823	13347614	0	A	G	0.026	-6.405609e-02	7.552903e-02	1.045880e+01	1.000000e+05	3.975616e-01
1	TIGRP2P15720_rs8799784	13355961	0	G	A	0.474	5.201125e-03	2.711902e-02	1.021996e+01	1.000000e+05	8.481339e-01
1	BICF2P1372927	13369932	0	G	A	0.497	8.442160e-03	2.465618e-02	1.011534e+01	1.000000e+05	7.324715e-01
1	BICF2S23354689	13375903	0	A	G	0.414	1.029078e-02	2.786719e-02	1.023533e+01	1.000000e+05	7.123736e-01
1	BICF2P897678	13385246	0	A	G	0.273	3.513202e-02	2.689845e-02	1.088786e+01	1.000000e+05	1.932631e-01
1	BICF2P1346707	13412399	0	A	G	0.224	1.038384e-02	3.293217e-02	1.016224e+01	1.000000e+05	7.529086e-01
1	BICF2P1409469	13428072	0	G	A	0.221	7.389861e-03	3.351551e-02	1.015331e+01	1.000000e+05	8.257504e-01
1	BICF2S23661189	13431034	0	A	G	0.353	-8.759582e-03	2.671983e-02	1.018561e+01	1.000000e+05	7.434383e-01
1	BICF2P342283	13446742	0	A	G	0.486	-1.173237e-02	2.851728e-02	1.028621e+01	1.000000e+05	6.812823e-01
1	BICF2P898749	13454177	0	A	G	0.483	-1.322759e-02	2.837855e-02	1.031058e+01	1.000000e+05	6.417248e-01
1	BICF2P1362061	13463880	0	A	T	0.239	-2.588089e-03	3.179862e-02	1.011751e+01	1.000000e+05	9.352265e-01
1	chr1_13466714	13466714	0	A	C	0.147	-2.863845e-02	3.446228e-02	1.047742e+01	1.000000e+05	4.071209e-01
1	chr1_13471714	13471714	0	C	A	0.477	-1.366208e-02	2.799046e-02	1.030647e+01	1.000000e+05	6.261022e-01
1	BICF2P561513	13471855	0	G	C	0.330	5.302745e-03	2.833526e-02	1.017899e+01	1.000000e+05	8.517691e-01
1	BICF2P1240331	13478424	0	A	G	0.256	1.604151e-02	3.142827e-02	1.028050e+01	1.000000e+05	6.104141e-01
1	chr1_13481722	13481722	0	G	A	0.083	-3.615957e-02	4.527457e-02	1.049455e+01	1.000000e+05	4.255816e-01
1	BICF2P1038853	13493435	0	C	G	0.345	7.826868e-03	2.649957e-02	1.023551e+01	1.000000e+05	7.680764e-01
1	BICF2P1038854	13493609	0	A	G	0.216	4.002086e-03	3.096857e-02	1.013725e+01	1.000000e+05	8.973262e-01
1	chr1_13495946	13495946	0	C	A	0.198	6.651898e-03	3.202117e-02	1.017615e+01	1.000000e+05	8.356821e-01
1	chr1_13505603	13505603	0	G	A	0.193	-1.028683e-02	3.069378e-02	1.019502e+01	1.000000e+05	7.379250e-01
1	BICF2S23513984	13506057	0	A	C	0.379	3.678400e-03	2.571143e-02	1.016502e+01	1.000000e+05	8.864065e-01
1	chr1_13518860	13518860	0	A	G	0.011	-4.492104e-02	1.147103e-01	1.009700e+01	1.000000e+05	6.958353e-01
1	chr1_13525098	13525098	0	A	G	0.057	-3.892325e-02	5.612566e-02	1.035545e+01	1.000000e+05	4.889301e-01
1	chr1_13526109	13526109	0	A	G	0.069	-3.562809e-02	4.956569e-02	1.036193e+01	1.000000e+05	4.732361e-01
1	BICF2P1035482	13554172	0	A	G	0.155	1.695885e-02	3.332301e-02	1.028980e+01	1.000000e+05	6.114584e-01
1	BICF2P263531	13560487	0	G	A	0.411	2.939300e-03	2.696272e-02	1.021609e+01	1.000000e+05	9.133189e-01
1	TIGRP2P15804_rs9196392	13567459	0	A	G	0.121	4.134620e-02	3.586311e-02	1.075438e+01	1.000000e+05	2.505555e-01
1	BICF2S23454139	13568168	0	G	A	0.310	-9.850669e-03	2.670014e-02	1.020432e+01	1.000000e+05	7.126284e-01
1	BICF2P352064	13585953	0	A	G	0.486	-2.696599e-02	2.491874e-02	1.073428e+01	1.000000e+05	2.806975e-01
1	BICF2P404481	13590516	0	A	G	0.316	-2.840285e-02	2.662463e-02	1.066640e+01	1.000000e+05	2.875625e-01
1	TIGRP2P15814_rs9074722	13601070	0	A	C	0.480	-2.442168e-02	2.652195e-02	1.060548e+01	1.000000e+05	3.584393e-01
1	TIGRP2P15816_rs9114166	13610738	0	A	C	0.480	-2.442168e-02	2.652195e-02	1.060548e+01	1.000000e+05	3.584393e-01
1	TIGRP2P15823_rs9099765	13629913	0	A	G	0.365	-2.871752e-02	2.681286e-02	1.071143e+01	1.000000e+05	2.856540e-01
1	BICF2P326224	13635403	0	G	A	0.489	-3.168540e-02	2.666462e-02	1.087856e+01	1.000000e+05	2.363558e-01
1	chr1_13693007	13693007	0	G	A	0.233	-4.951482e-02	3.187592e-02	1.143668e+01	1.000000e+05	1.221749e-01
1	chr1_13695455	13695455	0	A	C	0.250	-6.122155e-02	3.097554e-02	1.218416e+01	1.000000e+05	4.970276e-02
1	chr1_13717827	13717827	0	G	A	0.213	-7.355551e-02	3.114192e-02	1.293760e+01	1.000000e+05	1.929780e-02
1	BICF2P1079359	13723229	0	A	G	0.046	7.287156e-02	5.967783e-02	1.103149e+01	1.000000e+05	2.237259e-01
1	chr1_13723779	13723779	0	A	G	0.135	4.706328e-02	3.911314e-02	1.090514e+01	1.000000e+05	2.305293e-01
1	chr1_13734423	13734423	0	C	A	0.259	9.450485e-03	3.047518e-02	1.026123e+01	1.000000e+05	7.568571e-01
1	TIGRP2P15838_rs8801024	13759668	0	A	G	0.445	2.076019e-02	2.711849e-02	1.043432e+01	1.000000e+05	4.450014e-01
1	BICF2P426201	13773492	1	A	C	0.477	3.276571e-02	2.550675e-02	1.097152e+01	1.000000e+05	2.006631e-01
1	BICF2P46311	13798565	0	G	A	0.052	1.021657e-01	6.540765e-02	1.138558e+01	1.000000e+05	1.201297e-01
1	BICF2P694207	13805012	0	A	G	0.152	-2.268694e-02	3.657216e-02	1.039094e+01	1.000000e+05	5.358592e-01
1	BICF2P622051	13822697	1	A	C	0.341	-4.412575e-03	2.525696e-02	1.010949e+01	1.000000e+05	8.615151e-01
1	BICF2P993746	13829372	0	G	A	0.417	1.938163e-02	2.555164e-02	1.040860e+01	1.000000e+05	4.491733e-01
1	BICF2S2436535	13842621	0	A	C	0.411	-9.364001e-03	2.523830e-02	1.018335e+01	1.000000e+05	7.110767e-01
1	BICF2P396242	13857178	0	G	A	0.411	3.316177e-02	2.731364e-02	1.087721e+01	1.000000e+05	2.263699e-01
1	BICF2S22916306	13861908	0	A	G	0.247	7.835675e-03	2.828276e-02	1.008285e+01	1.000000e+05	7.820761e-01
1	BICF2P940553	13873480	0	G	A	0.221	-1.401417e-02	3.111116e-02	1.020651e+01	1.000000e+05	6.529499e-01
1	TIGRP2P15885_rs8570710	13898860	0	G	A	0.092	3.785538e-02	4.584044e-02	1.055678e+01	1.000000e+05	4.100573e-01
1	BICF2P736091	13901500	0	G	A	0.193	-2.003151e-02	3.035996e-02	1.026823e+01	1.000000e+05	5.102645e-01
1	BICF2S23236635	13901704	0	A	G	0.118	-8.257992e-03	3.983028e-02	1.018675e+01	1.000000e+05	8.359978e-01
1	chr1_13901894	13901894	2	I	D	0.413	-2.259611e-02	2.735163e-02	1.049032e+01	1.000000e+05	4.098726e-01
1	chr1_13902044	13902044	0	G	A	0.256	2.090633e-02	2.598055e-02	1.047833e+01	1.000000e+05	4.221085e-01
1	chr1_13902336	13902336	0	A	G	0.129	-1.745998e-02	3.400551e-02	1.026193e+01	1.000000e+05	6.082985e-01
1	chr1_13902575	13902575	0	A	G	0.256	2.090633e-02	2.598055e-02	1.047833e+01	1.000000e+05	4.221085e-01
1	chr1_13903333	13903333	0	D	I	0.011	2.677996e-02	1.091149e-01	1.000019e+01	1.000000e+05	8.064168e-01
1	chr1_13903421	13903421	0	D	I	0.184	-2.025963e-03	3.108450e-02	1.013312e+01	1.000000e+05	9.481096e-01
1	BICF2P141254	13912699	0	A	G	0.043	-7.277811e-02	6.614099e-02	1.070349e+01	1.000000e+05	2.727181e-01
1	BICF2P647658	13932790	0	A	G	0.078	2.885758e-02	4.816863e-02	1.033137e+01	1.000000e+05	5.498978e-01
1	BICF2P160224	13966852	0	G	A	0.428	1.112638e-02	2.627920e-02	1.026444e+01	1.000000e+05	6.725388e-01
1	BICF2P460868	13987701	0	A	G	0.282	-3.873969e-02	2.724043e-02	1.114370e+01	1.000000e+05	1.567966e-01
1	BICF2P252171	14000177	0	G	A	0.425	6.559410e-02	2.534504e-02	1.343625e+01	1.000000e+05	1.047759e-02
1	TIGRP2P15911_rs8826086	14025015	0	G	A	0.284	-1.602196e-02	2.870772e-02	1.037419e+01	1.000000e+05	5.774976e-01
1	chr1_14028546	14028546	0	A	T	0.132	1.767647e-02	3.361230e-02	1.024285e+01	1.000000e+05	5.996400e-01
1	chr1_14028691	14028691	0	A	G	0.158	1.248231e-02	3.082681e-02	1.016723e+01	1.000000e+05	6.860414e-01
1	BICF2P102423	14038517	0	A	G	0.126	2.718394e-02	3.477021e-02	1.035352e+01	1.000000e+05	4.353971e-01
1	TIGRP2P15921_rs9035080	14051040	0	G	A	0.342	-1.175852e-02	2.690459e-02	1.026445e+01	1.000000e+05	6.626268e-01
1	TIGRP2P15926_rs8935881	14058776	0	A	G	0.397	-1.866576e-02	2.629474e-02	1.045272e+01	1.000000e+05	4.787480e-01
1	BICF2S22943775	14089087	0	G	A	0.405	3.518551e-03	2.523153e-02	1.011988e+01	1.000000e+05	8.892572e-01
1	BICF2P300536	14100367	0	G	A	0.307	-4.808458e-02	2.759990e-02	1.164944e+01	1.000000e+05	8.326070e-02
1	BICF2P69061	14120734	0	A	G	0.322	-4.206163e-02	2.719752e-02	1.134304e+01	1.000000e+05	1.238159e-01
1	BICF2P931019	14124297	0	A	G	0.313	-5.124715e-02	2.707121e-02	1.192090e+01	1.000000e+05	6.003063e-02
1	BICF2P172990	14133089	0	G	A	0.307	-4.705849e-02	2.716530e-02	1.161657e+01	1.000000e+05	8.501253e-02
1	TIGRP2P15939_rs8638348	14154296	0	A	G	0.425	-7.163250e-03	2.669642e-02	1.025831e+01	1.000000e+05	7.887727e-01
1	TIGRP2P15940_rs9048842	14171000	0	G	A	0.345	-3.279179e-02	2.707607e-02	1.085189e+01	1.000000e+05	2.275190e-01
1	BICF2P1166345	14173454	0	G	A	0.345	-3.279179e-02	2.707607e-02	1.085189e+01	1.000000e+05	2.275190e-01
1	TIGRP2P15943_rs9090365	14187541	0	G	A	0.345	-3.279179e-02	2.707607e-02	1.085189e+01	1.000000e+05	2.275190e-01
1	TIGRP2P15945_rs8794906	14201871	0	G	A	0.158	1.643256e-02	3.268556e-02	1.020085e+01	1.000000e+05	6.157854e-01
1	BICF2S2334324	14217295	0	G	A	0.443	-3.197528e-02	2.471062e-02	1.092183e+01	1.000000e+05	1.974039e-01
1	BICF2S23115010	14226811	1	C	A	0.321	1.090412e-02	2.782761e-02	1.023661e+01	1.000000e+05	6.956576e-01
1	BICF2S23057675	14231717	0	G	A	0.221	-5.844195e-03	3.046778e-02	1.014766e+01	1.000000e+05	8.481129e-01
1	BICF2S23515973	14248782	0	T	A	0.121	7.040272e-02	3.790834e-02	1.176555e+01	1.000000e+05	6.499502e-02
1	BICF2S23524163	14252712	0	A	C	0.109	2.111657e-02	4.171780e-02	1.021443e+01	1.000000e+05	6.133809e-01
1	BICF2S23147946	14281609	0	A	G	0.440	1.911378e-02	2.527802e-02	1.039757e+01	1.000000e+05	4.505984e-01
1	BICF2P213116	14287726	0	C	A	0.052	-3.025674e-02	5.101948e-02	1.029677e+01	1.000000e+05	5.539315e-01
1	BICF2P701631	14323114	0	A	G	0.014	-2.095757e-03	9.719082e-02	9.963032e+00	1.000000e+05	9.828213e-01
1	BICF2S23638404	14333504	0	A	G	0.299	-4.592523e-02	2.998695e-02	1.143914e+01	1.000000e+05	1.274813e-01
1	BICF2S23031795	14346372	0	A	G	0.078	8.408923e-04	5.050003e-02	1.012372e+01	1.000000e+05	9.867341e-01
1	BICF2P956985	14378509	0	G	A	0.135	3.863563e-02	3.207340e-02	1.070832e+01	1.000000e+05	2.300126e-01
1	BICF2P985873	14389797	1	A	G	0.280	-4.000665e-02	2.942685e-02	1.117736e+01	1.000000e+05	1.757588e-01
1	BICF2P510074	14391559	0	A	G	0.359	-3.630579e-02	2.883924e-02	1.103948e+01	1.000000e+05	2.097715e-01
1	BICF2S23346814	14402319	0	G	A	0.023	-3.121610e-02	7.745860e-02	1.004355e+01	1.000000e+05	6.874460e-01
1	BICF2S22944621	14416073	0	G	A	0.083	-3.764554e-02	4.139958e-02	1.043746e+01	1.000000e+05	3.644528e-01
1	BICF2S2293000	14456169	0	G	A	0.471	1.110730e-02	2.520622e-02	1.026829e+01	1.000000e+05	6.600146e-01
1	BICF2P1036859	14465969	0	C	A	0.374	-2.783747e-03	2.523101e-02	1.020209e+01	1.000000e+05	9.122760e-01
1	BICF2P1307086	14472225	0	A	G	0.440	-5.140465e-02	2.725208e-02	1.203352e+01	1.000000e+05	6.094461e-02
1	TIGRP2P16004_rs9234951	14484107	0	A	G	0.345	-4.747334e-02	2.813360e-02	1.166195e+01	1.000000e+05	9.333429e-02
1	TIGRP2P16009_rs9126768	14488488	4	G	A	0.347	-5.460545e-02	2.828593e-02	1.209560e+01	1.000000e+05	5.519207e-02
1	BICF2S23342735	14494290	0	G	A	0.043	3.610757e-02	6.725371e-02	1.032634e+01	1.000000e+05	5.920403e-01
1	chr1_14503852	14503852	0	A	G	0.020	-9.915682e-03	9.591644e-02	1.011726e+01	1.000000e+05	9.177831e-01
1	chr1_14503912	14503912	6	A	G	0.357	-2.833609e-02	2.984950e-02	1.069566e+01	1.000000e+05	3.438006e-01
1	BICF2S23311738	14507952	0	G	A	0.218	-4.265939e-02	3.410072e-02	1.110479e+01	1.000000e+05	2.126400e-01
1	chr1_14517554	14517554	2	G	A	0.105	-3.783335e-02	3.908069e-02	1.058187e+01	1.000000e+05	3.343622e-01
1	BICF2P221798	14526630	0	A	G	0.264	-7.796196e-03	2.543577e-02	1.009093e+01	1.000000e+05	7.595907e-01
1	BICF2S23537870	14534509	0	A	G	0.345	-1.184709e-02	2.500056e-02	1.020594e+01	1.000000e+05	6.361915e-01
1	chr1_14535980	14535980	0	A	G	0.210	-1.054593e-03	2.822577e-02	1.004941e+01	1.000000e+05	9.702391e-01
1	chr1_14536842	14536842	0	A	G	0.445	1.150200e-02	2.381456e-02	1.022884e+01	1.000000e+05	6.297228e-01
1	BICF2P1107	14541895	0	A	G	0.083	7.727644e-02	4.380505e-02	1.155905e+01	1.000000e+05	7.949051e-02
1	BICF2P355231	14559119	0	G	A	0.273	-1.613643e-02	2.858785e-02	1.036520e+01	1.000000e+05	5.731830e-01
1	BICF2P355227	14560189	0	C	A	0.420	-1.912684e-02	2.607916e-02	1.042726e+01	1.000000e+05	4.643040e-01
1	BICF2P468796	14563023	3	G	A	0.251	-1.667728e-02	2.867293e-02	1.034175e+01	1.000000e+05	5.615718e-01
1	BICF2P739054	14594581	5	A	C	0.254	-1.516969e-02	2.880582e-02	1.033593e+01	1.000000e+05	5.991367e-01
1	chr1_14614352	14614352	0	A	T	0.112	3.830321e-02	3.891331e-02	1.066034e+01	1.000000e+05	3.263400e-01
1	BICF2P612019	14615890	0	A	G	0.264	-1.523182e-02	2.899554e-02	1.034811e+01	1.000000e+05	6.000401e-01
1	BICF2P694792	14651579	0	A	G	0.264	-1.523182e-02	2.899554e-02	1.034811e+01	1.000000e+05	6.000401e-01
1	BICF2P523223	14673982	0	A	G	0.264	-1.523182e-02	2.899554e-02	1.034811e+01	1.000000e+05	6.000401e-01
1	BICF2P1362381	14682573	0	A	C	0.417	1.982322e-02	2.754655e-02	1.049490e+01	1.000000e+05	4.727319e-01
1	BICF2P1249574	14693619	0	A	G	0.230	-1.960345e-03	2.834587e-02	1.007574e+01	1.000000e+05	9.449442e-01
1	BICF2P1319517	14708146	0	A	G	0.417	-1.082569e-02	2.429894e-02	1.018960e+01	1.000000e+05	6.565035e-01
1	BICF2P621418	14718141	0	A	G	0.230	-1.960345e-03	2.834587e-02	1.007574e+01	1.000000e+05	9.449442e-01
1	BICF2P1225386	14732871	0	G	A	0.348	9.534480e-03	2.658688e-02	1.019569e+01	1.000000e+05	7.203222e-01
1	BICF2P976808	14736839	0	G	A	0.348	9.534480e-03	2.658688e-02	1.019569e+01	1.000000e+05	7.203222e-01
1	BICF2P572866	14771450	0	A	G	0.348	9.534480e-03	2.658688e-02	1.019569e+01	1.000000e+05	7.203222e-01
1	BICF2P51884	14785901	0	G	A	0.348	9.534480e-03	2.658688e-02	1.019569e+01	1.000000e+05	7.203222e-01
1	chr1_14789526	14789526	0	A	G	0.020	2.898754e-02	9.133213e-02	1.011355e+01	1.000000e+05	7.513357e-01
1	chr1_14789648	14789648	0	G	A	0.020	2.898754e-02	9.133213e-02	1.011355e+01	1.000000e+05	7.513357e-01
1	BICF2P51875	14789870	0	A	G	0.417	-1.082569e-02	2.429894e-02	1.018960e+01	1.000000e+05	6.565035e-01
1	chr1_14790538	14790538	0	A	C	0.020	2.898754e-02	9.133213e-02	1.011355e+01	1.000000e+05	7.513357e-01
1	chr1_14792233	14792233	0	C	A	0.020	2.898754e-02	9.133213e-02	1.011355e+01	1.000000e+05	7.513357e-01
1	chr1_14792692	14792692	0	G	A	0.216	1.233611e-03	3.009035e-02	1.014401e+01	1.000000e+05	9.673459e-01
1	TIGRP2P16037_rs8652110	14797158	0	A	G	0.310	-1.055753e-02	2.529231e-02	1.013519e+01	1.000000e+05	6.768916e-01
1	BICF2P230951	14805156	0	G	A	0.328	1.188093e-03	2.511755e-02	1.005541e+01	1.000000e+05	9.623280e-01
1	BICF2P674288	14821310	0	G	A	0.164	3.189231e-02	3.382320e-02	1.050210e+01	1.000000e+05	3.470484e-01
1	BICF2P181859	14830785	0	A	C	0.345	-1.185502e-03	2.435077e-02	1.004649e+01	1.000000e+05	9.612273e-01
1	BICF2P1102627	14849733	0	C	A	0.319	2.673057e-02	2.483994e-02	1.059337e+01	1.000000e+05	2.833840e-01
1	BICF2P646881	14855591	0	A	G	0.118	8.290895e-02	3.550407e-02	1.270158e+01	1.000000e+05	2.068738e-02
1	TIGRP2P16053_rs9041190	14866292	0	G	A	0.408	6.051302e-03	2.481212e-02	1.007654e+01	1.000000e+05	8.076106e-01
1	BICF2G630711645	14880841	0	G	A	0.201	-1.950427e-02	3.026986e-02	1.032325e+01	1.000000e+05	5.202093e-01
1	BICF2G630711673	14892273	0	C	A	0.175	2.329160e-02	3.485745e-02	1.038072e+01	1.000000e+05	5.049043e-01
1	BICF2G630711678	14896448	0	C	A	0.230	-1.123883e-02	2.758951e-02	1.017015e+01	1.000000e+05	6.842509e-01
1	BICF2S23630146	14918904	0	G	A	0.454	1.787718e-02	2.339002e-02	1.037578e+01	1.000000e+05	4.457309e-01
1	TIGRP2P16066_rs9123992	14921247	0	A	G	0.328	-1.418667e-02	2.576352e-02	1.025443e+01	1.000000e+05	5.825885e-01
1	BICF2G630711695	14937979	0	G	A	0.500	-2.907123e-02	2.296831e-02	1.090014e+01	1.000000e+05	2.073286e-01
1	BICF2G630711711	14950539	1	G	A	0.306	-6.391320e-03	2.638254e-02	1.007043e+01	1.000000e+05	8.088707e-01
1	BICF2G630711718	14956125	0	A	G	0.287	-1.941584e-03	2.707781e-02	1.003927e+01	1.000000e+05	9.429209e-01
1	BICF2G630711735	14969369	0	G	A	0.124	9.604657e-02	3.774036e-02	1.322097e+01	1.000000e+05	1.180909e-02
1	BICF2P658111	14977014	0	A	G	0.181	1.872666e-02	3.094599e-02	1.027728e+01	1.000000e+05	5.458834e-01
1	chr1_14986220	14986220	3	A	C	0.018	7.088088e-02	8.879250e-02	1.028019e+01	1.000000e+05	4.258114e-01
1	BICF2G630711764	14988276	0	A	G	0.494	2.871563e-02	2.433970e-02	1.080735e+01	1.000000e+05	2.397146e-01
1	BICF2G630711794	15005529	0	A	G	0.172	3.018471e-02	3.385615e-02	1.046600e+01	1.000000e+05	3.738756e-01
1	BICF2G630711817	15014153	0	A	G	0.385	8.086371e-03	2.776185e-02	1.014579e+01	1.000000e+05	7.711909e-01
1	BICF2G630711829	15031630	0	T	A	0.322	-2.196168e-02	2.583217e-02	1.041313e+01	1.000000e+05	3.964137e-01
1	TIGRP2P16085_rs8540443	15036132	0	G	A	0.080	3.801570e-02	4.915706e-02	1.041048e+01	1.000000e+05	4.403758e-01
1	BICF2P1075612	15053383	0	A	G	0.457	-9.123728e-03	2.466016e-02	1.015063e+01	1.000000e+05	7.118537e-01
1	BICF2G630711877	15057467	0	A	G	0.417	-9.625102e-02	2.616715e-02	1.674295e+01	1.000000e+05	3.137218e-04
1	TIGRP2P16106_rs9076289	15080381	0	A	G	0.333	5.922229e-02	2.639648e-02	1.263949e+01	1.000000e+05	2.613627e-02
1	BICF2P276918	15098120	0	A	G	0.437	2.183540e-02	2.687145e-02	1.047511e+01	1.000000e+05	4.175781e-01
1	BICF2G630711952	15108508	0	G	A	0.302	-4.728809e-02	2.786873e-02	1.162918e+01	1.000000e+05	9.154046e-02
1	BICF2G630711956	15116966	0	C	A	0.170	-3.634096e-02	3.494315e-02	1.073067e+01	1.000000e+05	2.997984e-01
1	BICF2P1294541	15141151	0	A	G	0.020	1.201214e-01	9.019520e-02	1.093781e+01	1.000000e+05	1.846900e-01
1	BICF2G630712003	15160307	0	G	A	0.489	-2.930888e-02	2.557636e-02	1.080758e+01	1.000000e+05	2.534134e-01
1	BICF2G630712032	15172672	0	G	A	0.351	-1.257412e-02	2.892648e-02	1.031910e+01	1.000000e+05	6.643306e-01
1	BICF2G630712066	15186332	4	A	G	0.315	-1.291077e-03	2.797070e-02	1.007789e+01	1.000000e+05	9.632377e-01
1	BICF2G630712076	15189413	0	C	G	0.325	1.107400e-03	2.766200e-02	1.007967e+01	1.000000e+05	9.681130e-01
1	BICF2G630712091	15199402	0	A	G	0.319	-1.686521e-03	2.798679e-02	1.008285e+01	1.000000e+05	9.520175e-01
1	BICF2G630712094	15204569	0	G	A	0.319	-1.686521e-03	2.798679e-02	1.008285e+01	1.000000e+05	9.520175e-01
1	BICF2S23327749	15207553	0	A	G	0.032	-4.737197e-02	7.505217e-02	1.028058e+01	1.000000e+05	5.287560e-01
1	BICF2G630712117	15218485	0	A	G	0.319	-1.686521e-03	2.798679e-02	1.008285e+01	1.000000e+05	9.520175e-01
1	BICF2G630712141	15230599	0	A	C	0.319	-1.686521e-03	2.798679e-02	1.008285e+01	1.000000e+05	9.520175e-01
1	BICF2G630712154	15248017	0	G	A	0.325	1.107400e-03	2.766200e-02	1.007967e+01	1.000000e+05	9.681130e-01
1	BICF2G630712167	15266342	0	A	G	0.195	2.983899e-02	3.156688e-02	1.053864e+01	1.000000e+05	3.458509e-01
1	BICF2G630712176	15280943	0	G	A	0.098	6.936769e-02	4.224539e-02	1.146765e+01	1.000000e+05	1.024133e-01
1	BICF2G630712180	15309118	0	A	T	0.098	6.936769e-02	4.224539e-02	1.146765e+01	1.000000e+05	1.024133e-01
1	BICF2G630712182	15321057	0	G	A	0.397	4.776132e-02	2.695776e-02	1.173966e+01	1.000000e+05	7.821344e-02
1	BICF2G630712185	15334319	0	A	G	0.017	3.527763e-02	8.548610e-02	1.015656e+01	1.000000e+05	6.803616e-01
1	BICF2P1005766	15364978	0	G	A	0.250	-6.357306e-02	3.000310e-02	1.242650e+01	1.000000e+05	3.553604e-02
1	BICF2G630712191	15372503	0	G	A	0.170	-7.932547e-02	3.549093e-02	1.269719e+01	1.000000e+05	2.669852e-02
1	BICF2G630712210	15380050	0	A	G	0.158	-6.201244e-02	3.659049e-02	1.167227e+01	1.000000e+05	9.192891e-02
1	BICF2P701174	15391799	2	G	A	0.093	-4.091573e-02	4.424686e-02	1.060714e+01	1.000000e+05	3.564098e-01
1	BICF2P784323	15411076	0	A	G	0.063	-1.019110e-01	5.539624e-02	1.186848e+01	1.000000e+05	6.753979e-02
1	BICF2G630712257	15418100	0	A	G	0.213	4.261253e-02	3.190087e-02	1.105015e+01	1.000000e+05	1.833862e-01
1	BICF2G630712263	15431051	0	A	C	0.319	1.440348e-02	2.528006e-02	1.027226e+01	1.000000e+05	5.695862e-01
1	BICF2G630712269	15448285	4	A	G	0.197	1.963225e-02	3.242434e-02	1.029438e+01	1.000000e+05	5.456589e-01
1	BICF2P620330	15460515	0	A	C	0.011	1.468683e-01	1.200346e-01	1.081491e+01	1.000000e+05	2.227955e-01
1	BICF2G630712299	15491995	0	G	A	0.460	8.422033e-04	2.648286e-02	1.019937e+01	1.000000e+05	9.746670e-01
1	BICF2G630712300	15496312	0	G	A	0.236	7.006465e-02	2.814912e-02	1.309940e+01	1.000000e+05	1.375905e-02
1	TIGRP2P16163_rs9228354	15511136	0	A	G	0.359	-2.869977e-02	2.675128e-02	1.077781e+01	1.000000e+05	2.848471e-01
1	BICF2S2357481	15517214	4	C	A	0.118	6.213131e-02	4.070192e-02	1.126612e+01	1.000000e+05	1.287232e-01
1	BICF2G630712331	15529859	0	A	G	0.494	2.040604e-02	2.439165e-02	1.046358e+01	1.000000e+05	4.039787e-01
1	BICF2G630712362	15544090	0	A	G	0.348	1.416583e-02	2.537321e-02	1.027290e+01	1.000000e+05	5.773665e-01
1	BICF2G630712366	15548491	0	A	G	0.385	5.853184e-02	2.476782e-02	1.281275e+01	1.000000e+05	1.923361e-02
1	BICF2G630712387	15553192	0	G	A	0.353	1.347922e-02	2.462935e-02	1.024317e+01	1.000000e+05	5.848938e-01
1	TIGRP2P16178_rs8530955	15566979	0	A	G	0.172	1.702929e-02	3.185714e-02	1.018889e+01	1.000000e+05	5.936501e-01
1	BICF2G630712428	15590031	0	A	G	0.144	-1.625327e-02	3.802778e-02	1.021402e+01	1.000000e+05	6.696189e-01
1	BICF2G630712434	15598773	2	G	A	0.145	-3.421279e-03	3.545923e-02	1.011968e+01	1.000000e+05	9.232478e-01
1	BICF2G630712444	15612220	0	A	C	0.256	-1.089360e-02	2.972493e-02	1.023048e+01	1.000000e+05	7.144570e-01
1	BICF2S23112242	15624640	0	A	G	0.040	1.363832e-01	6.419804e-02	1.227596e+01	1.000000e+05	3.506443e-02
1	BICF2P596309	15635861	0	A	G	0.135	6.077954e-02	3.871824e-02	1.135523e+01	1.000000e+05	1.183015e-01
1	BICF2P1007324	15644107	0	A	G	0.092	-3.145380e-02	4.433650e-02	1.048641e+01	1.000000e+05	4.790161e-01
1	BICF2G630712489	15658711	0	C	A	0.098	4.133677e-02	3.871060e-02	1.063391e+01	1.000000e+05	2.870886e-01
1	BICF2G630712495	15673409	0	G	A	0.434	-1.430843e-02	2.681234e-02	1.029938e+01	1.000000e+05	5.942721e-01
1	BICF2G630712506	15688491	0	A	G	0.057	3.651229e-02	4.834774e-02	1.034351e+01	1.000000e+05	4.511609e-01
1	BICF2G630712518	15693895	0	G	A	0.072	4.761788e-02	4.501525e-02	1.061932e+01	1.000000e+05	2.916224e-01
1	BICF2G630712527	15711918	0	G	A	0.075	7.922481e-02	4.411693e-02	1.165777e+01	1.000000e+05	7.428298e-02
1	BICF2S23414543	15736401	2	A	G	0.183	2.623447e-02	3.362070e-02	1.039169e+01	1.000000e+05	4.362825e-01
1	BICF2G630712556	15757117	0	G	A	0.101	3.010395e-02	3.851314e-02	1.037197e+01	1.000000e+05	4.354925e-01
1	BICF2G630712578	15770986	0	G	A	0.101	3.010395e-02	3.851314e-02	1.037197e+01	1.000000e+05	4.354925e-01
1	TIGRP2P16213_rs8686742	15794393	0	G	A	0.491	-4.756572e-02	2.424519e-02	1.199580e+01	1.000000e+05	5.139230e-02
1	BICF2G630712614	15805483	0	G	A	0.299	2.271122e-02	2.787130e-02	1.043419e+01	1.000000e+05	4.162790e-01
1	BICF2P1171762	15816348	0	A	G	0.445	4.239002e-03	2.571632e-02	1.019284e+01	1.000000e+05	8.692658e-01
1	BICF2G630712641	15830445	0	A	G	0.052	-3.486155e-02	5.842907e-02	1.023322e+01	1.000000e+05	5.515274e-01
1	BICF2G630712663	15840316	0	G	A	0.437	-2.557774e-02	2.407515e-02	1.065159e+01	1.000000e+05	2.895379e-01
1	BICF2S23254222	15852260	0	C	A	0.187	1.161473e-02	3.292973e-02	1.007497e+01	1.000000e+05	7.247357e-01
1	BICF2G630712709	15873535	0	A	G	0.494	2.850921e-02	2.570192e-02	1.070889e+01	1.000000e+05	2.688817e-01
1	BICF2S23651635	15874938	6	A	C	0.485	3.321513e-02	2.571763e-02	1.092147e+01	1.000000e+05	1.982522e-01
1	BICF2G630712750	15896352	0	G	A	0.330	-9.617386e-03	2.729466e-02	1.017447e+01	1.000000e+05	7.250040e-01
1	BICF2G630712755	15900750	0	A	C	0.138	-9.151647e-02	3.770834e-02	1.313992e+01	1.000000e+05	1.625811e-02
1	BICF2S23029066	15911482	0	G	A	0.333	5.338501e-02	2.685315e-02	1.209394e+01	1.000000e+05	4.839437e-02
1	BICF2G630712777	15920290	0	A	G	0.195	-3.372090e-03	3.240606e-02	1.006891e+01	1.000000e+05	9.172450e-01
1	TIGRP2P16266_rs8700774	15920324	0	C	G	0.261	2.530142e-02	3.006354e-02	1.051622e+01	1.000000e+05	4.011815e-01
1	BICF2G630712815	15948746	0	A	G	0.193	-1.062701e-02	3.259921e-02	1.025220e+01	1.000000e+05	7.448283e-01
1	BICF2G630712835	15962377	0	T	A	0.445	-2.247137e-02	2.875888e-02	1.056862e+01	1.000000e+05	4.356582e-01
1	BICF2G630712851	15970326	0	C	A	0.264	-2.752285e-02	2.829210e-02	1.061261e+01	1.000000e+05	3.320136e-01
1	chr1_15998040	15998040	0	G	A	0.362	1.135290e-02	2.529527e-02	1.012357e+01	1.000000e+05	6.541301e-01
1	chr1_16002821	16002821	0	A	G	0.095	7.070547e-02	4.156169e-02	1.147934e+01	1.000000e+05	9.070924e-02
1	chr1_16009193	16009193	1	A	T	0.208	4.700870e-02	2.988380e-02	1.129271e+01	1.000000e+05	1.175449e-01
1	BICF2S22958919	16013787	0	A	G	0.213	-1.105135e-02	3.102858e-02	1.016248e+01	1.000000e+05	7.221523e-01
1	BICF2G630712884	16024354	0	A	G	0.491	4.303733e-02	2.570595e-02	1.156772e+01	1.000000e+05	9.590552e-02
1	BICF2P738529	16045803	0	A	G	0.486	1.062465e-02	2.859329e-02	1.032541e+01	1.000000e+05	7.106642e-01
1	BICF2P1239489	16053508	1	G	A	0.483	9.647689e-03	2.890935e-02	1.031768e+01	1.000000e+05	7.389958e-01
1	TIGRP2P16286_rs8968917	16063459	0	A	C	0.445	2.614401e-03	2.871173e-02	1.027446e+01	1.000000e+05	9.275533e-01
1	BICF2P1163793	16078323	0	A	T	0.144	3.689218e-04	3.698511e-02	1.007098e+01	1.000000e+05	9.920529e-01
1	BICF2G630712895	16082782	1	A	G	0.162	-1.050690e-01	3.361805e-02	1.498286e+01	1.000000e+05	2.084922e-03
1	BICF2G630712899	16106412	1	G	A	0.240	-3.387237e-02	2.982030e-02	1.079755e+01	1.000000e+05	2.575858e-01
1	BICF2G630712908	16121427	0	G	A	0.299	-6.043200e-02	2.938094e-02	1.226819e+01	1.000000e+05	4.121126e-02
1	chr1_16132465	16132465	0	A	C	0.299	-2.901851e-02	2.889154e-02	1.067983e+01	1.000000e+05	3.165992e-01
1	BICF2G630712915	16132998	0	C	G	0.244	8.962810e-03	3.023433e-02	1.018383e+01	1.000000e+05	7.672481e-01
1	BICF2G630712921	16138985	0	A	G	0.287	1.341466e-02	2.779953e-02	1.021976e+01	1.000000e+05	6.300290e-01
1	BICF2G630712979	16156784	1	A	G	0.243	7.154684e-03	3.053040e-02	1.017516e+01	1.000000e+05	8.149949e-01
1	BICF2P1038124	16162212	1	A	G	0.234	-5.388929e-04	3.043429e-02	1.014358e+01	1.000000e+05	9.858933e-01
1	BICF2G630712994	16162703	1	A	G	0.234	-5.388929e-04	3.043429e-02	1.014358e+01	1.000000e+05	9.858933e-01
1	BICF2G630712999	16175817	1	A	G	0.286	2.187419e-03	2.789916e-02	1.015685e+01	1.000000e+05	9.375974e-01
1	BICF2G630713011	16185504	0	G	A	0.244	-1.397566e-02	2.943378e-02	1.022612e+01	1.000000e+05	6.355196e-01
1	BICF2G630713017	16196294	0	C	G	0.239	-8.162554e-03	2.960995e-02	1.012768e+01	1.000000e+05	7.831329e-01
1	BICF2G630713056	16219720	0	A	G	0.239	-1.743379e-02	2.960294e-02	1.026348e+01	1.000000e+05	5.566869e-01
1	BICF2G630713087	16231036	0	G	A	0.282	-7.229870e-03	2.755301e-02	1.010415e+01	1.000000e+05	7.933282e-01
1	BICF2G630713106	16244265	0	C	A	0.422	-4.934841e-03	2.572965e-02	1.010537e+01	1.000000e+05	8.481283e-01
1	BICF2G630713129	16255217	0	A	G	0.454	-1.341966e-02	2.505742e-02	1.026650e+01	1.000000e+05	5.929571e-01
1	BICF2G630713147	16265331	0	G	A	0.491	3.950707e-03	2.493446e-02	1.017939e+01	1.000000e+05	8.742931e-01
1	BICF2G630713157	16281556	0	C	G	0.296	-1.881839e-02	2.827304e-02	1.032596e+01	1.000000e+05	5.065616e-01
1	BICF2G630713161	16293337	0	A	C	0.270	-1.792671e-02	2.784510e-02	1.035344e+01	1.000000e+05	5.205619e-01
1	BICF2G630713167	16306787	0	A	G	0.310	-3.518020e-03	2.718732e-02	1.011636e+01	1.000000e+05	8.971929e-01
1	BICF2P1110155	16320005	0	G	A	0.313	-2.880313e-03	2.714133e-02	1.011042e+01	1.000000e+05	9.156086e-01
1	BICF2G630713221	16324420	0	A	G	0.313	-2.880313e-03	2.714133e-02	1.011042e+01	1.000000e+05	9.156086e-01
1	BICF2G630713238	16337721	0	A	C	0.310	-7.335546e-04	2.701846e-02	1.010208e+01	1.000000e+05	9.783715e-01
1	BICF2G630713244	16359855	0	A	G	0.417	-9.282660e-03	2.570213e-02	1.024063e+01	1.000000e+05	7.184208e-01
1	BICF2S23756203	16379257	2	G	A	0.297	8.145498e-03	2.871905e-02	1.016920e+01	1.000000e+05	7.770373e-01
1	BICF2G630713250	16399830	0	A	G	0.221	-5.100485e-02	3.066643e-02	1.145409e+01	1.000000e+05	9.809062e-02
1	BICF2G630713257	16418729	0	A	G	0.233	1.410000e-04	3.136605e-02	1.017512e+01	1.000000e+05	9.964185e-01
1	BICF2S23312889	16428724	0	G	C	0.457	4.836709e-02	2.499632e-02	1.194753e+01	1.000000e+05	5.463465e-02
1	BICF2G630713269	16440171	0	A	G	0.109	6.608582e-02	4.033916e-02	1.142021e+01	1.000000e+05	1.031965e-01
1	BICF2G630713308	16460238	0	A	G	0.043	7.671605e-02	6.126100e-02	1.080516e+01	1.000000e+05	2.121672e-01
1	BICF2G630713309	16461127	0	A	G	0.149	8.379691e-02	3.624149e-02	1.273117e+01	1.000000e+05	2.195260e-02
1	BICF2P347527	16500159	0	G	A	0.356	-6.780397e-05	2.647204e-02	1.007319e+01	1.000000e+05	9.979593e-01
1	BICF2G630713318	16508273	0	G	A	0.106	9.865113e-03	3.922477e-02	1.004735e+01	1.000000e+05	8.017261e-01
1	BICF2G630713327	16523082	0	G	A	0.069	7.880741e-02	4.913824e-02	1.141673e+01	1.000000e+05	1.105951e-01
1	BICF2G630713341	16531663	0	A	G	0.075	-2.201211e-02	4.323944e-02	1.016112e+01	1.000000e+05	6.113522e-01
1	BICF2G630713357	16546927	0	A	C	0.080	-2.640843e-02	4.245337e-02	1.023087e+01	1.000000e+05	5.347279e-01
1	BICF2G630713376	16586375	0	A	G	0.161	-2.993537e-02	3.567323e-02	1.049920e+01	1.000000e+05	4.025470e-01
1	BICF2S23532118	16591910	0	A	G	0.221	-1.696919e-02	2.980215e-02	1.024007e+01	1.000000e+05	5.698311e-01
1	BICF2S2419179	16627192	1	A	C	0.017	5.053948e-02	9.840671e-02	1.019587e+01	1.000000e+05	6.082065e-01
1	BICF2G630713378	16639703	0	G	A	0.098	-2.999943e-03	4.499824e-02	1.009459e+01	1.000000e+05	9.469234e-01
1	BICF2G630713380	16663755	0	T	A	0.144	6.727148e-02	3.919651e-02	1.162127e+01	1.000000e+05	8.791448e-02
1	chr1_16688757	16688757	0	G	A	0.040	-2.004102e-02	6.613218e-02	1.011140e+01	1.000000e+05	7.622219e-01
1	BICF2G630713381	16723651	0	C	G	0.201	6.859792e-02	3.198563e-02	1.242219e+01	1.000000e+05	3.338462e-02
1	BICF2G630713396	16780762	0	G	A	0.017	5.991126e-01	1.279370e-01	2.070577e+01	1.000000e+05	5.717471e-06
1	BICF2G630713400	16782943	0	C	A	0.336	-1.255227e-02	2.875217e-02	1.031316e+01	1.000000e+05	6.629723e-01
1	TIGRP2P16352_rs8891819	16799708	0	A	G	0.353	-7.679047e-04	2.479459e-02	1.008953e+01	1.000000e+05	9.753289e-01
1	BICF2G630713411	16806542	0	A	G	0.376	-6.547435e-03	2.791715e-02	1.013362e+01	1.000000e+05	8.148518e-01
1	BICF2G630713424	16811874	0	T	A	0.348	-4.535422e-05	2.843717e-02	1.012749e+01	1.000000e+05	9.987293e-01
1	BICF2S23349334	16812062	0	A	G	0.216	-4.213321e-02	3.555637e-02	1.095506e+01	1.000000e+05	2.376643e-01
1	BICF2P634645	16819803	0	G	A	0.112	1.194244e-02	3.875279e-02	1.012312e+01	1.000000e+05	7.583259e-01
1	BICF2G630713443	16820003	0	G	A	0.443	2.166560e-02	2.550060e-02	1.044518e+01	1.000000e+05	3.967221e-01
1	BICF2P958503	16829946	0	A	G	0.020	1.835277e-01	1.142763e-01	1.157451e+01	1.000000e+05	1.101083e-01
1	BICF2G630713455	16835322	0	G	A	0.095	9.524644e-02	4.064228e-02	1.273245e+01	1.000000e+05	2.024525e-02
1	BICF2P798939	16844869	0	A	G	0.020	1.835277e-01	1.142763e-01	1.157451e+01	1.000000e+05	1.101083e-01
1	BICF2P191948	16854080	0	A	G	0.201	1.430943e-02	3.291036e-02	1.021362e+01	1.000000e+05	6.642526e-01
1	chr1_16869158	16869158	4	A	G	0.335	-2.050350e-02	2.802404e-02	1.042240e+01	1.000000e+05	4.653843e-01
1	TIGRP2P16372_rs9041059	16872021	0	A	G	0.224	2.730019e-02	3.021245e-02	1.046961e+01	1.000000e+05	3.674675e-01
1	BICF2P279065	16889483	0	A	G	0.466	7.653391e-03	2.384610e-02	1.009724e+01	1.000000e+05	7.486384e-01
1	BICF2P893167	16923606	0	C	A	0.339	2.581863e-02	2.579433e-02	1.056380e+01	1.000000e+05	3.182609e-01
1	BICF2P518184	16936332	0	A	G	0.305	-5.006929e-02	2.619015e-02	1.195932e+01	1.000000e+05	5.756943e-02
1	chr1_16944232	16944232	0	A	G	0.089	2.994287e-02	4.219170e-02	1.028293e+01	1.000000e+05	4.788597e-01
1	TIGRP2P16395_rs9237869	16947053	0	G	A	0.342	-1.241318e-02	2.667354e-02	1.025810e+01	1.000000e+05	6.422521e-01
1	TIGRP2P16400_rs8609472	16956533	0	G	A	0.333	-1.862317e-02	2.523450e-02	1.034011e+01	1.000000e+05	4.615176e-01
1	TIGRP2P16416_rs8992752	16968037	0	G	A	0.296	-5.743536e-02	2.883827e-02	1.219092e+01	1.000000e+05	4.799364e-02
1	chr1_16975127	16975127	0	A	G	0.175	-5.958123e-02	3.125276e-02	1.193875e+01	1.000000e+05	5.826167e-02
1	BICF2P190688	16983628	0	A	G	0.302	-4.605746e-02	2.802813e-02	1.154636e+01	1.000000e+05	1.021563e-01
1	BICF2P1003421	16997869	3	G	A	0.307	-4.616492e-02	2.881392e-02	1.150199e+01	1.000000e+05	1.109520e-01
1	BICF2P1393041	17003688	0	A	C	0.103	1.130440e-02	4.457226e-02	1.016685e+01	1.000000e+05	8.000924e-01
1	BICF2G630713467	17033376	0	A	C	0.078	-3.881321e-02	4.792000e-02	1.043920e+01	1.000000e+05	4.190833e-01
1	BICF2G630713472	17038060	0	A	C	0.374	-3.849320e-02	2.666102e-02	1.119749e+01	1.000000e+05	1.506140e-01
1	BICF2G630713521	17063159	0	G	A	0.351	-3.220822e-02	2.494082e-02	1.094196e+01	1.000000e+05	1.983028e-01
1	chr1_17079862	17079862	1	A	G	0.223	1.840021e-02	3.014729e-02	1.025862e+01	1.000000e+05	5.424398e-01
1	BICF2P895104	17080855	0	A	G	0.195	-1.577416e-03	3.216847e-02	1.011054e+01	1.000000e+05	9.609474e-01
1	BICF2S23429070	17081733	0	C	A	0.417	1.184255e-02	2.581169e-02	1.024594e+01	1.000000e+05	6.469528e-01
1	BICF2G630713549	17090951	0	A	C	0.293	1.581705e-02	2.789495e-02	1.029059e+01	1.000000e+05	5.714386e-01
1	chr1_17094403	17094403	0	A	G	0.101	-5.679748e-02	4.275392e-02	1.112611e+01	1.000000e+05	1.857814e-01
1	BICF2G630713554	17100543	0	A	G	0.233	-3.113280e-02	3.185403e-02	1.069690e+01	1.000000e+05	3.297644e-01
1	chr1_17108311	17108311	0	A	G	0.302	-2.720277e-02	2.865175e-02	1.071405e+01	1.000000e+05	3.437350e-01
1	BICF2G630713558	17110373	0	A	G	0.011	-6.943627e-02	1.146256e-01	1.020352e+01	1.000000e+05	5.454689e-01
1	BICF2G630713570	17125112	0	A	G	0.299	-3.955689e-02	2.868035e-02	1.101218e+01	1.000000e+05	1.696137e-01
1	BICF2P408235	17128451	0	A	C	0.477	3.924537e-03	2.465176e-02	1.012425e+01	1.000000e+05	8.736988e-01
1	BICF2G630713595	17135819	0	G	A	0.376	-4.024541e-02	2.685503e-02	1.117640e+01	1.000000e+05	1.358060e-01
1	chr1_17143743	17143743	0	A	G	0.161	5.112365e-02	3.527631e-02	1.116482e+01	1.000000e+05	1.490928e-01
1	BICF2P1049342	17149726	0	G	A	0.451	-2.002887e-02	2.435561e-02	1.039629e+01	1.000000e+05	4.120156e-01
1	TIGRP2P16436_rs8508371	17153514	2	C	A	0.035	-5.094503e-02	7.269143e-02	1.033516e+01	1.000000e+05	4.843502e-01
1	BICF2P537291	17171273	0	A	G	0.351	-5.453769e-02	2.624402e-02	1.232314e+01	1.000000e+05	3.918522e-02
1	BICF2P518821	17180667	0	A	G	0.040	-3.709562e-02	6.848799e-02	1.024764e+01	1.000000e+05	5.887696e-01
1	TIGRP2P16445_rs8874129	17186610	0	G	A	0.414	-1.225812e-02	2.729699e-02	1.033027e+01	1.000000e+05	6.539500e-01
1	BICF2P673942	17200947	0	A	G	0.428	-1.395828e-02	2.608487e-02	1.029068e+01	1.000000e+05	5.932648e-01
1	BICF2G630713640	17212415	0	A	C	0.256	3.617913e-03	3.159493e-02	1.021749e+01	1.000000e+05	9.089676e-01
1	BICF2G630713653	17220963	0	A	G	0.106	-3.855222e-02	3.996579e-02	1.060910e+01	1.000000e+05	3.360843e-01
1	BICF2P155129	17236459	0	A	C	0.101	-3.178306e-02	4.049003e-02	1.045029e+01	1.000000e+05	4.335568e-01
1	BICF2G630713680	17246152	0	G	A	0.167	-1.225122e-02	3.228748e-02	1.019573e+01	1.000000e+05	7.048278e-01
1	BICF2G630713682	17249128	0	A	T	0.063	3.728132e-02	5.058332e-02	1.036483e+01	1.000000e+05	4.621095e-01
1	BICF2G630713686	17263074	0	A	C	0.098	5.363860e-02	4.192370e-02	1.090480e+01	1.000000e+05	2.024675e-01
1	BICF2P777530	17274039	0	G	A	0.448	-3.842720e-02	2.458815e-02	1.134079e+01	1.000000e+05	1.199296e-01
1	BICF2G630713688	17278430	0	A	G	0.397	-1.538337e-02	2.737125e-02	1.027090e+01	1.000000e+05	5.748297e-01
1	BICF2G630713712	17292432	0	A	G	0.170	1.914954e-02	3.614516e-02	1.034604e+01	1.000000e+05	5.969370e-01
1	BICF2G630713733	17302397	0	G	A	0.437	-5.668065e-02	2.771685e-02	1.235176e+01	1.000000e+05	4.237957e-02
1	TIGRP2P16480_rs8758959	17315566	0	A	G	0.233	-2.918224e-03	3.273236e-02	1.017779e+01	1.000000e+05	9.290632e-01
1	BICF2P1295166	17325705	0	A	G	0.213	6.598601e-03	3.249041e-02	1.018122e+01	1.000000e+05	8.393018e-01
1	BICF2G630713757	17336561	0	A	G	0.279	1.919812e-02	3.022415e-02	1.035201e+01	1.000000e+05	5.261477e-01
1	BICF2G630713782	17355373	0	G	A	0.348	-3.826836e-03	2.736235e-02	1.026000e+01	1.000000e+05	8.889360e-01
1	BICF2G630713809	17371769	0	A	G	0.356	-1.125308e-02	2.669981e-02	1.032753e+01	1.000000e+05	6.739405e-01
1	BICF2G630713815	17373241	0	G	A	0.445	-2.199049e-02	2.547959e-02	1.057980e+01	1.000000e+05	3.893048e-01
1	BICF2G630713816	17373831	0	A	C	0.445	-2.199049e-02	2.547959e-02	1.057980e+01	1.000000e+05	3.893048e-01
1	BICF2G630713820	17376368	0	A	G	0.437	-1.539733e-02	2.580870e-02	1.039016e+01	1.000000e+05	5.515625e-01
1	BICF2G630713834	17382980	0	C	A	0.440	-1.785539e-02	2.570561e-02	1.045513e+01	1.000000e+05	4.882366e-01
1	BICF2G630713845	17398182	0	A	G	0.477	-1.783783e-02	2.659570e-02	1.047787e+01	1.000000e+05	5.033090e-01
1	BICF2G630713855	17409289	0	A	G	0.494	-2.199779e-03	2.738051e-02	1.025919e+01	1.000000e+05	9.360594e-01
1	BICF2P764755	17419125	0	A	G	0.126	-3.654120e-02	3.866728e-02	1.060086e+01	1.000000e+05	3.459762e-01
1	TIGRP2P16525_rs8882612	17443755	0	C	A	0.040	-1.180882e-01	6.718383e-02	1.162093e+01	1.000000e+05	8.057956e-02
1	chr1_17445618	17445618	0	A	G	0.147	5.315999e-02	3.675879e-02	1.116070e+01	1.000000e+05	1.499453e-01
1	BICF2G630713890	17446347	0	A	G	0.443	-8.637890e-03	2.625821e-02	1.021945e+01	1.000000e+05	7.425865e-01
1	chr1_17446766	17446766	0	G	A	0.184	2.717476e-02	3.475679e-02	1.041182e+01	1.000000e+05	4.353750e-01
1	BICF2G630713894	17451480	0	G	A	0.437	-2.991176e-03	2.599304e-02	1.016911e+01	1.000000e+05	9.085191e-01
1	BICF2G630713904	17463345	0	A	G	0.129	7.863950e-02	3.841407e-02	1.213707e+01	1.000000e+05	4.216415e-02
1	chr1_17464549	17464549	0	A	C	0.066	5.748190e-03	5.338390e-02	1.012393e+01	1.000000e+05	9.143778e-01
1	BICF2G630713905	17464820	0	A	T	0.477	-8.294263e-03	2.655928e-02	1.017225e+01	1.000000e+05	7.551965e-01
1	BICF2G630713917	17480289	0	A	G	0.322	1.774793e-02	2.710036e-02	1.033759e+01	1.000000e+05	5.134093e-01
1	BICF2P734435	17490068	5	A	C	0.038	-4.422058e-02	7.040525e-02	1.036794e+01	1.000000e+05	5.307804e-01
1	BICF2P734437	17490326	0	A	G	0.034	-5.255384e-02	7.455011e-02	1.044607e+01	1.000000e+05	4.817970e-01
1	BICF2P734438	17490447	0	G	A	0.034	-5.255384e-02	7.455011e-02	1.044607e+01	1.000000e+05	4.817970e-01
1	chr1_17491056	17491056	1	G	C	0.202	-4.089719e-02	3.476122e-02	1.091472e+01	1.000000e+05	2.410137e-01
1	BICF2G630713962	17508176	0	A	G	0.284	2.818602e-02	2.856105e-02	1.065583e+01	1.000000e+05	3.250930e-01
1	BICF2G630713973	17510437	0	A	G	0.284	2.818602e-02	2.856105e-02	1.065583e+01	1.000000e+05	3.250930e-01
1	BICF2G630713998	17524497	0	A	G	0.115	3.986706e-02	3.962606e-02	1.061229e+01	1.000000e+05	3.157894e-01
1	chr1_17525093	17525093	0	G	A	0.313	1.790011e-02	2.747084e-02	1.036510e+01	1.000000e+05	5.155264e-01
1	chr1_17525427	17525427	0	G	A	0.055	4.521643e-02	5.475351e-02	1.035552e+01	1.000000e+05	4.100513e-01
1	chr1_17525501	17525501	0	G	A	0.322	2.000632e-02	2.752856e-02	1.042581e+01	1.000000e+05	4.683684e-01
1	chr1_17525603	17525603	0	A	G	0.055	1.713015e-02	6.009435e-02	1.020300e+01	1.000000e+05	7.759455e-01
1	BICF2G630714004	17525730	0	T	A	0.313	1.790011e-02	2.747084e-02	1.036510e+01	1.000000e+05	5.155264e-01
1	BICF2G630714008	17526195	0	G	A	0.112	4.136790e-02	4.053131e-02	1.064254e+01	1.000000e+05	3.088582e-01
1	BICF2G630714009	17526463	0	C	G	0.101	3.980020e-02	4.242369e-02	1.051743e+01	1.000000e+05	3.494777e-01
1	BICF2P162205	17526522	0	A	G	0.034	-2.636124e-02	7.031293e-02	1.012632e+01	1.000000e+05	7.081869e-01
1	chr1_17526702	17526702	0	G	A	0.178	4.019057e-02	3.092618e-02	1.091919e+01	1.000000e+05	1.954893e-01
1	BICF2S23425898	17536104	0	G	A	0.218	4.691673e-03	3.002594e-02	1.011121e+01	1.000000e+05	8.760161e-01
1	BICF2P952022	17548401	0	A	G	0.319	4.339511e-02	2.698508e-02	1.143308e+01	1.000000e+05	1.096440e-01
1	BICF2P864404	17557024	0	A	G	0.287	2.743291e-02	2.761573e-02	1.065088e+01	1.000000e+05	3.219202e-01
1	BICF2G630714030	17575316	0	A	G	0.333	3.582327e-02	2.699533e-02	1.101519e+01	1.000000e+05	1.862618e-01
1	BICF2S23037200	17587551	0	G	A	0.365	-6.772385e-02	2.683911e-02	1.332413e+01	1.000000e+05	1.253159e-02
1	BICF2S23047697	17589724	0	G	A	0.144	-2.679574e-02	3.412876e-02	1.032348e+01	1.000000e+05	4.334537e-01
1	BICF2G630714047	17610117	0	G	A	0.259	-1.323106e-03	2.834335e-02	1.015358e+01	1.000000e+05	9.628214e-01
1	BICF2G630714052	17612158	0	A	C	0.218	2.013735e-02	3.052735e-02	1.041665e+01	1.000000e+05	5.103611e-01
1	chr1_17629899	17629899	0	G	A	0.069	-7.038796e-02	5.399356e-02	1.103852e+01	1.000000e+05	1.940999e-01
1	BICF2G630714066	17630626	0	A	G	0.092	3.646542e-02	4.322240e-02	1.042207e+01	1.000000e+05	4.000259e-01
1	BICF2G630714067	17631263	0	A	G	0.103	9.499041e-03	4.221189e-02	1.016351e+01	1.000000e+05	8.222212e-01
1	chr1_17631987	17631987	0	G	A	0.040	-1.019323e-01	6.582591e-02	1.133038e+01	1.000000e+05	1.233368e-01
1	chr1_17632580	17632580	1	C	A	0.052	-3.446340e-02	6.331934e-02	1.034173e+01	1.000000e+05	5.869543e-01
1	BICF2G630714071	17633594	0	G	A	0.109	4.930677e-02	4.041093e-02	1.082814e+01	1.000000e+05	2.240841e-01
1	BICF2G630714072	17633819	0	G	A	0.095	3.420199e-02	4.309173e-02	1.041987e+01	1.000000e+05	4.284626e-01
1	BICF2G630714076	17635786	0	G	A	0.112	5.610708e-02	4.003246e-02	1.106328e+01	1.000000e+05	1.628546e-01
1	BICF2G630714081	17646203	0	G	A	0.445	1.703573e-03	2.407516e-02	1.009668e+01	1.000000e+05	9.436705e-01
1	BICF2S22954480	17659479	0	A	G	0.497	1.982061e-02	2.550286e-02	1.047440e+01	1.000000e+05	4.381131e-01
1	BICF2S23435772	17688017	3	A	G	0.149	-2.050706e-02	3.449862e-02	1.026832e+01	1.000000e+05	5.530047e-01
1	BICF2P339458	17692763	0	A	G	0.155	-1.829740e-02	3.762620e-02	1.038334e+01	1.000000e+05	6.273775e-01
1	BICF2P1223885	17704361	0	G	A	0.138	-6.790186e-02	4.427814e-02	1.159787e+01	1.000000e+05	1.269827e-01
1	BICF2P172537	17712307	0	G	A	0.339	-2.043026e-02	2.715304e-02	1.045323e+01	1.000000e+05	4.528320e-01
1	BICF2G630714103	17726062	1	C	A	0.436	-1.659613e-02	2.550143e-02	1.031484e+01	1.000000e+05	5.160491e-01
1	BICF2G630714105	17726883	0	G	A	0.460	-2.009202e-03	2.538440e-02	1.015964e+01	1.000000e+05	9.370045e-01
1	BICF2G630714118	17743906	0	G	A	0.417	5.137610e-02	2.598979e-02	1.209022e+01	1.000000e+05	4.966488e-02
1	BICF2G630714129	17750078	0	A	G	0.448	3.663744e-02	2.574983e-02	1.115984e+01	1.000000e+05	1.565987e-01
1	BICF2G630714130	17751198	0	A	G	0.448	3.663744e-02	2.574983e-02	1.115984e+01	1.000000e+05	1.565987e-01
1	BICF2G630714145	17765993	0	G	A	0.425	1.809373e-02	2.595346e-02	1.041912e+01	1.000000e+05	4.866435e-01
1	TIGRP2P16600_rs8818545	17773356	0	G	A	0.307	3.161428e-02	2.690103e-02	1.081405e+01	1.000000e+05	2.415362e-01
1	BICF2G630714153	17786696	0	A	C	0.402	5.781686e-02	2.674797e-02	1.248999e+01	1.000000e+05	3.203581e-02
1	BICF2G630714176	17808236	0	C	A	0.063	-5.043384e-02	5.024561e-02	1.059058e+01	1.000000e+05	3.169110e-01
1	BICF2G630714188	17824831	0	A	G	0.293	-3.699329e-02	2.939915e-02	1.097420e+01	1.000000e+05	2.099845e-01
1	BICF2P1465145	17846763	0	G	A	0.195	9.543970e-03	3.015021e-02	1.012748e+01	1.000000e+05	7.519709e-01
1	TIGRP2P16613_rs9171180	17860709	0	G	A	0.158	9.513298e-03	3.586845e-02	1.020212e+01	1.000000e+05	7.911518e-01
1	BICF2G630714226	17870438	0	A	G	0.494	9.410829e-03	2.561710e-02	1.021946e+01	1.000000e+05	7.137984e-01
1	BICF2G630714233	17889488	0	A	C	0.437	-2.616613e-02	2.588221e-02	1.066068e+01	1.000000e+05	3.134510e-01
1	BICF2G630714236	17903166	0	A	G	0.267	-3.841881e-02	2.930526e-02	1.102037e+01	1.000000e+05	1.916098e-01
1	BICF2P846937	17911755	0	A	G	0.457	-2.396891e-03	2.599805e-02	1.011758e+01	1.000000e+05	9.266504e-01
1	BICF2S23427278	17927062	0	G	A	0.451	2.586492e-02	2.546312e-02	1.069779e+01	1.000000e+05	3.111610e-01
1	BICF2G630714275	17939101	0	C	A	0.460	-2.959872e-02	2.403980e-02	1.081101e+01	1.000000e+05	2.199145e-01
1	BICF2G630714292	17952061	0	A	G	0.351	2.398735e-02	2.456752e-02	1.052797e+01	1.000000e+05	3.302451e-01
1	BICF2P478930	17956021	0	G	A	0.247	-4.622815e-03	3.094430e-02	1.016001e+01	1.000000e+05	8.814197e-01
1	BICF2P1009249	17963447	1	G	A	0.488	1.603870e-02	2.478253e-02	1.025464e+01	1.000000e+05	5.183797e-01
1	TIGRP2P16637_rs9039773	17972306	4	A	G	0.465	-1.092694e-02	2.481763e-02	1.017209e+01	1.000000e+05	6.602804e-01
1	BICF2G630714328	17981639	0	G	A	0.253	-2.489022e-03	2.880148e-02	1.010877e+01	1.000000e+05	9.312331e-01
1	TIGRP2P16643_rs9089258	17998067	0	A	G	0.172	-3.214718e-02	3.099812e-02	1.057559e+01	1.000000e+05	3.011596e-01
1	BICF2G630714331	18006152	0	A	G	0.385	-1.294131e-02	2.747743e-02	1.026405e+01	1.000000e+05	6.382520e-01
1	TIGRP2P16648_rs9203177	18015181	0	C	A	0.014	-1.368141e-01	1.096442e-01	1.086287e+01	1.000000e+05	2.138002e-01
1	TIGRP2P16661_rs8631863	18039988	0	A	G	0.213	1.552174e-03	2.990727e-02	1.006325e+01	1.000000e+05	9.586690e-01
1	BICF2G630714377	18050538	0	G	A	0.477	1.208367e-02	2.471940e-02	1.023434e+01	1.000000e+05	6.255823e-01
1	BICF2G630714387	18067220	0	C	A	0.385	-2.075816e-02	2.642736e-02	1.042333e+01	1.000000e+05	4.332529e-01
1	BICF2G630714411	18079007	0	A	C	0.043	3.811403e-02	6.302852e-02	1.030032e+01	1.000000e+05	5.461681e-01
1	BICF2G630714416	18085253	0	A	G	0.029	1.414192e-02	7.686118e-02	1.017292e+01	1.000000e+05	8.542357e-01
1	TIGRP2P16671_rs9202034	18095245	0	A	C	0.282	1.891035e-02	2.858534e-02	1.025437e+01	1.000000e+05	5.091512e-01
1	BICF2S23221565	18107386	0	A	G	0.351	-4.216813e-02	2.740842e-02	1.129526e+01	1.000000e+05	1.257616e-01
1	BICF2G630714480	18120975	0	G	A	0.261	3.142931e-02	2.963155e-02	1.066876e+01	1.000000e+05	2.903268e-01
1	BICF2S2333765	18131176	0	A	G	0.256	-5.194492e-02	2.897475e-02	1.171232e+01	1.000000e+05	7.476782e-02
1	BICF2G630714487	18142442	0	A	G	0.023	-1.505087e-02	7.960205e-02	1.000718e+01	1.000000e+05	8.502558e-01
1	BICF2G630714502	18154349	0	G	A	0.379	5.913992e-02	2.743788e-02	1.240346e+01	1.000000e+05	3.251977e-02
1	BICF2P802180	18164999	0	A	G	0.181	3.097449e-02	3.352069e-02	1.056834e+01	1.000000e+05	3.567595e-01
1	BICF2G630714515	18176849	0	A	G	0.193	6.973729e-02	3.127516e-02	1.256088e+01	1.000000e+05	2.705501e-02
1	BICF2G630714529	18196519	0	A	G	0.124	6.613538e-03	3.871301e-02	1.014010e+01	1.000000e+05	8.645543e-01
1	BICF2G630714538	18201249	0	A	G	0.273	-3.754213e-02	2.783081e-02	1.103047e+01	1.000000e+05	1.791291e-01
1	BICF2G630714543	18212723	0	G	A	0.310	-4.030038e-02	2.637162e-02	1.129005e+01	1.000000e+05	1.283066e-01
1	TIGRP2P16698_rs8970755	18230234	0	A	G	0.440	-1.438054e-02	2.356363e-02	1.024770e+01	1.000000e+05	5.424782e-01
1	BICF2G630714585	18233230	0	A	G	0.078	6.150710e-03	4.937895e-02	1.018368e+01	1.000000e+05	9.010163e-01
1	BICF2G630714599	18246942	0	A	G	0.471	4.284026e-03	2.463236e-02	1.006195e+01	1.000000e+05	8.621339e-01
1	BICF2G630714618	18257851	0	A	G	0.460	4.055488e-03	2.441694e-02	1.007075e+01	1.000000e+05	8.682787e-01
1	BICF2P822605	18268077	0	A	G	0.489	-1.152787e-02	2.464124e-02	1.021253e+01	1.000000e+05	6.404996e-01
1	BICF2S23540055	18278533	0	G	A	0.445	-5.012003e-03	2.543815e-02	1.009565e+01	1.000000e+05	8.440390e-01
1	BICF2P363532	18278666	0	G	A	0.445	-5.012003e-03	2.543815e-02	1.009565e+01	1.000000e+05	8.440390e-01
1	chr1_18279197	18279197	0	I	D	0.474	1.076713e-02	2.543819e-02	1.016398e+01	1.000000e+05	6.726298e-01
1	BICF2P363533	18279276	0	G	A	0.284	-1.092803e-02	2.929667e-02	1.015807e+01	1.000000e+05	7.095983e-01
1	BICF2P1341927	18301303	0	C	G	0.480	-2.951286e-04	2.578610e-02	1.009976e+01	1.000000e+05	9.908815e-01
1	BICF2P1341921	18302046	0	C	A	0.480	-2.951286e-04	2.578610e-02	1.009976e+01	1.000000e+05	9.908815e-01
1	BICF2G630714624	18322316	0	A	G	0.451	-3.277510e-02	2.422316e-02	1.099839e+01	1.000000e+05	1.778160e-01
1	BICF2G630714631	18330993	0	G	A	0.385	-3.006048e-02	2.608942e-02	1.074278e+01	1.000000e+05	2.508338e-01
1	BICF2G630714635	18337458	3	G	A	0.468	-3.171117e-02	2.539860e-02	1.087358e+01	1.000000e+05	2.135302e-01
1	BICF2P1153297	18337681	0	G	A	0.060	-4.103064e-02	5.413132e-02	1.043184e+01	1.000000e+05	4.494982e-01
1	chr1_18338112	18338112	2	C	A	0.055	-5.635751e-02	5.523435e-02	1.064946e+01	1.000000e+05	3.090029e-01
1	chr1_18338770	18338770	0	G	A	0.057	-5.872502e-02	5.509138e-02	1.071321e+01	1.000000e+05	2.879373e-01
1	BICF2S23754080	18351745	0	A	G	0.428	8.165406e-03	2.384303e-02	1.015535e+01	1.000000e+05	7.324190e-01
1	BICF2G630714647	18360583	0	A	C	0.382	-3.514153e-03	2.596253e-02	1.014057e+01	1.000000e+05	8.924896e-01
1	BICF2G630714657	18372431	0	A	G	0.187	-7.920944e-03	3.103661e-02	1.010027e+01	1.000000e+05	7.988636e-01
1	BICF2S23735739	18383320	0	A	G	0.388	5.441717e-03	2.367595e-02	1.010076e+01	1.000000e+05	8.184880e-01
1	BICF2S2303742	18394807	0	A	G	0.391	1.944337e-02	2.555839e-02	1.039756e+01	1.000000e+05	4.478521e-01
1	BICF2G630714678	18408043	0	C	A	0.434	-1.719986e-02	2.381272e-02	1.032046e+01	1.000000e+05	4.710928e-01
1	BICF2G630714699	18417394	3	G	A	0.281	-1.140331e-02	2.760204e-02	1.015241e+01	1.000000e+05	6.800238e-01
1	BICF2G630714715	18436498	0	A	C	0.284	8.539785e-04	2.990053e-02	1.012330e+01	1.000000e+05	9.772481e-01
1	BICF2G630714718	18440810	8	G	A	0.428	-7.625377e-03	2.938267e-02	1.021683e+01	1.000000e+05	7.955448e-01
1	BICF2S23256308	18453404	0	T	A	0.213	-4.272984e-02	3.207933e-02	1.101971e+01	1.000000e+05	1.846207e-01
1	BICF2S23148503	18464410	0	A	G	0.181	2.282333e-02	3.388577e-02	1.044308e+01	1.000000e+05	5.015097e-01
1	BICF2G630714751	18481237	0	T	A	0.477	-2.100059e-02	2.744763e-02	1.042719e+01	1.000000e+05	4.452517e-01
1	chr1_18487508	18487508	0	G	A	0.353	6.228247e-04	2.585670e-02	1.002753e+01	1.000000e+05	9.808107e-01
1	BICF2G630714759	18491257	0	G	A	0.434	1.959125e-02	2.573465e-02	1.034996e+01	1.000000e+05	4.475330e-01
1	BICF2G630714765	18498485	0	G	A	0.118	5.319206e-02	3.942094e-02	1.096361e+01	1.000000e+05	1.790028e-01
1	BICF2G630714786	18514470	0	G	A	0.411	1.498778e-02	2.378923e-02	1.031246e+01	1.000000e+05	5.295150e-01
1	BICF2G630714787	18524177	0	A	G	0.368	2.057322e-02	2.864679e-02	1.038734e+01	1.000000e+05	4.736279e-01
1	BICF2G630714800	18543235	1	A	C	0.162	6.422751e-02	3.325939e-02	1.191045e+01	1.000000e+05	5.511380e-02
1	BICF2G630714801	18544398	0	A	G	0.118	5.319206e-02	3.942094e-02	1.096361e+01	1.000000e+05	1.790028e-01
1	BICF2P626377	18559607	0	A	C	0.014	-5.717236e-02	1.236339e-01	1.031092e+01	1.000000e+05	6.443555e-01
1	TIGRP2P16741_rs8775542	18588383	0	A	C	0.132	-1.812205e-02	3.746802e-02	1.027096e+01	1.000000e+05	6.292373e-01
1	TIGRP2P16748_rs9167563	18593202	0	C	A	0.259	3.606622e-02	3.047120e-02	1.084894e+01	1.000000e+05	2.381981e-01
1	BICF2P518563	18603592	0	G	A	0.224	1.982847e-02	2.971692e-02	1.031391e+01	1.000000e+05	5.055097e-01
1	BICF2S22914470	18618404	0	A	G	0.299	7.162553e-03	2.761518e-02	1.023983e+01	1.000000e+05	7.956598e-01
1	BICF2P974068	18624247	0	A	G	0.135	-5.022917e-02	3.831184e-02	1.111727e+01	1.000000e+05	1.915847e-01
1	BICF2G630714841	18652876	0	A	G	0.112	1.463291e-01	4.117827e-02	1.626435e+01	1.000000e+05	4.907390e-04
1	BICF2P508940	18662684	0	A	G	0.193	-9.074867e-02	3.164991e-02	1.420796e+01	1.000000e+05	4.658265e-03
1	BICF2G630714876	18679747	0	A	G	0.328	-3.167479e-03	2.777913e-02	1.008761e+01	1.000000e+05	9.093520e-01
1	BICF2G630714883	18689187	0	A	G	0.161	-7.898255e-03	3.589851e-02	1.021349e+01	1.000000e+05	8.261194e-01
1	BICF2S23753581	18711288	0	G	A	0.149	-3.373435e-02	3.630006e-02	1.058163e+01	1.000000e+05	3.540259e-01
1	BICF2S23014337	18724532	0	A	G	0.236	-8.702548e-03	3.066777e-02	1.016468e+01	1.000000e+05	7.769291e-01
1	BICF2G630714898	18738968	0	A	G	0.365	3.935318e-02	2.439653e-02	1.136244e+01	1.000000e+05	1.085636e-01
1	BICF2G630714912	18753645	1	A	G	0.251	7.223064e-02	2.868112e-02	1.325795e+01	1.000000e+05	1.270166e-02
1	BICF2G630714954	18772717	0	G	A	0.216	-5.592582e-02	2.875578e-02	1.197941e+01	1.000000e+05	5.342329e-02
1	BICF2S2376916	18773975	1	A	C	0.387	1.946623e-02	2.497879e-02	1.035875e+01	1.000000e+05	4.368679e-01
1	BICF2P1238594	18788595	0	A	G	0.443	2.827033e-03	2.685403e-02	1.006841e+01	1.000000e+05	9.162810e-01
1	BICF2P34866	18799421	0	A	G	0.339	1.043798e-02	2.596150e-02	1.016089e+01	1.000000e+05	6.881420e-01
1	BICF2S23110908	18811386	0	A	G	0.221	1.599819e-02	3.014319e-02	1.023010e+01	1.000000e+05	5.962837e-01
1	BICF2P563895	18835955	0	A	G	0.230	4.181828e-02	2.975251e-02	1.108072e+01	1.000000e+05	1.616651e-01
1	chr1_18840136	18840136	2	G	A	0.378	-2.355898e-02	2.622282e-02	1.054842e+01	1.000000e+05	3.702202e-01
1	chr1_18855187	18855187	0	A	G	0.132	3.766235e-02	3.753549e-02	1.056853e+01	1.000000e+05	3.170873e-01
1	chr1_18865258	18865258	0	C	A	0.414	-1.276664e-02	2.643167e-02	1.026382e+01	1.000000e+05	6.297060e-01
1	chr1_18874923	18874923	0	C	A	0.414	-1.276664e-02	2.643167e-02	1.026382e+01	1.000000e+05	6.297060e-01
1	chr1_18891545	18891545	0	A	G	0.029	-1.521663e-01	7.455398e-02	1.227610e+01	1.000000e+05	4.277687e-02
1	chr1_18908939	18908939	0	A	G	0.161	-1.766712e-04	3.396659e-02	1.005673e+01	1.000000e+05	9.958560e-01
1	BICF2P1113084	18973503	1	G	A	0.364	4.310716e-02	2.441411e-02	1.163862e+01	1.000000e+05	7.922622e-02
1	BICF2G630714964	19002760	0	G	A	0.063	9.962692e-02	5.215444e-02	1.189352e+01	1.000000e+05	5.776762e-02
1	BICF2P208503	19015038	0	T	A	0.362	4.456555e-02	2.442546e-02	1.174612e+01	1.000000e+05	6.980366e-02
1	BICF2P1224492	19035158	0	A	C	0.270	-3.625424e-02	2.591678e-02	1.101553e+01	1.000000e+05	1.636521e-01
1	BICF2P737491	19041152	1	G	A	0.364	4.399140e-02	2.443069e-02	1.170092e+01	1.000000e+05	7.350830e-02
1	BICF2P597559	19069941	0	G	A	0.362	4.456555e-02	2.442546e-02	1.174612e+01	1.000000e+05	6.980366e-02
1	BICF2P409253	19088174	0	A	G	0.362	4.456555e-02	2.442546e-02	1.174612e+01	1.000000e+05	6.980366e-02
1	BICF2P897761	19109733	0	G	A	0.348	3.727698e-02	2.441688e-02	1.125238e+01	1.000000e+05	1.286752e-01
1	BICF2P540955	19122439	0	A	G	0.328	3.523651e-02	2.481217e-02	1.109423e+01	1.000000e+05	1.573798e-01
1	BICF2P1083621	19133517	1	G	A	0.327	3.493437e-02	2.477471e-02	1.107796e+01	1.000000e+05	1.603213e-01
1	BICF2P1427080	19145641	0	A	G	0.328	3.523651e-02	2.481217e-02	1.109423e+01	1.000000e+05	1.573798e-01
1	BICF2P507242	19153101	0	G	C	0.328	3.523651e-02	2.481217e-02	1.109423e+01	1.000000e+05	1.573798e-01
1	BICF2S22954521	19165031	0	A	G	0.414	9.161991e-03	2.494435e-02	1.011241e+01	1.000000e+05	7.138488e-01
1	BICF2P1197165	19176612	0	G	A	0.124	-2.122197e-02	3.861031e-02	1.019822e+01	1.000000e+05	5.832758e-01
1	TIGRP2P16796_rs8980048	19191686	0	A	G	0.124	-2.122197e-02	3.861031e-02	1.019822e+01	1.000000e+05	5.832758e-01
1	BICF2S231429	19209043	0	A	G	0.101	2.353727e-02	4.264807e-02	1.020194e+01	1.000000e+05	5.817365e-01
1	TIGRP2P16807_rs9052122	19219616	1	A	T	0.121	-2.202485e-02	3.859801e-02	1.020180e+01	1.000000e+05	5.690010e-01
1	TIGRP2P16815_rs9100025	19229815	0	A	T	0.037	-7.036891e-03	6.693501e-02	1.004891e+01	1.000000e+05	9.163950e-01
1	BICF2P62879	19231810	0	G	A	0.198	-6.556341e-03	3.103589e-02	1.008066e+01	1.000000e+05	8.329421e-01
1	BICF2G630714968	19231838	0	A	G	0.063	1.184789e-01	5.473202e-02	1.240144e+01	1.000000e+05	3.178826e-02
1	BICF2P1225994	19238089	0	A	G	0.172	3.589251e-02	3.379263e-02	1.061009e+01	1.000000e+05	2.896610e-01
1	BICF2P438420	19247015	0	A	G	0.095	5.272002e-02	4.700329e-02	1.071968e+01	1.000000e+05	2.635858e-01
1	BICF2S23518964	19260476	0	G	A	0.259	-4.996891e-02	2.825480e-02	1.161631e+01	1.000000e+05	7.874824e-02
1	BICF2S2413105	19361613	0	G	A	0.138	1.031892e-02	3.674982e-02	1.011754e+01	1.000000e+05	7.792103e-01
1	BICF2P86167	19371454	0	A	G	0.500	-8.270893e-03	2.408323e-02	1.008670e+01	1.000000e+05	7.316947e-01
1	BICF2S23451625	19385401	0	G	A	0.106	1.866422e-02	4.021355e-02	1.014870e+01	1.000000e+05	6.431431e-01
1	TIGRP2P16848_rs8955685	19399416	0	C	A	0.351	-7.623930e-03	2.630194e-02	1.011402e+01	1.000000e+05	7.722711e-01
1	BICF2P753865	19406222	0	A	G	0.158	1.683969e-04	3.193893e-02	1.005073e+01	1.000000e+05	9.957993e-01
1	BICF2G630714985	19418649	0	A	G	0.477	-2.314066e-02	2.363577e-02	1.053007e+01	1.000000e+05	3.289291e-01
1	BICF2G630715002	19430743	0	G	A	0.376	-6.274325e-03	2.546636e-02	1.010465e+01	1.000000e+05	8.056842e-01
1	BICF2G630715025	19444356	3	A	G	0.251	4.267111e-02	2.935063e-02	1.113225e+01	1.000000e+05	1.478129e-01
1	BICF2P1167150	19458982	0	G	A	0.305	3.240111e-02	2.678989e-02	1.082851e+01	1.000000e+05	2.281487e-01
1	BICF2P284095	19474422	0	A	G	0.138	5.069689e-02	3.894024e-02	1.100690e+01	1.000000e+05	1.946863e-01
1	BICF2G630715032	19492481	0	A	G	0.218	-3.868637e-03	3.115740e-02	1.014367e+01	1.000000e+05	9.013302e-01
1	BICF2G630715037	19503280	0	G	A	0.325	2.829344e-03	2.502135e-02	1.003525e+01	1.000000e+05	9.101012e-01
1	BICF2S2291054	19515473	0	A	G	0.187	-6.139616e-03	3.023764e-02	1.006218e+01	1.000000e+05	8.393395e-01
1	BICF2P1057541	19528106	0	G	A	0.494	1.972454e-02	2.500879e-02	1.041985e+01	1.000000e+05	4.313706e-01
1	BICF2S23453175	19534046	0	A	G	0.497	-7.962183e-03	2.467470e-02	1.010951e+01	1.000000e+05	7.473249e-01
1	BICF2P1284504	19545293	2	A	G	0.105	8.895858e-02	4.343758e-02	1.224945e+01	1.000000e+05	4.208383e-02
1	BICF2G630715088	19568314	0	A	G	0.457	1.342664e-02	2.593448e-02	1.022324e+01	1.000000e+05	6.053232e-01
1	BICF2G630715114	19585555	0	A	G	0.167	2.351465e-02	3.320088e-02	1.029296e+01	1.000000e+05	4.797464e-01
1	BICF2G630715122	19594047	0	A	C	0.164	2.127411e-02	3.299700e-02	1.024019e+01	1.000000e+05	5.199620e-01
1	BICF2P612910	19602289	0	A	G	0.164	2.127411e-02	3.299700e-02	1.024019e+01	1.000000e+05	5.199620e-01
1	BICF2S23024405	19615058	0	G	A	0.167	1.617555e-02	3.541027e-02	1.023050e+01	1.000000e+05	6.483883e-01
1	BICF2G630715150	19626625	0	G	A	0.230	4.228963e-02	3.048563e-02	1.106449e+01	1.000000e+05	1.671759e-01
1	BICF2G630715169	19636509	0	A	G	0.284	2.389444e-02	2.968520e-02	1.042653e+01	1.000000e+05	4.219726e-01
1	BICF2P348329	19641020	0	A	C	0.394	2.076525e-02	2.565859e-02	1.040333e+01	1.000000e+05	4.194662e-01
1	BICF2G630715179	19652084	0	A	G	0.201	3.204317e-02	3.255434e-02	1.057600e+01	1.000000e+05	3.263516e-01
1	BICF2G630715194	19667530	0	G	A	0.241	3.320459e-03	3.137118e-02	1.013813e+01	1.000000e+05	9.158293e-01
1	BICF2G630715208	19670479	0	A	G	0.471	2.573307e-02	2.548319e-02	1.061389e+01	1.000000e+05	3.140068e-01
1	TIGRP2P16901_rs8842380	19685669	0	G	A	0.486	1.839376e-02	2.454316e-02	1.035460e+01	1.000000e+05	4.546125e-01
1	BICF2P788591	19709660	0	A	C	0.491	2.133954e-02	2.473952e-02	1.047505e+01	1.000000e+05	3.895756e-01
1	BICF2P287600	19719094	0	G	A	0.359	7.364898e-03	2.671712e-02	1.011796e+01	1.000000e+05	7.831385e-01
1	BICF2P278076	19739556	0	A	C	0.362	8.423242e-03	2.671936e-02	1.012707e+01	1.000000e+05	7.529550e-01
1	TIGRP2P16921_rs9138076	19742741	0	G	A	0.279	3.980974e-03	2.896347e-02	1.010233e+01	1.000000e+05	8.908374e-01
1	BICF2S23526960	19757907	3	A	G	0.447	1.507116e-02	2.649314e-02	1.031818e+01	1.000000e+05	5.701863e-01
1	BICF2P10724	19763752	0	A	G	0.374	1.883542e-03	2.656739e-02	1.012180e+01	1.000000e+05	9.435623e-01
1	BICF2G630715220	19776432	0	C	A	0.239	5.124255e-03	2.673625e-02	1.007502e+01	1.000000e+05	8.482350e-01
1	BICF2P130613	19808623	0	A	C	0.092	-2.326771e-02	4.362960e-02	1.024929e+01	1.000000e+05	5.945136e-01
1	TIGRP2P16932_rs8832082	19857021	0	G	A	0.411	1.502300e-02	2.577262e-02	1.031597e+01	1.000000e+05	5.607204e-01
1	BICF2G630715241	19870526	0	A	G	0.066	-3.219978e-02	5.061237e-02	1.026810e+01	1.000000e+05	5.254893e-01
1	BICF2G630715255	19883562	0	A	G	0.431	-2.366109e-02	2.486710e-02	1.053894e+01	1.000000e+05	3.426850e-01
1	TIGRP2P16934_rs8969178	19891923	0	A	C	0.101	2.082909e-03	4.263600e-02	1.008212e+01	1.000000e+05	9.610929e-01
1	BICF2P1246032	19916674	0	A	G	0.368	2.340954e-02	2.874307e-02	1.053633e+01	1.000000e+05	4.165184e-01
1	BICF2G630715283	19932466	0	A	G	0.172	-2.666556e-02	3.647891e-02	1.041009e+01	1.000000e+05	4.657826e-01
1	BICF2G630715288	19934494	0	A	G	0.164	-2.199597e-02	3.734598e-02	1.030836e+01	1.000000e+05	5.566486e-01
1	BICF2P355578	19936943	0	A	G	0.172	-5.291627e-02	3.434136e-02	1.128718e+01	1.000000e+05	1.251812e-01
1	BICF2S22962111	19968487	0	A	G	0.158	-3.194461e-02	3.440011e-02	1.051878e+01	1.000000e+05	3.543877e-01
1	BICF2S23516429	19972335	0	A	G	0.158	-3.194461e-02	3.440011e-02	1.051878e+01	1.000000e+05	3.543877e-01
1	BICF2P872985	19999160	0	C	A	0.405	1.676924e-02	2.381634e-02	1.029089e+01	1.000000e+05	4.823187e-01
1	BICF2S22962263	20015759	0	G	A	0.247	-2.151893e-02	2.975362e-02	1.038640e+01	1.000000e+05	4.705165e-01
1	BICF2P1398938	20032821	0	A	G	0.339	1.558339e-02	2.724347e-02	1.025605e+01	1.000000e+05	5.680657e-01
1	BICF2P802066	20040189	0	A	G	0.391	6.760480e-03	2.443534e-02	1.007874e+01	1.000000e+05	7.823671e-01
1	BICF2P986779	20054348	0	A	G	0.471	-1.678297e-03	2.326666e-02	1.005528e+01	1.000000e+05	9.425797e-01
1	BICF2P1463282	20068199	0	G	A	0.282	-1.549453e-02	2.992076e-02	1.031278e+01	1.000000e+05	6.052270e-01
1	BICF2G630715296	20077410	0	A	C	0.411	-4.286912e-02	2.674964e-02	1.145440e+01	1.000000e+05	1.108566e-01
1	BICF2G630715316	20088635	0	G	A	0.167	-5.527644e-02	3.737728e-02	1.132860e+01	1.000000e+05	1.410019e-01
1	TIGRP2P16955_rs8609970	20101318	0	A	G	0.204	-2.211497e-04	3.327098e-02	1.014810e+01	1.000000e+05	9.947043e-01
1	BICF2G630715335	20105332	0	A	G	0.195	-3.909510e-02	3.441067e-02	1.080632e+01	1.000000e+05	2.574813e-01
1	BICF2G630715342	20110472	0	A	G	0.195	-3.909510e-02	3.441067e-02	1.080632e+01	1.000000e+05	2.574813e-01
1	TIGRP2P16957_rs8951988	20124514	0	A	G	0.052	3.510725e-02	6.372915e-02	1.040441e+01	1.000000e+05	5.824294e-01
1	BICF2P1321333	20135704	0	G	A	0.115	-3.115223e-02	4.164791e-02	1.038102e+01	1.000000e+05	4.554876e-01
1	BICF2G630715354	20161099	0	A	G	0.259	-5.965713e-02	3.047088e-02	1.215482e+01	1.000000e+05	5.186657e-02
1	BICF2G630715359	20167563	0	A	G	0.112	-2.258844e-02	4.232502e-02	1.037951e+01	1.000000e+05	5.942449e-01
1	BICF2G630715374	20187696	0	A	G	0.345	-1.511971e-02	2.795392e-02	1.022042e+01	1.000000e+05	5.892902e-01
1	BICF2P1239941	20202305	0	A	G	0.296	-4.401549e-02	2.742275e-02	1.135892e+01	1.000000e+05	1.103125e-01
1	BICF2P967900	20219208	0	G	A	0.276	-1.790295e-02	2.886872e-02	1.026924e+01	1.000000e+05	5.359794e-01
1	BICF2S23248133	20228210	1	G	A	0.168	1.212702e-02	3.373991e-02	1.012096e+01	1.000000e+05	7.197169e-01
1	BICF2G630715379	20247782	0	C	A	0.443	7.250271e-03	2.625404e-02	1.016141e+01	1.000000e+05	7.827580e-01
1	TIGRP2P16961_rs9025176	20259753	0	G	A	0.388	-6.024707e-03	2.728972e-02	1.017834e+01	1.000000e+05	8.255347e-01
1	BICF2G630715394	20282115	0	A	G	0.017	4.580599e-02	9.692260e-02	1.016048e+01	1.000000e+05	6.370950e-01
1	BICF2G630715397	20292792	0	A	G	0.422	1.269989e-02	2.577008e-02	1.021050e+01	1.000000e+05	6.227715e-01
1	BICF2G630715407	20304931	0	A	T	0.026	8.661192e-02	8.086759e-02	1.063583e+01	1.000000e+05	2.856548e-01
1	BICF2P697771	20336471	0	A	G	0.325	8.074988e-03	2.770003e-02	1.017325e+01	1.000000e+05	7.710084e-01
1	TIGRP2P16971_rs9175448	20341163	0	A	C	0.466	1.034812e-02	2.522243e-02	1.019657e+01	1.000000e+05	6.821152e-01
1	BICF2P1059685	20360804	0	G	A	0.319	-2.717906e-02	2.640170e-02	1.055404e+01	1.000000e+05	3.047167e-01
1	BICF2P1187622	20366768	0	A	G	0.305	-1.117589e-03	2.641134e-02	1.012844e+01	1.000000e+05	9.662969e-01
1	BICF2P457349	20382519	0	A	G	0.477	4.099911e-02	2.373382e-02	1.154134e+01	1.000000e+05	8.588093e-02
1	TIGRP2P16976_rs9075007	20387883	0	G	A	0.457	-2.958082e-02	2.413560e-02	1.076882e+01	1.000000e+05	2.220212e-01
1	BICF2P727704	20425939	0	G	A	0.083	3.467773e-02	4.439795e-02	1.036451e+01	1.000000e+05	4.358374e-01
1	TIGRP2P16985_rs8552105	20450940	0	A	G	0.172	8.003957e-03	3.099068e-02	1.013723e+01	1.000000e+05	7.965075e-01
1	TIGRP2P16987_rs8696649	20458059	0	A	G	0.046	-7.706896e-02	6.008403e-02	1.097488e+01	1.000000e+05	2.013279e-01
1	BICF2P701461	20479325	0	A	G	0.351	-1.848357e-03	2.588913e-02	1.009364e+01	1.000000e+05	9.431663e-01
1	BICF2S2295750	20513461	0	G	A	0.422	-6.336375e-03	2.497883e-02	1.011164e+01	1.000000e+05	8.000536e-01
1	BICF2S22925209	20523711	0	A	G	0.480	1.510235e-02	2.459518e-02	1.021927e+01	1.000000e+05	5.400023e-01
1	BICF2P2581	20549601	0	A	G	0.328	7.454418e-03	2.548351e-02	1.008832e+01	1.000000e+05	7.702422e-01
1	BICF2P1167162	20574858	0	A	G	0.325	1.538307e-02	2.625508e-02	1.022491e+01	1.000000e+05	5.587051e-01
1	TIGRP2P17000_rs9054278	20590614	1	G	A	0.428	2.757984e-02	2.537302e-02	1.071118e+01	1.000000e+05	2.785688e-01
1	BICF2S2451719	20592090	0	A	G	0.428	2.778801e-02	2.537801e-02	1.072019e+01	1.000000e+05	2.750633e-01
1	BICF2P895704	20625819	0	G	A	0.474	-2.460206e-02	2.503637e-02	1.063480e+01	1.000000e+05	3.271585e-01
1	BICF2P676479	20638142	0	A	G	0.454	-2.583451e-02	2.545805e-02	1.065458e+01	1.000000e+05	3.116326e-01
1	chr1_20656277	20656277	0	A	G	0.477	2.047347e-02	2.539606e-02	1.048678e+01	1.000000e+05	4.212596e-01
1	BICF2P962056	20659006	0	A	G	0.477	2.047347e-02	2.539606e-02	1.048678e+01	1.000000e+05	4.212596e-01
1	BICF2P266321	20679215	0	A	G	0.445	-1.968029e-02	2.539794e-02	1.043928e+01	1.000000e+05	4.394761e-01
1	BICF2P571844	20687372	0	A	G	0.422	-6.252704e-03	2.671064e-02	1.019497e+01	1.000000e+05	8.151932e-01
1	BICF2P571843	20687937	0	A	G	0.425	-1.028843e-02	2.671627e-02	1.023858e+01	1.000000e+05	7.006392e-01
1	BICF2P77912	20695934	0	A	G	0.397	9.067354e-03	2.618387e-02	1.019599e+01	1.000000e+05	7.295440e-01
1	BICF2S2307217	20718841	0	C	A	0.201	-2.695839e-03	3.158299e-02	1.009809e+01	1.000000e+05	9.320766e-01
1	BICF2P1146952	20735772	0	A	G	0.158	-5.371378e-02	3.571413e-02	1.121180e+01	1.000000e+05	1.344173e-01
1	BICF2S23341996	20751208	0	A	G	0.178	4.181619e-02	3.324398e-02	1.090377e+01	1.000000e+05	2.101483e-01
1	BICF2S23351495	20781808	0	A	G	0.216	3.030037e-02	3.034859e-02	1.059326e+01	1.000000e+05	3.194826e-01
1	BICF2P996479	20824994	0	A	C	0.276	2.571909e-02	2.879821e-02	1.052861e+01	1.000000e+05	3.730625e-01
1	BICF2S23635196	20851127	0	G	C	0.181	4.473251e-02	3.286505e-02	1.104694e+01	1.000000e+05	1.752638e-01
1	BICF2P1013979	20855810	6	C	A	0.155	-1.985431e-02	3.646171e-02	1.027584e+01	1.000000e+05	5.867856e-01
1	BICF2P1127851	20868404	0	G	A	0.287	-4.980985e-04	2.865943e-02	1.007963e+01	1.000000e+05	9.861537e-01
1	BICF2P1336125	20947142	0	A	G	0.167	-2.106075e-02	3.599183e-02	1.031393e+01	1.000000e+05	5.592113e-01
1	G14f79S67	20987464	0	A	G	0.029	3.539967e-02	7.738793e-02	1.017168e+01	1.000000e+05	6.479383e-01
1	BICF2S24412875	21002632	0	A	G	0.029	3.539967e-02	7.738793e-02	1.017168e+01	1.000000e+05	6.479383e-01
1	BICF2S2394642	21023551	0	G	A	0.040	8.044719e-02	6.549508e-02	1.081097e+01	1.000000e+05	2.210148e-01
1	BICF2S23332523	21059755	0	A	G	0.043	5.384633e-02	6.668320e-02	1.043218e+01	1.000000e+05	4.204969e-01
1	BICF2S2333879	21069228	0	G	A	0.023	5.501503e-02	8.540714e-02	1.026802e+01	1.000000e+05	5.203361e-01
1	BICF2S23332886	21081326	4	A	G	0.044	6.148859e-02	6.668944e-02	1.053034e+01	1.000000e+05	3.578128e-01
1	BICF2S2419977	21088910	0	G	A	0.043	5.384633e-02	6.668320e-02	1.043218e+01	1.000000e+05	4.204969e-01
1	BICF2P929289	21099824	0	A	G	0.190	-2.433685e-02	3.413630e-02	1.038493e+01	1.000000e+05	4.768542e-01
1	chr1_21120626	21120626	0	A	C	0.049	6.487436e-02	5.761726e-02	1.071152e+01	1.000000e+05	2.617538e-01
1	BICF2S23327741	21141240	0	A	G	0.072	7.212519e-02	5.670295e-02	1.102022e+01	1.000000e+05	2.050962e-01
1	BICF2P1410756	21186536	0	A	G	0.149	5.828786e-03	3.891238e-02	1.016587e+01	1.000000e+05	8.811038e-01
1	chr1_21190542	21190542	0	G	A	0.060	4.430519e-02	5.812910e-02	1.045968e+01	1.000000e+05	4.469929e-01
1	chr1_21200407	21200407	0	G	A	0.017	6.793152e-02	1.055761e-01	1.034171e+01	1.000000e+05	5.207977e-01
1	BICF2P130851	21222091	0	A	G	0.057	6.556668e-02	5.815302e-02	1.078635e+01	1.000000e+05	2.611077e-01
1	chr1_21283328	21283328	0	G	A	0.069	-1.628994e-02	4.945913e-02	1.011262e+01	1.000000e+05	7.422830e-01
1	chr1_21290413	21290413	0	G	A	0.052	-6.687493e-02	6.515102e-02	1.080225e+01	1.000000e+05	3.061161e-01
1	BICF2P1013714	21303540	1	A	C	0.387	-1.903515e-02	2.540562e-02	1.041644e+01	1.000000e+05	4.547303e-01
1	BICF2P336625	21305612	0	A	G	0.448	-1.404623e-02	2.573298e-02	1.024414e+01	1.000000e+05	5.858793e-01
1	BICF2P914703	21326275	0	A	G	0.445	-1.551988e-02	2.666002e-02	1.029331e+01	1.000000e+05	5.612342e-01
1	BICF2P914697	21328310	0	G	A	0.273	-8.052705e-03	3.040230e-02	1.023133e+01	1.000000e+05	7.914255e-01
1	BICF2P64506	21339611	0	A	G	0.382	-1.308143e-02	2.748686e-02	1.023498e+01	1.000000e+05	6.347382e-01
1	BICF2P663230	21357214	0	A	G	0.477	-2.493809e-02	2.486845e-02	1.058352e+01	1.000000e+05	3.173660e-01
1	TIGRP2P17044_rs8716029	21363606	0	A	G	0.023	-6.655051e-02	8.236124e-02	1.046739e+01	1.000000e+05	4.201884e-01
1	TIGRP2P17048_rs8850414	21376067	0	G	C	0.267	1.089176e-02	2.987564e-02	1.022053e+01	1.000000e+05	7.158804e-01
1	BICF2P1003867	21393173	0	A	G	0.491	-4.150421e-03	2.588299e-02	1.010653e+01	1.000000e+05	8.727910e-01
1	TIGRP2P17059_rs8886848	21404855	0	G	A	0.210	3.537567e-03	3.263624e-02	1.010331e+01	1.000000e+05	9.138096e-01
1	BICF2P21190	21426179	0	A	C	0.132	2.246073e-02	3.951509e-02	1.027742e+01	1.000000e+05	5.704987e-01
1	BICF2P794751	21433114	0	G	A	0.020	-3.848440e-02	9.092571e-02	1.014849e+01	1.000000e+05	6.726409e-01
1	BICF2S2342471	21442964	0	G	A	0.161	-1.251412e-02	3.642354e-02	1.016461e+01	1.000000e+05	7.315876e-01
1	BICF2P222001	21457490	0	A	C	0.152	-1.210822e-02	3.820601e-02	1.016840e+01	1.000000e+05	7.516893e-01
1	BICF2P572030	21482426	0	G	A	0.092	5.915105e-02	4.863895e-02	1.088916e+01	1.000000e+05	2.256036e-01
1	BICF2P863862	21545361	0	A	G	0.422	2.286014e-02	2.512974e-02	1.052158e+01	1.000000e+05	3.642618e-01
1	BICF2P793381	21574051	0	A	G	0.029	-1.141713e-02	8.044310e-02	1.011536e+01	1.000000e+05	8.873029e-01
1	BICF2S23241120	21612216	0	G	A	0.055	-9.145045e-02	5.485944e-02	1.150758e+01	1.000000e+05	9.733514e-02
1	BICF2S23720055	21640035	0	A	G	0.043	3.201784e-02	6.529508e-02	1.020469e+01	1.000000e+05	6.245068e-01
1	chr1_21656194	21656194	0	G	A	0.066	-3.333015e-02	4.802829e-02	1.029782e+01	1.000000e+05	4.886378e-01
1	chr1_21660787	21660787	0	G	A	0.043	-2.198054e-02	5.928540e-02	1.012450e+01	1.000000e+05	7.112740e-01
1	chr1_21704978	21704978	7	G	A	0.096	-8.598197e-02	4.732315e-02	1.176117e+01	1.000000e+05	7.097135e-02
1	chr1_21706948	21706948	0	G	A	0.078	-1.116152e-01	5.459594e-02	1.227835e+01	1.000000e+05	4.243965e-02
1	BICF2P373354	21720247	0	C	A	0.075	3.210424e-03	5.111653e-02	1.016333e+01	1.000000e+05	9.499939e-01
1	BICF2P757392	21739547	0	A	G	0.445	1.779616e-03	2.761011e-02	1.023325e+01	1.000000e+05	9.486826e-01
1	BICF2P1430501	21743886	0	A	G	0.089	1.351221e-02	4.674019e-02	1.017441e+01	1.000000e+05	7.728592e-01
1	BICF2P321041	21759367	0	G	A	0.092	-5.573208e-02	4.790907e-02	1.087784e+01	1.000000e+05	2.463236e-01
1	BICF2P1409861	21768258	0	G	A	0.075	3.210424e-03	5.111653e-02	1.016333e+01	1.000000e+05	9.499939e-01
1	BICF2P550254	21779972	0	A	G	0.365	-1.365227e-02	2.793057e-02	1.027471e+01	1.000000e+05	6.256109e-01
1	BICF2S23426242	21796081	0	G	A	0.437	-1.309233e-02	2.657075e-02	1.026528e+01	1.000000e+05	6.228285e-01
1	BICF2S23330661	21810391	0	A	C	0.399	-2.885374e-02	2.589279e-02	1.076448e+01	1.000000e+05	2.666819e-01
1	BICF2P419907	21830087	0	A	G	0.014	2.030455e-01	1.022940e-01	1.197303e+01	1.000000e+05	4.874324e-02
1	TIGRP2P17125_rs8941216	21841917	0	G	A	0.287	-2.335314e-02	2.889024e-02	1.049404e+01	1.000000e+05	4.200114e-01
1	BICF2P812791	21855124	0	G	A	0.422	1.713405e-02	2.618624e-02	1.039270e+01	1.000000e+05	5.137828e-01
1	BICF2P812795	21856668	0	G	A	0.422	1.713405e-02	2.618624e-02	1.039270e+01	1.000000e+05	5.137828e-01
1	BICF2P317022	21875503	0	G	A	0.063	-1.097363e-01	5.805596e-02	1.191369e+01	1.000000e+05	6.041563e-02
1	BICF2P789154	21888516	0	A	G	0.083	-4.944663e-03	5.111255e-02	1.016696e+01	1.000000e+05	9.230449e-01
1	BICF2P678656	21895847	0	A	G	0.069	-1.113829e-01	5.725795e-02	1.204080e+01	1.000000e+05	5.337130e-02
1	BICF2S22939627	21911233	0	G	A	0.201	-3.684134e-02	3.239186e-02	1.073325e+01	1.000000e+05	2.569680e-01
1	BICF2P556351	21930339	0	G	A	0.089	2.568835e-02	4.524396e-02	1.026182e+01	1.000000e+05	5.709287e-01
1	BICF2P556348	21930858	0	A	G	0.106	1.279065e-02	4.003152e-02	1.014422e+01	1.000000e+05	7.497242e-01
1	BICF2P560946	21951080	0	C	A	0.089	2.568835e-02	4.524396e-02	1.026182e+01	1.000000e+05	5.709287e-01
1	BICF2S23444701	21968494	0	A	G	0.089	2.568835e-02	4.524396e-02	1.026182e+01	1.000000e+05	5.709287e-01
1	BICF2P270859	21974369	0	G	A	0.103	9.490984e-03	4.009783e-02	1.011484e+01	1.000000e+05	8.131745e-01
1	BICF2P892261	21983254	0	A	G	0.098	2.243257e-02	4.434676e-02	1.023932e+01	1.000000e+05	6.136134e-01
1	BICF2P945211	22003486	0	G	A	0.083	-1.397259e-02	4.453840e-02	1.007406e+01	1.000000e+05	7.541137e-01
1	BICF2P585237	22006916	0	A	G	0.072	1.158268e-02	4.900934e-02	1.009262e+01	1.000000e+05	8.134530e-01
1	BICF2S22930824	22018645	0	A	G	0.083	-3.849256e-02	4.444316e-02	1.039887e+01	1.000000e+05	3.876377e-01
1	BICF2P570525	22046002	0	A	G	0.129	-7.110798e-03	4.126499e-02	1.016733e+01	1.000000e+05	8.633883e-01
1	BICF2S2394301	22046657	0	G	A	0.152	-3.378951e-02	3.494383e-02	1.052041e+01	1.000000e+05	3.349186e-01
1	BICF2S23634186	22051495	0	A	G	0.149	-2.161384e-02	3.464589e-02	1.023396e+01	1.000000e+05	5.335525e-01
1	BICF2S23251261	22062401	0	A	G	0.078	-3.853970e-02	4.586384e-02	1.042044e+01	1.000000e+05	4.019029e-01
1	TIGRP2P17171_rs8722368	22091645	0	G	A	0.267	1.798333e-02	2.931801e-02	1.032389e+01	1.000000e+05	5.404297e-01
1	BICF2P807085	22099323	0	A	C	0.253	3.432525e-02	2.965961e-02	1.081876e+01	1.000000e+05	2.487521e-01
1	BICF2P504694	22115291	4	C	G	0.235	-2.836381e-02	3.157057e-02	1.055068e+01	1.000000e+05	3.702145e-01
1	TIGRP2P17186_rs8996050	22119320	0	A	G	0.230	-2.725705e-02	3.097157e-02	1.052166e+01	1.000000e+05	3.800512e-01
1	BICF2P1155251	22132707	0	A	G	0.359	6.385565e-03	2.850339e-02	1.025963e+01	1.000000e+05	8.230012e-01
1	BICF2P1036256	22180137	0	C	A	0.135	2.394291e-02	3.311369e-02	1.027607e+01	1.000000e+05	4.706301e-01
1	TIGRP2P17199_rs8966927	22189988	1	A	T	0.147	2.754384e-02	3.253042e-02	1.037319e+01	1.000000e+05	3.983331e-01
1	BICF2P1306592	22222394	0	A	T	0.032	5.915071e-02	6.553914e-02	1.051760e+01	1.000000e+05	3.680402e-01
1	BICF2P1333923	22235845	0	G	A	0.040	3.107406e-02	6.047519e-02	1.018068e+01	1.000000e+05	6.080292e-01
1	BICF2S23611572	22249905	0	C	A	0.075	-3.627847e-02	4.597275e-02	1.036789e+01	1.000000e+05	4.311225e-01
1	BICF2S23147386	22261510	0	A	G	0.190	3.407099e-03	3.155128e-02	1.009194e+01	1.000000e+05	9.141326e-01
1	BICF2S23147383	22261632	0	A	G	0.190	3.407099e-03	3.155128e-02	1.009194e+01	1.000000e+05	9.141326e-01
1	BICF2P1076144	22269586	6	C	A	0.375	-1.683912e-02	2.656150e-02	1.027764e+01	1.000000e+05	5.269443e-01
1	BICF2P988426	22280404	0	A	T	0.175	-7.977398e-03	3.338195e-02	1.008486e+01	1.000000e+05	8.114107e-01
1	BICF2P864879	22296505	0	A	C	0.135	-4.940346e-02	3.960719e-02	1.094946e+01	1.000000e+05	2.139702e-01
1	BICF2P227551	22322240	0	A	G	0.178	-1.923058e-02	3.410608e-02	1.027883e+01	1.000000e+05	5.735933e-01
1	BICF2P748505	22333250	0	G	A	0.290	-1.184223e-02	2.877499e-02	1.022137e+01	1.000000e+05	6.811847e-01
1	BICF2P735889	22342955	0	A	C	0.253	-2.150305e-02	3.028004e-02	1.043482e+01	1.000000e+05	4.785794e-01
1	TIGRP2P17211_rs8916416	22349515	0	G	A	0.060	-9.825646e-02	5.184287e-02	1.184144e+01	1.000000e+05	5.973351e-02
1	BICF2S23123355	22362391	0	A	G	0.233	-1.721163e-02	3.295245e-02	1.033267e+01	1.000000e+05	6.021217e-01
1	BICF2S23333471	22385198	0	A	G	0.388	5.147611e-02	2.370577e-02	1.237412e+01	1.000000e+05	3.126620e-02
1	BICF2P431438	22399006	0	A	G	0.244	-1.897347e-02	3.063328e-02	1.033128e+01	1.000000e+05	5.364892e-01
1	BICF2P667035	22401970	0	A	G	0.158	-1.257150e-02	3.594293e-02	1.026631e+01	1.000000e+05	7.269446e-01
1	BICF2P1052320	22414085	0	A	G	0.057	2.899925e-02	5.940894e-02	1.029051e+01	1.000000e+05	6.260798e-01
1	BICF2P300236	22419943	0	G	A	0.353	6.207127e-03	2.812165e-02	1.019598e+01	1.000000e+05	8.255691e-01
1	BICF2P1282987	22424069	0	G	A	0.348	1.321726e-02	2.850750e-02	1.028632e+01	1.000000e+05	6.434909e-01
1	BICF2P980143	22428452	4	G	A	0.353	6.212384e-03	2.839877e-02	1.018944e+01	1.000000e+05	8.270999e-01
1	BICF2P1048615	22439720	0	A	G	0.287	7.513104e-03	2.964031e-02	1.019915e+01	1.000000e+05	8.002032e-01
1	BICF2P937362	22450312	0	C	A	0.328	-3.645229e-02	2.720000e-02	1.099688e+01	1.000000e+05	1.819617e-01
1	BICF2S22935701	22453484	0	A	G	0.055	-1.359886e-01	5.478788e-02	1.325150e+01	1.000000e+05	1.402098e-02
1	BICF2P576323	22459007	0	A	G	0.457	4.087989e-02	2.496930e-02	1.141054e+01	1.000000e+05	1.034157e-01
1	BICF2P633763	22463987	0	A	G	0.460	4.369044e-02	2.489723e-02	1.161133e+01	1.000000e+05	8.106870e-02
1	BICF2P162730	22469558	0	G	A	0.422	-6.027578e-02	2.403700e-02	1.317811e+01	1.000000e+05	1.308123e-02
1	BICF2P603100	22477978	0	A	G	0.204	1.064832e-02	3.181303e-02	1.019185e+01	1.000000e+05	7.382474e-01
1	BICF2P188992	22535450	0	G	A	0.282	-2.605198e-02	2.969435e-02	1.047406e+01	1.000000e+05	3.815268e-01
1	BICF2P947428	22550996	0	A	C	0.330	-3.993711e-02	2.871117e-02	1.110558e+01	1.000000e+05	1.660236e-01
1	BICF2S23422558	22567562	0	G	C	0.216	-1.732004e-02	3.122440e-02	1.027645e+01	1.000000e+05	5.798234e-01
1	BICF2P708339	22576847	0	A	G	0.394	-5.498225e-02	2.701690e-02	1.212339e+01	1.000000e+05	4.337513e-02
1	BICF2S2454320	22580584	0	A	G	0.233	-7.211954e-02	2.993433e-02	1.297048e+01	1.000000e+05	1.704042e-02
1	BICF2P1054180	22591074	6	G	A	0.241	-4.465076e-02	2.969956e-02	1.125437e+01	1.000000e+05	1.345659e-01
1	TIGRP2P17293_rs8572285	22602310	0	A	G	0.253	-1.534680e-02	2.808347e-02	1.024324e+01	1.000000e+05	5.854505e-01
1	BICF2P57650	22614424	0	A	C	0.230	-3.144791e-02	2.944685e-02	1.066889e+01	1.000000e+05	2.870374e-01
1	TIGRP2P17321_rs8841781	22626734	0	A	G	0.267	-2.395563e-02	2.935280e-02	1.050872e+01	1.000000e+05	4.155559e-01
1	BICF2P1047026	22640635	0	A	G	0.147	-4.444653e-03	3.497300e-02	1.017182e+01	1.000000e+05	8.990191e-01
1	BICF2S23548131	22650364	0	C	A	0.414	-3.600605e-02	2.512139e-02	1.114339e+01	1.000000e+05	1.535923e-01
1	TIGRP2P17336_rs8925170	22664957	0	G	A	0.371	-6.505864e-02	2.746305e-02	1.287305e+01	1.000000e+05	1.894771e-02
1	TIGRP2P17344_rs8865764	22675364	0	C	A	0.014	-5.822086e-02	8.951481e-02	1.026545e+01	1.000000e+05	5.162986e-01
1	TIGRP2P17362_rs9115889	22687621	0	G	C	0.043	-9.880002e-02	6.004905e-02	1.147893e+01	1.000000e+05	1.017297e-01
1	BICF2P336857	22687856	0	A	G	0.494	-4.154958e-02	2.550655e-02	1.143075e+01	1.000000e+05	1.051480e-01
1	BICF2P841789	22695450	0	G	A	0.422	-1.761352e-02	2.611757e-02	1.037339e+01	1.000000e+05	5.009664e-01
1	BICF2P115553	22715597	0	G	A	0.457	-4.389501e-02	2.613075e-02	1.159702e+01	1.000000e+05	9.480739e-02
1	TIGRP2P17376_rs8899111	22724505	0	G	A	0.437	-3.095762e-02	2.847880e-02	1.085580e+01	1.000000e+05	2.785397e-01
1	BICF2S2453431	22732375	0	A	G	0.026	-1.416110e-02	8.376165e-02	1.011039e+01	1.000000e+05	8.659447e-01
1	BICF2P1302500	22740877	0	G	A	0.158	-3.178741e-02	3.400463e-02	1.053273e+01	1.000000e+05	3.512038e-01
1	BICF2P321749	22778046	0	A	G	0.086	1.477254e-02	4.359242e-02	1.014280e+01	1.000000e+05	7.351146e-01
1	BICF2P914059	22787221	0	A	G	0.218	1.680976e-02	3.132727e-02	1.031511e+01	1.000000e+05	5.922474e-01
1	BICF2P618957	22800993	0	A	G	0.486	-1.135450e-02	2.552449e-02	1.026138e+01	1.000000e+05	6.569896e-01
1	BICF2S22924448	22810136	0	G	A	0.356	8.951603e-03	2.560400e-02	1.021086e+01	1.000000e+05	7.270536e-01
1	TIGRP2P17418_rs8860289	22823138	0	G	A	0.158	1.987744e-02	3.429665e-02	1.020991e+01	1.000000e+05	5.629604e-01
1	TIGRP2P17422_rs8791254	22832245	0	G	A	0.078	-1.887869e-02	4.784877e-02	1.010589e+01	1.000000e+05	6.936645e-01
1	BICF2S23158753	22857427	0	G	A	0.247	-1.058643e-04	2.836871e-02	1.010330e+01	1.000000e+05	9.970268e-01
1	BICF2S2307677	22866287	0	G	A	0.313	2.014038e-02	2.701229e-02	1.039106e+01	1.000000e+05	4.569264e-01
1	BICF2P1229239	22879445	0	A	G	0.264	-3.271641e-02	2.868269e-02	1.075178e+01	1.000000e+05	2.556086e-01
1	BICF2P660010	22894623	0	C	A	0.325	-1.329128e-03	2.613939e-02	1.014089e+01	1.000000e+05	9.595059e-01
1	BICF2P495736	22922850	0	A	C	0.244	-7.032493e-03	2.748299e-02	1.007716e+01	1.000000e+05	7.983452e-01
1	BICF2S2322928	22932586	0	A	C	0.256	-2.927004e-03	2.735255e-02	1.005904e+01	1.000000e+05	9.149055e-01
1	BICF2P613102	22959909	0	A	C	0.014	2.977263e-02	9.700929e-02	1.000828e+01	1.000000e+05	7.592869e-01
1	BICF2S23616573	22978436	0	A	G	0.307	-1.001342e-03	2.626907e-02	1.007573e+01	1.000000e+05	9.696373e-01
1	BICF2S23214892	22989459	0	A	G	0.121	-8.810452e-02	3.780581e-02	1.276021e+01	1.000000e+05	2.094295e-02
1	BICF2P568831	23011200	0	G	A	0.305	8.749261e-03	2.704044e-02	1.014579e+01	1.000000e+05	7.466626e-01
1	BICF2P435184	23017214	0	A	T	0.218	3.341127e-02	3.242788e-02	1.070812e+01	1.000000e+05	3.043038e-01
1	BICF2S2377633	23044893	0	G	A	0.460	-1.916246e-03	2.484148e-02	1.009819e+01	1.000000e+05	9.386027e-01
1	TIGRP2P17474_rs8805327	23060455	0	G	A	0.451	1.925390e-02	2.514418e-02	1.041426e+01	1.000000e+05	4.448808e-01
1	BICF2S23527626	23066248	0	A	C	0.451	2.213035e-02	2.539442e-02	1.051087e+01	1.000000e+05	3.847149e-01
1	BICF2P327379	23079472	0	G	A	0.474	3.184789e-02	2.396015e-02	1.096162e+01	1.000000e+05	1.855416e-01
1	BICF2P136634	23100380	0	G	A	0.112	9.326160e-03	3.726031e-02	1.014044e+01	1.000000e+05	8.026561e-01
1	BICF2S23238220	23108674	0	A	G	0.227	2.569415e-02	3.135520e-02	1.041830e+01	1.000000e+05	4.136613e-01
1	BICF2S23642345	23123610	0	G	A	0.261	-6.350092e-03	2.765331e-02	1.011679e+01	1.000000e+05	8.186504e-01
1	BICF2P1312108	23131454	0	A	G	0.489	3.505673e-02	2.433121e-02	1.113753e+01	1.000000e+05	1.514553e-01
1	BICF2P795809	23146910	0	A	G	0.098	5.504818e-02	3.885485e-02	1.106967e+01	1.000000e+05	1.583603e-01
1	BICF2P395048	23161548	0	T	A	0.330	1.894031e-02	2.681115e-02	1.035670e+01	1.000000e+05	4.808740e-01
1	BICF2P1387646	23183714	0	C	A	0.457	1.468815e-02	2.616616e-02	1.034911e+01	1.000000e+05	5.752955e-01
1	TIGRP2P17514_rs8550265	23183736	0	A	G	0.307	5.114265e-02	2.693724e-02	1.189418e+01	1.000000e+05	5.929345e-02
1	BICF2P305122	23189547	0	A	G	0.055	-4.068812e-03	5.340450e-02	9.991200e+00	1.000000e+05	9.393576e-01
1	BICF2P1470220	23204599	0	G	A	0.483	-1.362690e-02	2.697078e-02	1.023319e+01	1.000000e+05	6.140323e-01
1	BICF2P1389936	23211687	0	A	G	0.362	-1.117369e-02	2.752690e-02	1.016430e+01	1.000000e+05	6.853066e-01
1	BICF2P543716	23223054	0	A	G	0.451	2.377695e-02	2.543297e-02	1.055956e+01	1.000000e+05	3.511574e-01
1	BICF2P718002	23239095	0	A	C	0.451	2.377695e-02	2.543297e-02	1.055956e+01	1.000000e+05	3.511574e-01
1	BICF2P1446571	23246076	0	G	A	0.457	2.031865e-02	2.544449e-02	1.045370e+01	1.000000e+05	4.256537e-01
1	BICF2P94046	23258920	0	A	C	0.092	1.148049e-02	4.446683e-02	1.012675e+01	1.000000e+05	7.965759e-01
1	BICF2P291553	23270803	0	A	G	0.284	-3.382140e-02	2.789046e-02	1.084330e+01	1.000000e+05	2.269261e-01
1	BICF2P1342706	23285268	0	A	G	0.167	-4.818563e-02	3.442158e-02	1.115054e+01	1.000000e+05	1.633543e-01
1	BICF2P1342708	23285940	0	G	A	0.103	-3.079026e-02	4.137307e-02	1.036793e+01	1.000000e+05	4.577649e-01
1	BICF2P597923	23292256	0	G	A	0.310	2.295630e-02	2.699019e-02	1.045152e+01	1.000000e+05	3.962060e-01
1	TIGRP2P17586_rs9097220	23300383	0	A	C	0.463	2.279525e-02	2.518789e-02	1.052590e+01	1.000000e+05	3.667269e-01
1	TIGRP2P17593_rs8591336	23307505	0	A	G	0.379	-2.301631e-02	2.552249e-02	1.053535e+01	1.000000e+05	3.684215e-01
1	BICF2P1218551	23316876	0	A	G	0.026	4.463945e-02	8.642019e-02	1.026134e+01	1.000000e+05	6.061411e-01
1	chr1_23322720	23322720	0	G	A	0.247	-4.546925e-02	3.016724e-02	1.129978e+01	1.000000e+05	1.335838e-01
1	chr1_23337892	23337892	0	A	G	0.129	-7.505535e-04	3.911630e-02	1.007303e+01	1.000000e+05	9.847136e-01
1	chr1_23359471	23359471	0	A	C	0.029	-9.019674e-02	7.742672e-02	1.084303e+01	1.000000e+05	2.456602e-01
1	chr1_23362139	23362139	0	A	G	0.126	-1.817283e-02	3.883007e-02	1.019542e+01	1.000000e+05	6.403706e-01
1	chr1_23372932	23372932	0	G	A	0.356	-1.983107e-02	2.683221e-02	1.045046e+01	1.000000e+05	4.608678e-01
1	chr1_23377302	23377302	1	G	A	0.142	-4.779024e-03	3.671221e-02	1.004095e+01	1.000000e+05	8.965798e-01
1	chr1_23388583	23388583	0	A	G	0.385	-2.886235e-02	2.731033e-02	1.074947e+01	1.000000e+05	2.920718e-01
1	BICF2S23152929	23394565	0	A	G	0.032	-9.423241e-03	6.794456e-02	9.990641e+00	1.000000e+05	8.898573e-01
1	BICF2S22935806	23404515	0	A	T	0.198	-7.730764e-03	3.232344e-02	1.005291e+01	1.000000e+05	8.112593e-01
1	BICF2S23632260	23411109	0	A	G	0.198	-2.122065e-02	3.112834e-02	1.035958e+01	1.000000e+05	4.963362e-01
1	TIGRP2P17614_rs8918615	23422411	0	G	A	0.152	2.527261e-02	3.430432e-02	1.038757e+01	1.000000e+05	4.622976e-01
1	BICF2P512232	23435797	2	A	G	0.265	-2.133316e-02	3.064273e-02	1.041956e+01	1.000000e+05	4.872496e-01
1	BICF2S2375452	23446470	3	A	G	0.249	1.311599e-02	2.915525e-02	1.026600e+01	1.000000e+05	6.533727e-01
1	TIGRP2P17647_rs9121206	23468581	4	G	A	0.271	-3.711486e-02	2.773215e-02	1.095449e+01	1.000000e+05	1.825542e-01
1	BICF2S23634487	23494929	5	G	A	0.216	-4.641900e-02	3.274215e-02	1.118036e+01	1.000000e+05	1.580835e-01
1	BICF2S2293066	23498852	0	G	A	0.500	7.760758e-03	2.552260e-02	1.014293e+01	1.000000e+05	7.614391e-01
1	TIGRP2P17660_rs8986102	23514610	0	A	G	0.402	-2.743393e-02	2.513123e-02	1.066363e+01	1.000000e+05	2.765238e-01
1	BICF2P1101627	23522736	0	A	C	0.175	2.149091e-02	3.123785e-02	1.028454e+01	1.000000e+05	4.923942e-01
1	TIGRP2P17667_rs8855930	23531388	0	A	G	0.055	9.747225e-03	5.839698e-02	1.014750e+01	1.000000e+05	8.676344e-01
1	BICF2P878699	23531720	0	G	A	0.055	9.747225e-03	5.839698e-02	1.014750e+01	1.000000e+05	8.676344e-01
1	BICF2P513740	23535172	0	G	A	0.201	4.382644e-03	3.317714e-02	1.008069e+01	1.000000e+05	8.950609e-01
1	BICF2P273562	23560780	0	C	A	0.466	4.288124e-02	2.707710e-02	1.142471e+01	1.000000e+05	1.151053e-01
1	TIGRP2P17697_rs9034515	23579207	0	G	C	0.147	-1.296377e-02	3.544392e-02	1.018771e+01	1.000000e+05	7.149978e-01
1	TIGRP2P17699_rs8654280	23581336	0	G	A	0.417	1.990158e-02	2.561535e-02	1.042526e+01	1.000000e+05	4.382615e-01
1	TIGRP2P17703_rs8968872	23595189	0	A	G	0.397	8.402598e-03	2.449436e-02	1.015892e+01	1.000000e+05	7.319857e-01
1	TIGRP2P17708_rs8540808	23613953	0	A	G	0.052	1.084555e-02	5.567046e-02	1.008352e+01	1.000000e+05	8.457662e-01
1	TIGRP2P17710_rs8808553	23618996	0	A	G	0.080	1.190942e-02	4.507777e-02	1.005869e+01	1.000000e+05	7.919443e-01
1	BICF2S23245609	23625329	5	A	C	0.249	-2.211305e-02	2.810003e-02	1.040963e+01	1.000000e+05	4.323997e-01
1	BICF2P489911	23634519	0	A	G	0.445	1.371367e-02	2.681049e-02	1.036158e+01	1.000000e+05	6.096542e-01
1	BICF2P646699	23641880	0	A	C	0.365	2.257892e-03	2.588938e-02	1.010523e+01	1.000000e+05	9.306036e-01
1	BICF2S23122749	23652028	0	C	A	0.468	1.098064e-02	2.440210e-02	1.017618e+01	1.000000e+05	6.532861e-01
1	BICF2P96122	23670388	0	G	A	0.126	-1.550202e-03	4.019900e-02	1.016970e+01	1.000000e+05	9.692834e-01
1	BICF2P326270	23675365	0	A	G	0.149	1.256640e-02	3.750635e-02	1.019622e+01	1.000000e+05	7.379978e-01
1	BICF2P1456437	23701799	0	A	G	0.440	-2.662551e-02	2.656216e-02	1.062061e+01	1.000000e+05	3.175656e-01
1	BICF2P1387961	23706644	0	G	C	0.284	3.060967e-02	2.783906e-02	1.074768e+01	1.000000e+05	2.730768e-01
1	BICF2P1005323	23718020	0	A	G	0.328	2.749976e-02	2.639053e-02	1.068131e+01	1.000000e+05	2.988596e-01
1	BICF2P532862	23730311	0	A	G	0.460	-3.093377e-02	2.466326e-02	1.087554e+01	1.000000e+05	2.114548e-01
1	BICF2P617553	23747015	0	G	A	0.026	-3.724785e-02	7.386798e-02	1.009810e+01	1.000000e+05	6.147318e-01
1	BICF2S22959028	23754226	0	A	G	0.063	4.853764e-02	4.785834e-02	1.063192e+01	1.000000e+05	3.119148e-01
1	BICF2P787778	23773565	0	C	A	0.365	-2.268458e-02	2.582482e-02	1.046343e+01	1.000000e+05	3.809509e-01
1	TIGRP2P17768_rs8697988	23776404	0	A	G	0.060	-2.125528e-01	5.868178e-02	1.662524e+01	1.000000e+05	3.843013e-04
1	BICF2P1159715	23776600	0	T	A	0.046	-2.494814e-01	6.820407e-02	1.680940e+01	1.000000e+05	3.378557e-04
1	BICF2P746922	23798188	0	A	G	0.356	-3.142619e-02	2.626942e-02	1.080617e+01	1.000000e+05	2.332248e-01
1	BICF2P266322	23804103	0	A	G	0.253	3.742115e-02	2.850075e-02	1.091460e+01	1.000000e+05	1.909360e-01
1	BICF2P342466	23814422	0	C	A	0.103	-1.783161e-01	4.317931e-02	1.836496e+01	1.000000e+05	5.657840e-05
1	BICF2P38366	23821683	0	A	G	0.181	-1.042014e-01	3.258550e-02	1.510727e+01	1.000000e+05	1.648575e-03
1	BICF2P131444	23834410	0	G	A	0.299	-6.653222e-02	2.895540e-02	1.274128e+01	1.000000e+05	2.278033e-02
1	chr1_23837049	23837049	0	A	G	0.049	-4.862355e-04	5.626375e-02	9.991271e+00	1.000000e+05	9.931147e-01
1	BICF2P467012	23838138	0	A	C	0.172	-1.046270e-01	3.351438e-02	1.488192e+01	1.000000e+05	2.108655e-03
1	BICF2P182997	23870986	0	G	A	0.348	2.056444e-02	2.607024e-02	1.040126e+01	1.000000e+05	4.313095e-01
1	BICF2P1066402	23894323	0	G	A	0.351	1.070844e-02	2.716081e-02	1.020573e+01	1.000000e+05	6.938770e-01
1	BICF2P404381	23919059	0	C	A	0.414	1.426455e-02	2.435070e-02	1.029655e+01	1.000000e+05	5.587803e-01
1	BICF2P476925	23941533	0	A	G	0.101	7.863450e-03	3.902495e-02	1.007180e+01	1.000000e+05	8.405473e-01
1	BICF2P778856	23954801	0	G	A	0.353	2.619140e-02	2.590711e-02	1.057870e+01	1.000000e+05	3.134493e-01
1	BICF2P770352	23964238	0	A	G	0.353	2.619140e-02	2.590711e-02	1.057870e+01	1.000000e+05	3.134493e-01
1	BICF2P1415237	23980200	0	G	A	0.394	-2.493514e-02	2.526521e-02	1.058089e+01	1.000000e+05	3.250605e-01
1	BICF2P990644	23985816	0	A	G	0.040	-9.168436e-02	6.586198e-02	1.110245e+01	1.000000e+05	1.656991e-01
1	BICF2P990643	23985891	0	A	G	0.201	-4.522480e-02	3.085184e-02	1.112795e+01	1.000000e+05	1.445093e-01
1	BICF2S2327284	24024856	0	A	G	0.322	-3.693763e-02	2.621317e-02	1.109326e+01	1.000000e+05	1.606035e-01
1	BICF2P478548	24032460	0	G	A	0.049	-1.384473e-02	6.112819e-02	1.009995e+01	1.000000e+05	8.210918e-01
1	BICF2P1266261	24042626	0	G	A	0.023	-1.247963e-01	8.918367e-02	1.108204e+01	1.000000e+05	1.635187e-01
1	BICF2P808960	24056431	0	A	T	0.057	-4.601016e-03	5.255662e-02	1.005206e+01	1.000000e+05	9.303410e-01
1	BICF2P39743	24065845	0	A	C	0.391	-4.701560e-02	2.636933e-02	1.174327e+01	1.000000e+05	7.635566e-02
1	BICF2P238459	24076060	0	A	G	0.014	-6.779244e-02	1.116959e-01	1.028696e+01	1.000000e+05	5.446928e-01
1	BICF2S22937618	24083930	0	G	A	0.046	3.476066e-03	6.292134e-02	1.007747e+01	1.000000e+05	9.560077e-01
1	BICF2S2323172	24088277	0	C	A	0.267	-4.476356e-02	2.990408e-02	1.124697e+01	1.000000e+05	1.362508e-01
1	chr1_24091629	24091629	1	A	G	0.017	5.577642e-02	9.257352e-02	1.018459e+01	1.000000e+05	5.476286e-01
1	BICF2P923443	24092203	0	A	C	0.336	3.519532e-03	2.845654e-02	1.022544e+01	1.000000e+05	9.017123e-01
1	chr1_24092477	24092477	2	G	A	0.331	-5.282250e-03	2.853369e-02	1.023829e+01	1.000000e+05	8.533505e-01
1	TIGRP2P17803_rs8957491	24097438	0	A	G	0.138	-2.089762e-02	3.649884e-02	1.025861e+01	1.000000e+05	5.676932e-01
1	BICF2P1248996	24143018	0	A	G	0.210	1.995522e-02	3.201732e-02	1.042521e+01	1.000000e+05	5.339371e-01
1	BICF2P746146	24158740	0	G	A	0.276	-1.565258e-02	2.907637e-02	1.034468e+01	1.000000e+05	5.910477e-01
1	BICF2P670473	24174220	0	G	A	0.221	6.566324e-03	2.976204e-02	1.014450e+01	1.000000e+05	8.256442e-01
1	BICF2S23615697	24185121	0	G	A	0.221	6.566324e-03	2.976204e-02	1.014450e+01	1.000000e+05	8.256442e-01
1	BICF2P887554	24192886	0	A	G	0.060	9.435172e-03	5.174801e-02	1.006845e+01	1.000000e+05	8.555391e-01
1	TIGRP2P17861_rs8712869	24211435	0	G	A	0.075	5.142894e-03	4.850205e-02	1.007466e+01	1.000000e+05	9.156785e-01
1	BICF2P1283451	24222155	0	A	G	0.109	-2.450873e-02	3.943982e-02	1.033001e+01	1.000000e+05	5.351454e-01
1	BICF2P508912	24257314	0	A	G	0.115	-3.689768e-02	3.558016e-02	1.065084e+01	1.000000e+05	3.011778e-01
1	TIGRP2P17893_rs9237063	24272711	2	G	A	0.090	-1.157509e-01	4.947675e-02	1.306894e+01	1.000000e+05	2.045792e-02
1	TIGRP2P17898_rs9244221	24301367	0	G	A	0.060	-3.903336e-02	4.603769e-02	1.042413e+01	1.000000e+05	3.976961e-01
1	BICF2P1396496	24322562	0	G	A	0.078	-9.839618e-02	5.643328e-02	1.197391e+01	1.000000e+05	8.301833e-02
1	BICF2P403360	24336537	0	A	G	0.055	-6.667567e-02	5.508680e-02	1.098507e+01	1.000000e+05	2.277958e-01
1	TIGRP2P17917_rs9241698	24343355	0	A	G	0.181	-2.910049e-02	3.294731e-02	1.056325e+01	1.000000e+05	3.783376e-01
1	BICF2P29694	24344208	0	G	A	0.204	-3.969402e-02	3.341547e-02	1.096398e+01	1.000000e+05	2.365131e-01
1	BICF2P1121391	24351971	0	G	A	0.210	-4.267608e-02	3.315061e-02	1.109431e+01	1.000000e+05	1.997057e-01
1	BICF2P1140956	24364734	0	G	A	0.218	-4.371109e-02	3.407254e-02	1.111885e+01	1.000000e+05	2.012590e-01
1	chr1_24391112	24391112	0	A	G	0.101	2.521012e-02	4.380343e-02	1.033331e+01	1.000000e+05	5.656862e-01
1	BICF2P674878	24417633	0	G	A	0.149	-2.607148e-02	3.846500e-02	1.054372e+01	1.000000e+05	4.988108e-01
1	BICF2P871223	24427550	0	A	G	0.161	-2.394312e-02	3.637737e-02	1.048678e+01	1.000000e+05	5.112979e-01
1	chr1_24430529	24430529	0	A	T	0.078	-8.843221e-02	5.553438e-02	1.173336e+01	1.000000e+05	1.131339e-01
1	BICF2S2364433	24442215	0	G	A	0.129	5.099046e-03	3.803593e-02	1.021300e+01	1.000000e+05	8.935129e-01
1	BICF2S23614279	24443343	0	A	G	0.129	5.099046e-03	3.803593e-02	1.021300e+01	1.000000e+05	8.935129e-01
1	BICF2P950639	24467601	0	A	G	0.302	-3.377553e-03	3.245293e-02	1.032911e+01	1.000000e+05	9.172307e-01
1	BICF2P110457	24481087	2	A	G	0.305	-4.045871e-03	3.232666e-02	1.032351e+01	1.000000e+05	9.005463e-01
1	BICF2P1358821	24506304	0	C	G	0.080	-1.301700e-03	4.206844e-02	1.006066e+01	1.000000e+05	9.753513e-01
1	BICF2S22929236	24516067	0	A	C	0.460	1.359310e-02	2.763467e-02	1.032335e+01	1.000000e+05	6.234274e-01
1	chr1_24540921	24540921	0	G	A	0.158	2.751458e-02	3.615220e-02	1.051848e+01	1.000000e+05	4.476537e-01
1	chr1_24541601	24541601	1	A	G	0.078	1.286696e-03	4.261376e-02	1.006215e+01	1.000000e+05	9.759470e-01
1	BICF2P672688	24544483	0	A	G	0.078	-3.676372e-02	4.522318e-02	1.045324e+01	1.000000e+05	4.173765e-01
1	BICF2P145622	24554257	0	G	A	0.158	-3.816402e-02	3.657889e-02	1.075039e+01	1.000000e+05	2.982576e-01
1	chr1_24557788	24557788	0	C	A	0.158	-3.816402e-02	3.657889e-02	1.075039e+01	1.000000e+05	2.982576e-01
1	BICF2P553300	24570506	0	A	G	0.135	-4.349045e-02	3.284474e-02	1.099790e+01	1.000000e+05	1.872194e-01
1	BICF2P22721	24597626	0	G	A	0.385	-6.610425e-03	2.848725e-02	1.021573e+01	1.000000e+05	8.167761e-01
1	TIGRP2P17956_rs8846836	24604895	0	A	G	0.457	-2.993602e-02	2.808940e-02	1.078134e+01	1.000000e+05	2.880345e-01
1	BICF2P281121	24617129	0	A	G	0.394	2.750864e-02	2.733918e-02	1.072018e+01	1.000000e+05	3.157336e-01
1	BICF2P170125	24621078	0	A	G	0.083	2.811784e-02	4.852712e-02	1.038225e+01	1.000000e+05	5.630604e-01
1	BICF2S22933315	24643635	0	A	G	0.468	2.832493e-02	2.616850e-02	1.071029e+01	1.000000e+05	2.805875e-01
1	BICF2P836026	24647704	0	G	A	0.092	-9.552429e-03	4.571761e-02	1.023377e+01	1.000000e+05	8.347391e-01
1	TIGRP2P17997_rs9161652	24656606	0	A	G	0.017	7.633162e-02	1.023427e-01	1.038195e+01	1.000000e+05	4.567800e-01
1	BICF2P1011763	24671994	0	A	G	0.032	-6.934738e-02	7.527838e-02	1.059789e+01	1.000000e+05	3.582299e-01
1	BICF2P368321	24682991	0	A	G	0.046	-9.528656e-02	6.514675e-02	1.124442e+01	1.000000e+05	1.453895e-01
1	BICF2S23243385	24710385	0	G	A	0.420	2.215382e-04	2.585486e-02	1.011747e+01	1.000000e+05	9.931733e-01
1	BICF2P620453	24718405	0	G	A	0.037	-6.867533e-02	7.548390e-02	1.057883e+01	1.000000e+05	3.642006e-01
1	BICF2P1330507	24724808	0	G	A	0.477	-1.706569e-02	2.681656e-02	1.035812e+01	1.000000e+05	5.253706e-01
1	TIGRP2P18057_rs9175538	24738416	0	G	A	0.477	-1.706569e-02	2.681656e-02	1.035812e+01	1.000000e+05	5.253706e-01
1	TIGRP2P18062_rs8842318	24752248	0	A	G	0.443	-4.193928e-03	2.922181e-02	1.024052e+01	1.000000e+05	8.860472e-01
1	BICF2P499692	24763508	0	G	A	0.397	9.034685e-03	2.722167e-02	1.021926e+01	1.000000e+05	7.403740e-01
1	BICF2P871082	24785843	0	A	G	0.089	-7.842893e-02	4.971016e-02	1.140174e+01	1.000000e+05	1.164663e-01
1	BICF2P241728	24795748	0	A	G	0.106	2.533534e-02	4.071675e-02	1.027667e+01	1.000000e+05	5.346121e-01
1	BICF2P962739	24818023	0	A	G	0.230	2.830093e-02	3.177049e-02	1.063877e+01	1.000000e+05	3.742845e-01
1	BICF2P730278	24845873	0	A	G	0.267	3.910411e-02	2.834294e-02	1.116026e+01	1.000000e+05	1.694770e-01
1	BICF2P1272208	24872931	0	G	A	0.239	2.097342e-02	3.334168e-02	1.052528e+01	1.000000e+05	5.301541e-01
1	BICF2P970147	24893106	0	A	G	0.486	1.791380e-02	2.815338e-02	1.043385e+01	1.000000e+05	5.254311e-01
1	BICF2P238715	24899952	0	G	C	0.207	4.898975e-02	3.261601e-02	1.128905e+01	1.000000e+05	1.349268e-01
1	BICF2P626692	24909599	0	A	G	0.086	-1.046390e-01	4.757756e-02	1.253803e+01	1.000000e+05	2.918796e-02
1	BICF2P626688	24910448	0	C	A	0.086	-1.046390e-01	4.757756e-02	1.253803e+01	1.000000e+05	2.918796e-02
1	BICF2P1382837	24920047	0	A	G	0.092	-1.013897e-01	4.643622e-02	1.250146e+01	1.000000e+05	3.035939e-02
1	BICF2P935861	24927539	0	A	G	0.078	-1.224849e-01	5.018985e-02	1.310067e+01	1.000000e+05	1.568393e-02
1	BICF2S22960046	24931996	0	G	A	0.454	-4.253463e-02	2.871210e-02	1.133492e+01	1.000000e+05	1.403248e-01
1	BICF2P176852	24945204	0	A	G	0.201	2.007108e-02	3.364201e-02	1.028358e+01	1.000000e+05	5.515539e-01
1	BICF2P252854	24970579	0	C	A	0.376	1.417503e-02	2.485155e-02	1.022434e+01	1.000000e+05	5.691587e-01
1	BICF2P695568	24983079	0	G	A	0.247	-3.120396e-02	2.965524e-02	1.072848e+01	1.000000e+05	2.941727e-01
1	BICF2P859065	25004053	0	A	G	0.020	3.522563e-02	8.354746e-02	1.019347e+01	1.000000e+05	6.738258e-01
1	chr1_25008928	25008928	0	A	G	0.239	-1.670795e-02	3.150091e-02	1.027768e+01	1.000000e+05	5.965216e-01
1	chr1_25014517	25014517	0	G	A	0.126	-5.910098e-02	3.853935e-02	1.127757e+01	1.000000e+05	1.269843e-01
1	BICF2P1347877	25019806	0	C	A	0.382	4.049582e-02	2.669792e-02	1.130867e+01	1.000000e+05	1.311490e-01
1	BICF2P295909	25034144	0	A	T	0.408	-1.683255e-02	2.418821e-02	1.028657e+01	1.000000e+05	4.874314e-01
1	BICF2P3694	25044771	0	G	A	0.305	-1.809329e-03	2.787503e-02	1.017253e+01	1.000000e+05	9.483221e-01
1	BICF2P1042202	25049946	0	A	G	0.316	-1.071196e-02	2.707529e-02	1.024737e+01	1.000000e+05	6.928639e-01
1	BICF2P1042201	25051093	0	A	T	0.316	-1.071196e-02	2.707529e-02	1.024737e+01	1.000000e+05	6.928639e-01
1	BICF2S23016234	25074448	0	G	A	0.299	-4.218040e-03	2.773988e-02	1.019050e+01	1.000000e+05	8.793203e-01
1	BICF2P532348	25085967	0	A	G	0.279	-3.617094e-03	2.804225e-02	1.017058e+01	1.000000e+05	8.975184e-01
1	chr1_25114117	25114117	0	G	A	0.060	-5.715450e-02	5.244128e-02	1.070698e+01	1.000000e+05	2.772923e-01
1	BICF2P680416	25150177	0	A	G	0.126	2.065737e-02	3.671702e-02	1.021350e+01	1.000000e+05	5.744329e-01
1	BICF2P167452	25160976	0	G	C	0.497	1.926775e-02	2.551217e-02	1.037691e+01	1.000000e+05	4.511394e-01
1	BICF2P749396	25170160	0	G	A	0.336	-2.096945e-02	2.605515e-02	1.038668e+01	1.000000e+05	4.220404e-01
1	BICF2P189468	25194331	0	A	G	0.382	-1.874720e-02	2.541895e-02	1.040387e+01	1.000000e+05	4.618058e-01
1	BICF2S23547999	25209356	2	G	A	0.314	-1.610949e-02	2.652288e-02	1.023886e+01	1.000000e+05	5.443992e-01
1	BICF2S23745469	25241659	0	G	A	0.293	2.642172e-02	2.710262e-02	1.067587e+01	1.000000e+05	3.309904e-01
1	BICF2P680865	25260410	0	C	A	0.075	-7.512347e-02	4.895149e-02	1.139786e+01	1.000000e+05	1.267069e-01
1	BICF2S23151346	25272480	0	G	A	0.434	-2.424473e-02	2.594362e-02	1.064005e+01	1.000000e+05	3.513477e-01
1	BICF2P19923	25283409	0	G	A	0.443	-1.957223e-02	2.441646e-02	1.041487e+01	1.000000e+05	4.238905e-01
1	BICF2S23044886	25289422	0	A	G	0.420	-1.321297e-02	2.599557e-02	1.029374e+01	1.000000e+05	6.119097e-01
1	BICF2P507939	25311038	1	A	C	0.396	-8.626552e-03	2.807518e-02	1.019676e+01	1.000000e+05	7.590125e-01
1	TIGRP2P18186_rs9139000	25351538	0	A	G	0.253	1.169605e-03	2.969853e-02	1.007884e+01	1.000000e+05	9.686310e-01
1	BICF2P147299	25385879	6	C	A	0.170	-1.372462e-02	3.500562e-02	1.022010e+01	1.000000e+05	6.954927e-01
1	chr1_25387348	25387348	0	C	G	0.170	-1.219585e-02	3.470870e-02	1.020866e+01	1.000000e+05	7.257354e-01
1	BICF2P735708	25401240	7	A	C	0.123	-7.682830e-03	3.438003e-02	1.019678e+01	1.000000e+05	8.234366e-01
1	BICF2P95142	25403284	0	G	A	0.175	-7.660064e-03	3.443549e-02	1.016918e+01	1.000000e+05	8.242300e-01
1	BICF2P192035	25417099	0	A	G	0.330	-1.022837e-02	2.869558e-02	1.027199e+01	1.000000e+05	7.219448e-01
1	BICF2P770471	25425802	0	G	A	0.270	9.762370e-03	2.711567e-02	1.015983e+01	1.000000e+05	7.192687e-01
1	BICF2P1261840	25429475	1	A	C	0.113	-1.124528e-02	4.063578e-02	1.027690e+01	1.000000e+05	7.823170e-01
1	TIGRP2P18165_rs9079841	25446101	0	G	C	0.023	-4.987325e-02	8.621053e-02	1.023710e+01	1.000000e+05	5.636797e-01
1	BICF2P445620	25448763	0	A	G	0.339	2.511269e-02	2.876653e-02	1.056465e+01	1.000000e+05	3.838896e-01
1	TIGRP2P18162_rs8546859	25449974	0	A	G	0.158	-2.830158e-02	3.348538e-02	1.055750e+01	1.000000e+05	3.991777e-01
1	TIGRP2P18159_rs9179649	25470326	0	G	A	0.011	-1.148367e-01	1.348311e-01	1.054557e+01	1.000000e+05	3.955606e-01
1	BICF2P642679	25483781	0	A	G	0.126	-6.971232e-02	4.012284e-02	1.171667e+01	1.000000e+05	8.409382e-02
1	TIGRP2P18148_rs9090040	25510229	0	A	G	0.187	-3.530090e-02	3.455504e-02	1.073113e+01	1.000000e+05	3.084122e-01
1	BICF2P488457	25524462	0	A	G	0.014	-6.087681e-02	1.074866e-01	1.022466e+01	1.000000e+05	5.718829e-01
1	BICF2S23914759	25547188	0	A	G	0.011	-1.229324e-01	1.180161e-01	1.059229e+01	1.000000e+05	2.990324e-01
1	chr1_25558695	25558695	0	G	A	0.066	-5.975381e-02	4.533396e-02	1.107057e+01	1.000000e+05	1.892293e-01
1	chr1_25559797	25559797	0	G	A	0.098	3.764374e-02	4.120594e-02	1.051600e+01	1.000000e+05	3.622314e-01
1	chr1_25560281	25560281	2	A	G	0.160	-5.293323e-03	3.132527e-02	1.011357e+01	1.000000e+05	8.660115e-01
1	chr1_25561677	25561677	0	A	G	0.011	-1.229324e-01	1.180161e-01	1.059229e+01	1.000000e+05	2.990324e-01
1	BICF2P534512	25563427	0	G	A	0.080	5.442886e-02	4.417302e-02	1.086919e+01	1.000000e+05	2.195657e-01
1	BICF2S23639269	25565128	0	A	T	0.020	3.522563e-02	8.354746e-02	1.019347e+01	1.000000e+05	6.738258e-01
1	BICF2P482758	25609435	0	G	A	0.020	-2.195588e-01	9.469722e-02	1.276113e+01	1.000000e+05	2.159671e-02
1	BICF2P1110880	25610621	0	A	G	0.325	-1.733884e-02	2.860522e-02	1.038191e+01	1.000000e+05	5.452192e-01
1	BICF2P179617	25621297	0	G	A	0.322	-8.227189e-03	2.981502e-02	1.026742e+01	1.000000e+05	7.829246e-01
1	TIGRP2P18335_rs8944574	25638139	0	C	A	0.267	3.377842e-04	2.972719e-02	1.009264e+01	1.000000e+05	9.909472e-01
1	BICF2P729748	25645025	0	A	G	0.261	2.456719e-03	3.221379e-02	1.029502e+01	1.000000e+05	9.392985e-01
1	BICF2P228800	25659010	0	A	G	0.253	-1.779960e-02	3.328120e-02	1.044497e+01	1.000000e+05	5.934621e-01
1	TIGRP2P18356_rs9196916	25671994	0	A	G	0.379	-1.961843e-02	2.540970e-02	1.046145e+01	1.000000e+05	4.411241e-01
1	BICF2P1350910	25714140	4	A	G	0.418	-8.090899e-03	3.035314e-02	1.016447e+01	1.000000e+05	7.901281e-01
1	BICF2P1159509	25770887	0	G	A	0.322	1.568668e-02	2.826202e-02	1.022999e+01	1.000000e+05	5.795853e-01
1	BICF2S22920343	25793141	0	G	A	0.305	-3.231690e-02	2.968426e-02	1.078046e+01	1.000000e+05	2.778145e-01
1	BICF2P578621	25798483	0	A	T	0.195	-1.194225e-02	3.990756e-02	1.044770e+01	1.000000e+05	7.651123e-01
1	BICF2S23242684	25801067	0	C	G	0.195	-1.194225e-02	3.990756e-02	1.044770e+01	1.000000e+05	7.651123e-01
1	chr1_25810445	25810445	0	G	A	0.408	1.340128e-02	2.916882e-02	1.036824e+01	1.000000e+05	6.464994e-01
1	chr1_25820617	25820617	0	G	A	0.348	3.934904e-04	2.812265e-02	1.018729e+01	1.000000e+05	9.888526e-01
1	chr1_25820717	25820717	0	A	G	0.463	8.898819e-03	2.644384e-02	1.025979e+01	1.000000e+05	7.368907e-01
1	chr1_25830795	25830795	0	C	A	0.161	2.629385e-02	4.179712e-02	1.055763e+01	1.000000e+05	5.301295e-01
1	TIGRP2P18465_rs9049550	25838266	0	C	G	0.474	1.209387e-02	2.484109e-02	1.028923e+01	1.000000e+05	6.269850e-01
1	BICF2P831459	25851893	0	A	T	0.448	2.003839e-02	2.536111e-02	1.050246e+01	1.000000e+05	4.305440e-01
1	BICF2P1159228	25869509	0	A	G	0.440	-2.992978e-03	2.505046e-02	1.015796e+01	1.000000e+05	9.050361e-01
1	TIGRP2P18485_rs9026230	25874646	0	A	G	0.440	-2.992978e-03	2.505046e-02	1.015796e+01	1.000000e+05	9.050361e-01
1	BICF2P153028	25889659	2	C	A	0.017	1.284278e-01	9.431005e-02	1.109663e+01	1.000000e+05	1.750540e-01
1	BICF2S23223288	25911818	0	C	A	0.181	1.623397e-02	3.245983e-02	1.026678e+01	1.000000e+05	6.176265e-01
1	BICF2S2368997	25931311	0	G	A	0.385	-5.993575e-03	2.560605e-02	1.015271e+01	1.000000e+05	8.152100e-01
1	BICF2P1127399	25933320	0	G	A	0.135	-2.967408e-02	4.049544e-02	1.048441e+01	1.000000e+05	4.646925e-01
1	BICF2P879617	25973253	0	A	G	0.224	9.342581e-03	3.054698e-02	1.011800e+01	1.000000e+05	7.600940e-01
1	BICF2P978174	25979361	0	A	G	0.491	-2.383676e-02	2.862304e-02	1.054230e+01	1.000000e+05	4.061224e-01
1	BICF2S23327581	25993251	0	A	G	0.497	-3.142235e-02	2.766878e-02	1.082875e+01	1.000000e+05	2.576785e-01
1	BICF2P608397	26011430	0	G	A	0.486	2.450561e-02	2.798824e-02	1.055596e+01	1.000000e+05	3.824860e-01
1	TIGRP2P18522_rs8991242	26012685	0	G	A	0.221	-2.530608e-02	3.060630e-02	1.043129e+01	1.000000e+05	4.094813e-01
1	BICF2P145081	26025701	0	G	A	0.037	9.968956e-02	6.397243e-02	1.135433e+01	1.000000e+05	1.209953e-01
1	BICF2P739304	26044599	0	A	G	0.233	-2.152090e-02	3.038199e-02	1.033569e+01	1.000000e+05	4.796904e-01
1	BICF2P1196969	26055085	0	A	G	0.299	-4.827422e-02	3.000323e-02	1.145381e+01	1.000000e+05	1.094574e-01
1	BICF2P1004684	26072659	0	G	A	0.276	-5.327345e-02	3.251538e-02	1.151987e+01	1.000000e+05	1.031646e-01
1	TIGRP2P18560_rs8968769	26088534	0	G	C	0.207	-3.268554e-02	3.366705e-02	1.056283e+01	1.000000e+05	3.329880e-01
1	TIGRP2P18562_rs9006844	26095136	0	A	C	0.115	3.789538e-02	3.934456e-02	1.058802e+01	1.000000e+05	3.368158e-01
1	BICF2P112678	26104827	3	G	A	0.187	-3.751341e-02	3.620300e-02	1.065950e+01	1.000000e+05	3.015652e-01
1	BICF2S23720329	26120031	0	A	G	0.500	-7.647400e-02	2.853869e-02	1.376724e+01	1.000000e+05	8.085722e-03
1	TIGRP2P18583_rs8963033	26144928	0	A	C	0.388	-2.574700e-02	2.651828e-02	1.061962e+01	1.000000e+05	3.329538e-01
1	TIGRP2P18586_rs8746233	26156743	0	G	A	0.325	-4.081509e-03	2.912651e-02	1.019062e+01	1.000000e+05	8.887209e-01
1	BICF2P1031161	26170953	0	G	A	0.193	-6.611323e-03	3.347313e-02	1.019950e+01	1.000000e+05	8.436606e-01
1	BICF2P350944	26180965	0	A	C	0.152	5.997447e-02	3.479553e-02	1.157123e+01	1.000000e+05	8.657234e-02
1	TIGRP2P18606_rs8693206	26193421	0	G	A	0.155	5.825622e-02	3.384821e-02	1.156316e+01	1.000000e+05	8.703052e-02
1	TIGRP2P18613_rs9202115	26207215	0	G	A	0.480	1.316318e-02	2.687925e-02	1.028331e+01	1.000000e+05	6.249593e-01
1	BICF2S22929941	26208251	0	A	G	0.253	1.948952e-02	2.936500e-02	1.035906e+01	1.000000e+05	5.077716e-01
1	BICF2P113807	26224100	0	A	G	0.236	9.116923e-03	3.028402e-02	1.009395e+01	1.000000e+05	7.637420e-01
1	TIGRP2P18640_rs8637455	26240082	0	T	A	0.411	-4.994244e-02	2.798464e-02	1.173884e+01	1.000000e+05	7.608271e-02
1	BICF2P1281735	26250939	0	A	G	0.158	2.386084e-02	3.314597e-02	1.038402e+01	1.000000e+05	4.725813e-01
1	BICF2S23147938	26261913	0	A	G	0.086	1.252518e-02	4.464220e-02	1.011491e+01	1.000000e+05	7.793788e-01
1	BICF2S2349447	26266774	0	G	A	0.477	1.667968e-02	2.674228e-02	1.037839e+01	1.000000e+05	5.336382e-01
1	BICF2S23346193	26288257	0	G	A	0.454	1.248577e-03	2.690302e-02	1.017422e+01	1.000000e+05	9.630371e-01
1	BICF2P708562	26293324	0	A	G	0.494	4.411114e-03	2.715418e-02	1.019284e+01	1.000000e+05	8.711446e-01
1	BICF2P540510	26307304	0	A	C	0.466	-7.584333e-03	2.736839e-02	1.022183e+01	1.000000e+05	7.820206e-01
1	BICF2P289000	26313474	4	A	G	0.326	-1.070194e-02	2.930474e-02	1.022247e+01	1.000000e+05	7.154147e-01
1	TIGRP2P18681_rs8819369	26330301	0	A	G	0.216	-1.953403e-02	3.184597e-02	1.029865e+01	1.000000e+05	5.404282e-01
1	BICF2P715633	26341631	0	A	G	0.040	2.088395e-03	7.701178e-02	1.021790e+01	1.000000e+05	9.783972e-01
1	BICF2P194937	26346238	0	G	A	0.060	6.419059e-02	5.999368e-02	1.072200e+01	1.000000e+05	2.861383e-01
1	BICF2P186600	26368937	0	A	G	0.184	2.537234e-02	3.401639e-02	1.036275e+01	1.000000e+05	4.567547e-01
1	BICF2P848519	26384196	0	A	G	0.256	2.718719e-02	3.200891e-02	1.058596e+01	1.000000e+05	3.968599e-01
1	BICF2P1096901	26405959	1	G	A	0.165	3.180846e-02	3.645497e-02	1.046868e+01	1.000000e+05	3.841297e-01
1	BICF2P270493	26408125	0	A	G	0.167	3.334947e-02	3.627417e-02	1.051074e+01	1.000000e+05	3.591884e-01
1	BICF2S23143309	26438930	4	C	A	0.424	-2.237539e-02	2.670086e-02	1.051542e+01	1.000000e+05	4.031923e-01
1	BICF2P754027	26457060	0	G	A	0.376	1.167918e-02	2.875959e-02	1.024348e+01	1.000000e+05	6.851762e-01
1	BICF2P237190	26482551	0	A	G	0.078	4.727297e-03	4.931095e-02	1.010438e+01	1.000000e+05	9.237377e-01
1	BICF2P1054089	26485950	0	A	G	0.247	1.799577e-02	2.831466e-02	1.030430e+01	1.000000e+05	5.259054e-01
1	BICF2P378388	26505421	0	A	G	0.279	1.779045e-02	2.930508e-02	1.031713e+01	1.000000e+05	5.446000e-01
1	chr1_26512250	26512250	0	G	A	0.026	9.431710e-02	7.838027e-02	1.075477e+01	1.000000e+05	2.305034e-01
1	chr1_26513549	26513549	0	A	G	0.052	1.501964e-03	5.445999e-02	1.004283e+01	1.000000e+05	9.780297e-01
1	chr1_26513925	26513925	0	G	A	0.244	3.126793e-02	2.922289e-02	1.070670e+01	1.000000e+05	2.861272e-01
1	chr1_26514177	26514177	0	G	A	0.244	3.126793e-02	2.922289e-02	1.070670e+01	1.000000e+05	2.861272e-01
1	BICF2P1028887	26516342	0	A	G	0.261	3.012358e-02	2.826486e-02	1.068149e+01	1.000000e+05	2.880256e-01
1	BICF2P104206	26523535	0	A	G	0.330	-4.410368e-02	2.677489e-02	1.148161e+01	1.000000e+05	1.013420e-01
1	chr1_26546595	26546595	0	A	C	0.184	9.900056e-04	3.528835e-02	1.030145e+01	1.000000e+05	9.776510e-01
1	TIGRP2P18720_rs8770839	26599683	0	G	A	0.250	2.437441e-02	2.857639e-02	1.043434e+01	1.000000e+05	3.948698e-01
1	BICF2S2343850	26630051	1	A	C	0.408	-1.529113e-02	2.691628e-02	1.027851e+01	1.000000e+05	5.707082e-01
1	BICF2P164200	26646523	0	T	A	0.333	1.549195e-02	2.845960e-02	1.034695e+01	1.000000e+05	5.869065e-01
1	BICF2S2342031	26672433	0	C	A	0.471	-4.080694e-03	2.519792e-02	1.011510e+01	1.000000e+05	8.715387e-01
1	BICF2P747716	26705395	0	G	A	0.181	-2.048700e-02	3.603068e-02	1.032023e+01	1.000000e+05	5.703701e-01
1	BICF2P1164085	26736172	0	G	A	0.216	1.695320e-02	3.427436e-02	1.032229e+01	1.000000e+05	6.214910e-01
1	BICF2P806301	26746809	0	G	A	0.454	-3.379484e-02	2.556315e-02	1.096447e+01	1.000000e+05	1.879190e-01
1	TIGRP2P18760_rs9010994	26763919	2	G	A	0.439	1.421204e-02	2.491302e-02	1.024884e+01	1.000000e+05	5.691060e-01
1	TIGRP2P18772_rs8491774	26775069	0	A	G	0.428	-1.681946e-02	2.546839e-02	1.038140e+01	1.000000e+05	5.098772e-01
1	BICF2P218761	26803305	0	G	A	0.135	-5.000183e-02	4.099083e-02	1.101348e+01	1.000000e+05	2.241994e-01
1	BICF2P855768	26813680	0	G	A	0.129	-6.089769e-02	4.241133e-02	1.132370e+01	1.000000e+05	1.528519e-01
1	TIGRP2P18790_rs8931387	26815178	0	A	C	0.129	-6.089769e-02	4.241133e-02	1.132370e+01	1.000000e+05	1.528519e-01
1	BICF2S23763366	26837876	0	A	G	0.201	4.873182e-02	3.208141e-02	1.135415e+01	1.000000e+05	1.305973e-01
1	BICF2P694060	26839731	0	G	A	0.115	-5.880410e-02	4.585114e-02	1.116763e+01	1.000000e+05	2.013929e-01
1	BICF2P142422	26854446	0	G	A	0.299	-2.387986e-02	2.967849e-02	1.047569e+01	1.000000e+05	4.221507e-01
1	BICF2S23021022	26861885	0	C	A	0.494	1.433903e-02	2.787310e-02	1.030641e+01	1.000000e+05	6.076051e-01
1	BICF2P1433886	26863343	0	A	G	0.414	3.557847e-05	2.574053e-02	1.012008e+01	1.000000e+05	9.988988e-01
1	BICF2P377081	26875511	0	A	C	0.431	-3.618843e-02	2.632970e-02	1.103102e+01	1.000000e+05	1.710953e-01
1	BICF2P377078	26875908	1	A	G	0.428	-3.734465e-02	2.652912e-02	1.107682e+01	1.000000e+05	1.610290e-01
1	TIGRP2P18815_rs8589232	26884664	0	A	G	0.273	5.583173e-02	2.886495e-02	1.197958e+01	1.000000e+05	5.472488e-02
1	BICF2S22964728	26946064	4	A	G	0.147	-3.005293e-02	3.819532e-02	1.038502e+01	1.000000e+05	4.324687e-01
1	BICF2P733884	26948939	0	A	G	0.149	-2.763417e-02	3.799284e-02	1.034918e+01	1.000000e+05	4.679993e-01
1	BICF2P53922	26956206	0	C	G	0.118	-1.558081e-02	4.132818e-02	1.014234e+01	1.000000e+05	7.066368e-01
1	BICF2P53921	26956297	0	A	G	0.118	-1.558081e-02	4.132818e-02	1.014234e+01	1.000000e+05	7.066368e-01
1	TIGRP2P18839_rs9045635	26964727	0	G	A	0.181	-5.672525e-02	3.369825e-02	1.150429e+01	1.000000e+05	9.412553e-02
1	BICF2P923600	26974225	0	G	A	0.414	4.865016e-02	2.655445e-02	1.174311e+01	1.000000e+05	6.866744e-02
1	chr1_26993784	26993784	3	D	I	0.170	-1.143353e-02	3.180311e-02	1.013611e+01	1.000000e+05	7.196546e-01
1	BICF2P73644	26999228	0	A	C	0.489	1.592113e-02	2.506154e-02	1.036068e+01	1.000000e+05	5.260892e-01
1	BICF2P34858	27010505	0	G	A	0.216	-6.101975e-03	2.998738e-02	1.016056e+01	1.000000e+05	8.389967e-01
1	TIGRP2P819_rs8979721	27032573	0	G	A	0.379	-2.104922e-02	2.774047e-02	1.042253e+01	1.000000e+05	4.490160e-01
1	BICF2P956880	27036608	0	A	G	0.043	4.196988e-02	6.411159e-02	1.028081e+01	1.000000e+05	5.135753e-01
1	TIGRP2P838_rs8650510	27050001	0	A	G	0.451	-3.457138e-02	2.602557e-02	1.097284e+01	1.000000e+05	1.858184e-01
1	BICF2P60083	27065775	0	G	A	0.052	2.512019e-02	5.469050e-02	1.020501e+01	1.000000e+05	6.465877e-01
1	BICF2P405685	27072157	0	G	A	0.402	-1.886179e-02	2.554111e-02	1.036749e+01	1.000000e+05	4.612246e-01
1	BICF2P865928	27075592	0	T	A	0.368	-1.344380e-02	2.605801e-02	1.022782e+01	1.000000e+05	6.065740e-01
1	BICF2S23411231	27082072	0	A	C	0.284	-3.121091e-02	2.784787e-02	1.072192e+01	1.000000e+05	2.639504e-01
1	TIGRP2P868_rs8587119	27109036	0	C	A	0.170	3.242705e-02	3.039895e-02	1.065228e+01	1.000000e+05	2.875951e-01
1	TIGRP2P871_rs8681644	27115230	0	A	C	0.190	3.601965e-02	3.097029e-02	1.070996e+01	1.000000e+05	2.464247e-01
1	BICF2P415787	27131601	0	G	A	0.336	4.946030e-02	2.510631e-02	1.203308e+01	1.000000e+05	5.043982e-02
1	BICF2S23323455	27159789	0	A	G	0.336	-4.619534e-02	2.765789e-02	1.153667e+01	1.000000e+05	9.669044e-02
1	TIGRP2P877_rs8968905	27181416	0	A	C	0.345	-2.461811e-02	2.623956e-02	1.057239e+01	1.000000e+05	3.494541e-01
1	BICF2P859260	27189938	0	G	A	0.417	-1.994409e-02	2.520123e-02	1.045058e+01	1.000000e+05	4.298043e-01
1	BICF2S23112732	27198757	0	G	A	0.425	-3.830594e-02	2.713334e-02	1.118639e+01	1.000000e+05	1.598252e-01
1	BICF2P162496	27209577	0	A	G	0.129	-8.091727e-02	3.883668e-02	1.229620e+01	1.000000e+05	3.868179e-02
1	BICF2S22913108	27225262	1	G	A	0.292	-4.882411e-02	2.776453e-02	1.171119e+01	1.000000e+05	8.043984e-02
1	BICF2P1008811	27239311	0	C	A	0.463	1.660761e-02	2.659527e-02	1.036523e+01	1.000000e+05	5.331547e-01
1	BICF2P744008	27263289	0	G	C	0.448	2.514594e-02	2.607731e-02	1.062669e+01	1.000000e+05	3.362573e-01
1	TIGRP2P904_rs9168447	27279310	0	A	G	0.207	-5.425938e-02	3.327860e-02	1.153887e+01	1.000000e+05	1.048344e-01
1	BICF2P1167327	27286844	0	G	A	0.310	4.618657e-02	2.896391e-02	1.148672e+01	1.000000e+05	1.126321e-01
1	BICF2S2379011	27300794	0	A	C	0.201	-6.361231e-02	3.386388e-02	1.196856e+01	1.000000e+05	6.200888e-02
1	BICF2P1131127	27332974	0	A	T	0.034	1.382104e-01	6.892030e-02	1.203481e+01	1.000000e+05	4.649191e-02
1	TIGRP2P931_rs9001804	27350928	2	C	A	0.265	8.853306e-03	2.817263e-02	1.012822e+01	1.000000e+05	7.537105e-01
1	BICF2P1349635	27357008	0	A	G	0.374	-2.017916e-02	2.661197e-02	1.045272e+01	1.000000e+05	4.493248e-01
1	BICF2P304995	27367488	0	A	G	0.172	-1.412758e-02	3.372553e-02	1.020892e+01	1.000000e+05	6.758129e-01
1	BICF2P395928	27387938	0	A	G	0.399	-6.041983e-02	2.797733e-02	1.243239e+01	1.000000e+05	3.218846e-02
1	BICF2P695172	27393839	0	A	G	0.287	2.676657e-03	2.752626e-02	1.002950e+01	1.000000e+05	9.226489e-01
1	BICF2S2305511	27412979	1	G	A	0.393	3.935693e-02	2.680223e-02	1.119557e+01	1.000000e+05	1.438167e-01
1	TIGRP2P953_rs9088120	27429862	0	A	G	0.078	5.177361e-02	4.694618e-02	1.069888e+01	1.000000e+05	2.716421e-01
1	BICF2S23131087	27457651	0	A	G	0.348	3.144148e-03	2.855822e-02	1.019753e+01	1.000000e+05	9.124615e-01
1	BICF2S23341762	27469100	0	A	G	0.184	-2.748831e-02	3.189698e-02	1.046535e+01	1.000000e+05	3.900062e-01
1	BICF2S23341763	27469125	0	A	C	0.184	-2.748831e-02	3.189698e-02	1.046535e+01	1.000000e+05	3.900062e-01
1	BICF2S23124613	27474445	0	G	A	0.385	5.908937e-02	2.731788e-02	1.253163e+01	1.000000e+05	3.191935e-02
1	BICF2S23437590	27490392	0	G	A	0.083	-1.458369e-02	4.531432e-02	1.016505e+01	1.000000e+05	7.479692e-01
1	BICF2S23125839	27506312	0	G	A	0.244	-9.809666e-03	2.908026e-02	1.019824e+01	1.000000e+05	7.362789e-01
1	BICF2S23722397	27516846	0	A	G	0.227	9.913107e-03	3.158968e-02	1.015484e+01	1.000000e+05	7.540468e-01
1	BICF2P1370706	27532770	0	C	A	0.253	1.357350e-02	2.904345e-02	1.026239e+01	1.000000e+05	6.408401e-01
1	BICF2P299445	27542326	0	A	C	0.376	-2.920168e-02	2.833682e-02	1.065332e+01	1.000000e+05	3.042125e-01
1	TIGRP2P983_rs8538935	27558586	0	G	A	0.342	-4.321566e-02	2.918317e-02	1.125402e+01	1.000000e+05	1.404783e-01
1	BICF2S23523710	27564457	0	A	G	0.356	-3.237666e-02	2.842087e-02	1.080651e+01	1.000000e+05	2.562096e-01
1	TIGRP2P992_rs8745765	27596835	0	G	A	0.454	8.336327e-03	2.374957e-02	1.014056e+01	1.000000e+05	7.260107e-01
1	TIGRP2P999_rs8916154	27615568	1	G	A	0.292	1.521287e-02	2.764453e-02	1.023317e+01	1.000000e+05	5.828256e-01
1	BICF2S2346124	27620600	0	A	G	0.319	3.967930e-02	2.813221e-02	1.113215e+01	1.000000e+05	1.602105e-01
1	BICF2S2301136	27632471	0	G	A	0.158	8.449255e-02	3.639717e-02	1.291946e+01	1.000000e+05	2.143766e-02
1	BICF2P546156	27645842	0	A	G	0.477	1.631607e-02	2.545952e-02	1.029826e+01	1.000000e+05	5.224646e-01
1	BICF2S22955746	27647170	0	G	A	0.351	-8.196495e-03	2.610656e-02	1.016018e+01	1.000000e+05	7.539296e-01
1	BICF2P85699	27658799	0	A	G	0.184	-4.035724e-02	3.321901e-02	1.085496e+01	1.000000e+05	2.260754e-01
1	chr1_27669150	27669150	1	G	A	0.095	1.446241e-03	4.087313e-02	1.010854e+01	1.000000e+05	9.718148e-01
1	chr1_27669668	27669668	0	A	C	0.227	1.078421e-02	3.099751e-02	1.022301e+01	1.000000e+05	7.283365e-01
1	BICF2P408519	27670053	5	A	G	0.482	4.265690e-03	2.457863e-02	1.011452e+01	1.000000e+05	8.624210e-01
1	BICF2S24315845	27670873	0	G	A	0.414	3.934320e-02	2.904415e-02	1.122760e+01	1.000000e+05	1.773218e-01
1	chr1_27671619	27671619	0	G	A	0.414	3.934320e-02	2.904415e-02	1.122760e+01	1.000000e+05	1.773218e-01
1	TIGRP2P1006_rs8933611	27671838	0	G	A	0.417	3.549818e-02	2.912770e-02	1.105324e+01	1.000000e+05	2.246235e-01
1	TIGRP2P1008_rs8933612	27672801	0	A	G	0.328	2.173877e-02	2.867348e-02	1.046369e+01	1.000000e+05	4.493994e-01
1	BICF2P583409	27682559	0	A	G	0.057	-2.005146e-02	5.370693e-02	1.013993e+01	1.000000e+05	7.093481e-01
1	chr1_27691220	27691220	0	A	C	0.121	-2.268766e-02	4.015592e-02	1.038330e+01	1.000000e+05	5.728172e-01
1	BICF2S23441292	27698746	7	C	A	0.479	-4.862790e-03	2.428932e-02	1.009201e+01	1.000000e+05	8.415585e-01
1	chr1_27702948	27702948	0	C	A	0.267	-1.734457e-03	2.926675e-02	1.018538e+01	1.000000e+05	9.528108e-01
1	chr1_27704076	27704076	0	G	A	0.474	1.000324e-02	2.419645e-02	1.016330e+01	1.000000e+05	6.798156e-01
1	chr1_27704641	27704641	0	G	A	0.011	-1.370390e-01	1.267350e-01	1.070562e+01	1.000000e+05	2.810759e-01
1	TIGRP2P1012_rs8515774	27706859	0	A	G	0.474	1.000324e-02	2.419645e-02	1.016330e+01	1.000000e+05	6.798156e-01
1	BICF2S22916737	27722553	3	G	A	0.354	-6.636664e-03	2.694334e-02	1.021970e+01	1.000000e+05	8.057288e-01
1	BICF2P441502	27730819	0	A	C	0.080	-1.583742e-02	4.455424e-02	1.018111e+01	1.000000e+05	7.226777e-01
1	BICF2P210343	27739280	0	G	A	0.313	-2.564951e-03	2.664713e-02	1.017946e+01	1.000000e+05	9.234292e-01
1	BICF2P980151	27742866	0	A	C	0.089	-2.180568e-02	4.415662e-02	1.026171e+01	1.000000e+05	6.220592e-01
1	BICF2S23049006	27752548	0	G	A	0.299	4.055106e-02	2.624368e-02	1.128211e+01	1.000000e+05	1.241420e-01
1	BICF2S22928909	27761602	1	C	A	0.211	1.848535e-02	3.048406e-02	1.035127e+01	1.000000e+05	5.450528e-01
1	BICF2P1349170	27802832	0	A	G	0.376	-2.214852e-02	2.477317e-02	1.049092e+01	1.000000e+05	3.725429e-01
1	BICF2S23323875	27819151	0	A	G	0.471	3.197710e-02	2.494319e-02	1.093490e+01	1.000000e+05	2.015689e-01
1	BICF2S22937287	27832093	0	A	G	0.029	-1.191277e-02	8.368810e-02	1.015497e+01	1.000000e+05	8.869723e-01
1	BICF2P807649	27843424	0	A	G	0.129	6.791602e-04	4.072561e-02	1.027243e+01	1.000000e+05	9.867140e-01
1	BICF2P241681	27860195	0	C	A	0.184	2.057087e-03	3.368114e-02	1.014896e+01	1.000000e+05	9.513701e-01
1	BICF2P1135047	27865896	0	G	A	0.241	1.786355e-02	3.043954e-02	1.029043e+01	1.000000e+05	5.580715e-01
1	BICF2G630715491	27877028	0	G	A	0.491	-4.962988e-03	2.594690e-02	1.016773e+01	1.000000e+05	8.485359e-01
1	BICF2G630715496	27888848	0	A	G	0.132	4.632352e-02	3.741912e-02	1.091940e+01	1.000000e+05	2.174166e-01
1	BICF2P183706	27901798	0	A	G	0.483	1.509478e-02	2.636442e-02	1.035390e+01	1.000000e+05	5.677013e-01
1	BICF2G630715508	27914356	0	A	G	0.080	6.459654e-02	4.516978e-02	1.112095e+01	1.000000e+05	1.545072e-01
1	BICF2G630715510	27924114	0	A	C	0.480	1.264093e-02	2.661844e-02	1.031657e+01	1.000000e+05	6.354651e-01
1	BICF2G630715515	27937811	0	G	A	0.080	6.459654e-02	4.516978e-02	1.112095e+01	1.000000e+05	1.545072e-01
1	BICF2P633602	27945221	0	G	A	0.086	-1.250419e-02	4.463266e-02	1.011458e+01	1.000000e+05	7.796930e-01
1	BICF2G630715524	27963241	1	G	A	0.275	-5.504769e-03	2.963408e-02	1.011809e+01	1.000000e+05	8.528534e-01
1	BICF2G630715530	27967727	0	A	G	0.379	-2.473483e-02	2.867683e-02	1.059632e+01	1.000000e+05	3.895931e-01
1	BICF2P230124	27987683	0	G	A	0.451	-4.794126e-02	2.553709e-02	1.193783e+01	1.000000e+05	6.216753e-02
1	chr1_27992184	27992184	0	C	G	0.431	2.566304e-02	2.647098e-02	1.064944e+01	1.000000e+05	3.336679e-01
1	BICF2G630715573	28000311	0	A	G	0.187	-1.437770e-02	3.304101e-02	1.022528e+01	1.000000e+05	6.640013e-01
1	BICF2P333833	28032774	0	C	A	0.236	-2.095290e-02	3.069190e-02	1.035905e+01	1.000000e+05	4.957244e-01
1	BICF2G630715580	28085701	0	G	C	0.443	-2.126389e-02	2.595650e-02	1.037839e+01	1.000000e+05	4.137989e-01
1	BICF2G630715585	28092176	1	G	C	0.439	-2.320613e-02	2.615589e-02	1.043626e+01	1.000000e+05	3.761973e-01
1	BICF2G630715598	28116668	0	A	G	0.443	-2.126389e-02	2.595650e-02	1.037839e+01	1.000000e+05	4.137989e-01
1	chr1_28166912	28166912	1	T	A	0.468	2.589918e-02	2.535894e-02	1.056929e+01	1.000000e+05	3.085449e-01
1	BICF2G630715628	28172096	0	A	G	0.092	-1.760855e-02	4.236618e-02	1.013167e+01	1.000000e+05	6.782006e-01
1	BICF2G630715637	28182623	0	A	G	0.092	-1.760855e-02	4.236618e-02	1.013167e+01	1.000000e+05	6.782006e-01
1	BICF2G630715640	28190579	0	A	G	0.092	-1.760855e-02	4.236618e-02	1.013167e+01	1.000000e+05	6.782006e-01
1	chr1_28191554	28191554	3	A	G	0.070	3.470716e-02	5.264000e-02	1.033748e+01	1.000000e+05	5.105653e-01
1	BICF2G630715643	28197783	0	C	A	0.471	-4.526832e-03	2.633975e-02	1.008176e+01	1.000000e+05	8.637472e-01
1	BICF2G630715646	28212587	0	G	A	0.230	1.322802e-02	2.756409e-02	1.017496e+01	1.000000e+05	6.319078e-01
1	BICF2S23617497	28233414	0	A	G	0.055	4.613147e-02	5.783625e-02	1.044321e+01	1.000000e+05	4.261897e-01
1	BICF2G630715649	28249459	0	C	G	0.057	3.355442e-02	5.223905e-02	1.024939e+01	1.000000e+05	5.215177e-01
1	BICF2G630715654	28264651	0	G	A	0.213	3.083648e-02	2.980614e-02	1.069614e+01	1.000000e+05	3.023231e-01
1	BICF2S23017989	28285385	8	A	T	0.346	1.897724e-02	2.502942e-02	1.037273e+01	1.000000e+05	4.493705e-01
1	BICF2G630715668	28306131	0	A	G	0.282	2.371697e-02	2.811725e-02	1.052127e+01	1.000000e+05	4.001189e-01
1	BICF2G630715714	28322353	0	C	A	0.227	1.360233e-02	2.879088e-02	1.020049e+01	1.000000e+05	6.372025e-01
1	BICF2G630715720	28334597	0	G	A	0.284	2.385576e-02	2.796723e-02	1.052322e+01	1.000000e+05	3.948514e-01
1	BICF2G630715737	28347642	5	G	A	0.290	2.680067e-02	2.760834e-02	1.059717e+01	1.000000e+05	3.330381e-01
1	BICF2G630715756	28368785	0	A	G	0.305	2.134358e-02	2.680604e-02	1.042667e+01	1.000000e+05	4.270001e-01
1	BICF2G630715776	28386038	0	A	T	0.330	1.784145e-02	2.658386e-02	1.034680e+01	1.000000e+05	5.030327e-01
1	BICF2G630715782	28394962	0	C	A	0.353	2.732979e-02	2.606648e-02	1.065790e+01	1.000000e+05	2.958956e-01
1	BICF2G630715800	28402306	0	A	G	0.339	2.080913e-02	2.660567e-02	1.042274e+01	1.000000e+05	4.352128e-01
1	chr1_28440250	28440250	1	A	C	0.020	1.554765e-01	9.675459e-02	1.140941e+01	1.000000e+05	1.099071e-01
1	chr1_28449172	28449172	0	A	G	0.029	1.205003e-01	7.632142e-02	1.129727e+01	1.000000e+05	1.162070e-01
1	BICF2G630715807	28462550	0	A	G	0.422	1.807786e-02	2.555769e-02	1.029645e+01	1.000000e+05	4.803154e-01
1	BICF2G630715810	28474148	0	A	G	0.339	1.768008e-02	2.783899e-02	1.030323e+01	1.000000e+05	5.262180e-01
1	BICF2G630715811	28496226	0	G	A	0.032	3.676610e-02	7.263836e-02	1.017651e+01	1.000000e+05	6.133977e-01
1	BICF2G630715814	28508765	0	A	G	0.236	9.124102e-03	3.148058e-02	1.012937e+01	1.000000e+05	7.722933e-01
1	BICF2G630715825	28521780	0	G	A	0.023	2.491160e-03	8.084177e-02	1.000514e+01	1.000000e+05	9.754526e-01
1	BICF2G630715837	28549864	0	A	T	0.014	2.991951e-02	1.006077e-01	1.004182e+01	1.000000e+05	7.665294e-01
1	BICF2P123921	28562764	0	G	A	0.109	7.122562e-03	4.287367e-02	1.018296e+01	1.000000e+05	8.682505e-01
1	BICF2P1338081	28578350	8	G	A	0.187	-1.397983e-03	3.439190e-02	1.015478e+01	1.000000e+05	9.676232e-01
1	BICF2P1338083	28578927	0	C	A	0.184	7.215182e-04	3.421692e-02	1.016309e+01	1.000000e+05	9.832010e-01
1	BICF2G630715868	28588146	0	G	A	0.078	-1.827900e-02	4.509958e-02	1.023280e+01	1.000000e+05	6.857584e-01
1	BICF2S2347155	28606224	0	A	C	0.014	8.322260e-02	1.134536e-01	1.038770e+01	1.000000e+05	4.642287e-01
1	BICF2S2446595	28611244	0	C	A	0.023	7.408523e-02	8.357584e-02	1.043220e+01	1.000000e+05	3.766165e-01
1	BICF2S2352512	28631967	1	A	C	0.416	1.026388e-02	2.753925e-02	1.025381e+01	1.000000e+05	7.098304e-01
1	BICF2G630715887	28651055	0	G	A	0.253	3.063749e-03	3.056108e-02	1.011174e+01	1.000000e+05	9.202626e-01
1	BICF2S22918394	28657743	0	A	G	0.175	-6.124821e-03	3.544977e-02	1.015101e+01	1.000000e+05	8.630317e-01
1	BICF2S23130351	28667043	0	A	G	0.480	-2.678053e-02	2.791093e-02	1.061809e+01	1.000000e+05	3.386540e-01
1	BICF2P61782	28679956	0	A	G	0.178	8.338446e-03	3.603786e-02	1.016256e+01	1.000000e+05	8.172945e-01
1	BICF2G630715898	28695753	0	A	C	0.356	2.054292e-02	2.588636e-02	1.036695e+01	1.000000e+05	4.285327e-01
1	BICF2G630715903	28698977	0	A	T	0.356	2.054292e-02	2.588636e-02	1.036695e+01	1.000000e+05	4.285327e-01
1	BICF2P673410	28701627	0	A	G	0.172	4.343112e-03	3.620548e-02	1.014149e+01	1.000000e+05	9.046570e-01
1	BICF2G630715923	28713303	0	A	C	0.351	1.828381e-02	2.593447e-02	1.030731e+01	1.000000e+05	4.817637e-01
1	BICF2P1527	28728244	0	A	G	0.227	-4.690447e-02	3.309605e-02	1.130986e+01	1.000000e+05	1.582267e-01
1	BICF2P338005	28740349	0	G	A	0.282	-4.118798e-02	2.861635e-02	1.119381e+01	1.000000e+05	1.518784e-01
1	BICF2S2333824	28749448	0	A	T	0.336	3.184049e-02	2.715117e-02	1.081535e+01	1.000000e+05	2.425331e-01
1	BICF2P276756	28762329	0	A	G	0.391	-1.776124e-02	2.642138e-02	1.035638e+01	1.000000e+05	5.023394e-01
1	BICF2P818519	28781232	0	A	G	0.259	-1.737630e-02	2.830413e-02	1.029005e+01	1.000000e+05	5.400832e-01
1	BICF2S23026469	28784627	0	G	A	0.218	1.066947e-03	3.086918e-02	1.009635e+01	1.000000e+05	9.724679e-01
1	BICF2P414127	28802594	0	G	C	0.256	-2.201739e-02	2.942393e-02	1.040741e+01	1.000000e+05	4.553121e-01
1	BICF2P414126	28802611	0	A	C	0.256	-2.201739e-02	2.942393e-02	1.040741e+01	1.000000e+05	4.553121e-01
1	BICF2P663115	28805102	0	C	G	0.239	-1.725743e-02	2.969333e-02	1.027661e+01	1.000000e+05	5.618741e-01
1	BICF2P1189089	28819855	0	A	G	0.224	-2.665411e-02	3.184536e-02	1.048031e+01	1.000000e+05	4.037621e-01
1	BICF2P170262	28846168	0	A	C	0.267	-1.706666e-02	3.115802e-02	1.029033e+01	1.000000e+05	5.845768e-01
1	BICF2P1344197	28848094	1	A	G	0.474	-2.282069e-02	2.410092e-02	1.052315e+01	1.000000e+05	3.450281e-01
1	BICF2G630715936	28888166	0	C	A	0.210	-2.389526e-02	3.297075e-02	1.038878e+01	1.000000e+05	4.695956e-01
1	BICF2G630715944	28897877	0	G	A	0.210	-2.389526e-02	3.297075e-02	1.038878e+01	1.000000e+05	4.695956e-01
1	BICF2G630715988	28917696	0	G	A	0.218	4.829453e-03	3.375071e-02	1.016239e+01	1.000000e+05	8.863851e-01
1	BICF2G630716012	28932794	0	A	G	0.328	-5.279684e-02	2.826668e-02	1.187375e+01	1.000000e+05	6.348943e-02
1	chr1_28933346	28933346	0	A	G	0.328	-5.279684e-02	2.826668e-02	1.187375e+01	1.000000e+05	6.348943e-02
1	chr1_28934038	28934038	0	I	D	0.328	-5.279684e-02	2.826668e-02	1.187375e+01	1.000000e+05	6.348943e-02
1	BICF2G630716017	28938811	0	G	A	0.057	-2.109005e-02	5.675396e-02	1.024281e+01	1.000000e+05	7.106444e-01
1	BICF2P1314354	28945936	0	A	C	0.451	-5.810882e-02	2.695986e-02	1.250491e+01	1.000000e+05	3.252197e-02
1	BICF2P118828	28977145	0	G	A	0.348	2.348161e-02	2.779495e-02	1.047536e+01	1.000000e+05	3.993872e-01
1	BICF2G630716027	29001357	0	A	G	0.135	6.690076e-03	4.010506e-02	1.021910e+01	1.000000e+05	8.677125e-01
1	BICF2G630716035	29013487	0	A	G	0.106	-3.908862e-02	4.012183e-02	1.062232e+01	1.000000e+05	3.313016e-01
1	BICF2G630716040	29033626	0	A	C	0.106	-3.908862e-02	4.012183e-02	1.062232e+01	1.000000e+05	3.313016e-01
1	BICF2G630716046	29039198	0	G	A	0.106	-3.908862e-02	4.012183e-02	1.062232e+01	1.000000e+05	3.313016e-01
1	BICF2G630716067	29047031	0	A	G	0.101	-2.384760e-02	4.104137e-02	1.032413e+01	1.000000e+05	5.619590e-01
1	BICF2G630716085	29058933	0	C	A	0.106	-3.908862e-02	4.012183e-02	1.062232e+01	1.000000e+05	3.313016e-01
1	BICF2G630716097	29071540	0	A	G	0.014	-9.717095e-02	1.185179e-01	1.049859e+01	1.000000e+05	4.134170e-01
1	BICF2P921656	29077740	0	G	A	0.055	-3.644498e-03	5.687706e-02	1.005334e+01	1.000000e+05	9.489835e-01
1	BICF2G630716107	29082710	0	G	A	0.049	3.158083e-02	5.954599e-02	1.018928e+01	1.000000e+05	5.965461e-01
1	BICF2G630716116	29091710	0	C	A	0.049	3.158083e-02	5.954599e-02	1.018928e+01	1.000000e+05	5.965461e-01
1	BICF2P796582	29106045	0	A	C	0.284	2.659112e-02	2.890204e-02	1.055432e+01	1.000000e+05	3.588387e-01
1	BICF2P796585	29106634	0	G	C	0.264	2.331461e-02	3.000330e-02	1.043427e+01	1.000000e+05	4.381859e-01
1	BICF2P312690	29107249	0	G	A	0.284	2.659112e-02	2.890204e-02	1.055432e+01	1.000000e+05	3.588387e-01
1	BICF2P312689	29107322	0	G	A	0.261	1.286606e-02	2.954569e-02	1.022525e+01	1.000000e+05	6.637723e-01
1	BICF2P312686	29107713	0	G	A	0.261	1.286606e-02	2.954569e-02	1.022525e+01	1.000000e+05	6.637723e-01
1	BICF2S23433512	29112756	0	A	G	0.284	2.659112e-02	2.890204e-02	1.055432e+01	1.000000e+05	3.588387e-01
1	BICF2G630716123	29124625	0	G	A	0.023	-7.326962e-02	1.003368e-01	1.048846e+01	1.000000e+05	4.662390e-01
1	BICF2G630716134	29173380	0	A	C	0.425	-1.455053e-03	2.658811e-02	1.004407e+01	1.000000e+05	9.564205e-01
[truncated: 171,915 more rows]
