# Supplementary material for: R-locus for roaned coat is associated with a tandem duplication in an intronic region of USH2A in dogs and also contributes to Dalmatian spotting
Source: PLoS One. 2021 Mar 23;16(3):e0248233. doi: 10.1371/journal.pone.0248233 (PMC7987146; doi:10.1371/journal.pone.0248233)
Supplement: S5 File — (ZIP) [file pone.0248233.s028.zip › tickPurebred344_controlPurebred579.assoc.txt]

chr	rs	ps	n_miss	allele1	allele0	af	beta	se	logl_H1	l_remle	p_wald
1	TIGRP2P259_rs8993730	249580	0	G	A	0.078	-5.899000e-02	4.702293e-02	-6.916795e+02	1.667458e+01	2.099807e-01
1	BICF2G630707905	251205	0	G	C	0.308	-6.145035e-03	2.735959e-02	-6.924290e+02	1.654497e+01	8.223383e-01
1	chr1_266523	266523	1	A	C	0.404	4.839485e-03	2.719439e-02	-6.923423e+02	1.660365e+01	8.587943e-01
1	BICF2G630707908	273487	0	A	G	0.127	3.104285e-02	4.087867e-02	-6.920288e+02	1.618185e+01	4.478137e-01
1	BICF2P563564	307563	0	A	C	0.078	-5.899000e-02	4.702293e-02	-6.916795e+02	1.667458e+01	2.099807e-01
1	BICF2P574107	320055	0	G	A	0.078	-5.899000e-02	4.702293e-02	-6.916795e+02	1.667458e+01	2.099807e-01
1	TIGRP2P277_rs8525603	343359	0	G	A	0.078	-5.899000e-02	4.702293e-02	-6.916795e+02	1.667458e+01	2.099807e-01
1	BICF2G630707918	348210	0	G	A	0.339	-1.273437e-02	2.678031e-02	-6.923304e+02	1.646709e+01	6.345347e-01
1	chr1_363618	363618	0	G	A	0.441	-1.632310e-02	2.535735e-02	-6.922243e+02	1.644121e+01	5.199156e-01
1	chr1_363892	363892	35	G	C	0.038	2.202852e-03	6.923684e-02	-6.924833e+02	1.660358e+01	9.746255e-01
1	TIGRP2P286_rs8866509	373664	1	A	T	0.078	-5.916040e-02	4.701452e-02	-6.916749e+02	1.667738e+01	2.085866e-01
1	BICF2P391650	398892	0	A	G	0.078	-5.899000e-02	4.702293e-02	-6.916795e+02	1.667458e+01	2.099807e-01
1	chr1_412573	412573	9	A	C	0.119	1.271376e-02	4.009319e-02	-6.923370e+02	1.638911e+01	7.512357e-01
1	BICF2G630707932	420036	0	G	A	0.466	-1.552961e-02	2.498538e-02	-6.922529e+02	1.635946e+01	5.343929e-01
1	BICF2P636188	430139	0	A	C	0.078	-5.899000e-02	4.702293e-02	-6.916795e+02	1.667458e+01	2.099807e-01
1	BICF2P270452	479574	0	C	A	0.081	-6.788903e-02	4.625334e-02	-6.913876e+02	1.675926e+01	1.425095e-01
1	BICF2P98519	486173	0	T	A	0.130	-1.822327e-02	3.880431e-02	-6.923047e+02	1.653512e+01	6.387379e-01
1	BICF2P1377001	497316	0	A	G	0.081	-6.788903e-02	4.625334e-02	-6.913876e+02	1.675926e+01	1.425095e-01
1	BICF2G630707957	511277	0	A	G	0.422	-5.342646e-03	2.597396e-02	-6.923749e+02	1.656154e+01	8.370767e-01
1	BICF2P1282632	573533	1	A	C	0.155	3.036997e-02	3.779393e-02	-6.920605e+02	1.697565e+01	4.218542e-01
1	BICF2P1445404	594361	0	A	G	0.081	-6.788903e-02	4.625334e-02	-6.913876e+02	1.675926e+01	1.425095e-01
1	TIGRP2P338_rs9075968	600575	0	A	G	0.081	-6.788903e-02	4.625334e-02	-6.913876e+02	1.675926e+01	1.425095e-01
1	chr1_601944	601944	0	A	G	0.081	-6.788903e-02	4.625334e-02	-6.913876e+02	1.675926e+01	1.425095e-01
1	TIGRP2P340_rs9005494	614572	1	C	A	0.080	-6.090032e-02	4.644751e-02	-6.916029e+02	1.662107e+01	1.901290e-01
1	BICF2G630707991	650365	0	G	A	0.168	7.266544e-02	3.685326e-02	-6.903938e+02	1.594458e+01	4.893700e-02
1	BICF2G630708013	675531	0	G	A	0.168	7.266544e-02	3.685326e-02	-6.903938e+02	1.594458e+01	4.893700e-02
1	BICF2G630708020	691938	0	G	A	0.159	5.577749e-02	3.814743e-02	-6.912524e+02	1.630069e+01	1.440396e-01
1	BICF2G630708023	700273	0	A	C	0.025	-3.446283e-02	7.676982e-02	-6.924057e+02	1.662365e+01	6.536013e-01
1	BICF2G630708027	714375	0	A	C	0.159	5.577749e-02	3.814743e-02	-6.912524e+02	1.630069e+01	1.440396e-01
1	BICF2G630708028	717913	0	G	A	0.339	2.147307e-02	2.880439e-02	-6.920882e+02	1.652041e+01	4.561724e-01
1	BICF2G630708032	742901	0	G	A	0.150	4.849446e-02	3.508232e-02	-6.915015e+02	1.706670e+01	1.672132e-01
1	BICF2P188815	753378	0	A	G	0.360	3.649060e-02	2.912283e-02	-6.915526e+02	1.639642e+01	2.105276e-01
1	BICF2P410099	790404	0	G	A	0.360	3.592189e-02	2.916974e-02	-6.915782e+02	1.640712e+01	2.184585e-01
1	BICF2P238696	802359	3	C	G	0.361	3.656288e-02	2.916828e-02	-6.915521e+02	1.636927e+01	2.103363e-01
1	BICF2P1124921	822555	0	G	A	0.363	3.498443e-02	2.900442e-02	-6.916149e+02	1.639999e+01	2.280594e-01
1	BICF2P884661	840555	18	A	G	0.352	3.031701e-02	2.948958e-02	-6.918139e+02	1.630809e+01	3.041923e-01
1	BICF2G630708039	860805	0	A	G	0.154	5.311909e-02	3.460863e-02	-6.912799e+02	1.702639e+01	1.251638e-01
1	BICF2P1357045	867177	7	G	A	0.429	2.324690e-02	2.884551e-02	-6.919537e+02	1.641182e+01	4.205024e-01
1	BICF2P466666	874172	1	A	G	0.361	3.429494e-02	2.918476e-02	-6.916440e+02	1.639164e+01	2.402593e-01
1	BICF2P646761	889117	0	G	A	0.368	2.763814e-02	2.913075e-02	-6.918838e+02	1.643778e+01	3.429907e-01
1	BICF2G630708043	895636	3	A	C	0.153	4.985913e-02	3.479613e-02	-6.914288e+02	1.709710e+01	1.522278e-01
1	BICF2P1404670	896951	0	A	G	0.367	3.540306e-02	2.912806e-02	-6.915975e+02	1.630647e+01	2.245145e-01
1	BICF2P615194	912356	6	G	A	0.366	3.705240e-02	2.916962e-02	-6.915342e+02	1.630048e+01	2.043201e-01
1	BICF2P1178503	921159	0	A	G	0.367	3.540306e-02	2.912806e-02	-6.915975e+02	1.630647e+01	2.245145e-01
1	BICF2P970528	963279	1	A	C	0.353	3.664569e-02	2.916773e-02	-6.915518e+02	1.645567e+01	2.092977e-01
1	BICF2P303607	968152	4	G	A	0.353	3.638872e-02	2.915845e-02	-6.915634e+02	1.644796e+01	2.123611e-01
1	BICF2G630708053	977159	1	A	G	0.043	-3.379830e-02	6.075627e-02	-6.923339e+02	1.659123e+01	5.781456e-01
1	BICF2P972673	997568	2	G	A	0.339	3.420435e-02	2.985335e-02	-6.916704e+02	1.642523e+01	2.521979e-01
1	BICF2P195485	1001017	1	A	G	0.170	2.166614e-02	3.585756e-02	-6.921998e+02	1.698245e+01	5.458409e-01
1	BICF2P987431	1012024	0	G	A	0.409	3.697409e-02	2.882111e-02	-6.915018e+02	1.643541e+01	1.998560e-01
1	BICF2P606695	1026665	0	G	A	0.340	3.489535e-02	2.987693e-02	-6.916438e+02	1.638492e+01	2.431212e-01
1	BICF2P606694	1027507	0	C	A	0.339	3.317466e-02	2.983728e-02	-6.917086e+02	1.641670e+01	2.664917e-01
1	BICF2P606693	1027604	0	G	A	0.322	3.450979e-02	3.012037e-02	-6.916654e+02	1.629051e+01	2.522048e-01
1	BICF2P742102	1030993	0	G	A	0.343	3.499642e-02	2.977242e-02	-6.916367e+02	1.637513e+01	2.401127e-01
1	BICF2P1104224	1036086	8	G	A	0.336	4.379698e-02	2.987988e-02	-6.912592e+02	1.648202e+01	1.430527e-01
1	BICF2P1277518	1048637	1	G	A	0.358	3.407877e-02	2.890241e-02	-6.916656e+02	1.638199e+01	2.386637e-01
1	BICF2P1277519	1049666	1	C	A	0.339	3.344581e-02	2.983526e-02	-6.916986e+02	1.641875e+01	2.625732e-01
1	BICF2G630708061	1062891	0	G	A	0.434	3.158205e-02	2.894873e-02	-6.916810e+02	1.662409e+01	2.755737e-01
1	BICF2P1065496	1074156	1	A	G	0.339	3.344581e-02	2.983526e-02	-6.916986e+02	1.641875e+01	2.625732e-01
1	BICF2P1032299	1084288	0	G	A	0.441	2.860840e-02	2.811132e-02	-6.918238e+02	1.649170e+01	3.090960e-01
1	BICF2G630708083	1101117	0	G	A	0.441	2.971818e-02	2.809309e-02	-6.917820e+02	1.649596e+01	2.904027e-01
1	BICF2G630708099	1110911	12	A	G	0.441	3.301762e-02	2.810470e-02	-6.916519e+02	1.650728e+01	2.403753e-01
1	BICF2P112561	1113115	0	A	G	0.047	-2.220633e-02	5.878773e-02	-6.924052e+02	1.661460e+01	7.057126e-01
1	chr1_1120968	1120968	5	A	G	0.281	-7.992913e-03	2.836338e-02	-6.924102e+02	1.676133e+01	7.781572e-01
1	BICF2P760763	1132340	6	G	A	0.416	1.661072e-02	2.839978e-02	-6.921734e+02	1.656374e+01	5.587657e-01
1	BICF2P392899	1136684	1	G	A	0.435	2.339336e-02	2.822483e-02	-6.919912e+02	1.651767e+01	4.074198e-01
1	BICF2G630708109	1164707	6	A	G	0.408	2.762021e-02	2.835942e-02	-6.918705e+02	1.671178e+01	3.303449e-01
1	BICF2G630708111	1178399	0	G	A	0.402	3.233940e-02	2.836198e-02	-6.916912e+02	1.677628e+01	2.544838e-01
1	BICF2G630708113	1214774	0	A	G	0.264	2.939905e-02	3.110659e-02	-6.918936e+02	1.712621e+01	3.448522e-01
1	chr1_1233565	1233565	2	A	C	0.406	3.328900e-02	2.837940e-02	-6.916530e+02	1.675947e+01	2.410996e-01
1	chr1_1245423	1245423	0	A	G	0.033	8.695698e-02	1.032778e-01	-6.915143e+02	1.597966e+01	4.000225e-01
1	chr1_1251817	1251817	0	G	A	0.172	1.731732e-02	3.552889e-02	-6.922629e+02	1.692685e+01	6.260802e-01
1	chr1_1266515	1266515	1	A	G	0.183	-7.347475e-04	3.450713e-02	-6.923778e+02	1.662758e+01	9.830168e-01
1	chr1_1303598	1303598	3	A	G	0.032	4.787849e-02	9.588885e-02	-6.918358e+02	1.618369e+01	6.176786e-01
1	BICF2G630708124	1312356	0	G	A	0.417	1.885452e-02	2.818100e-02	-6.921185e+02	1.673490e+01	5.036306e-01
1	BICF2G630708125	1317124	0	A	G	0.144	-4.239865e-02	3.616903e-02	-6.917466e+02	1.661543e+01	2.414053e-01
1	BICF2G630708127	1326088	0	A	G	0.417	1.885452e-02	2.818100e-02	-6.921185e+02	1.673490e+01	5.036306e-01
1	BICF2G630708129	1361419	0	A	G	0.021	6.207639e-02	9.134759e-02	-6.921474e+02	1.657559e+01	4.969523e-01
1	BICF2G630708133	1375796	0	A	G	0.021	6.207639e-02	9.134759e-02	-6.921474e+02	1.657559e+01	4.969523e-01
1	BICF2G630708142	1384838	1	G	C	0.410	2.619750e-02	2.830810e-02	-6.919154e+02	1.666368e+01	3.549786e-01
1	BICF2G630708148	1400426	0	G	A	0.447	2.553487e-02	2.802134e-02	-6.919205e+02	1.648685e+01	3.623941e-01
1	BICF2G630708152	1404132	0	C	A	0.133	-4.033117e-02	3.516544e-02	-6.918333e+02	1.637639e+01	2.517216e-01
1	chr1_1412112	1412112	0	D	I	0.414	1.946752e-02	2.823424e-02	-6.921039e+02	1.665794e+01	4.906822e-01
1	chr1_1413579	1413579	20	G	A	0.036	3.023269e-02	7.866717e-02	-6.920583e+02	1.622336e+01	7.008363e-01
1	BICF2G630708156	1413914	0	G	A	0.414	1.946752e-02	2.823424e-02	-6.921039e+02	1.665794e+01	4.906822e-01
1	chr1_1414797	1414797	0	A	G	0.041	7.355105e-03	8.732014e-02	-6.919729e+02	1.655193e+01	9.328907e-01
1	chr1_1421066	1421066	0	A	G	0.169	1.022783e-02	3.610350e-02	-6.923314e+02	1.677318e+01	7.770167e-01
1	BICF2G630708163	1430423	0	A	G	0.412	1.678948e-02	2.823325e-02	-6.921655e+02	1.665860e+01	5.522098e-01
1	BICF2G630708165	1448961	1	A	T	0.021	6.189273e-02	9.134106e-02	-6.921488e+02	1.657550e+01	4.981953e-01
1	BICF2G630708166	1460648	1	A	G	0.408	9.269634e-03	2.813043e-02	-6.922881e+02	1.662201e+01	7.418351e-01
1	BICF2P1442152	1472808	0	A	G	0.256	-5.983828e-02	2.925624e-02	-6.903289e+02	1.672932e+01	4.110735e-02
1	BICF2G630708170	1487200	0	A	G	0.424	2.204767e-02	2.785284e-02	-6.920362e+02	1.666798e+01	4.288111e-01
1	BICF2G630708173	1499313	0	G	A	0.460	2.852216e-02	2.781794e-02	-6.918153e+02	1.640850e+01	3.054836e-01
1	BICF2G630708176	1509473	0	A	T	0.046	-2.906034e-02	5.857322e-02	-6.923506e+02	1.660667e+01	6.199162e-01
1	BICF2G630708179	1531511	0	A	G	0.459	3.011591e-02	2.760678e-02	-6.917566e+02	1.664415e+01	2.756074e-01
1	BICF2G630708182	1544590	0	A	G	0.480	-8.729988e-03	2.711903e-02	-6.923208e+02	1.653230e+01	7.475911e-01
1	BICF2G630708185	1562482	0	G	A	0.422	2.540314e-02	2.804237e-02	-6.919336e+02	1.667081e+01	3.652342e-01
1	BICF2G630708186	1578245	0	G	A	0.120	-6.056518e-02	3.800090e-02	-6.911972e+02	1.623035e+01	1.113278e-01
1	BICF2P1154406	1594588	0	A	C	0.341	-2.831156e-02	2.892540e-02	-6.918693e+02	1.643607e+01	3.279464e-01
1	BICF2P247436	1601615	0	A	G	0.178	-8.644984e-04	3.546926e-02	-6.923668e+02	1.664133e+01	9.805602e-01
1	BICF2P562192	1608626	2	C	G	0.361	-2.570438e-02	2.821251e-02	-6.919556e+02	1.647944e+01	3.624817e-01
1	BICF2G630708190	1622718	0	C	A	0.021	6.207639e-02	9.134759e-02	-6.921474e+02	1.657559e+01	4.969523e-01
1	BICF2G630708194	1633259	0	A	G	0.065	-3.663713e-02	4.871421e-02	-6.922120e+02	1.640588e+01	4.521933e-01
1	BICF2G630708195	1643262	2	G	A	0.341	-3.719990e-02	2.887838e-02	-6.915208e+02	1.655826e+01	1.980146e-01
1	BICF2G630708204	1676322	0	G	A	0.025	4.948074e-02	8.640585e-02	-6.921772e+02	1.650796e+01	5.670181e-01
1	BICF2G630708209	1700583	0	A	G	0.334	-2.585941e-02	2.904175e-02	-6.919582e+02	1.643262e+01	3.734719e-01
1	BICF2G630708211	1722438	0	G	A	0.457	-7.608984e-03	2.849099e-02	-6.922841e+02	1.661409e+01	7.894779e-01
1	BICF2P207208	1728485	0	G	A	0.478	9.948635e-03	2.760739e-02	-6.923098e+02	1.661718e+01	7.186596e-01
1	BICF2G630708213	1736981	0	A	G	0.042	-2.887250e-02	6.116194e-02	-6.923685e+02	1.659840e+01	6.369911e-01
1	BICF2G630708216	1752349	0	A	G	0.263	2.760876e-02	2.951057e-02	-6.919745e+02	1.665158e+01	3.497477e-01
1	BICF2P741303	1759968	0	G	A	0.446	-5.093874e-03	2.779142e-02	-6.923504e+02	1.667242e+01	8.546112e-01
1	BICF2P726575	1779875	0	A	G	0.476	-5.682967e-03	2.689724e-02	-6.923422e+02	1.664674e+01	8.327121e-01
1	BICF2P929768	1785323	3	G	A	0.456	-1.823726e-02	2.654578e-02	-6.921529e+02	1.666055e+01	4.922482e-01
1	BICF2P406037	1786997	0	A	G	0.424	-7.320894e-03	2.642125e-02	-6.923595e+02	1.662920e+01	7.817781e-01
1	BICF2P247108	1796182	0	A	G	0.483	-1.289881e-02	2.700631e-02	-6.922463e+02	1.664682e+01	6.330325e-01
1	BICF2P804826	1810947	0	A	G	0.493	6.545815e-03	2.713574e-02	-6.923221e+02	1.668617e+01	8.094346e-01
1	BICF2P988306	1819020	0	G	A	0.197	1.486640e-02	3.440998e-02	-6.922601e+02	1.680559e+01	6.658153e-01
1	BICF2P180743	1838805	0	A	G	0.480	9.349237e-03	2.722176e-02	-6.922892e+02	1.662355e+01	7.313404e-01
1	BICF2G630708220	1869397	0	A	T	0.026	6.896418e-02	8.525940e-02	-6.920192e+02	1.646514e+01	4.187961e-01
1	BICF2P1413903	1873919	0	G	A	0.466	-2.699815e-02	2.658341e-02	-6.918959e+02	1.626531e+01	3.100859e-01
1	BICF2G630708221	1888935	0	C	A	0.021	6.207639e-02	9.134759e-02	-6.921474e+02	1.657559e+01	4.969523e-01
1	BICF2P814595	1896142	1	A	G	0.474	1.753889e-02	2.731988e-02	-6.921287e+02	1.675815e+01	5.210442e-01
1	BICF2G630708225	1916583	0	A	G	0.096	8.759484e-03	4.272521e-02	-6.923915e+02	1.664236e+01	8.376025e-01
1	BICF2G630708226	1927088	0	A	G	0.040	-3.234944e-02	6.164241e-02	-6.923498e+02	1.659381e+01	5.998541e-01
1	BICF2G630708227	1935981	0	A	G	0.045	-2.891270e-02	5.967551e-02	-6.923580e+02	1.661903e+01	6.281472e-01
1	BICF2G630708229	1968378	0	T	A	0.045	-2.891270e-02	5.967551e-02	-6.923580e+02	1.661903e+01	6.281472e-01
1	BICF2G630708232	2015901	0	A	T	0.043	-3.219127e-02	6.009402e-02	-6.923392e+02	1.661707e+01	5.923078e-01
1	BICF2P1092470	2021998	0	A	G	0.394	-2.182578e-03	2.837949e-02	-6.922983e+02	1.662470e+01	9.387143e-01
1	BICF2P168065	2048128	0	A	T	0.420	-1.870761e-02	2.779225e-02	-6.920926e+02	1.667301e+01	5.010377e-01
1	BICF2P1148238	2078104	0	A	C	0.316	7.909670e-03	2.934837e-02	-6.923228e+02	1.666067e+01	7.875979e-01
1	TIGRP2P401_rs8846599	2092214	0	A	G	0.332	1.433928e-02	2.851466e-02	-6.922430e+02	1.667156e+01	6.151732e-01
1	BICF2G630708238	2102141	2	C	A	0.295	1.161283e-02	2.973206e-02	-6.922807e+02	1.664232e+01	6.961960e-01
1	BICF2G630708240	2139015	0	G	A	0.021	4.656405e-02	9.162244e-02	-6.922564e+02	1.658651e+01	6.114231e-01
1	BICF2G630708242	2164283	0	A	G	0.044	-3.852634e-02	5.954182e-02	-6.922729e+02	1.663515e+01	5.177629e-01
1	TIGRP2P2613_rs9126421	2175231	0	G	A	0.397	4.740825e-03	2.831382e-02	-6.922927e+02	1.663132e+01	8.670617e-01
1	BICF2P1167646	2191437	0	A	G	0.335	1.873767e-02	2.943529e-02	-6.921478e+02	1.679882e+01	5.245621e-01
1	BICF2P515422	2195827	0	A	G	0.326	2.222333e-02	2.946615e-02	-6.920721e+02	1.682548e+01	4.509227e-01
1	BICF2G630708247	2240283	0	G	A	0.021	4.656405e-02	9.162244e-02	-6.922564e+02	1.658651e+01	6.114231e-01
1	TIGRP2P2621_rs9174004	2246338	0	A	G	0.324	2.805363e-02	2.946743e-02	-6.919069e+02	1.679412e+01	3.413357e-01
1	BICF2P1148079	2259490	0	A	G	0.324	2.805363e-02	2.946743e-02	-6.919069e+02	1.679412e+01	3.413357e-01
1	TIGRP2P2627_rs8593091	2277640	0	A	G	0.335	1.513661e-02	2.896884e-02	-6.922301e+02	1.674784e+01	6.014385e-01
1	BICF2G630708249	2289441	0	A	G	0.443	1.177173e-02	2.686998e-02	-6.922629e+02	1.658560e+01	6.614167e-01
1	BICF2P1336950	2301633	0	G	A	0.323	2.968583e-02	2.956530e-02	-6.918540e+02	1.681520e+01	3.156053e-01
1	BICF2G630708251	2321694	0	A	G	0.045	-4.179164e-02	5.929627e-02	-6.922333e+02	1.665025e+01	4.811168e-01
1	BICF2P1316503	2328280	0	A	C	0.405	3.590579e-02	2.885624e-02	-6.915420e+02	1.703326e+01	2.137061e-01
1	BICF2G630708253	2334911	0	A	G	0.045	-4.179164e-02	5.929627e-02	-6.922333e+02	1.665025e+01	4.811168e-01
1	BICF2S23545226	2347264	0	C	A	0.401	3.961345e-02	2.886000e-02	-6.913739e+02	1.704925e+01	1.702086e-01
1	BICF2P552194	2362016	0	C	A	0.401	3.961345e-02	2.886000e-02	-6.913739e+02	1.704925e+01	1.702086e-01
1	BICF2P627157	2376435	0	A	G	0.401	3.961345e-02	2.886000e-02	-6.913739e+02	1.704925e+01	1.702086e-01
1	BICF2S22956053	2383448	0	G	A	0.400	4.021226e-02	2.888069e-02	-6.913454e+02	1.705117e+01	1.641501e-01
1	BICF2G630708254	2391860	0	A	G	0.057	-4.831268e-02	5.120102e-02	-6.920735e+02	1.675900e+01	3.456276e-01
1	BICF2G630708265	2407180	46	A	C	0.485	6.908725e-03	2.720897e-02	-6.923177e+02	1.653909e+01	7.996190e-01
1	BICF2G630708271	2414014	0	G	A	0.462	4.667791e-03	2.738266e-02	-6.923251e+02	1.655681e+01	8.646817e-01
1	BICF2G630708286	2426690	6	G	A	0.139	-4.517817e-02	3.650277e-02	-6.916614e+02	1.622760e+01	2.161560e-01
1	BICF2G630708300	2458761	22	G	C	0.155	2.877864e-02	3.817831e-02	-6.920237e+02	1.648502e+01	4.511647e-01
1	BICF2S2335694	2484855	0	C	A	0.056	3.353021e-02	6.030174e-02	-6.920605e+02	1.669371e+01	5.783183e-01
1	BICF2P551656	2501183	0	A	G	0.322	-3.313330e-02	2.916751e-02	-6.917276e+02	1.663256e+01	2.562664e-01
1	BICF2P1451246	2507972	0	A	G	0.210	2.823659e-03	3.162024e-02	-6.923985e+02	1.655852e+01	9.288636e-01
1	TIGRP2P2671_rs8596160	2550379	0	A	G	0.318	4.118341e-02	2.900055e-02	-6.913732e+02	1.683468e+01	1.559196e-01
1	BICF2G630708307	2580059	0	A	G	0.044	-3.833799e-02	5.987517e-02	-6.922764e+02	1.662007e+01	5.221377e-01
1	BICF2G630708309	2609390	0	A	G	0.041	-3.896473e-02	6.101595e-02	-6.922834e+02	1.660756e+01	5.232426e-01
1	BICF2G630708310	2615407	0	A	G	0.141	-4.798857e-02	3.608523e-02	-6.915735e+02	1.606375e+01	1.838912e-01
1	BICF2G630708315	2635098	1	G	A	0.043	-3.220624e-02	6.011964e-02	-6.923388e+02	1.660383e+01	5.922935e-01
1	BICF2G630708318	2673228	2	G	C	0.050	-3.443410e-02	5.528809e-02	-6.923074e+02	1.652382e+01	5.335620e-01
1	BICF2G630708319	2692523	0	A	G	0.047	-4.322197e-02	5.711077e-02	-6.922036e+02	1.658707e+01	4.493576e-01
1	chr1_2794145	2794145	1	G	A	0.453	2.233503e-02	2.569828e-02	-6.920821e+02	1.658257e+01	3.850050e-01
1	BICF2P870035	2815013	0	A	G	0.331	-2.237146e-02	2.836191e-02	-6.920847e+02	1.641263e+01	4.304406e-01
1	BICF2G630708326	2852240	1	A	C	0.047	-4.097613e-02	5.717183e-02	-6.922321e+02	1.656831e+01	4.737293e-01
1	BICF2G630708330	2897852	0	A	G	0.050	-3.186566e-02	5.532577e-02	-6.923347e+02	1.651259e+01	5.647802e-01
1	BICF2G630708332	2931689	0	A	G	0.047	-4.081378e-02	5.716884e-02	-6.922341e+02	1.656770e+01	4.754597e-01
1	BICF2P1085054	2948208	1	G	C	0.318	4.199359e-02	2.907032e-02	-6.913313e+02	1.676063e+01	1.489239e-01
1	BICF2G630708339	3041620	0	A	G	0.354	3.102550e-02	2.721846e-02	-6.917656e+02	1.673601e+01	2.546369e-01
1	BICF2G630708341	3092166	0	A	G	0.044	-3.664577e-02	5.983935e-02	-6.922897e+02	1.660497e+01	5.404226e-01
1	BICF2P1464474	3111137	34	A	C	0.349	9.413553e-03	2.771267e-02	-6.923534e+02	1.653470e+01	7.341719e-01
1	TIGRP2P2684_rs8604610	3127281	1	A	G	0.415	2.803354e-02	2.636174e-02	-6.918500e+02	1.630547e+01	2.878713e-01
1	BICF2G630708342	3129228	0	A	G	0.024	-1.372479e-02	8.292036e-02	-6.924342e+02	1.661252e+01	8.685728e-01
1	BICF2P562904	3162017	0	T	A	0.078	-6.393515e-02	4.638196e-02	-6.915036e+02	1.632530e+01	1.683995e-01
1	BICF2G630708344	3166250	0	A	G	0.024	-1.372479e-02	8.292036e-02	-6.924342e+02	1.661252e+01	8.685728e-01
1	BICF2G630708346	3194397	0	A	G	0.069	-4.542519e-02	4.858729e-02	-6.920450e+02	1.660819e+01	3.500750e-01
1	BICF2P1090882	3200422	9	A	G	0.477	-3.545359e-02	2.633051e-02	-6.914945e+02	1.639663e+01	1.784780e-01
1	TIGRP2P2688_rs8722583	3243958	0	A	G	0.360	4.374694e-02	2.785844e-02	-6.911534e+02	1.654600e+01	1.166819e-01
1	BICF2P91832	3274017	0	C	A	0.310	1.077236e-02	2.753739e-02	-6.923632e+02	1.664456e+01	6.957469e-01
1	TIGRP2P2690_rs9195750	3308831	2	A	G	0.392	4.094314e-02	2.702583e-02	-6.912410e+02	1.655262e+01	1.301248e-01
1	TIGRP2P2694_rs9074880	3374684	0	C	A	0.436	-1.564967e-02	2.669327e-02	-6.922067e+02	1.657864e+01	5.578327e-01
1	chr1_3380658	3380658	1	G	A	0.067	-2.389486e-02	4.864726e-02	-6.923487e+02	1.659055e+01	6.234118e-01
1	BICF2G630708353	3419580	0	G	A	0.300	-2.364573e-03	2.807253e-02	-6.924376e+02	1.659223e+01	9.328912e-01
1	BICF2G630708355	3458474	0	A	G	0.022	1.520792e-02	9.210513e-02	-6.924415e+02	1.659090e+01	8.688899e-01
1	BICF2G630708356	3470332	0	A	G	0.151	5.378299e-02	3.704359e-02	-6.913138e+02	1.691018e+01	1.468744e-01
1	BICF2P389287	3480810	0	A	G	0.432	-1.808670e-02	2.618076e-02	-6.921676e+02	1.661471e+01	4.898405e-01
1	BICF2S23349063	3484482	1	A	G	0.101	2.044014e-02	4.267170e-02	-6.922867e+02	1.665332e+01	6.320458e-01
1	BICF2G630708358	3513520	0	G	A	0.018	-1.243944e-02	8.704642e-02	-6.925632e+02	1.651974e+01	8.863958e-01
1	BICF2G630708359	3520373	0	A	G	0.176	3.961662e-02	3.647862e-02	-6.917322e+02	1.656078e+01	2.777530e-01
1	BICF2G630708363	3598185	0	A	G	0.075	2.064611e-02	4.914868e-02	-6.923487e+02	1.660134e+01	6.745289e-01
1	BICF2G630708367	3639893	0	A	C	0.075	2.064611e-02	4.914868e-02	-6.923487e+02	1.660134e+01	6.745289e-01
1	BICF2S23763002	3667307	0	A	C	0.031	-3.680771e-02	7.030701e-02	-6.923675e+02	1.659754e+01	6.007326e-01
1	BICF2P590289	3697160	0	A	C	0.319	-9.984772e-03	3.105055e-02	-6.922144e+02	1.664796e+01	7.478552e-01
1	BICF2G630708374	3724186	0	A	T	0.057	-3.117941e-03	5.453058e-02	-6.924633e+02	1.659379e+01	9.544159e-01
1	TIGRP2P2702_rs8768645	3760558	1	A	C	0.328	-6.525027e-03	3.083323e-02	-6.922381e+02	1.664214e+01	8.324478e-01
1	BICF2P232247	3778681	0	G	C	0.483	-6.293215e-02	2.562632e-02	-6.893877e+02	1.613496e+01	1.424238e-02
1	BICF2G630708377	3796640	0	G	A	0.364	4.495269e-02	2.726382e-02	-6.910144e+02	1.672842e+01	9.952883e-02
1	BICF2P555674	3828021	0	G	A	0.486	2.381655e-02	2.681998e-02	-6.919581e+02	1.640444e+01	3.747644e-01
1	TIGRP2P2710_rs9134620	3842554	0	A	G	0.233	3.706641e-02	3.298572e-02	-6.916803e+02	1.636844e+01	2.614284e-01
1	BICF2P333055	3875185	1	A	T	0.359	5.486662e-02	2.743167e-02	-6.903675e+02	1.631957e+01	4.578061e-02
1	BICF2G630708380	3890148	0	C	A	0.103	-5.015733e-03	4.375687e-02	-6.924091e+02	1.661101e+01	9.087655e-01
1	BICF2S23541136	3946665	1	A	T	0.316	5.340427e-02	2.838894e-02	-6.906076e+02	1.607718e+01	6.026484e-02
1	BICF2G630708384	3962719	0	A	G	0.447	-2.180003e-02	2.759115e-02	-6.920345e+02	1.650764e+01	4.296672e-01
1	BICF2P322145	3964544	0	T	A	0.362	2.682298e-02	2.755775e-02	-6.919161e+02	1.621855e+01	3.306413e-01
1	BICF2P194479	3967481	0	G	A	0.317	5.373921e-02	2.830321e-02	-6.905739e+02	1.606544e+01	5.791668e-02
1	BICF2P915835	3989037	0	A	G	0.316	5.656809e-02	2.834346e-02	-6.903854e+02	1.607181e+01	4.624901e-02
1	BICF2P853468	3990312	0	A	G	0.316	5.656809e-02	2.834346e-02	-6.903854e+02	1.607181e+01	4.624901e-02
1	BICF2P298830	4010307	2	A	G	0.327	4.665452e-02	2.807993e-02	-6.910015e+02	1.622069e+01	9.695533e-02
1	BICF2S2299080	4021484	1	C	A	0.324	4.611767e-02	2.815423e-02	-6.910355e+02	1.625985e+01	1.017556e-01
1	BICF2P53930	4032891	6	C	A	0.322	4.493676e-02	2.819692e-02	-6.911078e+02	1.624571e+01	1.113518e-01
1	BICF2P122934	4044567	0	G	A	0.322	4.960922e-02	2.825840e-02	-6.908354e+02	1.625814e+01	7.949662e-02
1	BICF2P1246652	4051150	0	G	A	0.322	4.960922e-02	2.825840e-02	-6.908354e+02	1.625814e+01	7.949662e-02
1	TIGRP2P2748_rs9156364	4079240	9	A	G	0.322	5.254366e-02	2.832586e-02	-6.906586e+02	1.619788e+01	6.391975e-02
1	TIGRP2P2751_rs8733852	4090327	0	G	C	0.322	4.960922e-02	2.825840e-02	-6.908354e+02	1.625814e+01	7.949662e-02
1	BICF2P1398229	4099583	7	G	A	0.320	5.009008e-02	2.832829e-02	-6.908173e+02	1.632121e+01	7.735851e-02
1	BICF2P637675	4120708	0	A	G	0.325	4.955711e-02	2.803443e-02	-6.908254e+02	1.634332e+01	7.743823e-02
1	TIGRP2P2774_rs8786396	4134195	2	A	G	0.280	4.829151e-02	2.927422e-02	-6.910402e+02	1.637981e+01	9.936051e-02
1	BICF2G630708391	4141836	1	A	C	0.100	-1.610672e-02	4.416682e-02	-6.923514e+02	1.666672e+01	7.154345e-01
1	BICF2P1426220	4157111	0	G	A	0.317	4.628518e-02	2.815945e-02	-6.910382e+02	1.643278e+01	1.005832e-01
1	BICF2P675305	4172445	0	G	A	0.366	2.034845e-02	2.737412e-02	-6.921260e+02	1.650184e+01	4.574616e-01
1	BICF2P675307	4174806	0	G	A	0.347	1.736251e-02	2.777124e-02	-6.922004e+02	1.649614e+01	5.319964e-01
1	BICF2G630708396	4204443	0	G	A	0.099	-4.951695e-02	4.528333e-02	-6.917641e+02	1.670930e+01	2.744639e-01
1	BICF2G630708397	4210698	0	C	A	0.083	-1.247729e-02	4.913287e-02	-6.923167e+02	1.656275e+01	7.995909e-01
1	BICF2P211382	4227095	0	C	G	0.499	-1.623472e-03	2.576976e-02	-6.924081e+02	1.660188e+01	9.497809e-01
1	chr1_4227658	4227658	4	G	A	0.437	-2.165375e-03	2.743578e-02	-6.923274e+02	1.662037e+01	9.371092e-01
1	BICF2G630708403	4239459	0	G	A	0.111	-4.050890e-02	4.360571e-02	-6.919273e+02	1.652997e+01	3.531421e-01
1	BICF2G630708405	4245417	0	A	G	0.121	-2.579282e-02	4.074620e-02	-6.921923e+02	1.638485e+01	5.268831e-01
1	TIGRP2P2780_rs8499983	4264222	0	A	G	0.322	6.619972e-03	2.792487e-02	-6.923418e+02	1.652460e+01	8.126601e-01
1	BICF2G630708412	4272138	0	A	G	0.154	-3.200418e-02	3.564977e-02	-6.920196e+02	1.642263e+01	3.695594e-01
1	BICF2G630708417	4283592	0	G	A	0.142	-3.980900e-02	3.725793e-02	-6.918631e+02	1.638759e+01	2.855884e-01
1	chr1_4320363	4320363	30	A	C	0.029	-5.459941e-02	7.437374e-02	-6.922648e+02	1.670357e+01	4.630611e-01
1	BICF2G630708422	4361401	0	T	A	0.066	-4.818225e-02	5.205122e-02	-6.919747e+02	1.595479e+01	3.548600e-01
1	BICF2G630708423	4371564	0	A	G	0.121	-4.276640e-02	4.107333e-02	-6.918096e+02	1.575763e+01	2.980463e-01
1	BICF2G630708424	4390106	6	G	A	0.100	-1.642003e-03	4.303448e-02	-6.924235e+02	1.658170e+01	9.695720e-01
1	BICF2G630708426	4401517	0	A	G	0.067	-5.125209e-02	5.182295e-02	-6.919161e+02	1.592875e+01	3.229305e-01
1	BICF2P28788	4410755	0	A	G	0.100	-5.798459e-03	4.293249e-02	-6.924083e+02	1.658548e+01	8.925940e-01
1	chr1_4419221	4419221	0	G	A	0.224	2.316430e-02	3.350713e-02	-6.921348e+02	1.650266e+01	4.895359e-01
1	chr1_4419714	4419714	0	G	A	0.222	1.700364e-02	3.342767e-02	-6.922472e+02	1.656481e+01	6.111055e-01
1	chr1_4419786	4419786	0	D	I	0.220	8.642360e-03	3.344210e-02	-6.923435e+02	1.660435e+01	7.961347e-01
1	BICF2P1255280	4426123	0	A	G	0.198	2.943899e-02	3.540061e-02	-6.919962e+02	1.642174e+01	4.058529e-01
1	BICF2P1469700	4450046	1	T	A	0.198	3.074653e-02	3.539909e-02	-6.919651e+02	1.640694e+01	3.853095e-01
1	TIGRP2P2790_rs8527730	4459378	0	A	G	0.198	2.943899e-02	3.540061e-02	-6.919962e+02	1.642174e+01	4.058529e-01
1	BICF2P922651	4469990	3	A	C	0.195	3.430069e-02	3.548903e-02	-6.918790e+02	1.636725e+01	3.340401e-01
1	BICF2P1208544	4475164	0	G	A	0.194	3.524170e-02	3.551825e-02	-6.918520e+02	1.635974e+01	3.213538e-01
1	BICF2P636148	4485474	2	A	G	0.194	3.782733e-02	3.560314e-02	-6.917785e+02	1.637589e+01	2.883001e-01
1	BICF2P313176	4499421	0	G	A	0.199	3.202715e-02	3.523174e-02	-6.919303e+02	1.636563e+01	3.635655e-01
1	TIGRP2P2813_rs8765556	4523008	0	A	G	0.199	2.700043e-02	3.506832e-02	-6.920517e+02	1.640258e+01	4.415342e-01
1	BICF2G630708433	4560104	0	A	T	0.072	2.295074e-02	5.042867e-02	-6.923086e+02	1.667206e+01	6.491353e-01
1	BICF2P370160	4575316	0	G	A	0.199	2.700043e-02	3.506832e-02	-6.920517e+02	1.640258e+01	4.415342e-01
1	TIGRP2P2820_rs9091359	4590874	0	A	G	0.214	1.121794e-02	3.417079e-02	-6.923037e+02	1.647253e+01	7.427668e-01
1	TIGRP2P2822_rs8922524	4600818	0	C	A	0.199	2.579960e-02	3.500825e-02	-6.920779e+02	1.640878e+01	4.613358e-01
1	chr1_4606010	4606010	5	G	A	0.213	1.024345e-02	3.422379e-02	-6.923135e+02	1.647626e+01	7.647728e-01
1	BICF2P659809	4671291	15	G	A	0.099	8.010519e-02	4.583046e-02	-6.908261e+02	1.651538e+01	8.082162e-02
1	BICF2P252167	4700786	0	A	G	0.217	7.680286e-03	3.403552e-02	-6.923348e+02	1.652843e+01	8.215198e-01
1	BICF2P487841	4711650	0	A	G	0.217	7.680286e-03	3.403552e-02	-6.923348e+02	1.652843e+01	8.215198e-01
1	BICF2P477485	4725113	1	A	C	0.217	7.926590e-03	3.405512e-02	-6.923329e+02	1.652712e+01	8.160013e-01
1	TIGRP2P2846_rs8786031	4726836	9	A	G	0.217	9.122130e-03	3.395307e-02	-6.923361e+02	1.654336e+01	7.882448e-01
1	BICF2P1297269	4748284	0	A	G	0.217	7.680286e-03	3.403552e-02	-6.923348e+02	1.652843e+01	8.215198e-01
1	TIGRP2P2853_rs9056630	4757417	0	A	G	0.217	7.680286e-03	3.403552e-02	-6.923348e+02	1.652843e+01	8.215198e-01
1	BICF2S23640275	4764376	0	A	G	0.217	7.680286e-03	3.403552e-02	-6.923348e+02	1.652843e+01	8.215198e-01
1	BICF2P547987	4809432	0	A	G	0.217	7.680286e-03	3.403552e-02	-6.923348e+02	1.652843e+01	8.215198e-01
1	BICF2G630708438	4820578	0	A	C	0.105	1.464898e-03	4.219119e-02	-6.924205e+02	1.659308e+01	9.723102e-01
1	TIGRP2P2869_rs8779374	4836401	0	A	G	0.217	7.680286e-03	3.403552e-02	-6.923348e+02	1.652843e+01	8.215198e-01
1	BICF2P146323	4878941	0	A	G	0.141	4.661573e-02	3.926106e-02	-6.916368e+02	1.695067e+01	2.354046e-01
1	BICF2P931405	4886951	0	A	T	0.153	4.537985e-02	3.734045e-02	-6.916328e+02	1.693555e+01	2.245632e-01
1	BICF2P572263	4893108	2	G	A	0.140	4.537262e-02	3.928713e-02	-6.916806e+02	1.694070e+01	2.484319e-01
1	BICF2P1275198	4901016	0	A	G	0.134	6.158026e-02	4.013581e-02	-6.911582e+02	1.696108e+01	1.253000e-01
1	BICF2S2339476	4911941	0	G	A	0.320	1.327812e-02	2.950412e-02	-6.922679e+02	1.667877e+01	6.527855e-01
1	BICF2P371264	4913657	2	A	T	0.173	4.120298e-03	3.580857e-02	-6.923568e+02	1.667814e+01	9.084190e-01
1	BICF2P1070937	4914914	0	G	A	0.134	6.158026e-02	4.013581e-02	-6.911582e+02	1.696108e+01	1.253000e-01
1	chr1_4915001	4915001	1	G	A	0.184	6.403770e-03	3.454574e-02	-6.923689e+02	1.669757e+01	8.529791e-01
1	BICF2P1031026	4928973	0	G	A	0.134	6.158026e-02	4.013581e-02	-6.911582e+02	1.696108e+01	1.253000e-01
1	BICF2G630708462	4942312	0	A	G	0.284	6.475674e-02	3.031254e-02	-6.900605e+02	1.623095e+01	3.291783e-02
1	BICF2G630708467	4951927	0	A	G	0.306	5.957566e-02	2.918728e-02	-6.902937e+02	1.595820e+01	4.152038e-02
1	TIGRP2P2903_rs9014550	4957252	0	G	A	0.133	5.563352e-02	4.026700e-02	-6.913788e+02	1.691307e+01	1.674248e-01
1	BICF2P900574	4973985	2	A	G	0.130	5.275569e-02	4.057437e-02	-6.914891e+02	1.691042e+01	1.938501e-01
1	chr1_4974870	4974870	0	A	G	0.214	-6.076248e-03	3.174042e-02	-6.923760e+02	1.650413e+01	8.482265e-01
1	TIGRP2P2911_rs8936096	4979308	0	A	C	0.131	4.874115e-02	4.045881e-02	-6.916052e+02	1.687258e+01	2.286246e-01
1	BICF2G630708495	4985698	0	G	A	0.242	5.226212e-02	3.187686e-02	-6.910038e+02	1.666880e+01	1.014507e-01
1	BICF2G630708548	5006108	0	G	A	0.321	-3.268489e-02	2.873843e-02	-6.917059e+02	1.613920e+01	2.556988e-01
1	BICF2G630708568	5013851	0	A	C	0.418	-1.330267e-02	2.765959e-02	-6.921919e+02	1.639696e+01	6.306716e-01
1	BICF2G630708570	5016106	13	A	G	0.086	4.695419e-02	4.407208e-02	-6.918864e+02	1.620417e+01	2.869763e-01
1	BICF2G630708586	5026727	0	A	G	0.477	-9.309306e-03	2.691317e-02	-6.922940e+02	1.647399e+01	7.294957e-01
1	TIGRP2P2919_rs8606614	5029025	3	A	G	0.192	-1.114276e-02	3.293493e-02	-6.923526e+02	1.644319e+01	7.351942e-01
1	chr1_5030287	5030287	1	G	A	0.411	-1.084681e-02	2.683672e-02	-6.922911e+02	1.667440e+01	6.861759e-01
1	BICF2S2443809	5032877	0	A	G	0.411	-1.091838e-02	2.683439e-02	-6.922901e+02	1.667409e+01	6.841907e-01
1	BICF2G630708598	5044074	1	G	A	0.477	-8.605806e-03	2.686736e-02	-6.923050e+02	1.648264e+01	7.488082e-01
1	BICF2S23423243	5059152	0	A	C	0.411	-1.091838e-02	2.683439e-02	-6.922901e+02	1.667409e+01	6.841907e-01
1	BICF2G630708623	5066599	0	G	A	0.092	3.422540e-02	4.239207e-02	-6.921368e+02	1.633465e+01	4.196710e-01
1	BICF2G630708633	5073833	0	A	C	0.140	1.016780e-02	3.608407e-02	-6.923939e+02	1.650715e+01	7.781748e-01
1	BICF2G630708647	5091966	0	A	G	0.100	4.259802e-02	4.115534e-02	-6.919214e+02	1.621842e+01	3.009152e-01
1	BICF2G630708656	5094664	0	A	G	0.100	4.259802e-02	4.115534e-02	-6.919214e+02	1.621842e+01	3.009152e-01
1	BICF2G630708685	5109742	19	A	G	0.095	5.785115e-02	4.233182e-02	-6.915290e+02	1.606328e+01	1.720806e-01
1	BICF2P934097	5128753	0	G	A	0.097	2.255011e-02	4.135250e-02	-6.923161e+02	1.641440e+01	5.856693e-01
1	BICF2P1405933	5141525	0	A	G	0.083	-3.334485e-04	4.486888e-02	-6.924729e+02	1.659206e+01	9.940721e-01
1	BICF2P1002529	5156662	0	A	G	0.100	6.407139e-03	4.130199e-02	-6.924494e+02	1.656217e+01	8.767535e-01
1	BICF2P1244955	5159885	0	A	G	0.100	6.407139e-03	4.130199e-02	-6.924494e+02	1.656217e+01	8.767535e-01
1	BICF2P607260	5196785	0	A	G	0.164	-1.594679e-02	3.341576e-02	-6.923754e+02	1.655014e+01	6.333161e-01
1	TIGRP2P2953_rs9123276	5198813	0	C	A	0.164	-1.594679e-02	3.341576e-02	-6.923754e+02	1.655014e+01	6.333161e-01
1	TIGRP2P2955_rs8986818	5211086	0	G	A	0.164	-1.594679e-02	3.341576e-02	-6.923754e+02	1.655014e+01	6.333161e-01
1	BICF2P123491	5226059	0	A	C	0.082	4.351454e-02	4.562407e-02	-6.920068e+02	1.619580e+01	3.404539e-01
1	TIGRP2P2962_rs8537173	5244422	0	A	G	0.176	-2.660525e-02	3.262445e-02	-6.921571e+02	1.653996e+01	4.149968e-01
1	TIGRP2P2964_rs9157697	5257306	0	A	G	0.081	4.481388e-02	4.573150e-02	-6.919815e+02	1.617347e+01	3.273757e-01
1	TIGRP2P2975_rs9102742	5287987	0	A	G	0.144	3.634263e-02	3.680015e-02	-6.919213e+02	1.640891e+01	3.236239e-01
1	BICF2P369261	5288133	0	G	A	0.144	3.634263e-02	3.680015e-02	-6.919213e+02	1.640891e+01	3.236239e-01
1	TIGRP2P2985_rs9123662	5310127	1	A	G	0.124	5.076051e-02	3.916907e-02	-6.915578e+02	1.682205e+01	1.953231e-01
1	TIGRP2P2986_rs9000637	5323473	1	C	A	0.361	3.538939e-02	2.693073e-02	-6.915421e+02	1.716191e+01	1.891433e-01
1	TIGRP2P2987_rs9029815	5325340	0	G	A	0.371	2.673095e-02	2.656048e-02	-6.919056e+02	1.704487e+01	3.144787e-01
1	BICF2P166510	5344916	0	G	A	0.218	3.307909e-02	3.144250e-02	-6.918461e+02	1.648276e+01	2.930525e-01
1	BICF2G630708702	5361620	0	G	A	0.477	-4.046252e-02	2.615506e-02	-6.912325e+02	1.627993e+01	1.222009e-01
1	BICF2P1191617	5394934	0	G	A	0.426	-2.639492e-02	2.643074e-02	-6.918963e+02	1.664784e+01	3.182292e-01
1	BICF2P1437031	5409586	0	A	G	0.336	-2.615586e-02	2.645927e-02	-6.919712e+02	1.659756e+01	3.231514e-01
1	TIGRP2P3063_rs9092981	5420526	0	A	G	0.032	3.645853e-02	6.729598e-02	-6.923871e+02	1.660617e+01	5.881122e-01
1	BICF2P392799	5420699	0	C	A	0.339	-1.327914e-02	2.636592e-02	-6.923295e+02	1.658409e+01	6.146293e-01
1	BICF2P1197476	5432113	0	G	A	0.225	4.189458e-02	3.168520e-02	-6.914842e+02	1.645903e+01	1.864256e-01
1	BICF2S23010713	5441353	0	G	A	0.391	4.076581e-04	2.830180e-02	-6.923249e+02	1.662650e+01	9.885108e-01
1	BICF2P1000997	5452889	0	A	G	0.179	-3.061175e-02	3.375867e-02	-6.919921e+02	1.674015e+01	3.647593e-01
1	BICF2S23018913	5471709	0	A	G	0.141	-3.287860e-02	3.603441e-02	-6.919916e+02	1.672655e+01	3.617852e-01
1	BICF2S23649906	5477202	0	T	A	0.303	-1.412068e-02	2.705892e-02	-6.923293e+02	1.656058e+01	6.019008e-01
1	BICF2P1170347	5486246	1	G	A	0.440	-2.845528e-02	2.522028e-02	-6.918102e+02	1.662382e+01	2.594999e-01
1	BICF2G630708719	5497533	0	A	G	0.029	-2.817850e-03	7.469666e-02	-6.924160e+02	1.665428e+01	9.699160e-01
1	BICF2P1290808	5511825	0	A	G	0.112	3.629001e-02	4.393688e-02	-6.920112e+02	1.675262e+01	4.090419e-01
1	TIGRP2P3107_rs9178643	5523125	0	G	A	0.428	-1.521842e-02	2.676391e-02	-6.922274e+02	1.664573e+01	5.697545e-01
1	BICF2P261197	5538856	0	A	G	0.107	5.600961e-02	4.567315e-02	-6.915806e+02	1.680277e+01	2.203941e-01
1	TIGRP2P3119_rs8958362	5547867	0	G	A	0.185	-1.157012e-02	3.403263e-02	-6.923260e+02	1.661761e+01	7.339556e-01
1	BICF2G630708731	5561736	0	C	A	0.179	-5.022978e-02	3.289493e-02	-6.912764e+02	1.667436e+01	1.271102e-01
1	BICF2P981825	5568287	0	G	A	0.133	3.378970e-03	3.890299e-02	-6.923820e+02	1.657896e+01	9.308046e-01
1	BICF2S23321919	5579289	1	A	G	0.446	-7.901537e-03	2.660215e-02	-6.923385e+02	1.656660e+01	7.665134e-01
1	BICF2G630708743	5589651	0	A	G	0.178	-4.784742e-02	3.295683e-02	-6.913869e+02	1.669171e+01	1.468919e-01
1	BICF2G630708759	5600922	1	A	C	0.297	-1.788735e-02	2.791237e-02	-6.922267e+02	1.648839e+01	5.217863e-01
1	BICF2P1435982	5619955	0	T	A	0.128	-3.529270e-02	3.815351e-02	-6.920581e+02	1.646920e+01	3.551987e-01
1	BICF2P501260	5624782	2	C	G	0.349	-6.720356e-03	2.914416e-02	-6.922722e+02	1.658295e+01	8.176845e-01
1	BICF2G630708800	5641678	2	A	G	0.105	-1.491824e-02	4.146227e-02	-6.923911e+02	1.655820e+01	7.190770e-01
1	BICF2G630708810	5648072	0	A	C	0.224	-3.491851e-02	3.044248e-02	-6.917645e+02	1.634305e+01	2.516662e-01
1	BICF2G630708857	5669524	0	G	A	0.099	-1.142193e-02	4.262495e-02	-6.924135e+02	1.656627e+01	7.887874e-01
1	BICF2G630708864	5673842	0	A	G	0.182	3.566521e-03	3.341024e-02	-6.924446e+02	1.661944e+01	9.150111e-01
1	BICF2G630708903	5693910	0	A	G	0.121	-5.847927e-02	3.881033e-02	-6.913220e+02	1.626119e+01	1.322058e-01
1	BICF2P1391960	5708287	2	A	C	0.130	3.700496e-02	3.664159e-02	-6.919384e+02	1.650284e+01	3.128003e-01
1	BICF2P639682	5721194	3	G	A	0.126	4.068291e-02	3.703110e-02	-6.918426e+02	1.649571e+01	2.722233e-01
1	BICF2G630708914	5746980	13	A	G	0.064	-3.989982e-02	4.949330e-02	-6.921065e+02	1.694469e+01	4.203552e-01
1	TIGRP2P3174_rs8880071	5748787	0	G	A	0.261	5.271818e-02	2.977960e-02	-6.908014e+02	1.654452e+01	7.701154e-02
1	BICF2S2295154	5779816	0	G	A	0.344	9.606496e-03	2.857334e-02	-6.922880e+02	1.664704e+01	7.367930e-01
1	BICF2P916853	5786011	2	T	A	0.239	-1.477968e-02	3.110991e-02	-6.922619e+02	1.660996e+01	6.348429e-01
1	BICF2P191726	5795837	0	G	A	0.239	-1.473375e-02	3.112173e-02	-6.922618e+02	1.661158e+01	6.360234e-01
1	BICF2P103696	5808242	0	A	G	0.230	-9.065869e-03	3.152818e-02	-6.923363e+02	1.662612e+01	7.737574e-01
1	BICF2P142733	5818706	0	A	G	0.231	-3.275005e-03	3.158654e-02	-6.923704e+02	1.661875e+01	9.174430e-01
1	BICF2S22948201	5837420	0	A	G	0.232	-3.814493e-03	3.162802e-02	-6.923670e+02	1.661753e+01	9.040303e-01
1	BICF2S23247539	5844519	0	A	G	0.304	-1.870237e-02	2.928922e-02	-6.921160e+02	1.660549e+01	5.232802e-01
1	BICF2S22924252	5859958	2	C	G	0.198	-2.423257e-02	3.417040e-02	-6.920853e+02	1.673962e+01	4.783994e-01
1	BICF2G630708925	5872563	0	G	A	0.067	-3.111802e-02	5.654281e-02	-6.920599e+02	1.670083e+01	5.822166e-01
1	chr1_5940131	5940131	0	G	A	0.155	-2.565877e-02	3.439600e-02	-6.921713e+02	1.664930e+01	4.558690e-01
1	chr1_5945645	5945645	1	G	A	0.072	-5.799172e-02	4.641374e-02	-6.917500e+02	1.625031e+01	2.118173e-01
1	chr1_5962470	5962470	0	A	C	0.155	-3.255026e-02	3.453679e-02	-6.920042e+02	1.665479e+01	3.461937e-01
1	chr1_5970092	5970092	0	A	G	0.166	-1.500485e-03	3.274569e-02	-6.924605e+02	1.660831e+01	9.634618e-01
1	BICF2S22934599	6003372	0	A	G	0.196	-1.625101e-02	3.171445e-02	-6.923157e+02	1.667221e+01	6.084824e-01
1	BICF2S23626182	6020825	0	G	A	0.188	-1.182252e-02	3.219486e-02	-6.923888e+02	1.668370e+01	7.135411e-01
1	BICF2G630708937	6028468	0	A	G	0.015	-1.889312e-01	9.720234e-02	-6.906666e+02	1.658181e+01	5.223714e-02
1	BICF2G630708939	6040509	0	A	G	0.015	-1.889312e-01	9.720234e-02	-6.906666e+02	1.658181e+01	5.223714e-02
1	BICF2G630708947	6052112	0	G	A	0.474	8.132979e-03	2.693397e-02	-6.922979e+02	1.654643e+01	7.627508e-01
1	BICF2G630708972	6069505	0	G	A	0.026	1.329571e-02	8.594273e-02	-6.924043e+02	1.661798e+01	8.770884e-01
1	BICF2G630708979	6073118	0	G	A	0.026	1.329571e-02	8.594273e-02	-6.924043e+02	1.661798e+01	8.770884e-01
1	BICF2G630709003	6096061	0	A	C	0.363	-4.421330e-03	2.748869e-02	-6.923748e+02	1.663532e+01	8.722533e-01
1	BICF2G630709018	6107781	0	A	C	0.363	-4.421330e-03	2.748869e-02	-6.923748e+02	1.663532e+01	8.722533e-01
1	BICF2G630709037	6128352	1	C	G	0.132	-6.502050e-02	3.939930e-02	-6.910237e+02	1.683215e+01	9.922342e-02
1	BICF2S23426245	6139857	0	G	A	0.253	-4.956731e-02	2.885377e-02	-6.909698e+02	1.684250e+01	8.615471e-02
1	BICF2G630709054	6154774	0	T	A	0.124	-6.983487e-02	4.041962e-02	-6.908901e+02	1.674899e+01	8.436884e-02
1	BICF2S23328319	6162357	0	G	A	0.265	-4.794309e-02	2.864985e-02	-6.910330e+02	1.665456e+01	9.458521e-02
1	BICF2G630709073	6175472	0	G	A	0.141	-2.862905e-02	3.830158e-02	-6.920558e+02	1.658552e+01	4.549744e-01
1	BICF2G630709089	6188790	4	G	A	0.125	-5.757137e-02	4.046364e-02	-6.913692e+02	1.675154e+01	1.551349e-01
1	BICF2G630709098	6198709	6	C	A	0.122	-5.351277e-02	4.055675e-02	-6.915197e+02	1.671488e+01	1.873452e-01
1	BICF2P1178165	6209485	0	C	G	0.493	1.218138e-02	2.685902e-02	-6.922528e+02	1.688345e+01	6.502738e-01
1	BICF2G630709129	6218800	11	C	G	0.442	-7.875725e-03	2.620047e-02	-6.923916e+02	1.677601e+01	7.637914e-01
1	BICF2G630709132	6224919	0	A	C	0.445	-7.702951e-03	2.605190e-02	-6.923936e+02	1.677713e+01	7.675433e-01
1	BICF2G630709141	6232866	0	G	A	0.088	-6.222869e-02	4.263839e-02	-6.914083e+02	1.661457e+01	1.447817e-01
1	BICF2G630709159	6263554	1	G	A	0.067	-5.026380e-02	6.306685e-02	-6.918052e+02	1.651069e+01	4.256609e-01
1	BICF2G630709168	6271129	0	G	A	0.125	-6.036264e-02	3.941669e-02	-6.912097e+02	1.704190e+01	1.260144e-01
1	BICF2P1386889	6283052	7	A	G	0.435	-2.025850e-04	2.680586e-02	-6.923446e+02	1.660576e+01	9.939717e-01
1	BICF2G630709186	6297308	0	A	G	0.460	-2.128236e-02	2.550753e-02	-6.920978e+02	1.655346e+01	4.042967e-01
1	BICF2G630709207	6304660	0	G	A	0.480	2.914659e-02	2.584060e-02	-6.917770e+02	1.654754e+01	2.596399e-01
1	BICF2G630709224	6315377	4	G	A	0.489	3.504371e-02	2.595239e-02	-6.914974e+02	1.651859e+01	1.772491e-01
1	BICF2G630709237	6352738	0	G	A	0.244	-7.279623e-03	3.175134e-02	-6.922698e+02	1.667354e+01	8.187101e-01
1	BICF2G630709239	6358902	0	A	G	0.257	-2.753363e-02	3.105207e-02	-6.919143e+02	1.680558e+01	3.754760e-01
1	BICF2G630709270	6379490	0	G	A	0.309	3.944020e-03	2.782770e-02	-6.923987e+02	1.663615e+01	8.873243e-01
1	BICF2P695321	6395704	0	A	G	0.055	6.634317e-02	5.444591e-02	-6.916927e+02	1.661803e+01	2.233403e-01
1	BICF2S22920299	6405159	0	A	G	0.270	1.030301e-02	2.992816e-02	-6.923161e+02	1.674596e+01	7.307307e-01
1	BICF2S23238022	6427277	0	A	G	0.470	-9.110923e-04	2.697001e-02	-6.923424e+02	1.659867e+01	9.730586e-01
1	BICF2G630709295	6447040	0	C	A	0.421	-7.831461e-03	2.640857e-02	-6.923614e+02	1.652160e+01	7.668770e-01
1	BICF2G630709312	6453921	0	G	A	0.426	-1.533425e-02	2.641564e-02	-6.922330e+02	1.644072e+01	5.617202e-01
1	BICF2G630709354	6465949	0	A	G	0.427	-1.181364e-02	2.647105e-02	-6.923030e+02	1.657051e+01	6.554960e-01
1	BICF2G630709364	6474333	0	A	C	0.430	-7.336718e-03	2.640205e-02	-6.923636e+02	1.658777e+01	7.811634e-01
1	BICF2G630709388	6489993	0	G	A	0.449	4.328944e-04	2.587849e-02	-6.924176e+02	1.660202e+01	9.866573e-01
1	BICF2G630709424	6512438	0	G	A	0.431	9.483497e-03	2.580298e-02	-6.923590e+02	1.663550e+01	7.133045e-01
1	BICF2G630709429	6520082	0	G	A	0.443	-1.058209e-02	2.583711e-02	-6.923437e+02	1.652466e+01	6.822170e-01
1	BICF2P351258	6539253	0	A	G	0.474	-4.331838e-03	2.724450e-02	-6.923321e+02	1.667057e+01	8.737048e-01
1	BICF2S23051653	6551416	0	C	A	0.427	2.009208e-03	2.724180e-02	-6.923579e+02	1.663879e+01	9.412217e-01
1	BICF2G630709448	6554263	0	G	A	0.099	4.200022e-02	4.443463e-02	-6.918902e+02	1.621109e+01	3.447977e-01
1	BICF2G630709459	6567658	0	C	A	0.099	4.200022e-02	4.443463e-02	-6.918902e+02	1.621109e+01	3.447977e-01
1	BICF2P106739	6581162	0	G	A	0.415	-3.191997e-03	2.813659e-02	-6.923183e+02	1.658375e+01	9.097013e-01
1	BICF2G630709466	6594954	0	A	G	0.100	4.623535e-02	4.426940e-02	-6.917895e+02	1.615376e+01	2.965703e-01
1	BICF2P301383	6613794	5	A	C	0.456	6.155054e-04	2.651553e-02	-6.924042e+02	1.660529e+01	9.814854e-01
1	BICF2P341516	6627776	0	G	A	0.444	9.872335e-03	2.654273e-02	-6.923318e+02	1.655693e+01	7.100222e-01
1	BICF2P634226	6636016	6	A	G	0.456	1.154917e-03	2.652325e-02	-6.924024e+02	1.660322e+01	9.652777e-01
1	BICF2S2419359	6648634	0	A	G	0.074	3.937552e-02	5.236546e-02	-6.919974e+02	1.665997e+01	4.522812e-01
1	BICF2P664793	6675256	0	G	A	0.482	1.758651e-02	2.650784e-02	-6.921968e+02	1.672177e+01	5.072112e-01
1	BICF2G630709471	6684616	0	G	C	0.156	3.968935e-02	3.720185e-02	-6.917593e+02	1.647918e+01	2.863124e-01
1	BICF2P984968	6693398	0	A	G	0.323	3.184572e-03	3.115503e-02	-6.922246e+02	1.659710e+01	9.186067e-01
1	BICF2S22959180	6710663	0	A	G	0.436	2.145047e-02	2.672871e-02	-6.920775e+02	1.664022e+01	4.224560e-01
1	BICF2P219758	6721693	0	T	A	0.192	-2.500405e-02	3.440708e-02	-6.920772e+02	1.653703e+01	4.675867e-01
1	BICF2P637832	6736449	11	A	G	0.445	2.304096e-02	2.617950e-02	-6.920250e+02	1.663766e+01	3.790270e-01
1	BICF2S2341214	6737483	0	G	A	0.446	2.585151e-02	2.614625e-02	-6.919204e+02	1.669535e+01	3.230564e-01
1	BICF2P370100	6787592	0	G	A	0.215	-4.475444e-03	3.202461e-02	-6.923727e+02	1.658967e+01	8.888880e-01
1	BICF2S23111960	6797293	34	C	A	0.253	-4.136321e-02	2.965452e-02	-6.914445e+02	1.664372e+01	1.634014e-01
1	BICF2G630709473	6825957	0	G	A	0.283	-2.475229e-02	2.858578e-02	-6.920538e+02	1.669250e+01	3.867730e-01
1	chr1_6843854	6843854	11	A	G	0.296	-1.679526e-02	2.740153e-02	-6.922671e+02	1.657442e+01	5.400731e-01
1	BICF2G630709489	6844921	0	C	A	0.268	1.737072e-02	2.874145e-02	-6.922541e+02	1.657353e+01	5.457408e-01
1	BICF2G630709492	6855643	0	G	A	0.306	1.392343e-02	3.017494e-02	-6.921927e+02	1.636505e+01	6.446037e-01
1	BICF2G630709495	6865364	0	A	G	0.312	9.442743e-03	2.984065e-02	-6.922547e+02	1.647306e+01	7.517411e-01
1	BICF2G630709499	6879261	0	G	A	0.227	-6.815100e-02	3.049826e-02	-6.899300e+02	1.682193e+01	2.568370e-02
1	BICF2G630709507	6892064	0	G	A	0.277	-6.700498e-02	2.752979e-02	-6.895046e+02	1.646107e+01	1.512597e-02
1	BICF2G630709519	6899092	5	A	G	0.277	-6.518167e-02	2.760846e-02	-6.896776e+02	1.635862e+01	1.843657e-02
1	BICF2S23628196	6913015	0	A	G	0.359	3.716761e-02	2.658653e-02	-6.914369e+02	1.644395e+01	1.624537e-01
1	BICF2G630709527	6932755	0	A	G	0.012	-1.481810e-01	1.066127e-01	-6.915746e+02	1.571837e+01	1.648948e-01
1	BICF2G630709528	6955258	0	T	A	0.023	-7.263393e-02	8.172618e-02	-6.920780e+02	1.622401e+01	3.743709e-01
1	BICF2G630709529	6963978	0	C	A	0.156	3.162232e-02	3.769784e-02	-6.919376e+02	1.599778e+01	4.017789e-01
1	BICF2S2459826	6996338	0	C	A	0.012	-2.484474e-02	1.108115e-01	-6.924485e+02	1.661698e+01	8.226457e-01
1	BICF2S23138952	7020134	0	A	G	0.339	3.108389e-02	2.770832e-02	-6.917461e+02	1.664211e+01	2.622293e-01
1	BICF2G630709551	7037523	0	A	G	0.462	-4.361582e-02	2.663039e-02	-6.910309e+02	1.681682e+01	1.018006e-01
1	BICF2G630709573	7050340	4	G	A	0.343	-2.773290e-02	2.915685e-02	-6.918784e+02	1.686254e+01	3.417715e-01
1	BICF2S23316675	7075191	0	C	A	0.141	-5.451742e-02	3.715254e-02	-6.913607e+02	1.717809e+01	1.426103e-01
1	chr1_7086401	7086401	2	A	G	0.140	-5.009393e-02	3.726106e-02	-6.915339e+02	1.711449e+01	1.791486e-01
1	chr1_7106674	7106674	0	G	A	0.380	-2.892298e-02	2.805982e-02	-6.918156e+02	1.677060e+01	3.029232e-01
1	chr1_7116145	7116145	0	G	A	0.011	2.025873e-02	1.221168e-01	-6.924947e+02	1.658446e+01	8.682749e-01
1	chr1_7123701	7123701	0	A	G	0.108	-4.716874e-02	4.115164e-02	-6.917624e+02	1.685535e+01	2.520027e-01
1	BICF2S23321805	7143332	2	G	A	0.413	9.843240e-03	2.740362e-02	-6.922487e+02	1.654790e+01	7.195316e-01
1	G8f60S185	7175735	1	A	G	0.405	2.050856e-02	2.865377e-02	-6.919935e+02	1.674118e+01	4.743353e-01
1	chr1_7183494	7183494	0	G	A	0.189	3.115565e-03	3.441575e-02	-6.923274e+02	1.663651e+01	9.278879e-01
1	chr1_7200965	7200965	0	C	A	0.119	-4.681757e-02	4.009222e-02	-6.917106e+02	1.617101e+01	2.432110e-01
1	chr1_7230151	7230151	0	A	G	0.080	-8.083080e-02	5.101097e-02	-6.910840e+02	1.630553e+01	1.134058e-01
1	chr1_7240254	7240254	0	A	G	0.080	-8.299035e-02	5.098181e-02	-6.910130e+02	1.631462e+01	1.039003e-01
1	chr1_7255361	7255361	0	A	G	0.220	-2.847279e-02	3.106581e-02	-6.920158e+02	1.666311e+01	3.596282e-01
1	G9f34S190	7258510	0	A	G	0.220	-2.847279e-02	3.106581e-02	-6.920158e+02	1.666311e+01	3.596282e-01
1	BICF2G630709606	7281243	0	C	A	0.255	-7.630786e-02	2.909911e-02	-6.889881e+02	1.577340e+01	8.876926e-03
1	chr1_7286537	7286537	1	G	A	0.058	2.289098e-02	5.329018e-02	-6.924073e+02	1.661056e+01	6.676210e-01
1	chr1_7317241	7317241	8	G	A	0.125	-4.639791e-02	3.955402e-02	-6.916881e+02	1.634063e+01	2.410885e-01
1	BICF2G630709608	7336711	36	C	A	0.118	-7.591061e-02	3.654103e-02	-6.902991e+02	1.679525e+01	3.804059e-02
1	BICF2S24311805	7337586	0	A	G	0.139	-4.800118e-02	3.921526e-02	-6.916041e+02	1.633355e+01	2.212488e-01
1	chr1_7348868	7348868	0	G	A	0.116	-7.179078e-02	4.153264e-02	-6.908530e+02	1.630223e+01	8.422678e-02
1	chr1_7358282	7358282	0	A	G	0.160	-5.833996e-02	3.541362e-02	-6.910331e+02	1.599584e+01	9.981951e-02
1	BICF2G630709610	7363714	0	A	C	0.134	-4.571893e-02	3.915027e-02	-6.916797e+02	1.719949e+01	2.431975e-01
1	BICF2G630709612	7421527	0	A	G	0.259	-2.790652e-02	2.944030e-02	-6.919531e+02	1.681599e+01	3.434280e-01
1	BICF2G630709614	7482135	4	G	A	0.128	1.210434e-02	3.983047e-02	-6.922914e+02	1.667730e+01	7.612753e-01
1	BICF2G630709643	7492577	0	A	G	0.171	1.823470e-02	3.587928e-02	-6.922078e+02	1.642253e+01	6.114182e-01
1	TIGRP2P7617_rs8786139	7505400	8	G	C	0.177	6.389186e-02	3.725878e-02	-6.908242e+02	1.666038e+01	8.671583e-02
1	BICF2G630709680	7513442	0	G	A	0.222	3.060275e-02	3.327390e-02	-6.918720e+02	1.646552e+01	3.579586e-01
1	BICF2G630709694	7520149	0	C	A	0.342	3.773786e-02	2.738471e-02	-6.914741e+02	1.632251e+01	1.685184e-01
1	BICF2G630709740	7551941	0	A	C	0.247	3.500243e-02	3.131126e-02	-6.917033e+02	1.649373e+01	2.639071e-01
1	BICF2G630709745	7554163	0	G	A	0.259	2.351242e-02	3.048662e-02	-6.920439e+02	1.662812e+01	4.407641e-01
1	BICF2P1254836	7571195	0	A	C	0.402	1.849074e-02	2.642285e-02	-6.921420e+02	1.667860e+01	4.842283e-01
1	BICF2P1453557	7578528	0	A	C	0.389	1.663236e-02	2.672128e-02	-6.921838e+02	1.668563e+01	5.338074e-01
1	BICF2P1062287	7591982	0	G	A	0.015	3.653907e-02	9.998386e-02	-6.923924e+02	1.655269e+01	7.148597e-01
1	BICF2S23543570	7618214	1	A	C	0.413	2.748779e-03	2.718576e-02	-6.923824e+02	1.664396e+01	9.194843e-01
1	BICF2G630709757	7635258	0	G	C	0.124	-5.490225e-02	3.931662e-02	-6.914413e+02	1.701122e+01	1.629266e-01
1	BICF2G630709759	7657707	1	C	A	0.100	-2.795554e-02	4.364780e-02	-6.921854e+02	1.662521e+01	5.220199e-01
1	BICF2P799026	7707189	2	A	G	0.331	-2.647123e-02	2.785832e-02	-6.919133e+02	1.619719e+01	3.422552e-01
1	BICF2P772650	7720714	0	C	A	0.428	-1.082972e-02	2.700208e-02	-6.922937e+02	1.639233e+01	6.884618e-01
1	BICF2P151356	7729393	0	G	A	0.488	-1.165143e-02	2.794135e-02	-6.922072e+02	1.632964e+01	6.767786e-01
1	BICF2P649174	7740189	0	A	G	0.487	-8.287840e-03	2.823709e-02	-6.922360e+02	1.639256e+01	7.691992e-01
1	BICF2G630709769	7769386	0	G	A	0.398	-6.436905e-03	2.546215e-02	-6.923926e+02	1.657905e+01	8.004769e-01
1	BICF2G630709791	7785677	0	C	A	0.412	-2.315804e-02	2.718508e-02	-6.919838e+02	1.685601e+01	3.945100e-01
1	TIGRP2P7647_rs8616698	7813710	3	A	G	0.198	-1.697641e-03	3.245563e-02	-6.924163e+02	1.661377e+01	9.582958e-01
1	TIGRP2P7659_rs8795592	7820887	0	G	A	0.124	1.826626e-02	4.006602e-02	-6.922696e+02	1.641490e+01	6.485664e-01
1	BICF2P657448	7831853	0	A	G	0.160	-2.258172e-03	3.548930e-02	-6.924105e+02	1.663150e+01	9.492789e-01
1	BICF2P970266	7838613	1	A	G	0.390	2.500006e-02	2.790765e-02	-6.919415e+02	1.611300e+01	3.705862e-01
1	BICF2P1147267	7844779	7	A	G	0.093	1.505038e-02	4.631498e-02	-6.923242e+02	1.637370e+01	7.452873e-01
1	TIGRP2P7695_rs9059427	7864196	0	A	G	0.127	4.172864e-02	4.119663e-02	-6.918158e+02	1.611266e+01	3.113673e-01
1	BICF2P1339554	7865281	0	G	A	0.129	4.145740e-02	4.073538e-02	-6.918150e+02	1.613348e+01	3.090762e-01
1	BICF2G630709805	7890465	0	A	G	0.147	-4.455262e-03	3.748608e-02	-6.923704e+02	1.659102e+01	9.054192e-01
1	BICF2G630709810	7898583	0	A	G	0.341	-1.168497e-02	2.972224e-02	-6.921969e+02	1.678388e+01	6.943080e-01
1	BICF2G630709825	7909532	1	G	A	0.257	3.499833e-02	3.428272e-02	-6.916672e+02	1.595267e+01	3.075823e-01
1	BICF2G630709833	7915508	0	A	G	0.460	-2.311067e-02	2.776826e-02	-6.919995e+02	1.638512e+01	4.054726e-01
1	BICF2G630709842	7925031	0	A	G	0.297	-7.750198e-02	2.863745e-02	-6.887829e+02	1.559789e+01	6.929244e-03
1	chr1_7926268	7926268	23	A	G	0.331	1.446332e-02	2.889055e-02	-6.922484e+02	1.663085e+01	6.167550e-01
1	BICF2G630709860	7935005	0	G	A	0.417	4.622588e-02	2.775609e-02	-6.909604e+02	1.589055e+01	9.616674e-02
1	BICF2P555245	7960539	0	G	A	0.346	3.096307e-02	2.734317e-02	-6.918061e+02	1.647177e+01	2.577661e-01
1	BICF2P555243	7960988	0	G	A	0.346	3.096307e-02	2.734317e-02	-6.918061e+02	1.647177e+01	2.577661e-01
1	TIGRP2P7756_rs9025801	7979763	0	A	C	0.194	2.049299e-02	3.210037e-02	-6.922170e+02	1.662138e+01	5.233698e-01
1	BICF2P533944	7979804	0	G	A	0.182	1.202106e-02	3.471390e-02	-6.922852e+02	1.662234e+01	7.292041e-01
1	BICF2G630709873	8001795	0	G	A	0.450	-8.722221e-03	2.673549e-02	-6.923412e+02	1.659076e+01	7.443159e-01
1	BICF2P18236	8007051	0	A	G	0.057	1.396303e-01	6.249997e-02	-6.896801e+02	1.731947e+01	2.571672e-02
1	BICF2G630709904	8022725	0	G	A	0.368	-1.211575e-02	2.781095e-02	-6.922594e+02	1.668710e+01	6.631950e-01
1	BICF2G630709937	8044418	0	G	A	0.126	-3.339986e-02	3.823209e-02	-6.920871e+02	1.678332e+01	3.825595e-01
1	TIGRP2P7766_rs9177075	8048010	0	A	T	0.444	2.554964e-03	2.682281e-02	-6.923814e+02	1.654802e+01	9.241343e-01
1	BICF2S23444329	8054483	0	G	C	0.394	2.105980e-02	2.644048e-02	-6.921218e+02	1.693954e+01	4.259478e-01
1	TIGRP2P7768_rs9243118	8060534	0	A	G	0.054	4.095560e-02	6.156493e-02	-6.920810e+02	1.632692e+01	5.060621e-01
1	BICF2S2337757	8073090	3	A	G	0.298	-1.607323e-02	2.948984e-02	-6.921879e+02	1.672008e+01	5.858561e-01
1	BICF2S23742583	8084756	0	C	A	0.397	-1.241301e-02	3.044514e-02	-6.920886e+02	1.644285e+01	6.835759e-01
1	BICF2G630709989	8095387	0	G	A	0.133	-4.249509e-02	3.812493e-02	-6.918014e+02	1.639376e+01	2.653009e-01
1	BICF2G630710011	8111989	0	G	A	0.236	-4.466932e-02	2.980615e-02	-6.913316e+02	1.648223e+01	1.343042e-01
1	BICF2P1068759	8143422	0	A	G	0.222	-1.246084e-02	3.046292e-02	-6.923465e+02	1.641663e+01	6.825985e-01
1	BICF2P617581	8161870	0	A	G	0.155	-1.492959e-02	3.412025e-02	-6.923479e+02	1.669914e+01	6.618093e-01
1	BICF2G630710036	8165086	0	A	C	0.186	-2.320316e-02	3.164960e-02	-6.921811e+02	1.673137e+01	4.636680e-01
1	TIGRP2P7812_rs9060535	8229814	1	G	A	0.237	3.665485e-02	2.938159e-02	-6.916996e+02	1.596040e+01	2.125149e-01
1	BICF2P785250	8235680	1	A	G	0.060	-3.561672e-02	5.129640e-02	-6.922641e+02	1.675262e+01	4.876493e-01
1	BICF2P1131131	8253421	0	A	G	0.076	8.356198e-03	4.533766e-02	-6.924681e+02	1.655622e+01	8.538106e-01
1	BICF2G630710048	8268652	16	A	G	0.274	-6.949028e-03	3.230490e-02	-6.922764e+02	1.655251e+01	8.297311e-01
1	BICF2G630710049	8280193	2	A	G	0.041	2.567971e-02	7.436961e-02	-6.921999e+02	1.634415e+01	7.299489e-01
1	chr1_8288009	8288009	0	C	A	0.015	1.825238e-02	1.040208e-01	-6.923606e+02	1.666646e+01	8.607500e-01
1	BICF2P1430778	8291123	5	G	A	0.236	3.477572e-02	2.940618e-02	-6.917787e+02	1.599557e+01	2.372733e-01
1	BICF2G630710050	8321430	5	A	G	0.022	-1.384102e-01	8.950254e-02	-6.912796e+02	1.717377e+01	1.223421e-01
1	chr1_8323480	8323480	0	G	A	0.010	1.064320e-01	1.212317e-01	-6.919765e+02	1.666729e+01	3.802153e-01
1	chr1_8324267	8324267	0	A	G	0.159	4.683996e-02	3.486888e-02	-6.915306e+02	1.609796e+01	1.795002e-01
1	BICF2P1213203	8328959	0	A	G	0.060	-3.588180e-02	5.129780e-02	-6.922605e+02	1.675011e+01	4.844285e-01
1	BICF2P954170	8337429	0	A	G	0.270	1.675195e-02	3.046267e-02	-6.922403e+02	1.662808e+01	5.825094e-01
1	BICF2G630710064	8352934	0	G	A	0.159	4.683996e-02	3.486888e-02	-6.915306e+02	1.609796e+01	1.795002e-01
1	TIGRP2P7835_rs8513842	8369669	0	A	G	0.070	-6.595147e-02	4.841457e-02	-6.915793e+02	1.686380e+01	1.734604e-01
1	TIGRP2P7837_rs8513845	8371377	0	A	G	0.073	-8.627709e-02	4.783605e-02	-6.908693e+02	1.685362e+01	7.162075e-02
1	BICF2P332231	8374502	0	A	T	0.064	-6.546701e-02	4.992881e-02	-6.916470e+02	1.690123e+01	1.901146e-01
1	TIGRP2P7842_rs9090892	8390379	0	A	G	0.063	-2.913759e-02	4.917031e-02	-6.923352e+02	1.676377e+01	5.536043e-01
1	TIGRP2P7844_rs8971131	8394376	0	G	A	0.066	-3.865505e-02	4.856816e-02	-6.921913e+02	1.682662e+01	4.262994e-01
1	BICF2G630710100	8411036	0	A	G	0.122	5.604941e-02	3.940259e-02	-6.914267e+02	1.625456e+01	1.552254e-01
1	BICF2S2361515	8430205	0	A	G	0.074	-1.558011e-02	4.731207e-02	-6.924187e+02	1.664181e+01	7.419999e-01
1	BICF2G630710102	8443239	2	G	A	0.146	-1.602922e-02	3.520744e-02	-6.923660e+02	1.670171e+01	6.490156e-01
1	BICF2G630710121	8455231	0	A	G	0.257	9.616594e-03	2.834608e-02	-6.924094e+02	1.654694e+01	7.344938e-01
1	BICF2G630710133	8463865	0	A	G	0.298	8.825882e-03	2.775745e-02	-6.923872e+02	1.656010e+01	7.505840e-01
1	TIGRP2P7862_rs8910487	8477203	0	A	G	0.174	-2.675813e-03	3.399098e-02	-6.923880e+02	1.658509e+01	9.372714e-01
1	BICF2G630710183	8486192	0	G	A	0.304	2.049337e-02	2.827583e-02	-6.921526e+02	1.641785e+01	4.687794e-01
1	BICF2G630710210	8497677	0	A	G	0.341	-4.970414e-04	2.760282e-02	-6.924124e+02	1.660235e+01	9.856372e-01
1	BICF2G630710243	8514900	0	A	G	0.231	1.339751e-02	3.254445e-02	-6.922716e+02	1.667816e+01	6.806786e-01
1	BICF2P997453	8522934	1	A	C	0.024	-5.479721e-02	9.071958e-02	-6.922424e+02	1.658013e+01	5.459735e-01
1	BICF2G630710247	8532697	0	A	C	0.048	-5.941023e-02	6.037471e-02	-6.919744e+02	1.667866e+01	3.253616e-01
1	BICF2S23227425	8546882	0	G	A	0.486	-1.480213e-02	2.514746e-02	-6.923058e+02	1.660797e+01	5.562650e-01
1	BICF2G630710270	8561857	0	A	G	0.499	-1.109756e-02	2.603167e-02	-6.923043e+02	1.661789e+01	6.699817e-01
1	BICF2G630710286	8573470	0	A	G	0.265	-2.726581e-02	2.789186e-02	-6.920035e+02	1.670438e+01	3.285515e-01
1	BICF2G630710327	8595207	0	A	G	0.263	-2.803337e-02	2.813107e-02	-6.919863e+02	1.673990e+01	3.192560e-01
1	BICF2P230315	8604276	0	A	C	0.447	1.247330e-02	2.618032e-02	-6.922980e+02	1.664213e+01	6.338754e-01
1	BICF2G630710345	8613543	0	A	G	0.269	-1.579895e-02	2.804872e-02	-6.923229e+02	1.672265e+01	5.733893e-01
1	BICF2G630710368	8630247	0	G	A	0.452	-1.182323e-02	2.679926e-02	-6.922745e+02	1.682382e+01	6.591880e-01
1	BICF2G630710409	8647033	0	A	G	0.204	7.230493e-03	3.117215e-02	-6.924362e+02	1.657662e+01	8.166256e-01
1	BICF2G630710410	8647955	0	G	A	0.471	3.474712e-02	2.633589e-02	-6.915331e+02	1.735314e+01	1.873691e-01
1	BICF2P801590	8679834	0	G	A	0.272	-1.103014e-02	2.778458e-02	-6.923807e+02	1.664147e+01	6.914683e-01
1	BICF2P1476	8697663	0	C	G	0.204	-2.296428e-02	3.335865e-02	-6.920770e+02	1.666690e+01	4.913708e-01
1	BICF2G630710467	8711821	0	A	G	0.469	-7.056132e-03	2.593393e-02	-6.923666e+02	1.680198e+01	7.856206e-01
1	BICF2G630710480	8717703	3	C	A	0.417	9.383217e-03	2.715246e-02	-6.923136e+02	1.642091e+01	7.297409e-01
1	BICF2G630710495	8728624	0	G	A	0.297	2.148940e-02	2.972143e-02	-6.920924e+02	1.629395e+01	4.698468e-01
1	BICF2S23321456	8746315	0	A	G	0.494	2.384939e-02	2.526940e-02	-6.920134e+02	1.678933e+01	3.455168e-01
1	BICF2G630710527	8751574	0	G	A	0.471	-2.007533e-02	2.600420e-02	-6.920984e+02	1.673273e+01	4.403103e-01
1	BICF2G630710545	8762788	0	A	G	0.384	3.226298e-02	2.683536e-02	-6.916570e+02	1.679979e+01	2.295734e-01
1	BICF2G630710563	8775014	0	A	C	0.341	3.021583e-02	2.673944e-02	-6.917663e+02	1.651830e+01	2.587664e-01
1	BICF2G630710585	8785475	0	A	G	0.340	3.210035e-02	2.686111e-02	-6.916871e+02	1.649280e+01	2.323754e-01
1	BICF2G630710596	8798857	16	G	A	0.430	1.207217e-02	2.622366e-02	-6.923233e+02	1.669956e+01	6.453708e-01
1	BICF2G630710611	8833676	0	G	A	0.340	-4.390167e-03	2.796544e-02	-6.923715e+02	1.660385e+01	8.752907e-01
1	BICF2G630710632	8847422	0	G	A	0.408	2.097058e-03	2.730588e-02	-6.923514e+02	1.662596e+01	9.388003e-01
1	BICF2G630710651	8863032	0	G	A	0.261	-2.555402e-02	2.868832e-02	-6.920539e+02	1.632624e+01	3.732977e-01
1	BICF2G630710660	8870689	0	G	A	0.157	-1.357751e-02	4.028551e-02	-6.921716e+02	1.672467e+01	7.361694e-01
1	BICF2G630710678	8878416	0	A	G	0.160	-1.857609e-02	4.007499e-02	-6.921197e+02	1.677864e+01	6.430917e-01
1	BICF2S22945143	8888552	0	A	G	0.284	1.787487e-02	2.733125e-02	-6.922437e+02	1.673314e+01	5.132694e-01
1	BICF2G630710699	8899796	0	A	G	0.072	8.790185e-03	5.017285e-02	-6.923648e+02	1.654930e+01	8.609625e-01
1	BICF2G630710701	8903354	0	G	A	0.425	-1.692177e-02	2.562693e-02	-6.922097e+02	1.650358e+01	5.092188e-01
1	BICF2G630710719	8920737	0	G	A	0.079	1.361084e-02	4.727792e-02	-6.923625e+02	1.654643e+01	7.734957e-01
1	BICF2G630710724	8926447	4	A	G	0.081	8.266295e-03	4.686094e-02	-6.923933e+02	1.655316e+01	8.600181e-01
1	BICF2G630710726	8927301	0	A	G	0.080	1.084865e-02	4.711536e-02	-6.923787e+02	1.655186e+01	8.179431e-01
1	BICF2G630710733	8934509	0	A	G	0.079	1.361084e-02	4.727792e-02	-6.923625e+02	1.654643e+01	7.734957e-01
1	BICF2G630710760	8955374	0	A	G	0.402	-1.501548e-02	2.706650e-02	-6.921941e+02	1.653452e+01	5.791919e-01
1	BICF2G630710766	8958598	1	G	A	0.154	-4.997496e-03	3.941571e-02	-6.922928e+02	1.660608e+01	8.991347e-01
1	BICF2G630710800	8975122	0	G	A	0.144	-5.210988e-02	3.628658e-02	-6.914019e+02	1.710522e+01	1.513235e-01
1	BICF2G630710810	8980525	0	A	C	0.497	4.681297e-02	2.533605e-02	-6.907629e+02	1.733509e+01	6.496877e-02
1	BICF2G630710819	8993571	0	G	A	0.439	3.201722e-02	2.568259e-02	-6.916724e+02	1.689650e+01	2.128426e-01
1	BICF2G630710832	9010909	1	A	G	0.377	1.747102e-02	2.756482e-02	-6.921379e+02	1.649960e+01	5.263584e-01
1	BICF2G630710837	9017633	0	A	G	0.338	1.389049e-02	2.928386e-02	-6.921704e+02	1.660169e+01	6.353703e-01
1	BICF2P1120946	9033858	0	C	A	0.152	-4.567086e-03	3.656918e-02	-6.923266e+02	1.664716e+01	9.006387e-01
1	BICF2G630710853	9041117	12	C	A	0.121	1.530584e-02	3.782191e-02	-6.924186e+02	1.678417e+01	6.858053e-01
1	BICF2G630710867	9055097	8	A	G	0.122	2.800499e-02	4.070260e-02	-6.921357e+02	1.655618e+01	4.916013e-01
1	BICF2P463407	9065606	0	A	G	0.214	2.369716e-02	3.256011e-02	-6.920930e+02	1.670169e+01	4.669226e-01
1	BICF2G630710914	9094017	0	G	A	0.260	-2.432235e-02	2.917282e-02	-6.920991e+02	1.688385e+01	4.046475e-01
1	BICF2G630710917	9096236	3	G	A	0.260	-2.368773e-02	2.917497e-02	-6.921205e+02	1.686739e+01	4.170474e-01
1	BICF2S22931976	9109243	0	A	G	0.098	1.207860e-02	4.340306e-02	-6.923498e+02	1.661335e+01	7.808529e-01
1	BICF2G630710959	9120663	0	G	A	0.432	9.665634e-04	2.701708e-02	-6.923211e+02	1.660055e+01	9.714687e-01
1	BICF2P100940	9134130	0	A	G	0.139	-8.374369e-03	3.686260e-02	-6.923767e+02	1.662897e+01	8.203358e-01
1	BICF2G630711019	9159357	0	T	A	0.056	7.453284e-02	6.803005e-02	-6.914833e+02	1.674771e+01	2.735460e-01
1	BICF2G630711036	9166089	0	A	G	0.415	3.117372e-02	2.608733e-02	-6.916936e+02	1.725638e+01	2.324042e-01
1	BICF2G630711047	9187067	1	G	A	0.234	2.632281e-02	3.154928e-02	-6.919907e+02	1.668813e+01	4.043062e-01
1	BICF2G630711049	9190035	5	A	G	0.345	-1.320808e-02	2.742992e-02	-6.922673e+02	1.654355e+01	6.302607e-01
1	BICF2G630711060	9201414	0	G	A	0.438	-1.704371e-02	2.621002e-02	-6.921819e+02	1.696662e+01	5.156771e-01
1	chr1_9202940	9202940	0	A	C	0.246	1.781420e-02	3.036083e-02	-6.921882e+02	1.621137e+01	5.575157e-01
1	chr1_9203398	9203398	0	C	A	0.246	1.781420e-02	3.036083e-02	-6.921882e+02	1.621137e+01	5.575157e-01
1	chr1_9204247	9204247	0	A	G	0.451	-1.075554e-02	2.625241e-02	-6.923034e+02	1.685105e+01	6.821234e-01
1	BICF2G630711067	9212509	1	G	A	0.204	-4.174366e-02	3.245417e-02	-6.915659e+02	1.655609e+01	1.986847e-01
1	BICF2G630711068	9214283	0	A	C	0.452	9.142388e-03	2.572690e-02	-6.923752e+02	1.680046e+01	7.223990e-01
1	BICF2G630711082	9224106	7	G	A	0.438	-2.979345e-03	2.600769e-02	-6.924152e+02	1.655104e+01	9.088218e-01
1	BICF2P158777	9257013	1	C	A	0.228	-1.899072e-03	3.242713e-02	-6.923567e+02	1.660826e+01	9.533119e-01
1	BICF2G630711094	9273551	0	G	A	0.144	4.280547e-02	4.230793e-02	-6.917534e+02	1.685354e+01	3.119186e-01
1	BICF2S23513417	9288943	0	A	C	0.342	1.937521e-02	2.795431e-02	-6.921412e+02	1.658466e+01	4.884199e-01
1	BICF2G630711105	9296248	0	G	A	0.185	3.221832e-02	3.642646e-02	-6.919371e+02	1.646689e+01	3.766704e-01
1	TIGRP2P7951_rs9003035	9309123	0	G	A	0.444	2.729743e-02	2.600301e-02	-6.918441e+02	1.639067e+01	2.940947e-01
1	TIGRP2P7957_rs9013755	9325658	0	C	A	0.252	2.069169e-02	3.066934e-02	-6.921477e+02	1.656323e+01	5.000547e-01
1	BICF2P467525	9338347	0	A	G	0.264	-1.948793e-02	2.813917e-02	-6.922452e+02	1.657528e+01	4.887632e-01
1	TIGRP2P7974_rs8878364	9354482	1	A	G	0.305	5.969934e-02	2.843650e-02	-6.901495e+02	1.590483e+01	3.605405e-02
1	BICF2G630711114	9362100	0	A	C	0.203	-6.113431e-03	3.465618e-02	-6.923545e+02	1.659716e+01	8.600167e-01
1	BICF2G630711115	9377209	0	A	G	0.142	4.272632e-02	4.321399e-02	-6.917510e+02	1.684974e+01	3.230622e-01
1	BICF2S23620468	9396188	0	A	G	0.315	1.638469e-02	2.952231e-02	-6.921946e+02	1.642733e+01	5.790338e-01
1	BICF2P477935	9406695	1	C	A	0.285	2.071856e-02	3.022546e-02	-6.921235e+02	1.625157e+01	4.932217e-01
1	BICF2S23535687	9420442	0	A	G	0.281	1.290532e-02	3.053804e-02	-6.922613e+02	1.638752e+01	6.726871e-01
1	BICF2S23318569	9428903	1	G	A	0.281	1.459362e-02	3.053144e-02	-6.922370e+02	1.636105e+01	6.327731e-01
1	BICF2P823657	9440183	2	G	A	0.281	1.108880e-02	3.055665e-02	-6.922847e+02	1.640964e+01	7.167678e-01
1	BICF2G630711133	9459731	1	A	C	0.177	4.204906e-02	3.874919e-02	-6.916597e+02	1.666639e+01	2.781348e-01
1	BICF2P861232	9464337	0	T	A	0.415	4.645696e-02	2.701194e-02	-6.908742e+02	1.703992e+01	8.579248e-02
1	BICF2P337159	9477943	0	A	G	0.225	4.013487e-02	2.954800e-02	-6.915538e+02	1.666258e+01	1.747030e-01
1	BICF2G630711160	9486307	0	G	A	0.408	4.966606e-02	2.607947e-02	-6.906406e+02	1.667790e+01	5.716784e-02
1	BICF2G630711166	9502938	0	A	G	0.478	5.122085e-02	2.611660e-02	-6.904875e+02	1.669797e+01	5.015229e-02
1	BICF2G630711183	9520176	0	A	G	0.219	3.373895e-02	3.307532e-02	-6.918256e+02	1.679176e+01	3.079658e-01
1	BICF2G630711199	9526549	0	A	G	0.336	1.164432e-03	2.829427e-02	-6.923424e+02	1.657712e+01	9.671818e-01
1	BICF2G630711226	9540990	0	A	G	0.225	-3.803274e-02	3.256077e-02	-6.916891e+02	1.632652e+01	2.430872e-01
1	BICF2G630711231	9545603	0	A	G	0.225	-3.615745e-02	3.252610e-02	-6.917541e+02	1.636853e+01	2.665813e-01
1	BICF2S23052776	9557421	0	T	A	0.055	1.135058e-01	6.001815e-02	-6.904984e+02	1.682636e+01	5.891250e-02
1	BICF2G630711272	9565301	0	G	A	0.367	-4.212288e-02	2.803386e-02	-6.912206e+02	1.699341e+01	1.332924e-01
1	BICF2G630711277	9573293	4	A	G	0.454	-1.112329e-02	2.722646e-02	-6.922496e+02	1.671357e+01	6.829669e-01
1	BICF2G630711289	9578777	0	A	T	0.265	3.174004e-03	3.093232e-02	-6.923246e+02	1.661293e+01	9.182938e-01
1	BICF2G630711302	9592401	0	G	A	0.414	-1.846733e-02	2.842088e-02	-6.920563e+02	1.665945e+01	5.159962e-01
1	BICF2G630711318	9604233	0	A	G	0.319	2.432170e-03	2.840783e-02	-6.924006e+02	1.660340e+01	9.317902e-01
1	BICF2G630711324	9612915	0	A	C	0.322	-1.567809e-02	2.806456e-02	-6.922362e+02	1.681812e+01	5.765406e-01
1	BICF2G630711334	9629445	0	A	G	0.397	1.933345e-03	2.741670e-02	-6.923948e+02	1.659527e+01	9.437974e-01
1	BICF2G630711348	9638283	0	A	G	0.398	1.146933e-03	2.740099e-02	-6.923955e+02	1.659984e+01	9.666215e-01
1	BICF2G630711365	9649685	0	A	G	0.083	-2.088969e-02	4.637775e-02	-6.922765e+02	1.684337e+01	6.525102e-01
1	BICF2P1182394	9659261	0	G	A	0.108	-2.725314e-03	3.962045e-02	-6.924882e+02	1.657041e+01	9.451753e-01
1	TIGRP2P8041_rs9097161	9672599	2	A	G	0.139	5.843488e-03	3.741691e-02	-6.923653e+02	1.662966e+01	8.759314e-01
1	BICF2P231214	9690287	0	G	A	0.264	1.214663e-02	2.967505e-02	-6.923109e+02	1.653530e+01	6.823992e-01
1	TIGRP2P8049_rs9045277	9696341	25	A	G	0.101	-1.365040e-02	3.770726e-02	-6.924288e+02	1.650995e+01	7.174277e-01
1	BICF2P821731	9728738	0	G	A	0.345	-7.072937e-03	2.807597e-02	-6.923434e+02	1.670362e+01	8.011581e-01
1	TIGRP2P8074_rs9169598	9741629	0	A	G	0.276	3.567512e-03	2.864304e-02	-6.924391e+02	1.662178e+01	9.009064e-01
1	BICF2P741988	9752154	0	A	C	0.284	-4.271444e-05	2.749257e-02	-6.924634e+02	1.660200e+01	9.987607e-01
1	BICF2P962214	9777156	0	C	G	0.075	1.219415e-02	4.821628e-02	-6.923872e+02	1.662485e+01	8.003978e-01
1	TIGRP2P8092_rs9196836	9812380	2	A	G	0.438	-2.212393e-02	2.653462e-02	-6.920965e+02	1.629880e+01	4.046233e-01
1	BICF2S23153877	9826231	0	A	G	0.489	2.754866e-02	2.573509e-02	-6.918983e+02	1.645863e+01	2.846880e-01
1	BICF2S23514499	9834647	0	A	G	0.419	1.278611e-02	2.568035e-02	-6.923258e+02	1.668209e+01	6.186771e-01
1	BICF2S23337618	9862442	0	A	C	0.308	3.660181e-03	2.708840e-02	-6.924597e+02	1.658116e+01	8.925466e-01
1	BICF2G630711446	9875555	0	G	A	0.479	2.199917e-04	2.717115e-02	-6.923614e+02	1.660022e+01	9.935417e-01
1	BICF2G630711451	9882263	0	G	A	0.498	1.281383e-03	2.637931e-02	-6.923969e+02	1.663858e+01	9.612683e-01
1	BICF2S23738428	9897935	8	T	A	0.498	-5.185410e-03	2.693702e-02	-6.923500e+02	1.656554e+01	8.473920e-01
1	BICF2S23453035	9961779	0	G	C	0.247	-3.696045e-02	3.192654e-02	-6.916938e+02	1.628375e+01	2.472981e-01
1	BICF2G630711456	9968034	21	A	T	0.349	-3.269545e-03	2.739008e-02	-6.924438e+02	1.657289e+01	9.050085e-01
1	BICF2G630711458	9969789	0	G	A	0.352	-6.314050e-03	2.736053e-02	-6.924075e+02	1.656961e+01	8.175430e-01
1	BICF2G630711460	10001661	0	G	A	0.034	-5.013069e-02	7.044626e-02	-6.921629e+02	1.658460e+01	4.768827e-01
1	TIGRP2P8121_rs9090075	10008027	4	A	G	0.433	5.702023e-03	2.781532e-02	-6.922816e+02	1.664846e+01	8.376207e-01
1	BICF2G630711464	10027540	4	G	A	0.256	7.989861e-03	3.013262e-02	-6.923745e+02	1.669386e+01	7.909482e-01
1	BICF2G630711494	10060855	2	A	G	0.331	-4.176790e-03	2.774656e-02	-6.924271e+02	1.658183e+01	8.803766e-01
1	BICF2G630711497	10064727	2	C	A	0.327	2.821990e-03	2.777033e-02	-6.924368e+02	1.660715e+01	9.190813e-01
1	BICF2S2322427	10093579	0	A	C	0.219	1.284842e-02	3.236737e-02	-6.922835e+02	1.645774e+01	6.914919e-01
1	BICF2P763897	10099935	24	A	G	0.339	1.327685e-04	2.669413e-02	-6.924502e+02	1.659164e+01	9.960327e-01
1	BICF2P701385	10107282	1	A	G	0.330	-5.721923e-03	2.667480e-02	-6.924269e+02	1.655492e+01	8.301994e-01
1	BICF2G630711516	10138348	7	C	A	0.028	-3.096421e-02	8.240526e-02	-6.923222e+02	1.645716e+01	7.071854e-01
1	BICF2G630711539	10214038	16	A	C	0.399	7.495498e-03	2.548568e-02	-6.924314e+02	1.666040e+01	7.687429e-01
1	BICF2G630711540	10231948	0	G	A	0.379	3.038290e-02	2.560076e-02	-6.917682e+02	1.619315e+01	2.356139e-01
1	BICF2G630711545	10238823	4	A	G	0.218	2.406317e-02	3.088713e-02	-6.921237e+02	1.636649e+01	4.361399e-01
1	BICF2G630711562	10255636	4	G	A	0.391	1.975132e-02	2.618571e-02	-6.921581e+02	1.622280e+01	4.508747e-01
1	BICF2G630711594	10309970	0	G	A	0.361	-4.439403e-02	2.663478e-02	-6.910506e+02	1.605568e+01	9.590035e-02
1	BICF2S2416695	10329292	5	A	C	0.321	-1.879082e-03	2.720487e-02	-6.924195e+02	1.657539e+01	9.449477e-01
1	BICF2G630711607	10341135	0	A	G	0.361	7.171896e-03	2.591320e-02	-6.924107e+02	1.667896e+01	7.820218e-01
1	BICF2S23656672	10357617	0	A	T	0.157	2.416908e-02	3.524491e-02	-6.922027e+02	1.648498e+01	4.930454e-01
1	BICF2P883221	10403384	0	G	A	0.434	4.010054e-03	2.609303e-02	-6.924008e+02	1.662248e+01	8.778934e-01
1	BICF2P878157	10508512	0	G	A	0.339	1.720197e-02	2.690638e-02	-6.922261e+02	1.683577e+01	5.227695e-01
1	TIGRP2P8190_rs9076964	10549938	3	A	C	0.351	2.124786e-02	2.736422e-02	-6.921190e+02	1.677744e+01	4.376629e-01
1	chr1_10672540	10672540	3	C	A	0.335	-1.516246e-02	2.708957e-02	-6.922591e+02	1.629677e+01	5.758094e-01
1	chr1_10672746	10672746	0	A	G	0.044	1.046943e-01	6.502407e-02	-6.910278e+02	1.557327e+01	1.077219e-01
1	BICF2P956517	10699423	0	G	A	0.179	7.261818e-03	3.361135e-02	-6.923356e+02	1.661871e+01	8.289946e-01
1	BICF2P1008542	10756573	0	G	A	0.126	-1.094817e-02	3.788716e-02	-6.923875e+02	1.653061e+01	7.726711e-01
1	BICF2P1014047	10780593	4	G	A	0.393	8.407901e-04	2.646882e-02	-6.923924e+02	1.659777e+01	9.746661e-01
1	BICF2P59100	10792454	5	A	C	0.174	1.895699e-03	3.443191e-02	-6.923448e+02	1.662533e+01	9.561054e-01
1	BICF2P814850	10878370	6	G	A	0.020	7.049594e-02	8.493697e-02	-6.920945e+02	1.698435e+01	4.067655e-01
1	BICF2S23155214	10898701	14	A	C	0.285	2.913210e-03	2.926703e-02	-6.924076e+02	1.658237e+01	9.207320e-01
1	BICF2P407470	10934077	0	G	A	0.343	1.418507e-02	2.738288e-02	-6.922665e+02	1.672513e+01	6.045638e-01
1	BICF2S22926875	10976955	1	G	A	0.361	1.162963e-02	2.752277e-02	-6.922736e+02	1.662728e+01	6.727255e-01
1	BICF2S2309684	11052005	2	C	A	0.250	-1.477924e-02	3.266186e-02	-6.921546e+02	1.659876e+01	6.510209e-01
1	BICF2S23653590	11074423	7	G	C	0.313	1.329195e-02	2.675741e-02	-6.923351e+02	1.653070e+01	6.194783e-01
1	BICF2P387634	11091891	13	G	A	0.354	-2.633697e-02	2.848668e-02	-6.919010e+02	1.691666e+01	3.554493e-01
1	BICF2P258313	11097654	21	G	A	0.457	-4.339137e-02	2.560881e-02	-6.909956e+02	1.718353e+01	9.052886e-02
1	TIGRP2P8291_rs8903611	11111953	6	C	A	0.184	-1.551334e-02	3.154063e-02	-6.923265e+02	1.670184e+01	6.229408e-01
1	BICF2P629544	11119991	0	A	G	0.207	6.020547e-03	3.127310e-02	-6.924100e+02	1.654977e+01	8.473811e-01
1	chr1_11165907	11165907	6	G	A	0.232	-1.301608e-02	3.034991e-02	-6.923124e+02	1.650139e+01	6.681201e-01
1	chr1_11166635	11166635	28	G	A	0.427	-2.575788e-02	2.749666e-02	-6.919270e+02	1.658751e+01	3.491256e-01
1	chr1_11167678	11167678	1	G	A	0.114	-4.139322e-02	4.112735e-02	-6.918325e+02	1.699863e+01	3.144565e-01
1	BICF2P1082366	11167979	0	A	G	0.337	3.017685e-02	2.672688e-02	-6.917946e+02	1.628731e+01	2.591570e-01
1	chr1_11168555	11168555	0	A	G	0.114	-3.365485e-02	4.120067e-02	-6.920043e+02	1.695142e+01	4.142242e-01
1	BICF2S22961686	11187180	2	C	A	0.284	-1.370793e-02	2.870818e-02	-6.922637e+02	1.675465e+01	6.331251e-01
1	BICF2P304894	11286624	17	C	A	0.445	1.765159e-03	2.579290e-02	-6.924357e+02	1.658338e+01	9.454535e-01
1	BICF2P258539	11368842	0	A	G	0.310	-7.677330e-04	2.836909e-02	-6.923583e+02	1.659088e+01	9.784159e-01
1	TIGRP2P8373_rs8521226	11418720	0	G	A	0.341	7.768927e-05	2.692720e-02	-6.923901e+02	1.658152e+01	9.976986e-01
1	BICF2S23453352	11457128	22	A	G	0.023	-1.603913e-02	8.063983e-02	-6.925084e+02	1.656951e+01	8.423862e-01
1	BICF2S23910124	11465332	0	A	C	0.053	-6.585296e-02	5.505216e-02	-6.917660e+02	1.660929e+01	2.319294e-01
1	TIGRP2P8419_rs8959368	11497808	8	G	A	0.308	4.924437e-02	2.840444e-02	-6.908603e+02	1.707077e+01	8.330851e-02
1	BICF2S23412474	11523463	1	A	G	0.206	4.069337e-02	3.231311e-02	-6.916131e+02	1.687355e+01	2.082246e-01
1	BICF2P1108272	11539753	2	G	A	0.460	3.352832e-03	2.648569e-02	-6.923472e+02	1.652483e+01	8.992923e-01
1	BICF2P631496	11564083	5	A	G	0.151	-5.156065e-02	3.392287e-02	-6.913425e+02	1.678049e+01	1.288698e-01
1	BICF2P356018	11601253	1	G	A	0.089	-1.768558e-02	4.761642e-02	-6.922586e+02	1.671494e+01	7.104119e-01
1	BICF2S2369046	11629081	14	G	A	0.367	4.148935e-02	2.591026e-02	-6.911241e+02	1.597315e+01	1.096598e-01
1	BICF2S23534100	11653215	2	G	A	0.416	-3.286350e-03	2.589014e-02	-6.924031e+02	1.652858e+01	8.990200e-01
1	BICF2P6662	11679629	2	G	A	0.322	5.046716e-03	2.776878e-02	-6.923515e+02	1.664676e+01	8.558263e-01
1	BICF2P1277523	11708684	21	A	G	0.460	-9.148710e-03	2.629164e-02	-6.923504e+02	1.651116e+01	7.279420e-01
1	BICF2P779428	11730119	8	A	G	0.469	-2.093671e-03	2.752373e-02	-6.923390e+02	1.661078e+01	9.393817e-01
1	BICF2P576377	11759885	4	G	A	0.434	-1.942279e-03	2.760134e-02	-6.923407e+02	1.660111e+01	9.439152e-01
1	BICF2S23114218	11774784	13	A	G	0.427	-1.350517e-02	2.792679e-02	-6.922377e+02	1.665760e+01	6.287906e-01
1	BICF2P340398	11779243	0	A	G	0.358	-8.177610e-03	2.834952e-02	-6.923189e+02	1.662799e+01	7.730621e-01
1	BICF2P654352	11834885	0	A	G	0.070	1.302814e-02	4.778747e-02	-6.924439e+02	1.665694e+01	7.852013e-01
1	TIGRP2P8517_rs8894908	11844563	6	A	G	0.358	-7.508950e-03	2.823454e-02	-6.923393e+02	1.660313e+01	7.903380e-01
1	BICF2S23013314	11875141	1	C	G	0.220	2.282837e-02	2.985822e-02	-6.921596e+02	1.695984e+01	4.447302e-01
1	TIGRP2P8538_rs8853941	11884008	2	G	A	0.355	-1.232891e-02	2.774918e-02	-6.923084e+02	1.655372e+01	6.569313e-01
1	TIGRP2P8553_rs8392830	11946797	0	G	A	0.067	-3.350945e-02	5.164635e-02	-6.921583e+02	1.657240e+01	5.166132e-01
1	TIGRP2P8555_rs8792137	11951448	7	G	A	0.480	-1.108611e-02	2.523229e-02	-6.923425e+02	1.653389e+01	6.605024e-01
1	BICF2P137576	11981850	9	G	A	0.340	1.908228e-02	2.571026e-02	-6.921675e+02	1.654054e+01	4.581525e-01
1	BICF2S23214790	12007076	2	G	A	0.261	7.004314e-03	3.000851e-02	-6.923240e+02	1.663162e+01	8.154942e-01
1	BICF2P1401451	12024782	0	A	G	0.199	-2.038596e-02	3.292009e-02	-6.921349e+02	1.663541e+01	5.359009e-01
1	BICF2P1283139	12033348	46	A	C	0.326	-3.125187e-02	2.706672e-02	-6.917558e+02	1.658660e+01	2.485441e-01
1	BICF2P107320	12046335	21	A	G	0.062	-6.303991e-02	5.678623e-02	-6.917029e+02	1.655022e+01	2.672342e-01
1	TIGRP2P8605_rs8516721	12055950	12	A	G	0.420	8.440113e-03	2.569426e-02	-6.923619e+02	1.661022e+01	7.426216e-01
1	TIGRP2P8633_rs8991340	12101184	5	C	A	0.373	-1.067566e-02	2.577590e-02	-6.923436e+02	1.656030e+01	6.788445e-01
1	TIGRP2P15313_rs9161584	12124292	4	G	A	0.364	4.691691e-03	2.785707e-02	-6.923042e+02	1.660684e+01	8.662898e-01
1	BICF2P1162632	12144103	6	C	A	0.281	-1.682097e-02	2.891029e-02	-6.922175e+02	1.635231e+01	5.608214e-01
1	BICF2P301927	12156624	14	G	A	0.309	3.349460e-03	2.832589e-02	-6.924076e+02	1.656588e+01	9.058975e-01
1	chr1_12239369	12239369	1	G	A	0.499	-7.670359e-03	2.588379e-02	-6.923704e+02	1.673666e+01	7.670385e-01
1	BICF2P630488	12267375	3	A	T	0.181	-2.265284e-02	3.698811e-02	-6.920928e+02	1.660392e+01	5.404007e-01
1	BICF2P630489	12268168	5	G	A	0.331	8.588447e-03	2.719699e-02	-6.923612e+02	1.659437e+01	7.522360e-01
1	BICF2P1045220	12292936	4	A	G	0.319	3.225609e-02	2.795270e-02	-6.917321e+02	1.680286e+01	2.488190e-01
1	TIGRP2P15426_rs8702677	12305086	0	A	G	0.310	3.738323e-02	2.750211e-02	-6.915220e+02	1.667504e+01	1.743888e-01
1	BICF2P1293785	12326997	8	G	A	0.103	2.370633e-02	4.684443e-02	-6.921256e+02	1.646536e+01	6.129321e-01
1	BICF2P682714	12395859	5	G	A	0.034	5.833847e-02	7.037948e-02	-6.921342e+02	1.681660e+01	4.073684e-01
1	BICF2S23530860	12416079	12	C	A	0.076	1.422952e-02	4.649591e-02	-6.924441e+02	1.664435e+01	7.596447e-01
1	BICF2P296037	12470251	11	G	A	0.419	-2.355003e-03	2.611072e-02	-6.923995e+02	1.661819e+01	9.281535e-01
1	BICF2P606025	12515484	9	A	G	0.239	-1.837158e-02	2.971159e-02	-6.922641e+02	1.632236e+01	5.365105e-01
1	BICF2S23727748	12674746	3	A	G	0.259	-1.718962e-02	2.905266e-02	-6.922584e+02	1.642888e+01	5.542160e-01
1	BICF2P1166615	12703724	5	G	A	0.179	3.662973e-02	3.667906e-02	-6.917336e+02	1.641717e+01	3.182242e-01
1	BICF2P893554	12724538	0	C	A	0.432	-5.104537e-02	2.603643e-02	-6.904957e+02	1.556515e+01	5.023424e-02
1	BICF2P1077045	12732415	0	G	A	0.385	-6.088710e-02	2.679255e-02	-6.898279e+02	1.545749e+01	2.328374e-02
1	BICF2P730971	12745113	0	A	G	0.065	-8.831060e-02	5.060352e-02	-6.909614e+02	1.608670e+01	8.129270e-02
1	BICF2P422182	12752045	0	G	C	0.271	-3.798572e-02	2.901851e-02	-6.915597e+02	1.627070e+01	1.908551e-01
1	BICF2P248994	12829696	0	A	G	0.255	3.089273e-02	2.938120e-02	-6.918362e+02	1.591879e+01	2.933298e-01
1	BICF2P363287	12831740	0	A	G	0.382	1.348467e-02	2.644278e-02	-6.922643e+02	1.642685e+01	6.102042e-01
1	BICF2P669790	12843349	1	G	A	0.458	1.652713e-02	2.568349e-02	-6.921833e+02	1.636261e+01	5.200648e-01
1	BICF2P1384375	12863961	0	G	A	0.321	-1.262589e-02	2.697545e-02	-6.923131e+02	1.655306e+01	6.398587e-01
1	BICF2S23016406	12868228	0	A	G	0.198	8.939132e-04	3.114485e-02	-6.924699e+02	1.659949e+01	9.771086e-01
1	BICF2P869436	12880943	0	T	A	0.170	-4.543284e-02	3.420900e-02	-6.915498e+02	1.639249e+01	1.844753e-01
1	BICF2P705124	12891091	0	A	T	0.095	1.331287e-01	5.359652e-02	-6.890630e+02	1.442430e+01	1.317191e-02
1	BICF2P428432	12926259	0	A	G	0.095	1.511984e-01	5.712835e-02	-6.885597e+02	1.460868e+01	8.268220e-03
1	BICF2P636842	12946001	0	A	G	0.489	2.383223e-02	2.546667e-02	-6.919685e+02	1.613683e+01	3.496110e-01
1	BICF2P662198	12954634	0	A	G	0.235	3.991870e-02	3.145002e-02	-6.915370e+02	1.597278e+01	2.046639e-01
1	TIGRP2P15612_rs8932092	12960312	0	A	G	0.090	1.476068e-01	5.598663e-02	-6.886629e+02	1.415621e+01	8.518477e-03
1	BICF2P1171448	12978143	0	A	G	0.331	5.760905e-03	2.737567e-02	-6.923832e+02	1.658449e+01	8.333717e-01
1	BICF2P79987	12985295	5	G	A	0.330	7.158785e-03	2.735248e-02	-6.923725e+02	1.655586e+01	7.935932e-01
1	BICF2P745908	13003212	1	G	A	0.387	1.170228e-02	2.575213e-02	-6.923538e+02	1.658655e+01	6.496337e-01
1	BICF2P745909	13004908	0	A	C	0.148	2.105183e-02	3.652787e-02	-6.922141e+02	1.670132e+01	5.645381e-01
1	BICF2P928162	13022592	2	A	G	0.085	4.839869e-02	5.291150e-02	-6.917701e+02	1.659874e+01	3.605832e-01
1	TIGRP2P15670_rs9208301	13032121	0	G	A	0.085	4.663486e-02	5.286425e-02	-6.918001e+02	1.660901e+01	3.779191e-01
1	TIGRP2P15677_rs8806610	13044677	0	A	G	0.264	1.753963e-03	2.982444e-02	-6.923645e+02	1.657928e+01	9.531165e-01
1	BICF2P1170079	13047397	0	A	G	0.073	3.706811e-02	5.923638e-02	-6.919305e+02	1.655774e+01	5.316235e-01
1	TIGRP2P15681_rs8498499	13057467	0	G	A	0.404	1.665525e-02	2.517501e-02	-6.922634e+02	1.685555e+01	5.084066e-01
1	BICF2S23258050	13065849	4	G	A	0.369	1.225859e-02	2.564992e-02	-6.923638e+02	1.660414e+01	6.328211e-01
1	BICF2P584048	13085178	2	A	C	0.242	-7.538158e-03	3.028013e-02	-6.923758e+02	1.662933e+01	8.034570e-01
1	BICF2P1008939	13104855	0	A	G	0.079	-5.333583e-02	4.716430e-02	-6.917951e+02	1.631572e+01	2.584119e-01
1	BICF2P369301	13115587	0	G	A	0.258	-4.212830e-02	2.779135e-02	-6.913286e+02	1.634121e+01	1.298933e-01
1	BICF2P863469	13128683	0	C	A	0.275	-1.966199e-03	2.865952e-02	-6.924033e+02	1.661133e+01	9.453186e-01
1	BICF2P846867	13132232	0	A	G	0.356	-1.463442e-02	2.594362e-02	-6.922806e+02	1.653954e+01	5.728332e-01
1	BICF2P534733	13137512	0	A	C	0.107	-4.225723e-02	3.869518e-02	-6.918988e+02	1.596287e+01	2.750949e-01
1	BICF2S2361901	13178719	0	G	A	0.174	-1.706214e-02	3.352060e-02	-6.923073e+02	1.667124e+01	6.108708e-01
1	BICF2P1260680	13214008	0	G	A	0.042	-7.043624e-02	6.070232e-02	-6.918633e+02	1.594366e+01	2.462050e-01
1	chr1_13223245	13223245	0	G	A	0.012	1.995606e-03	1.120068e-01	-6.925482e+02	1.657801e+01	9.857888e-01
1	chr1_13223302	13223302	6	A	G	0.167	-3.833269e-02	3.444460e-02	-6.917611e+02	1.636672e+01	2.660506e-01
1	chr1_13223502	13223502	0	G	A	0.170	-3.779768e-02	3.434765e-02	-6.917730e+02	1.637035e+01	2.714261e-01
1	chr1_13234133	13234133	14	C	A	0.067	2.078050e-02	4.827655e-02	-6.923343e+02	1.627275e+01	6.669712e-01
1	chr1_13234246	13234246	0	G	A	0.077	5.205933e-02	4.718180e-02	-6.917859e+02	1.624627e+01	2.701516e-01
1	chr1_13234676	13234676	0	A	G	0.074	5.868682e-02	4.793693e-02	-6.916430e+02	1.614227e+01	2.211707e-01
1	BICF2S2397446	13239142	0	A	G	0.073	5.473867e-02	4.859513e-02	-6.917548e+02	1.617441e+01	2.602799e-01
1	chr1_13260261	13260261	0	I	D	0.069	-6.138825e-05	4.996545e-02	-6.923829e+02	1.654283e+01	9.990200e-01
1	BICF2S24112448	13266679	0	G	A	0.097	1.070555e-02	4.360252e-02	-6.923455e+02	1.640234e+01	8.061039e-01
1	BICF2S23337862	13283523	3	A	G	0.083	-1.403664e-02	4.571316e-02	-6.923604e+02	1.649861e+01	7.588679e-01
1	BICF2S23762436	13298012	0	G	A	0.093	3.827409e-02	4.133092e-02	-6.920650e+02	1.679512e+01	3.546678e-01
1	BICF2S23422980	13331028	0	A	C	0.105	4.502910e-03	4.033398e-02	-6.924363e+02	1.659986e+01	9.111327e-01
1	chr1_13336245	13336245	2	G	A	0.075	5.231584e-02	4.674631e-02	-6.918375e+02	1.673508e+01	2.633706e-01
1	BICF2S23445823	13347614	0	A	G	0.116	-1.606575e-02	3.801671e-02	-6.923845e+02	1.667988e+01	6.726879e-01
1	TIGRP2P15720_rs8799784	13355961	0	G	A	0.219	-9.330648e-03	3.193313e-02	-6.923198e+02	1.644876e+01	7.702046e-01
1	BICF2P1372927	13369932	0	A	G	0.388	-8.879763e-03	2.617423e-02	-6.923473e+02	1.666135e+01	7.344943e-01
1	BICF2S23354689	13375903	0	G	A	0.408	-1.066644e-02	2.831083e-02	-6.922168e+02	1.663346e+01	7.064375e-01
1	BICF2P897678	13385246	0	A	G	0.280	-9.411225e-03	2.770944e-02	-6.923759e+02	1.652354e+01	7.342053e-01
1	BICF2P1346707	13412399	0	A	G	0.247	-1.540433e-02	3.101045e-02	-6.921961e+02	1.664113e+01	6.194863e-01
1	BICF2P1409469	13428072	0	G	A	0.251	-2.437692e-02	3.117773e-02	-6.920016e+02	1.657653e+01	4.344922e-01
1	BICF2S23661189	13431034	0	A	G	0.452	1.873363e-02	2.671050e-02	-6.920969e+02	1.643783e+01	4.832566e-01
1	BICF2P342283	13446742	0	A	G	0.472	2.914302e-02	2.584459e-02	-6.917619e+02	1.650464e+01	2.597718e-01
1	BICF2P898749	13454177	0	A	G	0.470	3.101227e-02	2.590806e-02	-6.916792e+02	1.649588e+01	2.316097e-01
1	BICF2P1362061	13463880	1	A	T	0.351	-2.442041e-02	2.745792e-02	-6.919742e+02	1.653843e+01	3.740332e-01
1	chr1_13466714	13466714	0	A	C	0.116	8.777081e-03	3.869822e-02	-6.924541e+02	1.668534e+01	8.206231e-01
1	chr1_13471714	13471714	0	C	A	0.469	3.367491e-02	2.586234e-02	-6.915483e+02	1.646320e+01	1.932137e-01
1	BICF2P561513	13471855	0	G	C	0.353	3.569119e-02	2.828898e-02	-6.915390e+02	1.611842e+01	2.073892e-01
1	BICF2P1240331	13478424	0	A	G	0.353	-2.523772e-02	2.742265e-02	-6.919467e+02	1.652098e+01	3.576445e-01
1	chr1_13481722	13481722	0	G	A	0.090	2.103779e-02	4.332278e-02	-6.923456e+02	1.675171e+01	6.273623e-01
1	BICF2P1038853	13493435	0	C	G	0.381	-1.777599e-02	2.753172e-02	-6.921207e+02	1.643450e+01	5.186637e-01
1	BICF2P1038854	13493609	0	A	G	0.281	1.096702e-02	3.121981e-02	-6.922012e+02	1.658433e+01	7.254556e-01
1	chr1_13495946	13495946	0	C	A	0.267	1.543820e-02	3.229393e-02	-6.921224e+02	1.656757e+01	6.327262e-01
1	chr1_13505603	13505603	6	G	A	0.267	1.493022e-02	3.200437e-02	-6.921344e+02	1.658313e+01	6.409639e-01
1	BICF2S23513984	13506057	0	A	C	0.352	-2.097015e-02	2.819126e-02	-6.920493e+02	1.655543e+01	4.571552e-01
1	chr1_13518860	13518860	0	A	G	0.019	-1.051188e-01	9.103094e-02	-6.918654e+02	1.700784e+01	2.484884e-01
1	chr1_13525098	13525098	0	A	G	0.018	-9.894014e-02	9.571288e-02	-6.919034e+02	1.691320e+01	3.015393e-01
1	chr1_13526109	13526109	0	A	G	0.040	-5.703470e-02	6.353846e-02	-6.920951e+02	1.706854e+01	3.696118e-01
1	BICF2P1035482	13554172	0	A	G	0.308	1.933153e-02	2.900315e-02	-6.921072e+02	1.675653e+01	5.052380e-01
1	BICF2P263531	13560487	0	G	A	0.246	4.316472e-04	3.044877e-02	-6.923851e+02	1.659734e+01	9.886925e-01
1	TIGRP2P15804_rs9196392	13567459	0	A	G	0.130	3.494858e-02	3.837652e-02	-6.919868e+02	1.686358e+01	3.627043e-01
1	BICF2S23454139	13568168	0	G	A	0.402	3.448396e-02	2.637035e-02	-6.915560e+02	1.601510e+01	1.913085e-01
1	BICF2P352064	13585953	0	G	A	0.463	-1.167748e-02	2.595021e-02	-6.923110e+02	1.632357e+01	6.528195e-01
1	BICF2P404481	13590516	0	A	G	0.379	2.917463e-02	2.562125e-02	-6.918035e+02	1.654447e+01	2.551292e-01
1	TIGRP2P15814_rs9074722	13601070	0	C	A	0.446	-3.105878e-02	2.733580e-02	-6.917043e+02	1.593585e+01	2.561708e-01
1	TIGRP2P15816_rs9114166	13610738	0	C	A	0.446	-3.105878e-02	2.733580e-02	-6.917043e+02	1.593585e+01	2.561708e-01
1	TIGRP2P15823_rs9099765	13629913	0	A	G	0.396	2.765495e-02	2.555761e-02	-6.918585e+02	1.656717e+01	2.795076e-01
1	BICF2P326224	13635403	0	A	G	0.456	-3.267148e-02	2.638283e-02	-6.916253e+02	1.626342e+01	2.158976e-01
1	chr1_13693007	13693007	0	G	A	0.112	-4.375305e-02	4.386738e-02	-6.918194e+02	1.634843e+01	3.188354e-01
1	chr1_13695455	13695455	0	A	C	0.119	-4.307080e-02	4.311971e-02	-6.917957e+02	1.627437e+01	3.181222e-01
1	chr1_13717827	13717827	0	G	A	0.150	-9.683454e-03	4.037217e-02	-6.921681e+02	1.658807e+01	8.104963e-01
1	BICF2P1079359	13723229	0	A	G	0.060	5.282605e-02	5.297514e-02	-6.919525e+02	1.650914e+01	3.189363e-01
1	chr1_13723779	13723779	0	A	G	0.044	-6.678661e-02	6.081024e-02	-6.918682e+02	1.740403e+01	2.723697e-01
1	chr1_13734423	13734423	0	C	A	0.280	2.766599e-02	3.056109e-02	-6.919166e+02	1.652851e+01	3.655599e-01
1	TIGRP2P15838_rs8801024	13759668	0	G	A	0.464	-4.977779e-03	2.617409e-02	-6.923724e+02	1.661460e+01	8.492103e-01
1	BICF2P426201	13773492	4	C	A	0.435	-5.095776e-02	2.734176e-02	-6.905913e+02	1.668621e+01	6.267714e-02
1	BICF2P46311	13798565	0	G	A	0.020	-1.229267e-01	8.657483e-02	-6.915467e+02	1.677917e+01	1.559781e-01
1	BICF2P694207	13805012	0	A	G	0.315	-1.128543e-02	2.884980e-02	-6.922612e+02	1.651984e+01	6.957557e-01
1	BICF2P622051	13822697	0	A	C	0.237	1.425034e-02	3.333670e-02	-6.921343e+02	1.654865e+01	6.691391e-01
1	BICF2P993746	13829372	0	A	G	0.479	2.945164e-02	2.624907e-02	-6.917370e+02	1.650554e+01	2.621520e-01
1	BICF2S2436535	13842621	0	C	A	0.485	9.767966e-03	2.574996e-02	-6.923194e+02	1.663254e+01	7.045235e-01
1	BICF2P396242	13857178	0	G	A	0.389	-1.131693e-02	2.791481e-02	-6.922437e+02	1.661983e+01	6.852707e-01
1	BICF2S22916306	13861908	0	A	G	0.194	-5.158861e-02	3.475080e-02	-6.912263e+02	1.688118e+01	1.380105e-01
1	BICF2P940553	13873480	0	G	A	0.392	6.514535e-03	2.679503e-02	-6.923673e+02	1.659219e+01	8.079629e-01
1	TIGRP2P15885_rs8570710	13898860	0	G	A	0.068	-5.359728e-02	4.799178e-02	-6.918764e+02	1.656172e+01	2.643705e-01
1	BICF2P736091	13901500	0	G	A	0.253	5.407157e-02	3.188849e-02	-6.908734e+02	1.641467e+01	9.029104e-02
1	BICF2S23236635	13901704	7	A	G	0.058	2.017989e-03	5.433782e-02	-6.924288e+02	1.658854e+01	9.703832e-01
1	chr1_13901894	13901894	8	I	D	0.446	2.412552e-02	2.709561e-02	-6.919384e+02	1.614264e+01	3.734919e-01
1	chr1_13902044	13902044	0	G	A	0.257	-4.558994e-03	2.958308e-02	-6.923782e+02	1.665746e+01	8.775582e-01
1	chr1_13902336	13902336	0	A	G	0.068	-3.572382e-02	5.506766e-02	-6.920602e+02	1.656629e+01	5.166773e-01
1	chr1_13902575	13902575	0	A	G	0.256	-7.031245e-03	2.954972e-02	-6.923628e+02	1.668247e+01	8.119757e-01
1	chr1_13903333	13903333	0	D	I	0.046	-4.067694e-02	5.595408e-02	-6.922442e+02	1.653247e+01	4.674290e-01
1	chr1_13903421	13903421	0	D	I	0.146	1.880227e-02	3.779317e-02	-6.922265e+02	1.633172e+01	6.189521e-01
1	BICF2P141254	13912699	0	A	G	0.063	6.586932e-02	5.035136e-02	-6.916073e+02	1.684511e+01	1.911341e-01
1	BICF2P647658	13932790	0	A	G	0.103	3.109955e-02	3.880896e-02	-6.921729e+02	1.677702e+01	4.231359e-01
1	BICF2S23635165	13963437	0	A	G	0.170	1.135059e-02	3.706684e-02	-6.922335e+02	1.668345e+01	7.595068e-01
1	BICF2P160224	13966852	0	G	A	0.364	9.840426e-03	2.749470e-02	-6.922835e+02	1.643245e+01	7.204982e-01
1	BICF2P460868	13987701	0	A	G	0.213	6.651774e-03	3.008966e-02	-6.923915e+02	1.665022e+01	8.250907e-01
1	BICF2P252171	14000177	0	G	A	0.473	-2.194475e-02	2.542791e-02	-6.920506e+02	1.670464e+01	3.883522e-01
1	TIGRP2P15911_rs8826086	14025015	0	G	A	0.244	-1.316747e-02	3.062288e-02	-6.922726e+02	1.647133e+01	6.673050e-01
1	chr1_14027995	14027995	0	A	G	0.018	-1.331785e-01	9.295596e-02	-6.915126e+02	1.686661e+01	1.522814e-01
1	chr1_14028097	14028097	0	A	G	0.018	-1.331785e-01	9.295596e-02	-6.915126e+02	1.686661e+01	1.522814e-01
1	chr1_14028546	14028546	0	A	T	0.205	-3.755322e-03	3.007817e-02	-6.924497e+02	1.655240e+01	9.006679e-01
1	chr1_14028691	14028691	0	A	G	0.209	-4.165511e-03	2.980794e-02	-6.924550e+02	1.654934e+01	8.888920e-01
1	BICF2P102423	14038517	0	A	G	0.156	2.688321e-02	3.451452e-02	-6.921452e+02	1.671901e+01	4.362412e-01
1	TIGRP2P15921_rs9035080	14051040	0	G	A	0.354	1.948294e-02	2.738608e-02	-6.921455e+02	1.668836e+01	4.770055e-01
1	TIGRP2P15926_rs8935881	14058776	0	A	G	0.412	4.297308e-03	2.645824e-02	-6.923788e+02	1.664717e+01	8.710119e-01
1	BICF2S22943775	14089087	0	G	A	0.496	1.738685e-02	2.529416e-02	-6.921874e+02	1.685827e+01	4.920126e-01
1	BICF2P300536	14100367	0	G	A	0.327	-3.019517e-03	2.775410e-02	-6.924090e+02	1.661399e+01	9.133885e-01
1	BICF2P69061	14120734	0	A	G	0.475	-7.101432e-03	2.686329e-02	-6.923145e+02	1.655654e+01	7.915659e-01
1	BICF2P931019	14124297	0	A	G	0.377	-2.049648e-03	2.748720e-02	-6.923754e+02	1.661498e+01	9.405751e-01
1	BICF2P172990	14133089	0	G	A	0.375	1.223620e-03	2.761007e-02	-6.923793e+02	1.660846e+01	9.646606e-01
1	TIGRP2P15939_rs8638348	14154296	0	A	G	0.397	-1.264636e-02	2.649475e-02	-6.922537e+02	1.652186e+01	6.332507e-01
1	TIGRP2P15940_rs9048842	14171000	0	G	A	0.438	-7.912171e-03	2.744601e-02	-6.922928e+02	1.655595e+01	7.731963e-01
1	BICF2P1166345	14173454	0	G	A	0.385	-2.213021e-03	2.731202e-02	-6.923846e+02	1.661439e+01	9.354378e-01
1	TIGRP2P15943_rs9090365	14187541	0	G	A	0.384	-4.179186e-03	2.730591e-02	-6.923759e+02	1.661726e+01	8.783919e-01
1	TIGRP2P15945_rs8794906	14201871	0	G	A	0.093	1.324654e-02	4.407215e-02	-6.923535e+02	1.634095e+01	7.638142e-01
1	BICF2S2334324	14217295	0	A	G	0.479	-1.211904e-03	2.655575e-02	-6.923567e+02	1.660457e+01	9.636101e-01
1	BICF2S23115010	14226811	10	C	A	0.162	-2.347392e-02	3.512725e-02	-6.921705e+02	1.696270e+01	5.041389e-01
1	BICF2S23057675	14231717	0	G	A	0.083	-2.269476e-03	4.749839e-02	-6.923487e+02	1.661768e+01	9.619019e-01
1	BICF2S23515973	14248782	0	T	A	0.173	-1.614656e-02	3.302185e-02	-6.923405e+02	1.651917e+01	6.249823e-01
1	BICF2S23524163	14252712	0	A	C	0.098	-5.343007e-02	4.033748e-02	-6.916386e+02	1.685655e+01	1.856403e-01
1	BICF2S23147946	14281609	0	A	G	0.417	2.801004e-02	2.513114e-02	-6.918075e+02	1.704105e+01	2.653320e-01
1	BICF2P213116	14287726	0	C	A	0.107	-5.853393e-03	4.233320e-02	-6.923790e+02	1.656337e+01	8.900576e-01
1	BICF2P701631	14323114	0	A	G	0.045	1.359618e-02	5.939631e-02	-6.924316e+02	1.659745e+01	8.189927e-01
1	BICF2S23638404	14333504	0	A	G	0.303	-1.689957e-02	2.851996e-02	-6.922082e+02	1.673218e+01	5.536262e-01
1	BICF2S23031795	14346372	0	A	G	0.055	1.085905e-01	5.239467e-02	-6.903287e+02	1.666911e+01	3.849209e-02
1	BICF2P956985	14378509	0	G	A	0.204	3.442675e-02	3.183243e-02	-6.918601e+02	1.601054e+01	2.797582e-01
1	BICF2P985873	14389797	4	A	G	0.329	-4.294613e-02	2.688753e-02	-6.911566e+02	1.684556e+01	1.105528e-01
1	BICF2P510074	14391559	0	A	G	0.431	-9.812239e-03	2.590946e-02	-6.923207e+02	1.654242e+01	7.049886e-01
1	BICF2S23346814	14402319	0	G	A	0.149	-1.193161e-02	3.529100e-02	-6.924049e+02	1.654715e+01	7.353708e-01
1	BICF2S22944621	14416073	0	G	A	0.190	-2.671170e-02	3.140932e-02	-6.921180e+02	1.648766e+01	3.953024e-01
1	BICF2S2293000	14456169	0	G	A	0.344	2.981442e-02	2.824403e-02	-6.917732e+02	1.667372e+01	2.914276e-01
1	BICF2P1036859	14465969	2	C	A	0.374	-6.475408e-03	2.877137e-02	-6.922778e+02	1.661504e+01	8.219792e-01
1	BICF2P1307086	14472225	0	A	G	0.441	1.327042e-02	2.581978e-02	-6.922495e+02	1.669315e+01	6.074009e-01
1	TIGRP2P16004_rs9234951	14484107	0	A	G	0.322	-2.835266e-02	2.840761e-02	-6.918670e+02	1.662207e+01	3.185096e-01
1	TIGRP2P16009_rs9126768	14488488	9	G	A	0.285	-2.133222e-02	2.884140e-02	-6.921283e+02	1.653458e+01	4.597077e-01
1	BICF2S23342735	14494290	0	G	A	0.015	1.956776e-01	1.169327e-01	-6.908742e+02	1.621456e+01	9.458400e-02
1	chr1_14503852	14503852	0	A	G	0.040	5.476033e-04	7.074157e-02	-6.922632e+02	1.652925e+01	9.938254e-01
1	chr1_14503912	14503912	26	A	G	0.340	-1.316201e-02	2.861324e-02	-6.922656e+02	1.681424e+01	6.456267e-01
1	BICF2S23311738	14507952	0	G	A	0.173	-1.346541e-02	3.520961e-02	-6.922806e+02	1.663862e+01	7.022265e-01
1	chr1_14517554	14517554	9	G	A	0.098	-2.054304e-02	4.421972e-02	-6.922577e+02	1.661839e+01	6.423511e-01
1	BICF2P221798	14526630	0	A	G	0.188	4.259366e-02	3.123724e-02	-6.915191e+02	1.711098e+01	1.730412e-01
1	BICF2S23537870	14534509	0	A	G	0.257	-2.266133e-02	2.859541e-02	-6.921103e+02	1.717685e+01	4.282840e-01
1	chr1_14535980	14535980	0	A	G	0.155	2.136532e-02	3.330783e-02	-6.922475e+02	1.672188e+01	5.213897e-01
1	chr1_14536842	14536842	0	G	A	0.413	-5.839103e-03	2.660727e-02	-6.923431e+02	1.670936e+01	8.263441e-01
1	BICF2P1107	14541895	1	A	G	0.064	6.729150e-03	4.884430e-02	-6.924966e+02	1.656870e+01	8.904544e-01
1	BICF2P355231	14559119	0	G	A	0.387	-3.118330e-02	2.839220e-02	-6.917395e+02	1.616752e+01	2.723583e-01
1	BICF2P355227	14560189	0	C	A	0.472	-2.573764e-02	2.790357e-02	-6.919085e+02	1.625036e+01	3.565731e-01
1	BICF2P468796	14563023	19	G	A	0.376	-3.217843e-02	2.854626e-02	-6.917049e+02	1.613088e+01	2.599356e-01
1	BICF2P739054	14594581	30	A	C	0.376	-4.305846e-02	2.841141e-02	-6.911931e+02	1.621144e+01	1.299803e-01
1	chr1_14614352	14614352	0	A	T	0.142	7.413688e-02	3.562146e-02	-6.902832e+02	1.553931e+01	3.768753e-02
1	BICF2P612019	14615890	0	A	G	0.384	-2.834147e-02	2.821092e-02	-6.918399e+02	1.614795e+01	3.153401e-01
1	BICF2P694792	14651579	0	A	G	0.384	-2.834147e-02	2.821092e-02	-6.918399e+02	1.614795e+01	3.153401e-01
1	BICF2P523223	14673982	1	A	G	0.383	-2.852464e-02	2.824259e-02	-6.918349e+02	1.614624e+01	3.127669e-01
1	BICF2P1362381	14682573	1	A	C	0.308	-1.950981e-02	2.886777e-02	-6.921221e+02	1.655519e+01	4.993158e-01
1	BICF2P1249574	14693619	0	A	G	0.184	4.089920e-02	3.327270e-02	-6.916803e+02	1.647451e+01	2.193063e-01
1	BICF2P1319517	14708146	0	A	G	0.320	2.523958e-02	2.738663e-02	-6.919948e+02	1.641886e+01	3.569774e-01
1	BICF2P621418	14718141	0	A	G	0.184	4.089920e-02	3.327270e-02	-6.916803e+02	1.647451e+01	2.193063e-01
1	BICF2P1225386	14732871	0	G	A	0.476	-2.513259e-02	2.671354e-02	-6.919088e+02	1.624219e+01	3.470446e-01
1	BICF2P976808	14736839	0	G	A	0.476	-2.513259e-02	2.671354e-02	-6.919088e+02	1.624219e+01	3.470446e-01
1	BICF2P572866	14771450	0	A	G	0.476	-2.513259e-02	2.671354e-02	-6.919088e+02	1.624219e+01	3.470446e-01
1	BICF2P51884	14785901	0	G	A	0.476	-2.513259e-02	2.671354e-02	-6.919088e+02	1.624219e+01	3.470446e-01
1	chr1_14789526	14789526	0	A	G	0.012	3.814056e-03	1.113034e-01	-6.925324e+02	1.659596e+01	9.726715e-01
1	chr1_14789648	14789648	0	G	A	0.020	-4.563934e-02	8.661799e-02	-6.923876e+02	1.661856e+01	5.983874e-01
1	BICF2P51875	14789870	0	A	G	0.320	2.523958e-02	2.738663e-02	-6.919948e+02	1.641886e+01	3.569774e-01
1	chr1_14790538	14790538	0	A	C	0.020	-4.563934e-02	8.661799e-02	-6.923876e+02	1.661856e+01	5.983874e-01
1	chr1_14792233	14792233	0	C	A	0.014	-2.030086e-02	1.068087e-01	-6.925156e+02	1.660292e+01	8.492982e-01
1	chr1_14792692	14792692	0	G	A	0.185	1.034560e-02	3.693845e-02	-6.921938e+02	1.652479e+01	7.794816e-01
1	TIGRP2P16037_rs8652110	14797158	0	A	G	0.249	3.388111e-02	2.951342e-02	-6.917755e+02	1.633138e+01	2.512707e-01
1	BICF2P230951	14805156	0	G	A	0.261	3.539208e-02	2.902906e-02	-6.916813e+02	1.623511e+01	2.230825e-01
1	BICF2P674288	14821310	0	G	A	0.168	5.025815e-03	3.395270e-02	-6.924367e+02	1.657514e+01	8.823562e-01
1	BICF2P181859	14830785	0	A	C	0.300	2.060278e-02	2.776258e-02	-6.921634e+02	1.634817e+01	4.582122e-01
1	BICF2P1102627	14849733	0	C	A	0.215	4.122103e-02	3.035399e-02	-6.915136e+02	1.659144e+01	1.747929e-01
1	BICF2P646881	14855591	0	A	G	0.102	3.590917e-02	4.131496e-02	-6.920390e+02	1.692603e+01	3.849879e-01
1	TIGRP2P16053_rs9041190	14866292	0	A	G	0.481	1.631200e-02	2.570385e-02	-6.922339e+02	1.634952e+01	5.258383e-01
1	BICF2G630711645	14880841	0	G	A	0.118	1.922387e-02	3.867085e-02	-6.923249e+02	1.654990e+01	6.192264e-01
1	BICF2G630711673	14892273	1	C	A	0.162	-4.257558e-02	3.669060e-02	-6.916971e+02	1.688953e+01	2.461889e-01
1	BICF2G630711678	14896448	0	C	A	0.206	2.845022e-02	3.112737e-02	-6.920216e+02	1.647423e+01	3.609594e-01
1	BICF2S23630146	14918904	0	A	G	0.317	9.079442e-03	2.664855e-02	-6.923624e+02	1.665421e+01	7.333992e-01
1	TIGRP2P16066_rs9123992	14921247	0	A	G	0.224	8.583577e-03	2.957431e-02	-6.923956e+02	1.665422e+01	7.716998e-01
1	BICF2G630711695	14937979	0	G	A	0.335	-6.193474e-03	2.648935e-02	-6.924009e+02	1.652273e+01	8.151844e-01
1	BICF2G630711711	14950539	1	G	A	0.233	-1.942179e-04	2.948875e-02	-6.924853e+02	1.659254e+01	9.947465e-01
1	BICF2G630711718	14956125	0	A	G	0.132	-2.698769e-03	3.717264e-02	-6.924429e+02	1.657959e+01	9.421394e-01
1	BICF2G630711735	14969369	0	G	A	0.156	2.681055e-02	3.554025e-02	-6.921351e+02	1.633976e+01	4.508189e-01
1	BICF2P658111	14977014	0	A	G	0.369	4.581744e-04	2.833325e-02	-6.923326e+02	1.659588e+01	9.871015e-01
1	chr1_14986220	14986220	19	A	C	0.124	2.076283e-02	3.837041e-02	-6.923086e+02	1.656974e+01	5.885587e-01
1	BICF2G630711764	14988276	0	A	G	0.428	1.215545e-02	2.561735e-02	-6.922996e+02	1.646700e+01	6.352554e-01
1	BICF2G630711794	15005529	0	A	G	0.101	3.224664e-02	4.116478e-02	-6.921292e+02	1.638625e+01	4.336201e-01
1	BICF2G630711817	15014153	0	A	G	0.415	1.780435e-02	2.629751e-02	-6.922081e+02	1.662014e+01	4.985533e-01
1	BICF2G630711829	15031630	0	T	A	0.419	1.007761e-02	2.550886e-02	-6.923746e+02	1.642078e+01	6.928879e-01
1	TIGRP2P16085_rs8540443	15036132	0	G	A	0.241	-2.245214e-04	3.002517e-02	-6.924096e+02	1.660134e+01	9.940353e-01
1	BICF2P1075612	15053383	0	A	G	0.414	-3.289394e-02	2.667420e-02	-6.916341e+02	1.605817e+01	2.178254e-01
1	BICF2G630711877	15057467	0	A	G	0.333	-3.734037e-02	2.786965e-02	-6.914662e+02	1.614123e+01	1.806337e-01
1	TIGRP2P16106_rs9076289	15080381	1	G	A	0.477	3.899711e-03	2.645773e-02	-6.923446e+02	1.655046e+01	8.828533e-01
1	BICF2P276918	15098120	0	A	G	0.459	3.115652e-02	2.539631e-02	-6.916890e+02	1.605775e+01	2.202063e-01
1	BICF2G630711952	15108508	0	G	A	0.268	-8.280748e-03	2.851774e-02	-6.923904e+02	1.652396e+01	7.715972e-01
1	BICF2G630711956	15116966	0	C	A	0.134	1.741221e-02	3.668940e-02	-6.923422e+02	1.671193e+01	6.351958e-01
1	BICF2G630712003	15160307	0	G	A	0.453	9.340854e-03	2.556179e-02	-6.923648e+02	1.660516e+01	7.148799e-01
1	BICF2G630712032	15172672	0	G	A	0.461	2.391335e-02	2.514502e-02	-6.919772e+02	1.668986e+01	3.418452e-01
1	BICF2G630712066	15186332	11	A	G	0.211	3.729579e-03	3.367895e-02	-6.923593e+02	1.655533e+01	9.118473e-01
1	BICF2G630712076	15189413	0	C	G	0.400	-8.834245e-03	2.668785e-02	-6.923542e+02	1.665823e+01	7.407037e-01
1	BICF2G630712091	15199402	0	A	G	0.209	-7.450675e-04	3.338510e-02	-6.923740e+02	1.663259e+01	9.821996e-01
1	BICF2G630712094	15204569	0	G	A	0.209	-7.450675e-04	3.338510e-02	-6.923740e+02	1.663259e+01	9.821996e-01
1	BICF2S23327749	15207553	0	A	G	0.036	3.032170e-03	6.385910e-02	-6.925381e+02	1.658342e+01	9.621392e-01
1	BICF2G630712117	15218485	1	A	G	0.209	-8.717959e-04	3.338800e-02	-6.923741e+02	1.663489e+01	9.791744e-01
1	BICF2G630712141	15230599	0	A	C	0.209	-7.450675e-04	3.338510e-02	-6.923740e+02	1.663259e+01	9.821996e-01
1	BICF2G630712154	15248017	0	G	A	0.400	-8.834245e-03	2.668785e-02	-6.923542e+02	1.665823e+01	7.407037e-01
1	BICF2G630712167	15266342	2	A	G	0.118	8.935682e-02	4.008697e-02	-6.899397e+02	1.548648e+01	2.604953e-02
1	BICF2G630712176	15280943	0	G	A	0.020	8.464906e-02	8.726992e-02	-6.919988e+02	1.622963e+01	3.323170e-01
1	BICF2G630712180	15309118	0	A	T	0.017	6.865112e-02	9.299545e-02	-6.921915e+02	1.639711e+01	4.605687e-01
1	BICF2G630712182	15321057	0	G	A	0.160	-8.018360e-02	3.673094e-02	-6.899579e+02	1.685027e+01	2.928776e-02
1	BICF2G630712185	15334319	0	A	G	0.019	-3.180754e-02	8.738108e-02	-6.924493e+02	1.656003e+01	7.159345e-01
1	BICF2P1005766	15364978	0	G	A	0.411	-2.613327e-03	2.742289e-02	-6.923355e+02	1.654019e+01	9.240994e-01
1	BICF2G630712191	15372503	0	G	A	0.294	-2.502007e-02	2.882205e-02	-6.919949e+02	1.608197e+01	3.855725e-01
1	BICF2G630712210	15380050	0	A	G	0.177	-1.347905e-02	3.413804e-02	-6.923228e+02	1.635057e+01	6.930528e-01
1	BICF2P701174	15391799	21	G	A	0.174	-8.359065e-02	3.226448e-02	-6.891392e+02	1.599211e+01	9.726834e-03
1	BICF2P784323	15411076	0	A	G	0.243	-3.076510e-02	3.036443e-02	-6.918399e+02	1.622617e+01	3.112330e-01
1	BICF2G630712257	15418100	0	A	G	0.176	-3.294482e-02	3.408994e-02	-6.919457e+02	1.635289e+01	3.340933e-01
1	BICF2G630712263	15431051	0	A	C	0.256	1.020087e-02	3.007132e-02	-6.923256e+02	1.656734e+01	7.345195e-01
1	BICF2G630712269	15448285	38	A	G	0.084	-1.606462e-02	4.717826e-02	-6.923902e+02	1.669172e+01	7.335509e-01
1	BICF2P620330	15460515	2	A	C	0.114	-6.969431e-03	4.044175e-02	-6.924118e+02	1.658897e+01	8.632139e-01
1	BICF2G630712299	15491995	0	G	A	0.404	-1.265898e-03	2.566463e-02	-6.924339e+02	1.658483e+01	9.606713e-01
1	BICF2G630712300	15496312	0	G	A	0.262	1.422863e-02	2.802227e-02	-6.923300e+02	1.652440e+01	6.117423e-01
1	TIGRP2P16163_rs9228354	15511136	1	G	A	0.471	1.993020e-02	2.645548e-02	-6.920879e+02	1.665052e+01	4.514329e-01
1	BICF2S2357481	15517214	7	C	A	0.048	7.153664e-02	6.142112e-02	-6.916749e+02	1.638436e+01	2.444456e-01
1	BICF2G630712331	15529859	0	G	A	0.428	-8.063675e-03	2.540288e-02	-6.923949e+02	1.652638e+01	7.509881e-01
1	BICF2G630712362	15544090	0	A	G	0.340	3.708826e-02	2.718334e-02	-6.914607e+02	1.670867e+01	1.727831e-01
1	BICF2G630712366	15548491	0	A	G	0.498	1.577080e-02	2.547582e-02	-6.922364e+02	1.657035e+01	5.360366e-01
1	BICF2G630712387	15553192	0	G	A	0.348	3.242015e-02	2.677364e-02	-6.916709e+02	1.656439e+01	2.262450e-01
1	TIGRP2P16178_rs8530955	15566979	1	A	G	0.106	-3.818636e-02	4.071820e-02	-6.919609e+02	1.643014e+01	3.485826e-01
1	BICF2G630712428	15590031	0	A	G	0.229	2.253018e-03	2.884194e-02	-6.924719e+02	1.657428e+01	9.377527e-01
1	BICF2G630712434	15598773	7	G	A	0.254	2.920282e-03	2.777202e-02	-6.924739e+02	1.656246e+01	9.162781e-01
1	BICF2G630712444	15612220	2	A	C	0.311	5.148728e-03	2.581147e-02	-6.924570e+02	1.655645e+01	8.419357e-01
1	BICF2S23112242	15624640	0	A	G	0.043	3.670339e-02	6.195127e-02	-6.923067e+02	1.688641e+01	5.536908e-01
1	BICF2P596309	15635861	0	A	G	0.093	-4.780649e-03	4.189944e-02	-6.924753e+02	1.658604e+01	9.091848e-01
1	BICF2P1007324	15644107	0	A	G	0.062	-9.281938e-03	5.934397e-02	-6.922133e+02	1.664579e+01	8.757448e-01
1	BICF2G630712489	15658711	1	C	A	0.199	3.965453e-03	3.112930e-02	-6.924562e+02	1.659097e+01	8.986623e-01
1	BICF2G630712495	15673409	0	G	A	0.438	1.360899e-02	2.481469e-02	-6.923387e+02	1.643603e+01	5.835332e-01
1	BICF2G630712506	15688491	0	A	G	0.060	1.729758e-02	5.185233e-02	-6.924244e+02	1.650156e+01	7.387625e-01
1	BICF2G630712518	15693895	0	G	A	0.080	5.671046e-03	4.631780e-02	-6.924715e+02	1.655805e+01	9.025791e-01
1	BICF2G630712527	15711918	0	G	A	0.080	5.671046e-03	4.631780e-02	-6.924715e+02	1.655805e+01	9.025791e-01
1	BICF2S23414543	15736401	4	A	G	0.207	4.408768e-02	3.087391e-02	-6.914321e+02	1.646067e+01	1.536334e-01
1	BICF2G630712556	15757117	1	G	A	0.243	-2.397858e-02	2.922910e-02	-6.921127e+02	1.661340e+01	4.122194e-01
1	BICF2G630712578	15770986	0	G	A	0.243	-2.441251e-02	2.924614e-02	-6.920999e+02	1.661348e+01	4.040885e-01
1	TIGRP2P16213_rs8686742	15794393	0	G	A	0.307	-2.028007e-02	2.793358e-02	-6.920932e+02	1.678242e+01	4.680168e-01
1	BICF2G630712614	15805483	1	G	A	0.395	-2.181558e-02	2.493140e-02	-6.920795e+02	1.663778e+01	3.817888e-01
1	BICF2P1171762	15816348	0	A	G	0.443	-3.438750e-02	2.480498e-02	-6.914779e+02	1.653927e+01	1.659864e-01
1	BICF2G630712641	15830445	0	A	G	0.038	1.398587e-02	6.396945e-02	-6.924557e+02	1.661768e+01	8.269840e-01
1	BICF2G630712663	15840316	0	G	A	0.210	-1.138875e-02	3.294199e-02	-6.922566e+02	1.670236e+01	7.296311e-01
1	BICF2S23254222	15852260	0	C	A	0.187	4.509752e-02	3.111036e-02	-6.914352e+02	1.592748e+01	1.475110e-01
1	BICF2G630712709	15873535	0	G	A	0.302	-5.302268e-03	2.852536e-02	-6.923531e+02	1.660442e+01	8.525805e-01
1	BICF2G630712750	15896352	0	G	A	0.134	-2.797140e-02	3.862081e-02	-6.920947e+02	1.677091e+01	4.690918e-01
1	BICF2G630712755	15900750	1	A	C	0.072	-7.140637e-02	5.081650e-02	-6.913499e+02	1.611482e+01	1.603047e-01
1	BICF2S23029066	15911482	0	G	A	0.326	1.500951e-02	2.661964e-02	-6.922797e+02	1.655676e+01	5.729930e-01
1	BICF2G630712777	15920290	0	A	G	0.430	7.653047e-03	2.520171e-02	-6.924053e+02	1.660080e+01	7.614465e-01
1	TIGRP2P16266_rs8700774	15920324	0	C	G	0.333	2.243616e-02	2.675474e-02	-6.920839e+02	1.648318e+01	4.019191e-01
1	BICF2G630712815	15948746	0	A	G	0.202	-8.594688e-03	3.054003e-02	-6.923956e+02	1.649313e+01	7.784486e-01
1	BICF2G630712835	15962377	0	T	A	0.463	9.816502e-03	2.546781e-02	-6.923795e+02	1.658460e+01	6.999950e-01
1	BICF2G630712851	15970326	1	C	A	0.075	-7.373108e-02	5.132683e-02	-6.912891e+02	1.637882e+01	1.511992e-01
1	chr1_15998040	15998040	0	G	A	0.377	2.762658e-03	2.680866e-02	-6.924266e+02	1.658566e+01	9.179450e-01
1	chr1_16002821	16002821	0	A	G	0.086	-4.367718e-02	5.001028e-02	-6.919340e+02	1.670306e+01	3.826923e-01
1	chr1_16009193	16009193	1	A	T	0.136	2.918965e-02	4.023083e-02	-6.920684e+02	1.656941e+01	4.682963e-01
1	BICF2S22958919	16013787	0	A	G	0.275	-2.370787e-03	2.858724e-02	-6.924354e+02	1.660534e+01	9.339239e-01
1	BICF2G630712884	16024354	0	G	A	0.448	-2.479415e-02	2.568894e-02	-6.919656e+02	1.638458e+01	3.347138e-01
1	BICF2P738529	16045803	0	A	G	0.496	-6.236174e-03	2.658748e-02	-6.923439e+02	1.659509e+01	8.146078e-01
1	BICF2P1239489	16053508	7	G	A	0.493	-5.527100e-03	2.666743e-02	-6.923489e+02	1.659014e+01	8.358524e-01
1	TIGRP2P16286_rs8968917	16063459	0	A	C	0.314	-2.263352e-02	2.793631e-02	-6.920686e+02	1.639571e+01	4.180443e-01
1	BICF2P1163793	16078323	0	A	T	0.262	-1.818766e-02	2.988324e-02	-6.921879e+02	1.661444e+01	5.429237e-01
1	BICF2G630712895	16082782	3	A	G	0.061	-1.389242e-01	5.575959e-02	-6.891878e+02	1.569881e+01	1.289605e-02
1	BICF2G630712899	16106412	5	G	A	0.193	-4.628749e-02	3.202101e-02	-6.913621e+02	1.619144e+01	1.486479e-01
1	BICF2G630712908	16121427	0	G	A	0.113	1.044582e-02	4.249155e-02	-6.922939e+02	1.666729e+01	8.058663e-01
1	chr1_16132465	16132465	1	A	C	0.201	-7.466007e-03	3.231490e-02	-6.923558e+02	1.657534e+01	8.173357e-01
1	BICF2G630712915	16132998	0	C	G	0.391	1.771924e-02	2.768395e-02	-6.921353e+02	1.643010e+01	5.222962e-01
1	BICF2G630712921	16138985	0	G	A	0.344	-1.853636e-03	2.909935e-02	-6.922780e+02	1.658935e+01	9.492227e-01
1	BICF2G630712979	16156784	2	A	G	0.395	2.119195e-02	2.751868e-02	-6.920485e+02	1.637445e+01	4.414421e-01
1	BICF2P1038124	16162212	2	A	G	0.394	1.955892e-02	2.763248e-02	-6.920923e+02	1.642245e+01	4.792339e-01
1	BICF2G630712994	16162703	1	A	G	0.394	1.984702e-02	2.762076e-02	-6.920851e+02	1.641984e+01	4.725978e-01
1	BICF2G630712999	16175817	3	A	G	0.419	3.036392e-02	2.712862e-02	-6.917238e+02	1.628030e+01	2.633220e-01
1	BICF2G630713011	16185504	0	G	A	0.405	1.825453e-02	2.725203e-02	-6.921322e+02	1.645137e+01	5.031271e-01
1	BICF2G630713017	16196294	0	C	G	0.387	2.444934e-02	2.716942e-02	-6.919783e+02	1.651667e+01	3.684171e-01
1	BICF2G630713056	16219720	0	A	G	0.390	2.369332e-02	2.693387e-02	-6.920023e+02	1.650647e+01	3.792594e-01
1	BICF2G630713087	16231036	0	G	A	0.412	2.212071e-02	2.651458e-02	-6.920462e+02	1.645265e+01	4.043369e-01
1	BICF2G630713106	16244265	0	A	C	0.336	1.530358e-02	2.750379e-02	-6.922385e+02	1.664375e+01	5.780608e-01
1	BICF2G630713129	16255217	0	A	G	0.245	-5.408995e-03	3.108626e-02	-6.923135e+02	1.660863e+01	8.619040e-01
1	BICF2G630713147	16265331	0	A	G	0.294	2.335776e-02	2.874210e-02	-6.920422e+02	1.668738e+01	4.166189e-01
1	BICF2G630713157	16281556	0	G	C	0.414	-1.386414e-02	2.700794e-02	-6.922881e+02	1.648414e+01	6.078396e-01
1	BICF2G630713161	16293337	0	A	C	0.086	-1.618922e-02	4.881921e-02	-6.922312e+02	1.663067e+01	7.402549e-01
1	BICF2G630713167	16306787	0	A	G	0.361	2.906822e-02	2.770923e-02	-6.918046e+02	1.626624e+01	2.944327e-01
1	BICF2P1110155	16320005	0	G	A	0.357	4.666384e-02	2.800211e-02	-6.909595e+02	1.602922e+01	9.596573e-02
1	BICF2G630713221	16324420	0	A	G	0.351	3.754539e-02	2.816625e-02	-6.914586e+02	1.600760e+01	1.828641e-01
1	BICF2G630713238	16337721	0	A	C	0.351	5.565532e-02	2.797495e-02	-6.903793e+02	1.570858e+01	4.694474e-02
1	BICF2G630713244	16359855	0	A	G	0.194	-5.107378e-02	3.332170e-02	-6.911703e+02	1.630064e+01	1.256813e-01
1	BICF2S23756203	16379257	13	G	A	0.421	-4.141841e-02	2.805570e-02	-6.912589e+02	1.649284e+01	1.402073e-01
1	BICF2G630713250	16399830	0	A	G	0.324	9.765188e-03	2.582260e-02	-6.924245e+02	1.655549e+01	7.053956e-01
1	BICF2G630713257	16418729	0	A	G	0.172	1.357828e-02	3.370473e-02	-6.923590e+02	1.658794e+01	6.871448e-01
1	BICF2S23312889	16428724	0	G	C	0.495	1.979356e-02	2.477302e-02	-6.921613e+02	1.640444e+01	4.244984e-01
1	BICF2G630713269	16440171	0	A	G	0.136	7.876441e-02	3.632066e-02	-6.901006e+02	1.604256e+01	3.036960e-02
1	BICF2G630713308	16460238	4	A	G	0.220	-1.766061e-02	3.194069e-02	-6.921999e+02	1.656545e+01	5.804531e-01
1	BICF2G630713309	16461127	0	A	G	0.323	1.095409e-02	2.812993e-02	-6.922917e+02	1.651259e+01	6.970624e-01
1	BICF2P347527	16500159	1	G	A	0.332	-1.816732e-02	2.769571e-02	-6.921775e+02	1.656592e+01	5.120129e-01
1	BICF2G630713318	16508273	0	G	A	0.089	-1.899582e-02	4.101166e-02	-6.924187e+02	1.649869e+01	6.433442e-01
1	BICF2G630713327	16523082	0	G	A	0.021	-3.650763e-02	8.612633e-02	-6.924569e+02	1.658322e+01	6.717489e-01
1	BICF2G630713341	16531663	3	A	G	0.108	4.351104e-02	3.798538e-02	-6.918801e+02	1.679105e+01	2.523128e-01
1	BICF2G630713357	16546927	0	A	C	0.145	2.655704e-02	3.369417e-02	-6.922162e+02	1.693666e+01	4.307947e-01
1	BICF2G630713376	16586375	0	A	G	0.061	-1.417949e-01	5.335449e-02	-6.889560e+02	1.576310e+01	8.006239e-03
1	BICF2S23532118	16591910	0	A	G	0.203	-2.776131e-02	3.095534e-02	-6.920506e+02	1.633516e+01	3.700504e-01
1	BICF2S2419179	16627192	2	A	C	0.018	1.853343e-01	9.464483e-02	-6.905936e+02	1.719112e+01	5.050717e-02
1	BICF2G630713378	16639703	0	G	A	0.126	1.250849e-02	3.633654e-02	-6.924332e+02	1.654858e+01	7.307444e-01
1	BICF2G630713380	16663755	0	T	A	0.098	2.042901e-02	4.817751e-02	-6.922081e+02	1.669173e+01	6.716384e-01
1	chr1_16688757	16688757	1	G	A	0.056	-1.622925e-02	5.369971e-02	-6.924199e+02	1.670097e+01	7.625508e-01
1	BICF2G630713381	16723651	1	C	G	0.214	-2.613397e-02	3.159120e-02	-6.920653e+02	1.660869e+01	4.083070e-01
1	BICF2G630713400	16782943	0	C	A	0.309	1.484234e-02	2.733942e-02	-6.923039e+02	1.673672e+01	5.873359e-01
1	TIGRP2P16352_rs8891819	16799708	0	A	G	0.440	-2.698420e-02	2.656993e-02	-6.918600e+02	1.645257e+01	3.100906e-01
1	BICF2G630713411	16806542	0	A	G	0.218	7.648045e-03	3.279342e-02	-6.923555e+02	1.662726e+01	8.156433e-01
1	BICF2G630713424	16811874	0	T	A	0.247	4.186249e-02	3.012274e-02	-6.914482e+02	1.674996e+01	1.649465e-01
1	BICF2S23349334	16812062	0	A	G	0.140	-1.625671e-02	3.773391e-02	-6.923116e+02	1.655263e+01	6.666964e-01
1	BICF2P634645	16819803	0	G	A	0.203	2.057244e-02	3.123539e-02	-6.922355e+02	1.652049e+01	5.103006e-01
1	BICF2G630713443	16820003	0	G	A	0.436	4.033346e-02	2.502938e-02	-6.911747e+02	1.683589e+01	1.074254e-01
1	BICF2P958503	16829946	0	A	G	0.072	3.669142e-02	4.875450e-02	-6.921772e+02	1.670681e+01	4.518976e-01
1	BICF2G630713455	16835322	0	G	A	0.111	9.370712e-02	4.319641e-02	-6.899654e+02	1.519095e+01	3.031309e-02
1	BICF2P798939	16844869	0	A	G	0.021	6.395020e-02	8.408509e-02	-6.922054e+02	1.677384e+01	4.471256e-01
1	BICF2P191948	16854080	0	A	G	0.222	-5.631257e-02	3.202375e-02	-6.908302e+02	1.630356e+01	7.900086e-02
1	chr1_16869158	16869158	11	A	G	0.305	-4.645230e-02	2.787974e-02	-6.910360e+02	1.666758e+01	9.602018e-02
1	TIGRP2P16372_rs9041059	16872021	0	A	G	0.336	-6.589016e-02	2.660837e-02	-6.893809e+02	1.686659e+01	1.345413e-02
1	BICF2P279065	16889483	0	G	A	0.484	5.835569e-02	2.474934e-02	-6.896449e+02	1.699228e+01	1.858846e-02
1	BICF2P893167	16923606	0	C	A	0.250	-2.081469e-02	2.876726e-02	-6.921751e+02	1.656369e+01	4.695227e-01
1	BICF2P518184	16936332	0	A	G	0.296	-7.349852e-02	2.717675e-02	-6.887953e+02	1.614477e+01	6.967687e-03
1	chr1_16944232	16944232	0	A	G	0.165	3.647429e-02	3.350077e-02	-6.918543e+02	1.658314e+01	2.765447e-01
1	TIGRP2P16395_rs9237869	16947053	0	G	A	0.291	-4.445049e-03	2.706493e-02	-6.924446e+02	1.659929e+01	8.695810e-01
1	TIGRP2P16400_rs8609472	16956533	0	G	A	0.413	-5.092031e-03	2.533814e-02	-6.924188e+02	1.657187e+01	8.407718e-01
1	TIGRP2P16416_rs8992752	16968037	0	G	A	0.203	-2.327555e-02	3.329515e-02	-6.920985e+02	1.665206e+01	4.846864e-01
1	chr1_16975127	16975127	0	A	G	0.111	-2.194902e-02	4.079382e-02	-6.922437e+02	1.670431e+01	5.906741e-01
1	BICF2P190688	16983628	0	A	G	0.243	-2.596133e-02	3.046279e-02	-6.920368e+02	1.669245e+01	3.943076e-01
1	BICF2P1003421	16997869	17	G	A	0.270	-2.819338e-02	2.976575e-02	-6.919465e+02	1.663196e+01	3.437979e-01
1	BICF2P1393041	17003688	0	A	C	0.065	4.720188e-02	5.550130e-02	-6.919958e+02	1.697163e+01	3.952880e-01
1	BICF2G630713467	17033376	0	A	C	0.066	2.455154e-02	5.332977e-02	-6.922505e+02	1.679289e+01	6.453578e-01
1	BICF2G630713472	17038060	0	A	C	0.337	-3.994304e-02	2.996372e-02	-6.913888e+02	1.627221e+01	1.828462e-01
1	BICF2G630713521	17063159	0	G	A	0.480	-1.691368e-02	2.442310e-02	-6.922321e+02	1.681735e+01	4.887803e-01
1	chr1_17079862	17079862	4	A	G	0.199	3.964186e-03	3.230247e-02	-6.924091e+02	1.665204e+01	9.023549e-01
1	BICF2P895104	17080855	0	A	G	0.305	-2.235003e-02	2.648692e-02	-6.921228e+02	1.683275e+01	3.989926e-01
1	BICF2S23429070	17081733	0	A	C	0.497	1.726931e-02	2.595071e-02	-6.921524e+02	1.660358e+01	5.059192e-01
1	BICF2G630713549	17090951	0	A	C	0.401	8.890099e-04	2.635751e-02	-6.924102e+02	1.660171e+01	9.731006e-01
1	chr1_17094403	17094403	0	A	G	0.043	3.040104e-02	6.525959e-02	-6.921677e+02	1.642192e+01	6.414346e-01
1	BICF2G630713554	17100543	0	A	G	0.290	2.658610e-02	2.751745e-02	-6.919904e+02	1.649066e+01	3.342207e-01
1	chr1_17108311	17108311	0	A	G	0.213	1.630201e-02	3.115734e-02	-6.922467e+02	1.654099e+01	6.009501e-01
1	BICF2G630713558	17110373	0	A	G	0.014	-1.593258e-02	1.128608e-01	-6.924291e+02	1.663006e+01	8.877664e-01
1	BICF2G630713570	17125112	0	A	G	0.210	-2.718842e-02	3.088776e-02	-6.920701e+02	1.638910e+01	3.789628e-01
1	BICF2P408235	17128451	0	C	A	0.368	-1.862835e-02	2.788942e-02	-6.921136e+02	1.642258e+01	5.043417e-01
1	BICF2G630713595	17135819	0	G	A	0.344	-3.739417e-02	2.552599e-02	-6.914302e+02	1.616312e+01	1.432771e-01
1	chr1_17143743	17143743	2	A	G	0.083	4.253267e-02	4.530421e-02	-6.920101e+02	1.680121e+01	3.480674e-01
1	BICF2P1049342	17149726	0	A	G	0.477	1.241757e-02	2.547008e-02	-6.922936e+02	1.666031e+01	6.259949e-01
1	TIGRP2P16436_rs8508371	17153514	10	C	A	0.030	-3.845402e-02	7.401542e-02	-6.923239e+02	1.654178e+01	6.035086e-01
1	BICF2P537291	17171273	0	A	G	0.490	-1.980721e-02	2.562470e-02	-6.920925e+02	1.652131e+01	4.397365e-01
1	BICF2P518821	17180667	0	A	G	0.030	-3.753563e-02	7.261710e-02	-6.923294e+02	1.650811e+01	6.053515e-01
1	TIGRP2P16445_rs8874129	17186610	0	G	A	0.388	-1.509732e-02	2.639450e-02	-6.922830e+02	1.668513e+01	5.674700e-01
1	BICF2P673942	17200947	0	A	G	0.434	-2.013529e-02	2.562277e-02	-6.921250e+02	1.652162e+01	4.321657e-01
1	BICF2G630713640	17212415	1	A	C	0.161	-7.148934e-02	3.386947e-02	-6.902271e+02	1.652074e+01	3.506445e-02
1	BICF2G630713653	17220963	0	A	G	0.181	1.445960e-02	3.322926e-02	-6.923316e+02	1.660202e+01	6.635580e-01
1	BICF2P155129	17236459	3	A	C	0.194	1.920385e-02	3.222516e-02	-6.922558e+02	1.663994e+01	5.513704e-01
1	BICF2G630713680	17246152	0	G	A	0.451	7.609915e-03	2.677028e-02	-6.922953e+02	1.653268e+01	7.762694e-01
1	BICF2G630713682	17249128	0	A	T	0.197	1.424397e-02	3.193428e-02	-6.923250e+02	1.664234e+01	6.556731e-01
1	BICF2G630713686	17263074	0	A	C	0.166	4.077060e-02	3.406764e-02	-6.917247e+02	1.699972e+01	2.317102e-01
1	BICF2P777530	17274039	0	A	G	0.436	5.192909e-03	2.450728e-02	-6.924768e+02	1.660556e+01	8.322378e-01
1	BICF2G630713688	17278430	0	A	G	0.428	2.864260e-02	2.547540e-02	-6.918045e+02	1.579078e+01	2.611686e-01
1	BICF2G630713712	17292432	0	A	G	0.165	-2.917139e-02	3.220081e-02	-6.920557e+02	1.655089e+01	3.652146e-01
1	BICF2G630713733	17302397	0	A	G	0.444	-9.163191e-03	2.492294e-02	-6.923975e+02	1.652491e+01	7.132106e-01
1	TIGRP2P16480_rs8758959	17315566	0	A	G	0.171	-2.107122e-02	3.379407e-02	-6.922584e+02	1.634894e+01	5.330984e-01
1	BICF2P1295166	17325705	0	A	G	0.160	-4.062140e-03	3.459623e-02	-6.924486e+02	1.653420e+01	9.065563e-01
1	BICF2G630713757	17336561	0	A	G	0.236	3.360672e-02	3.040465e-02	-6.918100e+02	1.716888e+01	2.693118e-01
1	BICF2G630713782	17355373	0	G	A	0.180	4.394536e-03	3.693845e-02	-6.923021e+02	1.664606e+01	9.053257e-01
1	BICF2G630713809	17371769	1	A	G	0.225	4.383263e-03	3.210982e-02	-6.923676e+02	1.663905e+01	8.914491e-01
1	BICF2G630713815	17373241	0	G	A	0.460	-2.826965e-02	2.689089e-02	-6.918592e+02	1.603629e+01	2.934094e-01
1	BICF2G630713816	17373831	0	A	C	0.460	-2.826965e-02	2.689089e-02	-6.918592e+02	1.603629e+01	2.934094e-01
1	chr1_17375351	17375351	0	A	G	0.048	7.764267e-03	5.599432e-02	-6.924854e+02	1.657752e+01	8.897478e-01
1	BICF2G630713819	17376281	26	C	A	0.418	-3.556630e-02	2.765790e-02	-6.915927e+02	1.596374e+01	1.987886e-01
1	BICF2G630713820	17376368	0	A	G	0.381	-5.095649e-02	2.760559e-02	-6.907216e+02	1.565801e+01	6.523102e-02
1	BICF2G630713834	17382980	3	C	A	0.461	-2.892878e-02	2.695914e-02	-6.918343e+02	1.602311e+01	2.835252e-01
1	BICF2G630713845	17398182	0	A	G	0.480	-4.595005e-02	2.658822e-02	-6.909257e+02	1.584732e+01	8.428553e-02
1	BICF2G630713855	17409289	0	A	G	0.490	2.697902e-02	2.712433e-02	-6.918892e+02	1.611736e+01	3.201713e-01
1	BICF2P764755	17419125	0	A	G	0.265	-3.933688e-02	2.872240e-02	-6.914921e+02	1.663247e+01	1.711601e-01
1	TIGRP2P16525_rs8882612	17443755	0	C	A	0.068	-1.183601e-02	4.814779e-02	-6.924696e+02	1.653656e+01	8.058712e-01
1	chr1_17445618	17445618	0	A	G	0.108	1.097785e-02	3.999521e-02	-6.924084e+02	1.655761e+01	7.837779e-01
1	BICF2G630713890	17446347	1	A	G	0.366	-4.135608e-02	2.695746e-02	-6.912680e+02	1.604169e+01	1.253426e-01
1	chr1_17446766	17446766	0	G	A	0.184	8.020429e-03	3.168944e-02	-6.924333e+02	1.656238e+01	8.002515e-01
1	BICF2G630713894	17451480	0	G	A	0.344	-5.156693e-02	2.737310e-02	-6.906878e+02	1.591008e+01	5.989954e-02
1	BICF2G630713904	17463345	0	A	G	0.268	1.716645e-02	2.912549e-02	-6.922727e+02	1.676385e+01	5.557402e-01
1	chr1_17464549	17464549	0	A	C	0.127	1.465795e-02	3.658740e-02	-6.924075e+02	1.660210e+01	6.887867e-01
1	BICF2G630713905	17464820	1	A	T	0.376	8.740502e-03	2.604729e-02	-6.924105e+02	1.674198e+01	7.372770e-01
1	BICF2G630713917	17480289	0	A	G	0.199	-1.526092e-02	3.309091e-02	-6.923065e+02	1.630315e+01	6.447772e-01
1	BICF2P734435	17490068	18	A	C	0.110	-1.151985e-02	4.744332e-02	-6.922017e+02	1.672506e+01	8.082044e-01
1	BICF2P734437	17490326	0	A	G	0.105	-9.938883e-03	4.875672e-02	-6.921888e+02	1.670995e+01	8.385186e-01
1	BICF2P734438	17490447	0	G	A	0.105	-9.938883e-03	4.875672e-02	-6.921888e+02	1.670995e+01	8.385186e-01
1	BICF2G630713926	17490618	0	G	C	0.012	-6.192241e-02	1.088673e-01	-6.923933e+02	1.650091e+01	5.696388e-01
1	chr1_17491056	17491056	1	G	C	0.273	1.357064e-02	2.949634e-02	-6.922573e+02	1.649367e+01	6.455682e-01
1	BICF2G630713962	17508176	2	A	G	0.274	6.730983e-03	2.944054e-02	-6.923861e+02	1.672284e+01	8.192074e-01
1	BICF2G630713973	17510437	1	A	G	0.284	1.545786e-02	2.866153e-02	-6.922942e+02	1.692440e+01	5.897936e-01
1	BICF2G630713998	17524497	0	A	G	0.182	-2.643140e-02	3.754162e-02	-6.919903e+02	1.681422e+01	4.815760e-01
1	chr1_17525093	17525093	0	G	A	0.317	-3.980260e-03	2.750667e-02	-6.924483e+02	1.653195e+01	8.849781e-01
1	chr1_17525427	17525427	0	G	A	0.035	-2.784157e-02	7.229912e-02	-6.922905e+02	1.660511e+01	7.002606e-01
1	chr1_17525501	17525501	0	G	A	0.408	-1.256688e-02	2.623177e-02	-6.922806e+02	1.625656e+01	6.320018e-01
1	chr1_17525603	17525603	1	A	G	0.120	-2.771275e-02	4.501625e-02	-6.920479e+02	1.692199e+01	5.382997e-01
1	BICF2G630714004	17525730	2	T	A	0.344	-8.456200e-03	2.703707e-02	-6.923829e+02	1.641161e+01	7.545314e-01
1	BICF2G630714008	17526195	13	G	A	0.162	-2.502056e-02	4.070721e-02	-6.920051e+02	1.696913e+01	5.389397e-01
1	BICF2G630714009	17526463	1	C	G	0.145	-1.972390e-02	4.122550e-02	-6.921367e+02	1.689296e+01	6.324510e-01
1	BICF2P162205	17526522	0	A	G	0.079	8.812765e-03	4.632763e-02	-6.924586e+02	1.649428e+01	8.491732e-01
1	chr1_17526702	17526702	0	G	A	0.229	-1.804387e-02	3.275545e-02	-6.921532e+02	1.687882e+01	5.818590e-01
1	BICF2S23425898	17536104	0	G	A	0.276	-5.616206e-03	2.747418e-02	-6.924604e+02	1.655882e+01	8.380724e-01
1	BICF2P952022	17548401	0	A	G	0.261	1.022772e-02	2.895634e-02	-6.923939e+02	1.664205e+01	7.240106e-01
1	BICF2P864404	17557024	0	A	G	0.166	2.298222e-02	3.426844e-02	-6.922517e+02	1.677522e+01	5.026099e-01
1	BICF2G630714030	17575316	0	A	G	0.216	4.817613e-03	3.136580e-02	-6.924162e+02	1.662973e+01	8.779632e-01
1	BICF2S23037200	17587551	0	G	A	0.368	-1.041192e-02	2.723100e-02	-6.923042e+02	1.659563e+01	7.022861e-01
1	BICF2S23047697	17589724	0	G	A	0.219	5.415114e-03	3.064157e-02	-6.924431e+02	1.659142e+01	8.597637e-01
1	BICF2G630714047	17610117	0	G	A	0.358	-3.673028e-03	2.637374e-02	-6.923937e+02	1.657585e+01	8.892685e-01
1	BICF2G630714052	17612158	0	A	C	0.334	-4.870993e-03	2.729523e-02	-6.923656e+02	1.657400e+01	8.584043e-01
1	chr1_17629250	17629250	0	A	G	0.022	-8.010059e-02	8.201658e-02	-6.920576e+02	1.677693e+01	3.290044e-01
1	chr1_17629899	17629899	0	G	A	0.066	-2.703438e-02	5.290063e-02	-6.922265e+02	1.667681e+01	6.094449e-01
1	BICF2G630714066	17630626	0	A	G	0.249	3.642876e-02	2.912548e-02	-6.916478e+02	1.683469e+01	2.113425e-01
1	BICF2G630714067	17631263	0	A	G	0.288	3.335973e-02	2.982715e-02	-6.916805e+02	1.655373e+01	2.636728e-01
1	chr1_17631987	17631987	0	G	A	0.022	-1.083148e-03	8.290817e-02	-6.924654e+02	1.661464e+01	9.895792e-01
1	chr1_17632580	17632580	2	C	A	0.025	-1.233117e-02	7.869680e-02	-6.924497e+02	1.659405e+01	8.755218e-01
1	BICF2G630714071	17633594	1	G	A	0.207	5.086714e-02	3.238937e-02	-6.911179e+02	1.633386e+01	1.166450e-01
1	BICF2G630714072	17633819	0	G	A	0.204	5.972315e-02	3.264881e-02	-6.906726e+02	1.624108e+01	6.768393e-02
1	BICF2G630714076	17635786	1	G	A	0.206	5.767903e-02	3.243426e-02	-6.907706e+02	1.619713e+01	7.567840e-02
1	BICF2G630714081	17646203	0	G	A	0.472	5.087698e-02	2.557764e-02	-6.904667e+02	1.724422e+01	4.698350e-02
1	BICF2S22954480	17659479	0	A	G	0.453	2.857581e-02	2.595161e-02	-6.917730e+02	1.704566e+01	2.711327e-01
1	BICF2S23435772	17688017	8	A	G	0.371	1.512559e-02	2.597074e-02	-6.922496e+02	1.649645e+01	5.604338e-01
1	BICF2P339458	17692763	0	A	G	0.074	-4.921532e-02	5.373126e-02	-6.918532e+02	1.674207e+01	3.599313e-01
1	BICF2P1223885	17704361	0	G	A	0.082	9.011152e-02	5.100424e-02	-6.907020e+02	1.700481e+01	7.760202e-02
1	BICF2P709584	17709766	0	A	G	0.016	3.026703e-02	1.111383e-01	-6.922325e+02	1.654801e+01	7.854242e-01
1	BICF2P172537	17712307	0	G	A	0.275	1.480683e-02	3.153885e-02	-6.921351e+02	1.661956e+01	6.388385e-01
1	BICF2G630714103	17726062	1	A	C	0.445	-1.857884e-03	2.443809e-02	-6.924575e+02	1.659392e+01	9.394164e-01
1	BICF2G630714105	17726883	0	G	A	0.347	-2.720506e-03	2.625474e-02	-6.924216e+02	1.660599e+01	9.174938e-01
1	BICF2G630714118	17743906	1	G	A	0.448	-5.889098e-03	2.536638e-02	-6.924035e+02	1.658165e+01	8.164641e-01
1	BICF2G630714129	17750078	0	G	A	0.480	-2.280613e-03	2.599195e-02	-6.924085e+02	1.659743e+01	9.301000e-01
1	BICF2G630714130	17751198	0	G	A	0.480	-2.280613e-03	2.599195e-02	-6.924085e+02	1.659743e+01	9.301000e-01
1	BICF2G630714145	17765993	0	G	A	0.497	4.116590e-03	2.612567e-02	-6.923479e+02	1.657271e+01	8.748311e-01
1	TIGRP2P16600_rs8818545	17773356	1	G	A	0.279	-2.347260e-02	2.683253e-02	-6.920897e+02	1.651787e+01	3.819208e-01
1	BICF2G630714153	17786696	0	A	C	0.232	-1.137882e-02	3.068121e-02	-6.923305e+02	1.654076e+01	7.108177e-01
1	BICF2G630714176	17808236	0	C	A	0.086	-3.062775e-02	4.500823e-02	-6.921835e+02	1.646597e+01	4.963638e-01
1	BICF2G630714188	17824831	0	A	G	0.448	2.750540e-02	2.564171e-02	-6.918434e+02	1.695761e+01	2.836948e-01
1	BICF2P1465145	17846763	1	G	A	0.270	-5.411846e-03	2.742160e-02	-6.924530e+02	1.670618e+01	8.435917e-01
1	TIGRP2P16613_rs9171180	17860709	0	G	A	0.096	-1.145109e-02	4.424528e-02	-6.923614e+02	1.663860e+01	7.958402e-01
1	BICF2G630714226	17870438	0	A	G	0.431	-4.372133e-02	2.513356e-02	-6.909596e+02	1.637845e+01	8.227044e-02
1	BICF2G630714233	17889488	0	C	A	0.395	-1.185325e-02	2.528747e-02	-6.923517e+02	1.669806e+01	6.393665e-01
1	BICF2G630714236	17903166	1	A	G	0.365	-5.208211e-03	2.645959e-02	-6.923636e+02	1.653033e+01	8.439990e-01
1	BICF2P846937	17911755	0	A	G	0.474	3.998557e-03	2.557360e-02	-6.924126e+02	1.651332e+01	8.757876e-01
1	BICF2S23427278	17927062	1	G	A	0.308	3.648820e-02	2.773584e-02	-6.915179e+02	1.625776e+01	1.886487e-01
1	BICF2G630714275	17939101	0	C	A	0.439	-1.979154e-03	2.569498e-02	-6.923886e+02	1.656943e+01	9.386204e-01
1	BICF2G630714292	17952061	1	A	G	0.359	3.237231e-02	2.573687e-02	-6.916816e+02	1.615791e+01	2.087763e-01
1	BICF2P478930	17956021	0	G	A	0.154	5.634950e-02	3.788162e-02	-6.912141e+02	1.621472e+01	1.372210e-01
1	BICF2P1009249	17963447	2	G	A	0.452	-3.021694e-02	2.607317e-02	-6.917284e+02	1.634840e+01	2.467857e-01
1	TIGRP2P16637_rs9039773	17972306	19	A	G	0.472	1.130673e-02	2.535369e-02	-6.923111e+02	1.662627e+01	6.557311e-01
1	BICF2G630714328	17981639	0	G	A	0.229	-9.472297e-03	3.031498e-02	-6.923684e+02	1.662902e+01	7.547597e-01
1	TIGRP2P16643_rs9089258	17998067	0	A	G	0.192	-1.620004e-02	3.154838e-02	-6.923415e+02	1.652723e+01	6.077260e-01
1	BICF2G630714331	18006152	0	A	G	0.453	-1.441770e-03	2.561942e-02	-6.924053e+02	1.660343e+01	9.551338e-01
1	TIGRP2P16648_rs9203177	18015181	0	C	A	0.016	-5.969931e-02	9.408071e-02	-6.923374e+02	1.664541e+01	5.258768e-01
1	TIGRP2P16661_rs8631863	18039988	0	A	G	0.206	-3.039191e-02	3.132577e-02	-6.919923e+02	1.650951e+01	3.322071e-01
1	BICF2G630714377	18050538	1	A	G	0.472	-1.378606e-03	2.593401e-02	-6.923847e+02	1.660929e+01	9.576174e-01
1	BICF2G630714387	18067220	0	C	A	0.306	-3.051608e-04	2.730939e-02	-6.924241e+02	1.659471e+01	9.910869e-01
1	BICF2G630714411	18079007	0	A	C	0.089	2.597611e-02	4.486820e-02	-6.922626e+02	1.670952e+01	5.627696e-01
1	BICF2G630714416	18085253	0	A	G	0.091	2.427190e-02	4.443489e-02	-6.922794e+02	1.675954e+01	5.850366e-01
1	TIGRP2P16671_rs9202034	18095245	0	A	C	0.363	3.082998e-02	2.570084e-02	-6.917539e+02	1.616549e+01	2.306145e-01
1	BICF2S23221565	18107386	0	A	G	0.133	-6.301528e-02	4.315154e-02	-6.911513e+02	1.663560e+01	1.445418e-01
1	BICF2G630714480	18120975	0	G	A	0.410	-2.254774e-03	2.644234e-02	-6.923986e+02	1.657456e+01	9.320642e-01
1	BICF2S2333765	18131176	0	A	G	0.130	-2.380884e-02	3.979120e-02	-6.921821e+02	1.638165e+01	5.497573e-01
1	BICF2G630714487	18142442	0	A	G	0.041	-8.092626e-03	6.518057e-02	-6.924189e+02	1.660549e+01	9.012180e-01
1	BICF2G630714502	18154349	0	G	A	0.423	1.554529e-03	2.511529e-02	-6.924460e+02	1.657796e+01	9.506593e-01
1	BICF2P802180	18164999	1	A	G	0.168	-6.361409e-04	3.398211e-02	-6.924330e+02	1.658827e+01	9.850686e-01
1	BICF2G630714515	18176849	0	A	G	0.152	5.555984e-03	3.441891e-02	-6.924741e+02	1.657964e+01	8.717961e-01
1	BICF2G630714529	18196519	0	A	G	0.072	5.371691e-02	4.808235e-02	-6.918402e+02	1.663720e+01	2.642063e-01
1	BICF2G630714538	18201249	0	A	G	0.373	3.767356e-03	2.697658e-02	-6.923852e+02	1.661547e+01	8.889648e-01
1	BICF2G630714543	18212723	0	G	A	0.304	3.280587e-02	2.884003e-02	-6.917215e+02	1.649237e+01	2.556203e-01
1	TIGRP2P16698_rs8970755	18230234	0	G	A	0.373	5.356695e-03	2.598628e-02	-6.924298e+02	1.661496e+01	8.367306e-01
1	BICF2G630714585	18233230	0	A	G	0.324	-4.842556e-03	2.949104e-02	-6.922913e+02	1.664229e+01	8.696064e-01
1	BICF2G630714599	18246942	0	A	G	0.386	2.772167e-02	2.643423e-02	-6.918540e+02	1.641704e+01	2.945896e-01
1	BICF2G630714618	18257851	0	A	G	0.460	2.803158e-02	2.673384e-02	-6.918435e+02	1.642416e+01	2.946635e-01
1	BICF2P822605	18268077	0	G	A	0.417	2.644541e-02	2.777043e-02	-6.918889e+02	1.625108e+01	3.412015e-01
1	BICF2S23540055	18278533	0	G	A	0.490	-3.340758e-02	2.605045e-02	-6.915941e+02	1.587892e+01	2.000185e-01
1	BICF2P363532	18278666	1	G	A	0.490	-3.085442e-02	2.605931e-02	-6.917157e+02	1.590570e+01	2.367155e-01
1	chr1_18279197	18279197	0	D	I	0.499	3.301757e-02	2.596369e-02	-6.916122e+02	1.599880e+01	2.038069e-01
1	BICF2P363533	18279276	0	G	A	0.156	2.377787e-02	3.766137e-02	-6.921235e+02	1.657930e+01	5.279621e-01
1	BICF2P1341927	18301303	0	G	C	0.380	3.244663e-02	2.871835e-02	-6.916826e+02	1.619311e+01	2.588452e-01
1	BICF2P1341921	18302046	0	A	C	0.380	3.244663e-02	2.871835e-02	-6.916826e+02	1.619311e+01	2.588452e-01
1	BICF2G630714624	18322316	0	A	G	0.456	3.582592e-02	2.765286e-02	-6.914618e+02	1.604979e+01	1.954519e-01
1	BICF2G630714631	18330993	0	G	A	0.396	4.023592e-02	2.871996e-02	-6.913023e+02	1.574839e+01	1.615587e-01
1	BICF2G630714635	18337458	8	G	A	0.462	4.184348e-02	2.773653e-02	-6.911664e+02	1.589731e+01	1.317425e-01
1	BICF2P1153297	18337681	1	G	A	0.049	2.438881e-03	5.752324e-02	-6.925200e+02	1.657512e+01	9.661905e-01
1	chr1_18338112	18338112	9	C	A	0.046	-1.414316e-02	5.909663e-02	-6.924948e+02	1.651652e+01	8.109087e-01
1	chr1_18338770	18338770	0	G	A	0.050	2.081802e-03	5.725174e-02	-6.925203e+02	1.657111e+01	9.710014e-01
1	BICF2S23754080	18351745	0	A	G	0.476	1.835493e-02	2.539088e-02	-6.921625e+02	1.655326e+01	4.699281e-01
1	BICF2G630714647	18360583	0	A	C	0.270	-6.201343e-03	2.820508e-02	-6.924246e+02	1.658043e+01	8.260241e-01
1	BICF2G630714657	18372431	0	A	G	0.228	-2.215304e-02	3.034811e-02	-6.921909e+02	1.645733e+01	4.655977e-01
1	BICF2S23735739	18383320	0	A	G	0.448	2.524689e-02	2.564476e-02	-6.919348e+02	1.652480e+01	3.251355e-01
1	BICF2S2303742	18394807	0	A	G	0.226	2.032672e-03	2.978058e-02	-6.924412e+02	1.654611e+01	9.455975e-01
1	BICF2G630714678	18408043	0	A	C	0.451	9.361343e-03	2.590174e-02	-6.922924e+02	1.647288e+01	7.178703e-01
1	BICF2G630714699	18417394	18	G	A	0.319	-9.715250e-03	2.862431e-02	-6.922943e+02	1.650552e+01	7.343816e-01
1	BICF2G630714715	18436498	0	A	C	0.400	-1.037768e-02	2.679718e-02	-6.922902e+02	1.645474e+01	6.986474e-01
1	BICF2G630714718	18440810	16	A	G	0.434	2.102588e-02	2.789513e-02	-6.919868e+02	1.610454e+01	4.511936e-01
1	BICF2S23256308	18453404	0	T	A	0.210	-9.002768e-03	3.178783e-02	-6.923407e+02	1.654623e+01	7.770762e-01
1	BICF2S23148503	18464410	4	A	G	0.125	-1.778525e-02	3.713721e-02	-6.923054e+02	1.660176e+01	6.321189e-01
1	BICF2G630714751	18481237	0	A	T	0.488	-4.029520e-03	2.689395e-02	-6.922968e+02	1.663497e+01	8.809316e-01
1	chr1_18487508	18487508	1	G	A	0.408	1.688976e-02	2.532220e-02	-6.922289e+02	1.666739e+01	5.049430e-01
1	BICF2G630714759	18491257	0	G	A	0.394	2.747683e-03	2.617671e-02	-6.924229e+02	1.660469e+01	9.164251e-01
1	BICF2G630714765	18498485	0	G	A	0.103	6.020170e-02	4.112744e-02	-6.913769e+02	1.609950e+01	1.435941e-01
1	BICF2G630714786	18514470	1	G	A	0.326	6.075099e-02	2.804030e-02	-6.900651e+02	1.488060e+01	3.052424e-02
1	BICF2G630714787	18524177	0	A	G	0.419	3.193781e-02	2.559644e-02	-6.916574e+02	1.688457e+01	2.124420e-01
1	BICF2G630714800	18543235	0	A	C	0.106	9.505599e-02	4.044722e-02	-6.896845e+02	1.563524e+01	1.897736e-02
1	BICF2G630714801	18544398	0	A	G	0.090	7.312679e-02	4.358498e-02	-6.910381e+02	1.586313e+01	9.372584e-02
1	BICF2P626377	18559607	0	A	C	0.013	-5.274669e-02	1.181912e-01	-6.922736e+02	1.663881e+01	6.554980e-01
1	TIGRP2P16741_rs8775542	18588383	1	A	C	0.213	2.730071e-02	3.075481e-02	-6.920636e+02	1.643607e+01	3.749397e-01
1	TIGRP2P16748_rs9167563	18593202	0	C	A	0.433	5.205700e-03	2.563979e-02	-6.923948e+02	1.659231e+01	8.391548e-01
1	BICF2P518563	18603592	0	G	A	0.254	1.093647e-02	2.918347e-02	-6.923803e+02	1.663453e+01	7.079336e-01
1	BICF2S22914470	18618404	0	A	G	0.351	-1.986158e-02	2.828204e-02	-6.920971e+02	1.656483e+01	4.826893e-01
1	BICF2P974068	18624247	0	A	G	0.174	9.228274e-03	3.552099e-02	-6.923288e+02	1.654275e+01	7.950778e-01
1	BICF2G630714841	18652876	0	A	G	0.196	-3.844267e-02	3.195334e-02	-6.917343e+02	1.661978e+01	2.292515e-01
1	BICF2P508940	18662684	0	A	G	0.335	-6.727138e-03	2.948862e-02	-6.922651e+02	1.658058e+01	8.195985e-01
1	BICF2G630714876	18679747	0	A	G	0.288	2.099517e-02	2.712255e-02	-6.921531e+02	1.646199e+01	4.390788e-01
1	BICF2G630714883	18689187	0	A	G	0.362	-1.113383e-02	2.644843e-02	-6.923230e+02	1.639077e+01	6.738797e-01
1	BICF2S23753581	18711288	2	G	A	0.413	3.879692e-03	2.670565e-02	-6.923640e+02	1.665606e+01	8.845247e-01
1	BICF2S23014337	18724532	0	A	G	0.391	5.295022e-03	2.549437e-02	-6.924393e+02	1.662351e+01	8.355140e-01
1	BICF2G630714898	18738968	1	A	G	0.398	-2.643822e-02	2.621428e-02	-6.918830e+02	1.619620e+01	3.134589e-01
1	BICF2G630714912	18753645	1	A	G	0.306	-2.570680e-02	2.931009e-02	-6.919340e+02	1.634574e+01	3.806811e-01
1	BICF2G630714954	18772717	0	G	A	0.306	4.438982e-02	2.756043e-02	-6.911206e+02	1.639024e+01	1.076017e-01
1	BICF2S2376916	18773975	4	A	C	0.433	-2.964870e-02	2.438282e-02	-6.917438e+02	1.677589e+01	2.243091e-01
1	BICF2P1238594	18788595	1	A	G	0.270	5.324700e-03	2.891197e-02	-6.923883e+02	1.656164e+01	8.539211e-01
1	BICF2P34866	18799421	0	A	G	0.263	1.662901e-02	2.894315e-02	-6.922869e+02	1.676446e+01	5.657426e-01
1	BICF2S23110908	18811386	1	A	G	0.251	-3.303332e-02	2.956520e-02	-6.918220e+02	1.630023e+01	2.641557e-01
1	BICF2P563895	18835955	0	A	G	0.094	2.427145e-02	4.284382e-02	-6.922352e+02	1.646642e+01	5.711852e-01
1	chr1_18840136	18840136	9	G	A	0.393	-1.281950e-02	2.733342e-02	-6.922242e+02	1.664734e+01	6.391773e-01
1	chr1_18855187	18855187	0	A	G	0.047	-6.020916e-02	5.850445e-02	-6.919407e+02	1.664419e+01	3.036850e-01
1	chr1_18865258	18865258	1	C	A	0.396	-9.005615e-03	2.731905e-02	-6.922732e+02	1.660975e+01	7.417424e-01
1	chr1_18874923	18874923	0	C	A	0.394	-9.903524e-03	2.735460e-02	-6.922616e+02	1.660897e+01	7.174035e-01
1	chr1_18891545	18891545	0	A	G	0.101	4.510847e-02	4.318718e-02	-6.918972e+02	1.709097e+01	2.965340e-01
1	chr1_18908939	18908939	0	A	G	0.148	8.435089e-03	3.599864e-02	-6.924363e+02	1.667618e+01	8.147911e-01
1	BICF2P1113084	18973503	7	G	A	0.141	-8.218773e-03	3.642813e-02	-6.923670e+02	1.667260e+01	8.215501e-01
1	BICF2G630714964	19002760	0	G	A	0.026	7.886086e-02	7.570843e-02	-6.919229e+02	1.638707e+01	2.978523e-01
1	BICF2P208503	19015038	1	T	A	0.140	-3.168645e-03	3.643405e-02	-6.923869e+02	1.663270e+01	9.307148e-01
1	BICF2P1224492	19035158	0	A	C	0.498	3.917697e-02	2.581756e-02	-6.912322e+02	1.685221e+01	1.294952e-01
1	BICF2P737491	19041152	6	G	A	0.141	-4.466110e-03	3.645204e-02	-6.923834e+02	1.664134e+01	9.025138e-01
1	BICF2P597559	19069941	0	G	A	0.140	-2.797144e-03	3.643563e-02	-6.923875e+02	1.663025e+01	9.388236e-01
1	BICF2P409253	19088174	0	A	G	0.140	-2.797144e-03	3.643563e-02	-6.923875e+02	1.663025e+01	9.388236e-01
1	BICF2P897761	19109733	0	G	A	0.137	1.175920e-02	3.702744e-02	-6.923332e+02	1.655167e+01	7.508751e-01
1	BICF2P540955	19122439	0	A	G	0.137	1.817473e-02	3.698133e-02	-6.922640e+02	1.651241e+01	6.232204e-01
1	BICF2P1083621	19133517	5	G	A	0.135	1.533760e-02	3.726759e-02	-6.923002e+02	1.651799e+01	6.807627e-01
1	BICF2P1427080	19145641	0	A	G	0.135	1.518911e-02	3.725933e-02	-6.922996e+02	1.652969e+01	6.836185e-01
1	BICF2P507242	19153101	0	G	C	0.135	1.518911e-02	3.725933e-02	-6.922996e+02	1.652969e+01	6.836185e-01
1	BICF2S22954521	19165031	0	A	G	0.419	-2.232853e-02	2.436351e-02	-6.920687e+02	1.679526e+01	3.596582e-01
1	BICF2P1197165	19176612	0	G	A	0.058	-1.981513e-02	5.379630e-02	-6.923679e+02	1.662338e+01	7.127071e-01
1	TIGRP2P16796_rs8980048	19191686	0	A	G	0.057	-2.711902e-02	5.431249e-02	-6.923082e+02	1.663348e+01	6.176771e-01
1	BICF2S231429	19209043	0	A	G	0.098	-3.406802e-02	4.132984e-02	-6.921348e+02	1.635964e+01	4.099848e-01
1	TIGRP2P16807_rs9052122	19219616	0	A	T	0.057	-2.380160e-02	5.462572e-02	-6.923322e+02	1.665498e+01	6.631409e-01
1	TIGRP2P16815_rs9100025	19229815	0	A	T	0.102	-3.235969e-02	4.081205e-02	-6.921388e+02	1.640863e+01	4.280429e-01
1	BICF2P62879	19231810	0	G	A	0.250	1.957902e-02	2.923274e-02	-6.922335e+02	1.698004e+01	5.031764e-01
1	BICF2G630714968	19231838	0	A	G	0.067	3.831992e-02	5.525969e-02	-6.921041e+02	1.668940e+01	4.882010e-01
1	BICF2P1225994	19238089	0	A	G	0.285	-5.445731e-02	2.837222e-02	-6.905897e+02	1.668428e+01	5.524397e-02
1	BICF2P438420	19247015	0	A	G	0.095	-2.124264e-02	4.072930e-02	-6.923714e+02	1.683893e+01	6.021044e-01
1	BICF2S23518964	19260476	0	G	A	0.290	-3.470083e-03	2.807655e-02	-6.924488e+02	1.659213e+01	9.016640e-01
1	BICF2S23010890	19312763	0	A	C	0.058	-2.499218e-02	5.479473e-02	-6.922883e+02	1.650104e+01	6.484217e-01
1	BICF2S23021320	19316603	0	G	A	0.106	-2.312907e-02	4.194173e-02	-6.922620e+02	1.643727e+01	5.814541e-01
1	BICF2S2413105	19361613	0	G	A	0.088	4.553346e-02	4.509316e-02	-6.919131e+02	1.655554e+01	3.128734e-01
1	BICF2P86167	19371454	0	A	G	0.456	-1.554510e-02	2.552657e-02	-6.922671e+02	1.663443e+01	5.426897e-01
1	BICF2S23451625	19385401	0	G	A	0.109	8.808150e-04	4.025190e-02	-6.924178e+02	1.660982e+01	9.825464e-01
1	TIGRP2P16848_rs8955685	19399416	0	C	A	0.381	-1.366436e-02	2.562513e-02	-6.923102e+02	1.649956e+01	5.939957e-01
1	BICF2P753865	19406222	0	A	G	0.159	1.202949e-02	3.423449e-02	-6.924213e+02	1.669545e+01	7.253799e-01
1	BICF2G630714985	19418649	0	A	G	0.394	-3.461024e-02	2.567541e-02	-6.915179e+02	1.627994e+01	1.779925e-01
1	BICF2G630715002	19430743	0	G	A	0.371	7.112148e-03	2.701233e-02	-6.923473e+02	1.650914e+01	7.923839e-01
1	BICF2G630715025	19444356	8	A	G	0.234	2.404290e-02	3.117564e-02	-6.920538e+02	1.625879e+01	4.407815e-01
1	BICF2P1167150	19458982	1	G	A	0.273	1.486031e-02	2.790718e-02	-6.923435e+02	1.671423e+01	5.945148e-01
1	BICF2P284095	19474422	0	A	G	0.154	3.061023e-02	3.445691e-02	-6.920956e+02	1.679800e+01	3.745776e-01
1	BICF2G630715032	19492481	0	A	G	0.268	-2.606609e-02	3.017169e-02	-6.919472e+02	1.690907e+01	3.878538e-01
1	BICF2G630715037	19503280	0	G	A	0.405	1.737780e-02	2.589902e-02	-6.922255e+02	1.641678e+01	5.023996e-01
1	BICF2S2291054	19515473	0	A	G	0.129	1.541061e-02	3.771744e-02	-6.923620e+02	1.651573e+01	6.829425e-01
1	BICF2P1057541	19528106	0	G	A	0.397	2.387821e-02	2.638623e-02	-6.919521e+02	1.619692e+01	3.657287e-01
1	BICF2S23453175	19534046	0	A	G	0.436	2.098233e-03	2.432401e-02	-6.924903e+02	1.654038e+01	9.312770e-01
1	BICF2P1284504	19545293	16	A	G	0.107	-2.717824e-03	4.568173e-02	-6.922556e+02	1.656784e+01	9.525709e-01
1	BICF2G630715088	19568314	0	A	G	0.455	-3.849414e-02	2.671394e-02	-6.913243e+02	1.596744e+01	1.499315e-01
1	BICF2G630715114	19585555	0	A	G	0.220	4.245654e-02	3.103730e-02	-6.914874e+02	1.640075e+01	1.716707e-01
1	BICF2G630715122	19594047	0	A	C	0.164	6.138870e-02	3.414263e-02	-6.908556e+02	1.606171e+01	7.250326e-02
1	BICF2P612910	19602289	0	A	G	0.163	5.941933e-02	3.432673e-02	-6.909731e+02	1.607959e+01	8.378790e-02
1	BICF2S23024405	19615058	0	G	A	0.151	-4.672324e-02	3.318152e-02	-6.915269e+02	1.688559e+01	1.594359e-01
1	BICF2G630715150	19626625	0	G	A	0.264	4.015447e-02	2.824688e-02	-6.914384e+02	1.608184e+01	1.554943e-01
1	BICF2G630715169	19636509	1	A	G	0.262	-1.900017e-03	2.774820e-02	-6.924693e+02	1.658014e+01	9.454235e-01
1	BICF2P348329	19641020	0	A	C	0.483	-4.471280e-02	2.644622e-02	-6.909242e+02	1.623480e+01	9.123120e-02
1	BICF2G630715179	19652084	0	A	G	0.127	-6.281673e-03	3.791038e-02	-6.924266e+02	1.658618e+01	8.684310e-01
1	BICF2G630715194	19667530	0	G	A	0.489	-5.341288e-02	2.678748e-02	-6.903470e+02	1.535188e+01	4.645206e-02
1	BICF2G630715208	19670479	0	A	G	0.322	4.387713e-02	2.730607e-02	-6.910814e+02	1.551849e+01	1.084270e-01
1	TIGRP2P16901_rs8842380	19685669	0	G	A	0.364	-4.926935e-03	2.674711e-02	-6.923524e+02	1.667735e+01	8.538936e-01
1	BICF2P1095628	19699633	0	A	G	0.030	-1.423045e-02	6.801828e-02	-6.925233e+02	1.653405e+01	8.343265e-01
1	BICF2P788591	19709660	0	A	C	0.359	-2.969347e-03	2.714099e-02	-6.923525e+02	1.664288e+01	9.129055e-01
1	BICF2P287600	19719094	0	G	A	0.203	-1.169352e-02	2.962301e-02	-6.924219e+02	1.674291e+01	6.931229e-01
1	BICF2P278076	19739556	0	A	C	0.199	1.192075e-02	3.102164e-02	-6.923850e+02	1.636824e+01	7.008656e-01
1	TIGRP2P16921_rs9138076	19742741	0	G	A	0.125	2.552884e-02	3.971582e-02	-6.921918e+02	1.636406e+01	5.205219e-01
1	BICF2S23526960	19757907	10	A	G	0.183	1.166604e-02	3.201618e-02	-6.924025e+02	1.656700e+01	7.156584e-01
1	BICF2P10724	19763752	0	A	G	0.146	5.181468e-04	3.588066e-02	-6.924235e+02	1.660088e+01	9.884814e-01
1	BICF2G630715220	19776432	0	C	A	0.201	-3.225371e-02	3.130628e-02	-6.919233e+02	1.647608e+01	3.031569e-01
1	BICF2G630715227	19790760	0	A	T	0.067	4.588370e-03	5.157709e-02	-6.923948e+02	1.663664e+01	9.291319e-01
1	BICF2P130613	19808623	0	A	C	0.116	1.128395e-01	3.843556e-02	-6.881438e+02	1.706963e+01	3.409494e-03
1	TIGRP2P16932_rs8832082	19857021	0	G	A	0.290	-6.711577e-03	2.774906e-02	-6.924014e+02	1.658462e+01	8.089372e-01
1	BICF2G630715241	19870526	0	A	G	0.142	-2.205299e-02	3.788243e-02	-6.922444e+02	1.653754e+01	5.606129e-01
1	BICF2G630715255	19883562	0	G	A	0.489	1.922918e-02	2.467134e-02	-6.921484e+02	1.645778e+01	4.359362e-01
1	TIGRP2P16934_rs8969178	19891923	0	A	C	0.097	1.306725e-01	4.105707e-02	-6.874348e+02	1.673634e+01	1.507983e-03
1	BICF2P1246032	19916674	0	A	G	0.263	1.552954e-03	2.861222e-02	-6.924467e+02	1.658627e+01	9.567271e-01
1	BICF2G630715283	19932466	0	A	G	0.346	-2.926543e-02	2.672579e-02	-6.918162e+02	1.618598e+01	2.737916e-01
1	BICF2G630715288	19934494	0	A	G	0.271	-1.926720e-02	2.836817e-02	-6.922102e+02	1.647017e+01	4.971921e-01
1	BICF2P355578	19936943	0	A	G	0.125	-1.557425e-02	3.856459e-02	-6.923547e+02	1.661220e+01	6.864179e-01
1	BICF2S22962111	19968487	0	A	G	0.083	-4.110287e-02	4.495140e-02	-6.920136e+02	1.660341e+01	3.607541e-01
1	BICF2S23516429	19972335	0	A	G	0.083	-4.110287e-02	4.495140e-02	-6.920136e+02	1.660341e+01	3.607541e-01
1	BICF2G630715293	19984274	0	A	G	0.019	1.642812e-01	9.363159e-02	-6.908597e+02	1.612671e+01	7.966911e-02
1	BICF2P872985	19999160	0	C	A	0.320	2.486117e-03	2.696246e-02	-6.924417e+02	1.660376e+01	9.265539e-01
1	BICF2S22962263	20015759	0	A	G	0.491	3.793612e-02	2.605028e-02	-6.913208e+02	1.628131e+01	1.456601e-01
1	BICF2P1398938	20032821	0	A	G	0.412	-5.994930e-04	2.643398e-02	-6.923876e+02	1.660415e+01	9.819113e-01
1	BICF2P802066	20040189	0	A	G	0.362	-9.558120e-03	2.685819e-02	-6.923470e+02	1.639460e+01	7.220167e-01
1	BICF2P986779	20054348	0	G	A	0.456	-6.907965e-03	2.531282e-02	-6.924279e+02	1.647550e+01	7.849883e-01
1	BICF2P1463282	20068199	0	G	A	0.297	-5.602281e-02	2.847283e-02	-6.904397e+02	1.550277e+01	4.941518e-02
1	BICF2G630715296	20077410	0	A	C	0.444	-3.309588e-02	2.758802e-02	-6.915685e+02	1.664163e+01	2.305850e-01
1	BICF2G630715316	20088635	0	G	A	0.173	4.952262e-02	4.361293e-02	-6.913805e+02	1.573376e+01	2.564600e-01
1	TIGRP2P16955_rs8609970	20101318	0	A	G	0.290	-2.446325e-02	2.878762e-02	-6.919998e+02	1.668033e+01	3.956663e-01
1	BICF2G630715335	20105332	0	A	G	0.285	-3.706512e-02	2.891158e-02	-6.915379e+02	1.670381e+01	2.001595e-01
1	BICF2G630715342	20110472	0	A	G	0.285	-3.625621e-02	2.892297e-02	-6.915734e+02	1.669506e+01	2.103260e-01
1	TIGRP2P16957_rs8951988	20124514	2	A	G	0.043	5.573407e-02	6.436342e-02	-6.919434e+02	1.638706e+01	3.867553e-01
1	BICF2P1321333	20135704	0	G	A	0.131	-6.437007e-02	3.981367e-02	-6.910356e+02	1.605832e+01	1.062675e-01
1	BICF2G630715354	20161099	0	A	G	0.394	1.874253e-02	2.725917e-02	-6.921032e+02	1.620040e+01	4.918982e-01
1	BICF2G630715359	20167563	0	A	G	0.217	-3.085630e-02	3.084005e-02	-6.918941e+02	1.710797e+01	3.173183e-01
1	BICF2G630715374	20187696	0	A	G	0.388	-1.394928e-02	2.674883e-02	-6.922562e+02	1.666489e+01	6.021500e-01
1	BICF2P1239941	20202305	0	A	G	0.236	-1.405372e-02	3.057975e-02	-6.922887e+02	1.655793e+01	6.459291e-01
1	BICF2P967900	20219208	0	G	A	0.238	-1.452306e-02	3.017441e-02	-6.922992e+02	1.654022e+01	6.304149e-01
1	BICF2S23248133	20228210	2	G	A	0.167	-3.043739e-03	3.306484e-02	-6.924791e+02	1.657216e+01	9.266754e-01
1	BICF2G630715379	20247782	0	C	A	0.360	1.164822e-02	2.556228e-02	-6.923458e+02	1.653395e+01	6.487274e-01
1	TIGRP2P16961_rs9025176	20259753	0	G	A	0.499	-6.744357e-03	2.511259e-02	-6.923961e+02	1.657010e+01	7.883248e-01
1	BICF2G630715394	20282115	0	A	G	0.083	-3.131001e-02	4.496925e-02	-6.921400e+02	1.664324e+01	4.864455e-01
1	BICF2G630715397	20292792	0	A	G	0.438	-2.378120e-03	2.506943e-02	-6.924474e+02	1.656359e+01	9.244456e-01
1	BICF2G630715407	20304931	0	A	T	0.034	-1.317042e-02	6.575479e-02	-6.924513e+02	1.668411e+01	8.412933e-01
1	BICF2P697771	20336471	0	A	G	0.387	-9.832947e-03	2.650295e-02	-6.923094e+02	1.671163e+01	7.107129e-01
1	TIGRP2P16971_rs9175448	20341163	0	C	A	0.435	7.750989e-03	2.741161e-02	-6.922728e+02	1.649416e+01	7.774221e-01
1	BICF2P1059685	20360804	0	G	A	0.230	9.176681e-03	3.181869e-02	-6.923351e+02	1.645040e+01	7.731013e-01
1	BICF2P1187622	20366768	0	A	G	0.163	5.594025e-02	3.530710e-02	-6.911185e+02	1.672237e+01	1.134481e-01
1	BICF2P457349	20382519	0	G	A	0.427	1.344736e-02	2.722040e-02	-6.922374e+02	1.652660e+01	6.214116e-01
1	TIGRP2P16976_rs9075007	20387883	0	G	A	0.392	-3.275030e-03	2.681017e-02	-6.924069e+02	1.661886e+01	9.028019e-01
1	BICF2P727704	20425939	0	G	A	0.179	-2.722955e-02	3.357539e-02	-6.920546e+02	1.667629e+01	4.175768e-01
1	TIGRP2P16985_rs8552105	20450940	0	A	G	0.251	-9.618341e-03	2.916673e-02	-6.923379e+02	1.656298e+01	7.416480e-01
1	TIGRP2P16987_rs8696649	20458059	0	A	G	0.129	-8.009692e-03	3.777104e-02	-6.923686e+02	1.659963e+01	8.321079e-01
1	BICF2P701461	20479325	0	A	G	0.231	3.449988e-02	3.183070e-02	-6.917458e+02	1.580449e+01	2.787126e-01
1	BICF2S2295750	20513461	0	G	A	0.388	1.665405e-02	2.768927e-02	-6.921660e+02	1.626523e+01	5.476803e-01
1	BICF2S22925209	20523711	0	G	A	0.460	3.167257e-02	2.719050e-02	-6.916819e+02	1.599179e+01	2.443854e-01
1	BICF2P2581	20549601	0	A	G	0.313	3.011225e-02	2.781577e-02	-6.918148e+02	1.604611e+01	2.792870e-01
1	BICF2P1167162	20574858	0	A	G	0.251	1.335685e-02	2.986996e-02	-6.922854e+02	1.633020e+01	6.548598e-01
1	TIGRP2P17000_rs9054278	20590614	4	G	A	0.450	1.667296e-02	2.622185e-02	-6.921800e+02	1.683376e+01	5.250372e-01
1	BICF2S2451719	20592090	0	A	G	0.450	1.934036e-02	2.616585e-02	-6.921094e+02	1.687090e+01	4.600072e-01
1	BICF2P895704	20625819	1	A	G	0.447	-2.660590e-02	2.729384e-02	-6.918683e+02	1.627213e+01	3.299179e-01
1	BICF2P676479	20638142	0	G	A	0.454	-3.046138e-02	2.728541e-02	-6.917252e+02	1.618538e+01	2.645430e-01
1	chr1_20656277	20656277	0	A	G	0.436	-1.667912e-02	2.713518e-02	-6.921614e+02	1.647631e+01	5.389262e-01
1	BICF2P962056	20659006	0	A	G	0.436	-1.667912e-02	2.713518e-02	-6.921614e+02	1.647631e+01	5.389262e-01
1	BICF2P266321	20679215	0	A	G	0.358	-2.329487e-02	2.744163e-02	-6.920249e+02	1.654512e+01	3.961644e-01
1	BICF2P571844	20687372	3	A	G	0.321	-2.677050e-02	2.879388e-02	-6.919280e+02	1.646470e+01	3.527552e-01
1	BICF2P571843	20687937	0	A	G	0.339	-2.158064e-02	2.834506e-02	-6.920734e+02	1.650854e+01	4.466402e-01
1	BICF2P77912	20695934	0	G	A	0.478	-2.387358e-02	2.645040e-02	-6.919874e+02	1.628150e+01	3.669852e-01
1	BICF2S2307217	20718841	0	C	A	0.196	-4.116935e-02	3.115487e-02	-6.915956e+02	1.627449e+01	1.866822e-01
1	BICF2P1146952	20735772	0	A	G	0.129	-2.389595e-02	3.632611e-02	-6.923106e+02	1.643828e+01	5.108198e-01
1	BICF2S23341996	20751208	0	A	G	0.164	-1.930937e-02	3.520281e-02	-6.922155e+02	1.672494e+01	5.834693e-01
1	BICF2S23351495	20781808	0	A	G	0.227	6.846723e-03	3.104532e-02	-6.923591e+02	1.664885e+01	8.254998e-01
1	BICF2P996479	20824994	0	A	C	0.354	5.008013e-03	2.759248e-02	-6.923351e+02	1.663516e+01	8.560157e-01
1	BICF2S23635196	20851127	0	G	C	0.262	-3.104512e-02	3.003574e-02	-6.918154e+02	1.651154e+01	3.015918e-01
1	BICF2P1127851	20868404	0	G	A	0.397	1.615441e-03	2.830181e-02	-6.922782e+02	1.661657e+01	9.544946e-01
1	BICF2P1336125	20947142	0	A	G	0.080	1.010210e-02	4.522618e-02	-6.924316e+02	1.659310e+01	8.232983e-01
1	G14f79S67	20987464	1	A	G	0.060	1.512395e-03	5.535194e-02	-6.923941e+02	1.661698e+01	9.782078e-01
1	BICF2S24412875	21002632	0	A	G	0.060	1.092504e-02	5.546408e-02	-6.923730e+02	1.665344e+01	8.438906e-01
1	BICF2S2394642	21023551	0	G	A	0.109	-6.437684e-03	3.989720e-02	-6.923925e+02	1.658892e+01	8.718478e-01
1	BICF2S23332523	21059755	0	A	G	0.119	1.552911e-02	3.814571e-02	-6.923408e+02	1.659727e+01	6.840293e-01
1	BICF2S2333879	21069228	0	G	A	0.115	1.235138e-02	3.896250e-02	-6.923613e+02	1.661729e+01	7.513103e-01
1	BICF2S23332886	21081326	31	A	G	0.121	2.418184e-02	3.833702e-02	-6.922279e+02	1.663751e+01	5.283475e-01
1	BICF2S2419977	21088910	0	G	A	0.116	1.689637e-02	3.869539e-02	-6.923196e+02	1.661018e+01	6.624669e-01
1	BICF2P929289	21099824	0	A	G	0.119	1.818372e-03	3.851642e-02	-6.924853e+02	1.659312e+01	9.623558e-01
1	chr1_21120626	21120626	0	A	C	0.157	1.989498e-03	3.556127e-02	-6.923585e+02	1.660281e+01	9.553972e-01
1	BICF2S23327741	21141240	4	A	G	0.120	-2.344484e-02	3.722725e-02	-6.922245e+02	1.649511e+01	5.289971e-01
1	BICF2P1410756	21186536	0	A	G	0.092	6.981118e-04	4.276656e-02	-6.925048e+02	1.656774e+01	9.869796e-01
1	chr1_21190542	21190542	0	G	A	0.087	1.428855e-02	4.458973e-02	-6.923829e+02	1.668433e+01	7.487039e-01
1	BICF2P130851	21222091	0	A	G	0.022	-4.867151e-02	8.454749e-02	-6.923758e+02	1.627826e+01	5.649784e-01
1	chr1_21275860	21275860	0	C	A	0.018	-1.474991e-02	9.077510e-02	-6.925344e+02	1.655089e+01	8.709568e-01
1	chr1_21283328	21283328	7	G	A	0.178	5.191042e-03	3.505233e-02	-6.923148e+02	1.666748e+01	8.823009e-01
1	chr1_21284697	21284697	0	G	A	0.019	-1.757436e-02	8.931331e-02	-6.925305e+02	1.654613e+01	8.440493e-01
1	chr1_21290413	21290413	0	G	A	0.029	1.976049e-03	7.787521e-02	-6.923982e+02	1.656661e+01	9.797617e-01
1	BICF2P1013714	21303540	3	A	C	0.424	-5.066495e-03	2.649044e-02	-6.923114e+02	1.647789e+01	8.483660e-01
1	BICF2P336625	21305612	0	A	G	0.449	8.994240e-03	2.675070e-02	-6.922827e+02	1.678648e+01	7.367781e-01
1	BICF2P914703	21326275	0	A	G	0.435	6.498290e-04	2.711106e-02	-6.923323e+02	1.661780e+01	9.808824e-01
1	BICF2P914697	21328310	0	G	A	0.186	1.267726e-02	3.220592e-02	-6.923613e+02	1.674652e+01	6.939442e-01
1	BICF2P64506	21339611	1	A	G	0.337	-5.635510e-03	2.749953e-02	-6.923714e+02	1.651730e+01	8.376712e-01
1	BICF2P663230	21357214	1	A	G	0.471	-8.384787e-03	2.625462e-02	-6.923409e+02	1.636919e+01	7.495227e-01
1	TIGRP2P17044_rs8716029	21363606	0	A	G	0.019	1.150201e-01	9.074694e-02	-6.916498e+02	1.621610e+01	2.053036e-01
1	TIGRP2P17048_rs8850414	21376067	0	G	C	0.229	-2.787277e-02	3.048824e-02	-6.920158e+02	1.626217e+01	3.608437e-01
1	BICF2P1003867	21393173	0	A	G	0.449	1.142913e-02	2.649304e-02	-6.922892e+02	1.697960e+01	6.662776e-01
1	TIGRP2P17059_rs8886848	21404855	0	G	A	0.242	2.370825e-02	3.017723e-02	-6.921065e+02	1.685645e+01	4.322841e-01
1	BICF2P21190	21426179	0	A	C	0.161	-8.147062e-03	3.392122e-02	-6.924311e+02	1.655791e+01	8.102473e-01
1	BICF2P794751	21433114	0	G	A	0.065	1.633734e-02	5.199391e-02	-6.923881e+02	1.664740e+01	7.534278e-01
1	BICF2S2342471	21442964	0	G	A	0.187	2.719122e-02	3.221444e-02	-6.920963e+02	1.657421e+01	3.988498e-01
1	BICF2P222001	21457490	0	A	C	0.183	1.367130e-02	3.262374e-02	-6.923690e+02	1.660912e+01	6.752701e-01
1	BICF2P572030	21482426	0	G	A	0.125	2.480231e-02	3.775797e-02	-6.922769e+02	1.665791e+01	5.114247e-01
1	BICF2P863862	21545361	0	A	G	0.454	-5.279691e-03	2.556191e-02	-6.924236e+02	1.668127e+01	8.364107e-01
1	BICF2P793381	21574051	0	A	G	0.015	9.628960e-02	9.858819e-02	-6.920627e+02	1.639009e+01	3.289816e-01
1	BICF2S23241120	21612216	0	G	A	0.047	-7.211604e-02	5.655088e-02	-6.916976e+02	1.662046e+01	2.025453e-01
1	BICF2P1211901	21616186	40	A	G	0.085	-4.483031e-02	4.736831e-02	-6.919576e+02	1.606926e+01	3.441827e-01
1	BICF2S23720055	21640035	0	A	G	0.011	2.751093e-01	1.194327e-01	-6.897928e+02	1.599248e+01	2.147454e-02
1	chr1_21656194	21656194	0	G	A	0.148	1.098713e-02	3.533871e-02	-6.924462e+02	1.652744e+01	7.559401e-01
1	chr1_21660787	21660787	0	G	A	0.098	1.743813e-02	4.193746e-02	-6.923957e+02	1.648186e+01	6.776438e-01
1	chr1_21706948	21706948	0	G	A	0.115	5.499900e-03	3.863677e-02	-6.924988e+02	1.658286e+01	8.868356e-01
1	BICF2P373354	21720247	0	C	A	0.051	5.791053e-02	5.640950e-02	-6.919839e+02	1.649711e+01	3.048739e-01
1	BICF2P757392	21739547	0	A	G	0.294	1.795664e-03	2.748067e-02	-6.924626e+02	1.658550e+01	9.479153e-01
1	BICF2P1430501	21743886	0	A	G	0.103	-1.333877e-02	4.155626e-02	-6.924228e+02	1.661205e+01	7.482976e-01
1	BICF2P321041	21759367	0	G	A	0.092	2.362268e-02	4.272893e-02	-6.923249e+02	1.637400e+01	5.805004e-01
1	BICF2P1409861	21768258	0	G	A	0.073	6.835333e-02	4.708749e-02	-6.914594e+02	1.637899e+01	1.469467e-01
1	BICF2P550254	21779972	0	A	G	0.362	-1.983701e-02	2.592690e-02	-6.921741e+02	1.634935e+01	4.444004e-01
1	BICF2S23426242	21796081	0	A	G	0.445	-1.392513e-02	2.593635e-02	-6.922717e+02	1.657755e+01	5.914691e-01
1	BICF2S23330661	21810391	0	C	A	0.474	-2.299847e-02	2.579641e-02	-6.920260e+02	1.660155e+01	3.728737e-01
1	BICF2P419907	21830087	0	A	G	0.023	-1.423616e-01	8.610936e-02	-6.911088e+02	1.665979e+01	9.861776e-02
1	TIGRP2P17125_rs8941216	21841917	0	G	A	0.431	-1.259303e-02	2.580829e-02	-6.923313e+02	1.642841e+01	6.257050e-01
1	BICF2P812791	21855124	0	G	A	0.279	3.585473e-02	2.903535e-02	-6.916573e+02	1.632949e+01	2.171958e-01
1	BICF2P812795	21856668	0	G	A	0.275	3.128808e-02	2.916706e-02	-6.918410e+02	1.637204e+01	2.836779e-01
1	BICF2P317022	21875503	0	G	A	0.080	5.302423e-02	4.513992e-02	-6.917772e+02	1.638491e+01	2.404328e-01
1	BICF2P789154	21888516	0	A	G	0.154	-2.322108e-02	3.455787e-02	-6.922537e+02	1.641726e+01	5.017855e-01
1	BICF2P678656	21895847	0	A	G	0.081	4.820509e-02	4.500941e-02	-6.918898e+02	1.647018e+01	2.844499e-01
1	BICF2S22939627	21911233	8	G	A	0.250	4.733356e-02	3.242271e-02	-6.912259e+02	1.604269e+01	1.446615e-01
1	BICF2P556351	21930339	0	G	A	0.172	1.392509e-02	3.555071e-02	-6.922712e+02	1.642682e+01	6.953731e-01
1	BICF2P556348	21930858	0	A	G	0.198	9.115204e-03	3.282606e-02	-6.923552e+02	1.649619e+01	7.813188e-01
1	BICF2P560946	21951080	0	C	A	0.137	1.133557e-02	3.804304e-02	-6.923416e+02	1.645893e+01	7.657956e-01
1	BICF2S23444701	21968494	0	A	G	0.180	1.713643e-02	3.481453e-02	-6.922171e+02	1.636780e+01	6.226807e-01
1	BICF2P270859	21974369	0	G	A	0.198	2.210999e-02	3.366005e-02	-6.921332e+02	1.631433e+01	5.114340e-01
1	BICF2P892261	21983254	0	A	G	0.186	2.669308e-02	3.433787e-02	-6.920377e+02	1.619141e+01	4.371427e-01
1	BICF2P945211	22003486	0	G	A	0.187	4.224945e-02	3.514084e-02	-6.916023e+02	1.610833e+01	2.295606e-01
1	BICF2P585237	22006916	0	A	G	0.161	3.161750e-02	3.725779e-02	-6.919589e+02	1.619920e+01	3.963164e-01
1	BICF2S22930824	22018645	0	A	G	0.253	4.313812e-02	2.968689e-02	-6.913406e+02	1.638118e+01	1.465357e-01
1	BICF2P570525	22046002	0	A	G	0.209	-9.757129e-03	3.281439e-02	-6.923771e+02	1.659834e+01	7.662717e-01
1	BICF2S2394301	22046657	0	G	A	0.298	-1.656187e-03	2.773643e-02	-6.924726e+02	1.659322e+01	9.523983e-01
1	BICF2S23634186	22051495	0	A	G	0.217	-1.070062e-02	3.102681e-02	-6.923847e+02	1.673193e+01	7.302609e-01
1	BICF2S23251261	22062401	0	A	G	0.108	-4.724772e-02	3.882488e-02	-6.917875e+02	1.652850e+01	2.239371e-01
1	TIGRP2P17171_rs8722368	22091645	0	G	A	0.324	3.272411e-02	2.805219e-02	-6.917243e+02	1.645747e+01	2.436966e-01
1	BICF2P807085	22099323	0	A	C	0.308	4.493698e-02	2.847500e-02	-6.911518e+02	1.643910e+01	1.148813e-01
1	BICF2P504694	22115291	24	C	G	0.428	-3.600605e-02	2.658324e-02	-6.915093e+02	1.646938e+01	1.759205e-01
1	TIGRP2P17186_rs8996050	22119320	1	A	G	0.421	-3.113887e-02	2.631637e-02	-6.917265e+02	1.650780e+01	2.370151e-01
1	BICF2P1155251	22132707	1	A	G	0.482	3.614297e-02	2.644268e-02	-6.914231e+02	1.666679e+01	1.720083e-01
1	BICF2P1036256	22180137	0	C	A	0.205	7.410039e-03	3.397472e-02	-6.923319e+02	1.648473e+01	8.273960e-01
1	TIGRP2P17199_rs8966927	22189988	2	A	T	0.260	5.783257e-03	2.968699e-02	-6.924077e+02	1.656431e+01	8.455864e-01
1	BICF2P1306592	22222394	5	A	T	0.025	4.403841e-03	8.024289e-02	-6.924412e+02	1.663695e+01	9.562449e-01
1	BICF2P1333923	22235845	0	G	A	0.010	-2.529738e-01	1.317439e-01	-6.905660e+02	1.696098e+01	5.514203e-02
1	BICF2S23611572	22249905	0	C	A	0.139	4.353328e-02	3.730398e-02	-6.917279e+02	1.599829e+01	2.435175e-01
1	BICF2S23147386	22261510	0	A	G	0.187	1.905390e-02	3.337858e-02	-6.922587e+02	1.627444e+01	5.682459e-01
1	BICF2S23147383	22261632	0	A	G	0.187	1.905390e-02	3.337858e-02	-6.922587e+02	1.627444e+01	5.682459e-01
1	BICF2P1076144	22269586	24	C	A	0.462	-2.202469e-02	2.542603e-02	-6.920959e+02	1.701912e+01	3.865918e-01
1	BICF2P988426	22280404	0	A	T	0.206	-3.842000e-02	3.073598e-02	-6.916819e+02	1.740083e+01	2.116168e-01
1	BICF2P864879	22296505	0	A	C	0.080	-2.560058e-02	4.718901e-02	-6.923225e+02	1.660257e+01	5.875975e-01
1	BICF2P227551	22322240	0	A	G	0.271	-1.938912e-02	2.880327e-02	-6.922262e+02	1.668060e+01	5.010163e-01
1	BICF2P748505	22333250	0	G	A	0.314	-1.614662e-02	2.767106e-02	-6.922669e+02	1.670143e+01	5.596862e-01
1	BICF2P735889	22342955	0	A	C	0.294	-2.006003e-02	2.792962e-02	-6.921766e+02	1.676493e+01	4.727946e-01
1	TIGRP2P17211_rs8916416	22349515	4	G	A	0.148	-4.059638e-02	3.594507e-02	-6.917845e+02	1.712179e+01	2.590230e-01
1	BICF2S23123355	22362391	0	A	G	0.350	-1.253654e-02	2.717137e-02	-6.923114e+02	1.673003e+01	6.446294e-01
1	BICF2P1200623	22380173	0	C	A	0.012	5.982282e-02	1.188623e-01	-6.923622e+02	1.660790e+01	6.148772e-01
1	BICF2S23333471	22385198	1	A	G	0.333	2.346905e-02	2.697575e-02	-6.920228e+02	1.682141e+01	3.845241e-01
1	BICF2P431438	22399006	0	A	G	0.194	2.374793e-02	3.291487e-02	-6.921602e+02	1.644654e+01	4.707878e-01
1	BICF2P667035	22401970	0	A	G	0.093	-3.138692e-02	4.640341e-02	-6.921547e+02	1.655087e+01	4.989613e-01
1	BICF2P1052320	22414085	0	A	G	0.122	5.918621e-03	3.854733e-02	-6.923961e+02	1.666009e+01	8.780048e-01
1	BICF2P300236	22419943	0	G	A	0.330	5.829546e-03	2.786048e-02	-6.923801e+02	1.662875e+01	8.343066e-01
1	BICF2P1282987	22424069	1	G	A	0.334	1.047701e-02	2.758236e-02	-6.923321e+02	1.666270e+01	7.041483e-01
1	BICF2P980143	22428452	9	G	A	0.334	2.619051e-03	2.751299e-02	-6.924039e+02	1.661997e+01	9.241820e-01
1	BICF2P1048615	22439720	1	A	G	0.315	2.825028e-03	2.778725e-02	-6.924016e+02	1.662370e+01	9.190437e-01
1	BICF2P937362	22450312	0	C	A	0.276	-1.514315e-02	2.856271e-02	-6.923047e+02	1.682632e+01	5.961204e-01
1	BICF2S22935701	22453484	0	A	G	0.137	-6.837833e-02	3.660236e-02	-6.907082e+02	1.713738e+01	6.205995e-02
1	BICF2P576323	22459007	0	A	G	0.376	4.941943e-02	2.651580e-02	-6.906566e+02	1.615373e+01	6.267165e-02
1	BICF2P633763	22463987	0	A	G	0.380	4.879942e-02	2.649440e-02	-6.906968e+02	1.616925e+01	6.581455e-02
1	BICF2P162730	22469558	0	A	G	0.439	2.765297e-02	2.576760e-02	-6.918252e+02	1.632156e+01	2.834768e-01
1	BICF2P603100	22477978	0	A	G	0.153	-6.260037e-02	3.475298e-02	-6.908465e+02	1.641349e+01	7.198337e-02
1	BICF2P188992	22535450	0	G	A	0.254	-2.633453e-03	2.907693e-02	-6.924633e+02	1.658571e+01	9.278552e-01
1	BICF2P947428	22550996	0	A	C	0.352	1.246706e-02	2.714934e-02	-6.923048e+02	1.682723e+01	6.461967e-01
1	BICF2S23422558	22567562	0	G	C	0.197	-2.728573e-02	3.199071e-02	-6.920679e+02	1.643787e+01	3.939217e-01
1	BICF2P708339	22576847	0	A	G	0.461	-9.854078e-03	2.530505e-02	-6.923861e+02	1.640601e+01	6.970618e-01
1	BICF2S2454320	22580584	0	A	G	0.423	-1.273101e-02	2.606969e-02	-6.922965e+02	1.645672e+01	6.254215e-01
1	BICF2P1054180	22591074	12	G	A	0.423	5.369335e-03	2.655298e-02	-6.923773e+02	1.665556e+01	8.397956e-01
1	TIGRP2P17293_rs8572285	22602310	0	A	G	0.316	-1.820092e-02	2.673682e-02	-6.922486e+02	1.626293e+01	4.962048e-01
1	BICF2P57650	22614424	0	A	C	0.261	-4.184297e-02	2.886252e-02	-6.914219e+02	1.648567e+01	1.474732e-01
1	TIGRP2P17321_rs8841781	22626734	0	A	G	0.303	-3.787610e-02	2.730640e-02	-6.915157e+02	1.638336e+01	1.657536e-01
1	BICF2P1047026	22640635	0	A	G	0.105	-4.650833e-02	4.144243e-02	-6.918091e+02	1.662911e+01	2.620532e-01
1	BICF2S23548131	22650364	0	C	A	0.406	-2.993516e-02	2.587550e-02	-6.917254e+02	1.670889e+01	2.476163e-01
1	TIGRP2P17336_rs8925170	22664957	0	G	A	0.426	2.672407e-02	2.564294e-02	-6.919138e+02	1.643940e+01	2.976106e-01
1	TIGRP2P17344_rs8865764	22675364	0	C	A	0.064	-7.877031e-02	5.267849e-02	-6.913615e+02	1.690573e+01	1.351779e-01
1	TIGRP2P17362_rs9115889	22687621	0	G	C	0.172	-2.699007e-02	3.259376e-02	-6.921243e+02	1.680508e+01	4.078426e-01
1	BICF2P336857	22687856	0	G	A	0.414	-2.250390e-02	2.724902e-02	-6.920107e+02	1.707308e+01	4.090970e-01
1	BICF2P841789	22695450	0	A	G	0.478	9.351166e-03	2.561077e-02	-6.923479e+02	1.636210e+01	7.151010e-01
1	BICF2P115553	22715597	0	A	G	0.346	-7.925506e-03	2.739405e-02	-6.923269e+02	1.680277e+01	7.724056e-01
1	TIGRP2P17376_rs8899111	22724505	0	A	G	0.462	-2.238615e-02	2.588575e-02	-6.920193e+02	1.720203e+01	3.873706e-01
1	BICF2S2453431	22732375	1	A	G	0.055	2.653176e-02	5.306762e-02	-6.923630e+02	1.660648e+01	6.172218e-01
1	BICF2P1302500	22740877	0	G	A	0.216	2.206988e-02	3.072287e-02	-6.921546e+02	1.641300e+01	4.727216e-01
1	BICF2P321749	22778046	0	A	G	0.029	-1.723008e-02	7.389435e-02	-6.923760e+02	1.659299e+01	8.156798e-01
1	BICF2P914059	22787221	0	A	G	0.042	-1.112934e-02	6.429731e-02	-6.923914e+02	1.657015e+01	8.626173e-01
1	BICF2P618957	22800993	0	G	A	0.417	-1.516372e-02	2.609381e-02	-6.922257e+02	1.641853e+01	5.612995e-01
1	BICF2S22924448	22810136	0	G	A	0.298	-3.271973e-02	2.818699e-02	-6.917507e+02	1.608665e+01	2.460201e-01
1	TIGRP2P17418_rs8860289	22823138	1	G	A	0.100	4.069700e-02	4.165489e-02	-6.919547e+02	1.650914e+01	3.288237e-01
1	TIGRP2P17422_rs8791254	22832245	0	G	A	0.094	4.376803e-02	4.310664e-02	-6.919158e+02	1.646545e+01	3.102089e-01
1	BICF2S23158753	22857427	0	G	A	0.242	9.062692e-04	3.262638e-02	-6.922801e+02	1.657013e+01	9.778459e-01
1	BICF2S2307677	22866287	0	G	A	0.260	2.714654e-03	2.896387e-02	-6.924239e+02	1.655779e+01	9.253476e-01
1	BICF2P1229239	22879445	0	A	G	0.428	1.133654e-02	2.509776e-02	-6.923526e+02	1.658689e+01	6.515948e-01
1	BICF2P660010	22894623	0	C	A	0.210	1.330193e-02	3.322857e-02	-6.922483e+02	1.647381e+01	6.890165e-01
1	BICF2P495736	22922850	0	A	C	0.311	-1.022175e-02	2.740271e-02	-6.923870e+02	1.657665e+01	7.092196e-01
1	BICF2S2322928	22932586	0	A	C	0.382	1.373523e-02	2.550785e-02	-6.923331e+02	1.656052e+01	5.903822e-01
1	BICF2P613102	22959909	0	A	C	0.118	1.964941e-02	4.091714e-02	-6.922893e+02	1.668439e+01	6.311819e-01
1	BICF2S23616573	22978436	0	A	G	0.149	2.596055e-02	3.652664e-02	-6.921458e+02	1.624171e+01	4.774319e-01
1	BICF2S23214892	22989459	0	A	G	0.088	-2.490093e-02	4.905795e-02	-6.921763e+02	1.681310e+01	6.118680e-01
1	BICF2P568831	23011200	0	G	A	0.163	1.067617e-02	3.514819e-02	-6.923549e+02	1.647110e+01	7.613891e-01
1	BICF2P435184	23017214	0	A	T	0.333	1.502560e-02	2.866612e-02	-6.921618e+02	1.665280e+01	6.002943e-01
1	BICF2S2377633	23044893	0	G	A	0.395	1.546737e-02	2.728984e-02	-6.922229e+02	1.638792e+01	5.710009e-01
1	TIGRP2P17474_rs8805327	23060455	0	G	A	0.391	5.396246e-03	2.772658e-02	-6.923329e+02	1.658738e+01	8.457306e-01
1	BICF2S23527626	23066248	0	A	C	0.401	6.486150e-03	2.723222e-02	-6.923348e+02	1.655992e+01	8.117950e-01
1	BICF2P327379	23079472	0	G	A	0.414	1.196839e-02	2.628015e-02	-6.923136e+02	1.652892e+01	6.489176e-01
1	BICF2P136634	23100380	0	G	A	0.114	-4.824808e-03	4.026635e-02	-6.924189e+02	1.657873e+01	9.046500e-01
1	BICF2S23238220	23108674	0	A	G	0.275	3.851904e-03	2.951552e-02	-6.923959e+02	1.656522e+01	8.961959e-01
1	BICF2S23642345	23123610	0	G	A	0.417	3.771625e-03	2.667384e-02	-6.923738e+02	1.655526e+01	8.875865e-01
1	BICF2P1312108	23131454	0	A	G	0.472	1.258824e-02	2.467842e-02	-6.923319e+02	1.681281e+01	6.101098e-01
1	BICF2P795809	23146910	0	A	G	0.127	2.326395e-02	3.763137e-02	-6.922911e+02	1.672517e+01	5.365922e-01
1	BICF2P395048	23161548	1	T	A	0.340	2.081952e-02	2.746113e-02	-6.921431e+02	1.603057e+01	4.485581e-01
1	BICF2P1387646	23183714	2	A	C	0.442	6.561955e-04	2.614065e-02	-6.924091e+02	1.660574e+01	9.799786e-01
1	TIGRP2P17514_rs8550265	23183736	0	A	G	0.284	5.689408e-02	2.929843e-02	-6.905656e+02	1.544631e+01	5.245611e-02
1	BICF2P305122	23189547	0	A	G	0.089	-4.828600e-02	4.343647e-02	-6.919028e+02	1.663369e+01	2.665802e-01
1	BICF2P1470220	23204599	0	A	G	0.480	-1.772760e-02	2.595395e-02	-6.921728e+02	1.651092e+01	4.947530e-01
1	BICF2P1389936	23211687	0	A	G	0.413	5.697366e-03	2.546980e-02	-6.924165e+02	1.658473e+01	8.230473e-01
1	BICF2P543716	23223054	0	A	G	0.338	-3.190714e-03	2.940254e-02	-6.922768e+02	1.660177e+01	9.136082e-01
1	BICF2P718002	23239095	0	A	C	0.337	-2.763141e-03	2.938127e-02	-6.922787e+02	1.660230e+01	9.250944e-01
1	BICF2P1446571	23246076	0	G	A	0.353	-1.956006e-02	3.031311e-02	-6.920118e+02	1.670430e+01	5.189147e-01
1	BICF2P94046	23258920	0	A	C	0.185	2.595139e-02	3.340766e-02	-6.920677e+02	1.644927e+01	4.374705e-01
1	BICF2P291553	23270803	0	A	G	0.362	-1.690218e-02	2.718548e-02	-6.921950e+02	1.646554e+01	5.342697e-01
1	BICF2P1342706	23285268	0	A	G	0.275	-7.762466e-03	2.957283e-02	-6.923239e+02	1.662584e+01	7.930052e-01
1	BICF2P1342708	23285940	0	G	A	0.204	-3.183161e-04	3.158315e-02	-6.924091e+02	1.659454e+01	9.919607e-01
1	BICF2P597923	23292256	0	G	A	0.290	7.352295e-03	2.840778e-02	-6.923850e+02	1.657054e+01	7.958376e-01
1	TIGRP2P17586_rs9097220	23300383	0	A	C	0.343	-6.432482e-03	2.921837e-02	-6.922682e+02	1.658875e+01	8.258016e-01
1	TIGRP2P17593_rs8591336	23307505	0	A	G	0.361	-1.553889e-02	2.673379e-02	-6.922804e+02	1.656514e+01	5.612173e-01
1	BICF2P1218551	23316876	0	A	G	0.033	7.128517e-02	7.516342e-02	-6.918857e+02	1.653600e+01	3.431734e-01
1	chr1_23322720	23322720	0	G	A	0.288	1.089790e-02	2.798542e-02	-6.923345e+02	1.653884e+01	6.970602e-01
1	chr1_23337892	23337892	0	A	G	0.290	1.758957e-02	2.945748e-02	-6.921902e+02	1.649714e+01	5.505759e-01
1	chr1_23359471	23359471	0	A	C	0.140	-2.038804e-02	3.742507e-02	-6.922722e+02	1.661004e+01	5.860438e-01
1	chr1_23362139	23362139	0	A	G	0.305	1.430198e-02	2.874766e-02	-6.922528e+02	1.656488e+01	6.189548e-01
1	chr1_23372932	23372932	0	G	A	0.491	1.596253e-02	2.611695e-02	-6.921836e+02	1.651879e+01	5.412218e-01
1	chr1_23377302	23377302	2	G	A	0.330	3.507906e-02	2.884297e-02	-6.916088e+02	1.654648e+01	2.242173e-01
1	chr1_23388583	23388583	0	G	A	0.380	-1.689685e-02	2.654260e-02	-6.921941e+02	1.638970e+01	5.245479e-01
1	BICF2S23152929	23394565	0	A	G	0.122	3.454610e-02	3.966639e-02	-6.920001e+02	1.639587e+01	3.840269e-01
1	BICF2S22935806	23404515	1	A	T	0.390	1.438412e-02	2.676268e-02	-6.922461e+02	1.648569e+01	5.910734e-01
1	BICF2S23632260	23411109	0	A	G	0.314	2.297360e-02	2.811175e-02	-6.920717e+02	1.643980e+01	4.140117e-01
1	TIGRP2P17614_rs8918615	23422411	0	G	A	0.140	-2.952372e-03	3.670770e-02	-6.924026e+02	1.660426e+01	9.359133e-01
1	BICF2P512232	23435797	4	A	G	0.303	1.166135e-02	3.028301e-02	-6.922571e+02	1.647807e+01	7.002678e-01
1	BICF2S2375452	23446470	27	A	G	0.274	5.059819e-05	2.842792e-02	-6.924354e+02	1.660370e+01	9.985803e-01
1	TIGRP2P17647_rs9121206	23468581	17	G	A	0.294	-8.491912e-04	2.706768e-02	-6.924966e+02	1.658957e+01	9.749790e-01
1	BICF2S23634487	23494929	25	G	A	0.210	3.571745e-02	3.585306e-02	-6.917749e+02	1.659674e+01	3.194061e-01
1	BICF2S2293066	23498852	0	G	A	0.421	5.801354e-03	2.601117e-02	-6.924362e+02	1.664849e+01	8.235591e-01
1	TIGRP2P17660_rs8986102	23514610	0	G	A	0.465	1.782563e-02	2.516724e-02	-6.922151e+02	1.672904e+01	4.789462e-01
1	BICF2P1101627	23522736	1	A	C	0.202	4.907590e-02	3.060641e-02	-6.911886e+02	1.656499e+01	1.091778e-01
1	TIGRP2P17667_rs8855930	23531388	0	A	G	0.259	-5.100715e-03	3.087546e-02	-6.923338e+02	1.665883e+01	8.688206e-01
1	BICF2P878699	23531720	0	G	A	0.302	4.369206e-03	2.949293e-02	-6.923519e+02	1.654834e+01	8.822614e-01
1	BICF2P513740	23535172	0	G	A	0.478	3.733676e-03	2.620136e-02	-6.923710e+02	1.656904e+01	8.867168e-01
1	BICF2P273562	23560780	0	A	C	0.455	-1.599534e-02	2.685771e-02	-6.921495e+02	1.658313e+01	5.516165e-01
1	TIGRP2P17697_rs9034515	23579207	0	G	C	0.261	1.495253e-02	2.850167e-02	-6.923067e+02	1.652545e+01	5.999740e-01
1	TIGRP2P17699_rs8654280	23581336	0	A	G	0.465	1.604497e-03	2.745895e-02	-6.922888e+02	1.659747e+01	9.534168e-01
1	TIGRP2P17703_rs8968872	23595189	0	A	G	0.342	-1.868794e-02	2.605273e-02	-6.922198e+02	1.654361e+01	4.733633e-01
1	TIGRP2P17708_rs8540808	23613953	0	A	G	0.069	4.371508e-02	4.737819e-02	-6.920309e+02	1.636726e+01	3.564137e-01
1	TIGRP2P17710_rs8808553	23618996	4	A	G	0.200	2.095697e-02	3.140740e-02	-6.922066e+02	1.674700e+01	5.047718e-01
1	BICF2S23245609	23625329	17	A	C	0.233	6.505014e-02	3.462396e-02	-6.904474e+02	1.532850e+01	6.059281e-02
1	BICF2P489911	23634519	0	G	A	0.372	1.492848e-02	3.009705e-02	-6.920950e+02	1.638629e+01	6.200047e-01
1	BICF2P646699	23641880	0	A	C	0.161	-7.490245e-02	3.433693e-02	-6.900727e+02	1.684271e+01	2.940636e-02
1	BICF2S23122749	23652028	0	C	A	0.485	-4.179079e-02	2.625826e-02	-6.911545e+02	1.615530e+01	1.118336e-01
1	BICF2P96122	23670388	0	G	A	0.375	-2.055898e-02	2.777037e-02	-6.920523e+02	1.643090e+01	4.592942e-01
1	BICF2P326270	23675365	0	A	G	0.366	-1.028330e-02	2.805343e-02	-6.922675e+02	1.649631e+01	7.140305e-01
1	BICF2P1456437	23701799	0	G	A	0.350	-2.496101e-02	2.636995e-02	-6.920202e+02	1.619353e+01	3.441061e-01
1	BICF2P1387961	23706644	0	G	C	0.095	-1.332981e-01	4.342565e-02	-6.877468e+02	1.551204e+01	2.206484e-03
1	BICF2P1005323	23718020	0	A	G	0.122	-5.082009e-02	3.929363e-02	-6.915734e+02	1.590635e+01	1.962172e-01
1	BICF2P532862	23730311	1	G	A	0.294	-4.398320e-02	2.798117e-02	-6.911737e+02	1.635924e+01	1.163205e-01
1	BICF2P617553	23747015	1	G	A	0.040	-5.775470e-02	6.530076e-02	-6.920039e+02	1.699288e+01	3.766887e-01
1	BICF2S22959028	23754226	0	A	G	0.106	2.432058e-02	4.217800e-02	-6.922837e+02	1.651083e+01	5.643386e-01
1	BICF2P787778	23773565	0	A	C	0.421	4.875283e-02	2.865547e-02	-6.907829e+02	1.654828e+01	8.921579e-02
1	TIGRP2P17768_rs8697988	23776404	0	A	G	0.038	-2.001506e-01	7.121504e-02	-6.883923e+02	1.708265e+01	5.051180e-03
1	BICF2P1159715	23776600	0	T	A	0.034	-2.009450e-01	7.495347e-02	-6.887319e+02	1.706718e+01	7.473009e-03
1	BICF2P746922	23798188	0	G	A	0.397	5.521958e-02	3.029754e-02	-6.905030e+02	1.645845e+01	6.869164e-02
1	BICF2P266322	23804103	0	A	G	0.401	9.956730e-03	2.726315e-02	-6.922587e+02	1.663374e+01	7.150398e-01
1	BICF2P342466	23814422	0	C	A	0.101	-1.322524e-01	4.111620e-02	-6.873133e+02	1.638198e+01	1.342653e-03
1	BICF2P38366	23821683	0	A	G	0.148	-7.884040e-02	3.497031e-02	-6.899315e+02	1.634086e+01	2.439925e-02
1	BICF2P131444	23834410	0	G	A	0.307	-4.918267e-02	2.747086e-02	-6.908367e+02	1.654805e+01	7.372471e-02
1	chr1_23837049	23837049	0	A	G	0.047	2.667758e-02	6.285904e-02	-6.923784e+02	1.660073e+01	6.713709e-01
1	BICF2P467012	23838138	0	A	C	0.140	-7.717427e-02	3.580616e-02	-6.901466e+02	1.641646e+01	3.139417e-02
1	BICF2P182997	23870986	0	A	G	0.368	1.137169e-02	3.307303e-02	-6.920122e+02	1.659916e+01	7.310484e-01
1	BICF2P1066402	23894323	0	A	G	0.328	1.838720e-02	3.502826e-02	-6.918898e+02	1.658190e+01	5.997618e-01
1	BICF2P404381	23919059	0	A	C	0.306	-9.593178e-04	3.406351e-02	-6.920908e+02	1.661294e+01	9.775385e-01
1	BICF2P476925	23941533	0	A	G	0.308	1.650941e-02	2.822798e-02	-6.921851e+02	1.656509e+01	5.587854e-01
1	BICF2P778856	23954801	0	A	G	0.342	-1.717566e-02	3.140362e-02	-6.919812e+02	1.656000e+01	5.845576e-01
1	BICF2P770352	23964238	0	G	A	0.341	-1.643499e-02	3.132054e-02	-6.919939e+02	1.656131e+01	5.998937e-01
1	BICF2P1415237	23980200	0	A	G	0.346	4.589138e-02	2.964210e-02	-6.910421e+02	1.591673e+01	1.219219e-01
1	BICF2P990644	23985816	0	A	G	0.040	-2.474385e-02	6.460404e-02	-6.924062e+02	1.656454e+01	7.018023e-01
1	BICF2P990643	23985891	0	A	G	0.303	-4.892057e-02	2.783952e-02	-6.909093e+02	1.618819e+01	7.921006e-02
1	BICF2S2327284	24024856	0	G	A	0.404	2.072948e-02	2.924490e-02	-6.919940e+02	1.642368e+01	4.786133e-01
1	BICF2P478548	24032460	0	G	A	0.109	-4.362257e-02	4.015117e-02	-6.918504e+02	1.658156e+01	2.775606e-01
1	BICF2P1266261	24042626	0	G	A	0.062	-6.991954e-02	5.261338e-02	-6.915415e+02	1.665051e+01	1.841999e-01
1	BICF2P808960	24056431	0	A	T	0.098	-1.466444e-02	4.502374e-02	-6.922726e+02	1.665228e+01	7.447218e-01
1	BICF2P39743	24065845	0	C	A	0.329	6.686286e-02	2.899033e-02	-6.896386e+02	1.594443e+01	2.131035e-02
1	BICF2P238459	24076060	0	A	G	0.022	-1.651999e-01	8.601771e-02	-6.906811e+02	1.649224e+01	5.509906e-02
1	BICF2S22937618	24083930	0	G	A	0.059	3.188899e-02	5.498261e-02	-6.922340e+02	1.657513e+01	5.620679e-01
1	BICF2S2323172	24088277	0	C	A	0.493	-1.384396e-02	2.651215e-02	-6.922491e+02	1.659725e+01	6.016747e-01
1	chr1_24091629	24091629	11	A	G	0.029	6.513827e-02	7.993286e-02	-6.919844e+02	1.651009e+01	4.153332e-01
1	BICF2P923443	24092203	0	C	A	0.458	4.687500e-03	2.743543e-02	-6.922827e+02	1.658936e+01	8.643747e-01
1	chr1_24092477	24092477	25	A	G	0.484	2.654995e-03	2.722663e-02	-6.923168e+02	1.660231e+01	9.223389e-01
1	TIGRP2P17803_rs8957491	24097438	0	A	G	0.096	-8.296114e-02	4.220637e-02	-6.905343e+02	1.645566e+01	4.964414e-02
1	BICF2P1248996	24143018	0	A	G	0.384	-1.574586e-02	2.835775e-02	-6.921400e+02	1.660016e+01	5.788532e-01
1	BICF2P746146	24158740	0	G	A	0.491	-3.145503e-02	2.707751e-02	-6.916311e+02	1.670083e+01	2.456720e-01
1	BICF2P670473	24174220	0	G	A	0.329	-4.392854e-03	2.767223e-02	-6.923562e+02	1.658867e+01	8.739038e-01
1	BICF2S23615697	24185121	0	G	A	0.279	-7.010359e-03	2.974239e-02	-6.923019e+02	1.656804e+01	8.137159e-01
1	BICF2P887554	24192886	0	A	G	0.114	-1.292011e-03	4.197599e-02	-6.923465e+02	1.662634e+01	9.754519e-01
1	TIGRP2P17861_rs8712869	24211435	0	G	A	0.127	-2.732519e-02	3.918005e-02	-6.921390e+02	1.673180e+01	4.857121e-01
1	BICF2P1283451	24222155	0	A	G	0.319	-1.179628e-02	2.924303e-02	-6.922228e+02	1.659859e+01	6.867566e-01
1	BICF2P508912	24257314	0	A	G	0.303	-1.833259e-02	2.799239e-02	-6.921707e+02	1.667629e+01	5.126870e-01
1	TIGRP2P17893_rs9237063	24272711	3	G	A	0.132	-3.980793e-02	3.848546e-02	-6.918739e+02	1.661062e+01	3.012381e-01
1	TIGRP2P17898_rs9244221	24301367	1	G	A	0.202	-2.274429e-03	3.376924e-02	-6.923642e+02	1.661350e+01	9.463160e-01
1	BICF2P1396496	24322562	0	G	A	0.155	-3.161182e-02	3.518002e-02	-6.920049e+02	1.660266e+01	3.691150e-01
1	BICF2P403360	24336537	0	A	G	0.088	-3.372175e-02	4.189794e-02	-6.921668e+02	1.671321e+01	4.211113e-01
1	TIGRP2P17917_rs9241698	24343355	0	A	G	0.339	-1.078217e-02	2.802329e-02	-6.922966e+02	1.660438e+01	7.005059e-01
1	BICF2P29694	24344208	0	G	A	0.441	-1.148800e-02	2.804055e-02	-6.922140e+02	1.657056e+01	6.821269e-01
1	BICF2P1121391	24351971	0	G	A	0.457	-1.775907e-02	2.827367e-02	-6.920804e+02	1.647433e+01	5.300853e-01
1	BICF2P1140956	24364734	0	G	A	0.460	-1.710264e-02	2.827370e-02	-6.920940e+02	1.644592e+01	5.453974e-01
1	chr1_24391112	24391112	0	A	G	0.241	3.217112e-02	3.111323e-02	-6.918207e+02	1.699936e+01	3.014071e-01
1	BICF2P674878	24417633	0	G	A	0.205	-1.109822e-02	3.279529e-02	-6.923051e+02	1.650682e+01	7.351322e-01
1	BICF2P871223	24427550	0	A	G	0.250	-1.905681e-02	3.029421e-02	-6.921636e+02	1.639275e+01	5.294672e-01
1	chr1_24430529	24430529	1	A	T	0.095	-1.652412e-02	4.651303e-02	-6.922439e+02	1.654442e+01	7.224777e-01
1	BICF2S2364433	24442215	0	G	A	0.048	-3.559331e-02	5.922506e-02	-6.922480e+02	1.644725e+01	5.479985e-01
1	BICF2S23614279	24443343	0	A	G	0.035	-2.073834e-02	7.196718e-02	-6.923145e+02	1.653330e+01	7.732861e-01
1	BICF2P950639	24467601	0	A	G	0.211	-2.988191e-02	3.245991e-02	-6.919465e+02	1.678841e+01	3.575113e-01
1	BICF2P110457	24481087	3	A	G	0.212	-3.357705e-02	3.246085e-02	-6.918362e+02	1.684569e+01	3.012273e-01
1	BICF2P1358821	24506304	0	C	G	0.346	2.197088e-02	2.950330e-02	-6.919976e+02	1.659179e+01	4.566478e-01
1	BICF2S22929236	24516067	0	C	A	0.425	4.089447e-03	2.920174e-02	-6.922389e+02	1.662722e+01	8.886580e-01
1	chr1_24540921	24540921	0	G	A	0.358	2.390259e-02	2.935361e-02	-6.919324e+02	1.665945e+01	4.156846e-01
1	chr1_24541601	24541601	13	A	G	0.342	2.691859e-02	2.979950e-02	-6.918661e+02	1.659007e+01	3.665905e-01
1	BICF2P672688	24544483	1	A	G	0.365	1.042071e-02	2.933209e-02	-6.921895e+02	1.666860e+01	7.224712e-01
1	BICF2P145622	24554257	3	A	G	0.495	-1.273582e-02	3.042264e-02	-6.920753e+02	1.683850e+01	6.755843e-01
1	chr1_24557788	24557788	3	A	C	0.487	-1.744027e-02	3.074602e-02	-6.919893e+02	1.696064e+01	5.706917e-01
1	BICF2P553300	24570506	1	G	A	0.449	5.547938e-03	3.032875e-02	-6.921207e+02	1.647223e+01	8.548958e-01
1	BICF2P22721	24597626	0	G	A	0.406	-3.634374e-02	2.574954e-02	-6.914555e+02	1.655863e+01	1.584548e-01
1	TIGRP2P17956_rs8846836	24604895	0	A	G	0.496	-3.564797e-03	2.648007e-02	-6.923824e+02	1.664553e+01	8.929403e-01
1	BICF2P281121	24617129	0	A	G	0.356	2.457165e-02	2.676941e-02	-6.919738e+02	1.630737e+01	3.589114e-01
1	BICF2P170125	24621078	0	A	G	0.035	-2.035137e-02	6.339862e-02	-6.924721e+02	1.659422e+01	7.482783e-01
1	BICF2S22933315	24643635	0	A	G	0.430	1.383188e-02	2.693418e-02	-6.922447e+02	1.670198e+01	6.076944e-01
1	BICF2P836026	24647704	0	G	A	0.172	-2.370378e-02	3.466527e-02	-6.921490e+02	1.633945e+01	4.942795e-01
1	TIGRP2P17997_rs9161652	24656606	0	A	G	0.074	-1.199948e-02	4.960395e-02	-6.923938e+02	1.655687e+01	8.089071e-01
1	BICF2P1011763	24671994	0	A	G	0.109	1.467698e-03	4.049693e-02	-6.924351e+02	1.663827e+01	9.710971e-01
1	BICF2P368321	24682991	0	A	G	0.216	1.887996e-02	3.113810e-02	-6.922550e+02	1.692052e+01	5.444451e-01
1	BICF2P649420	24693843	0	G	A	0.039	1.980929e-02	6.619776e-02	-6.924359e+02	1.659503e+01	7.648213e-01
1	BICF2S23243385	24710385	2	G	A	0.417	-9.481322e-03	2.796099e-02	-6.922933e+02	1.658495e+01	7.346184e-01
1	BICF2P620453	24718405	0	G	A	0.093	-2.848858e-02	4.315548e-02	-6.922678e+02	1.652539e+01	5.093302e-01
1	BICF2P1330507	24724808	0	A	G	0.468	-2.925466e-03	2.662555e-02	-6.924161e+02	1.663613e+01	9.125330e-01
1	TIGRP2P18057_rs9175538	24738416	0	G	A	0.496	2.927244e-03	2.677843e-02	-6.924066e+02	1.664394e+01	9.129776e-01
1	TIGRP2P18062_rs8842318	24752248	0	A	G	0.460	-7.908702e-03	2.664484e-02	-6.923795e+02	1.672336e+01	7.666714e-01
1	BICF2P499692	24763508	0	G	A	0.390	-5.281166e-03	2.693719e-02	-6.924067e+02	1.657033e+01	8.446105e-01
1	BICF2P871082	24785843	0	A	G	0.275	2.329538e-02	2.888632e-02	-6.920818e+02	1.674012e+01	4.201916e-01
1	BICF2P241728	24795748	0	A	G	0.173	2.130360e-02	3.405969e-02	-6.922097e+02	1.654148e+01	5.318121e-01
1	BICF2P962739	24818023	0	A	G	0.332	1.081668e-02	2.755593e-02	-6.923310e+02	1.674633e+01	6.947535e-01
1	BICF2P730278	24845873	0	A	G	0.324	8.649748e-03	2.778742e-02	-6.923812e+02	1.671220e+01	7.556560e-01
1	TIGRP2P18091_rs9135091	24856757	0	A	G	0.037	-3.352652e-02	6.312409e-02	-6.923832e+02	1.638402e+01	5.954631e-01
1	BICF2P1272208	24872931	0	G	A	0.202	-2.120877e-02	3.286860e-02	-6.921482e+02	1.646034e+01	5.189199e-01
1	BICF2P970147	24893106	1	A	G	0.438	3.191444e-02	2.566541e-02	-6.916844e+02	1.638470e+01	2.140071e-01
1	BICF2P238715	24899952	0	G	C	0.313	-8.513223e-03	2.923465e-02	-6.923437e+02	1.663678e+01	7.709615e-01
1	BICF2P626692	24909599	0	A	G	0.104	-1.747759e-02	4.292305e-02	-6.923783e+02	1.662877e+01	6.839673e-01
1	BICF2P626688	24910448	0	C	A	0.104	-1.747759e-02	4.292305e-02	-6.923783e+02	1.662877e+01	6.839673e-01
1	BICF2P1382837	24920047	0	A	G	0.108	1.188722e-03	4.236460e-02	-6.924682e+02	1.657712e+01	9.776209e-01
1	BICF2P935861	24927539	0	A	G	0.049	-1.310297e-01	6.104237e-02	-6.901223e+02	1.700789e+01	3.209081e-02
1	BICF2S22960046	24931996	0	G	A	0.259	5.334151e-03	2.969391e-02	-6.924021e+02	1.660793e+01	8.574764e-01
1	BICF2P176852	24945204	0	A	G	0.306	3.045415e-03	2.907553e-02	-6.923826e+02	1.658383e+01	9.166037e-01
1	BICF2P252854	24970579	1	C	A	0.490	-3.343718e-03	2.596085e-02	-6.924306e+02	1.662602e+01	8.975452e-01
1	BICF2P695568	24983079	2	G	A	0.360	-2.279183e-02	2.788883e-02	-6.920277e+02	1.675854e+01	4.140033e-01
1	chr1_25008928	25008928	0	A	G	0.116	-8.668785e-03	4.092052e-02	-6.923766e+02	1.648840e+01	8.322753e-01
1	chr1_25014517	25014517	0	G	A	0.162	-2.559485e-02	3.444950e-02	-6.921852e+02	1.652282e+01	4.576910e-01
1	BICF2P1347877	25019806	0	C	A	0.358	-1.919428e-02	2.675950e-02	-6.921594e+02	1.646407e+01	4.733781e-01
1	BICF2P295909	25034144	0	A	T	0.295	2.304990e-02	2.793873e-02	-6.920764e+02	1.639800e+01	4.095761e-01
1	BICF2P3694	25044771	1	G	A	0.284	1.224905e-02	2.842967e-02	-6.923850e+02	1.635474e+01	6.666749e-01
1	BICF2P1042202	25049946	0	A	G	0.258	7.798339e-03	2.931667e-02	-6.924215e+02	1.648564e+01	7.902960e-01
1	BICF2P1042201	25051093	1	A	T	0.258	8.308196e-03	2.932980e-02	-6.924166e+02	1.647980e+01	7.770350e-01
1	BICF2S23016234	25074448	0	G	A	0.295	3.297530e-03	2.876283e-02	-6.924130e+02	1.656255e+01	9.087511e-01
1	BICF2P532348	25085967	0	A	G	0.274	1.980871e-02	2.871923e-02	-6.921723e+02	1.648501e+01	4.905334e-01
1	chr1_25113655	25113655	0	A	C	0.036	2.432648e-03	6.497206e-02	-6.925067e+02	1.659935e+01	9.701411e-01
1	chr1_25114117	25114117	0	G	A	0.124	-8.172893e-03	3.800124e-02	-6.924482e+02	1.648671e+01	8.297610e-01
1	BICF2P680416	25150177	1	A	G	0.092	2.479270e-02	4.478428e-02	-6.922327e+02	1.636544e+01	5.799851e-01
1	BICF2P167452	25160976	0	C	G	0.431	2.228078e-02	2.642708e-02	-6.920779e+02	1.691341e+01	3.993890e-01
1	BICF2P749396	25170160	2	G	A	0.358	6.610060e-03	2.628307e-02	-6.924348e+02	1.658151e+01	8.014876e-01
1	BICF2P189468	25194331	21	G	A	0.448	2.401468e-02	2.617382e-02	-6.919881e+02	1.656058e+01	3.591169e-01
1	BICF2S23547999	25209356	13	G	A	0.314	9.967618e-03	2.838145e-02	-6.923536e+02	1.653311e+01	7.255172e-01
1	BICF2S23745469	25241659	0	G	A	0.171	-2.211621e-02	3.314832e-02	-6.922562e+02	1.674674e+01	5.048182e-01
1	BICF2P680865	25260410	1	C	A	0.058	-9.578339e-02	5.214598e-02	-6.907814e+02	1.650794e+01	6.655685e-02
1	BICF2S23151346	25272480	0	A	G	0.439	1.181041e-02	2.588867e-02	-6.923340e+02	1.653665e+01	6.483538e-01
1	BICF2P19923	25283409	0	A	G	0.391	7.332517e-03	2.575228e-02	-6.924169e+02	1.657168e+01	7.759129e-01
1	BICF2S23044886	25289422	1	G	A	0.379	3.282695e-02	2.589009e-02	-6.916180e+02	1.654110e+01	2.051415e-01
1	BICF2P507939	25311038	0	A	C	0.293	-9.078031e-03	2.837493e-02	-6.923627e+02	1.659363e+01	7.490929e-01
1	TIGRP2P18186_rs9139000	25351538	0	A	G	0.173	-6.521498e-03	3.306699e-02	-6.924850e+02	1.664141e+01	8.436983e-01
1	BICF2P147299	25385879	20	C	A	0.156	2.147088e-02	3.503118e-02	-6.922883e+02	1.631560e+01	5.400887e-01
1	chr1_25387348	25387348	3	C	G	0.154	1.582453e-02	3.491100e-02	-6.923726e+02	1.640109e+01	6.504526e-01
1	BICF2P735708	25401240	21	A	C	0.116	1.873592e-02	3.963012e-02	-6.923052e+02	1.647418e+01	6.364894e-01
1	BICF2P95142	25403284	0	G	A	0.173	8.810175e-03	3.334207e-02	-6.924359e+02	1.649882e+01	7.916572e-01
1	BICF2P192035	25417099	0	A	G	0.379	-4.990003e-03	2.717178e-02	-6.923769e+02	1.655874e+01	8.543312e-01
1	BICF2P770471	25425802	1	G	A	0.207	4.304148e-02	3.370241e-02	-6.915110e+02	1.652143e+01	2.018874e-01
1	BICF2P1261840	25429475	3	A	C	0.134	-2.978516e-02	3.627361e-02	-6.921439e+02	1.666101e+01	4.117878e-01
1	TIGRP2P18165_rs9079841	25446101	0	G	C	0.047	-5.828353e-03	5.899425e-02	-6.924910e+02	1.658980e+01	9.213223e-01
1	BICF2P445620	25448763	0	A	G	0.185	4.282823e-02	3.536715e-02	-6.916005e+02	1.678992e+01	2.262211e-01
1	TIGRP2P18162_rs8546859	25449974	0	A	G	0.121	-7.937962e-03	3.945175e-02	-6.923879e+02	1.663376e+01	8.405813e-01
1	TIGRP2P18159_rs9179649	25470326	0	G	A	0.014	-1.254284e-01	1.138789e-01	-6.918439e+02	1.642894e+01	2.710017e-01
1	BICF2P642679	25483781	0	A	G	0.190	-5.310016e-02	3.246945e-02	-6.910910e+02	1.663414e+01	1.023094e-01
1	TIGRP2P18148_rs9090040	25510229	0	A	G	0.065	-4.621486e-02	5.552564e-02	-6.919944e+02	1.638460e+01	4.054466e-01
1	chr1_25510693	25510693	0	A	G	0.055	3.462916e-02	5.539379e-02	-6.923085e+02	1.651786e+01	5.320306e-01
1	BICF2P488457	25524462	0	A	G	0.066	3.471298e-02	5.036785e-02	-6.922673e+02	1.642545e+01	4.908778e-01
1	BICF2S23914759	25547188	0	A	G	0.183	6.602952e-04	3.504600e-02	-6.922892e+02	1.660275e+01	9.849722e-01
1	chr1_25558695	25558695	0	G	A	0.135	-1.971314e-04	3.706637e-02	-6.923662e+02	1.660276e+01	9.957578e-01
1	chr1_25559797	25559797	0	G	A	0.154	1.971551e-02	3.578447e-02	-6.922671e+02	1.670518e+01	5.818004e-01
1	chr1_25560281	25560281	11	A	G	0.289	1.674259e-02	2.900078e-02	-6.921835e+02	1.676522e+01	5.638677e-01
1	chr1_25561677	25561677	0	A	G	0.117	-1.093134e-05	3.974674e-02	-6.923704e+02	1.659578e+01	9.997806e-01
1	BICF2P534512	25563427	0	G	A	0.089	2.510656e-02	4.342168e-02	-6.923158e+02	1.649264e+01	5.632682e-01
1	TIGRP2P18272_rs8945373	25580144	0	C	G	0.064	3.151652e-04	5.283069e-02	-6.924115e+02	1.660928e+01	9.952415e-01
1	BICF2P482758	25609435	0	G	A	0.021	-1.613124e-01	8.365074e-02	-6.907071e+02	1.621874e+01	5.411206e-02
1	BICF2P1110880	25610621	0	A	G	0.497	-2.024607e-02	2.695725e-02	-6.920621e+02	1.637599e+01	4.528182e-01
1	BICF2P179617	25621297	0	G	A	0.379	3.876806e-03	2.724211e-02	-6.923551e+02	1.664510e+01	8.868668e-01
1	TIGRP2P18335_rs8944574	25638139	0	C	A	0.412	2.595107e-02	2.673189e-02	-6.919199e+02	1.667383e+01	3.319074e-01
1	BICF2P729748	25645025	0	A	G	0.113	-4.163542e-02	4.396832e-02	-6.918909e+02	1.670944e+01	3.439171e-01
1	BICF2P228800	25659010	0	A	G	0.129	-4.073882e-02	4.190610e-02	-6.918303e+02	1.693936e+01	3.312335e-01
1	TIGRP2P18356_rs9196916	25671994	0	A	G	0.346	-1.039428e-02	2.636870e-02	-6.923629e+02	1.656294e+01	6.935319e-01
1	BICF2P1350910	25714140	2	A	G	0.420	-2.672331e-02	2.735540e-02	-6.919249e+02	1.654048e+01	3.288784e-01
1	BICF2P1159509	25770887	0	G	A	0.271	2.413227e-03	2.839032e-02	-6.925062e+02	1.657918e+01	9.322785e-01
1	BICF2S22920343	25793141	0	G	A	0.233	2.284017e-02	3.357486e-02	-6.920282e+02	1.648261e+01	4.965008e-01
1	BICF2P578621	25798483	0	A	T	0.195	-6.308949e-02	3.201774e-02	-6.904745e+02	1.607500e+01	4.908550e-02
1	BICF2S23242684	25801067	0	C	G	0.195	-6.308949e-02	3.201774e-02	-6.904745e+02	1.607500e+01	4.908550e-02
1	chr1_25810445	25810445	0	G	A	0.263	4.942172e-02	3.328506e-02	-6.911273e+02	1.659397e+01	1.379385e-01
1	chr1_25820617	25820617	0	G	A	0.247	5.955933e-02	3.438259e-02	-6.907103e+02	1.607631e+01	8.356340e-02
1	chr1_25820717	25820717	0	A	G	0.310	1.736345e-02	3.143306e-02	-6.921052e+02	1.650269e+01	5.808120e-01
1	chr1_25830795	25830795	0	C	A	0.067	-2.336622e-02	5.498166e-02	-6.922135e+02	1.651557e+01	6.709489e-01
1	TIGRP2P18465_rs9049550	25838266	0	G	C	0.317	1.933459e-02	3.010411e-02	-6.920762e+02	1.670216e+01	5.208659e-01
1	BICF2P831459	25851893	0	T	A	0.347	2.309425e-02	3.010703e-02	-6.919557e+02	1.672565e+01	4.432356e-01
1	BICF2P1159228	25869509	0	A	G	0.238	-2.391886e-02	3.006809e-02	-6.921346e+02	1.637917e+01	4.265337e-01
1	TIGRP2P18485_rs9026230	25874646	0	A	G	0.237	-2.375602e-02	3.024681e-02	-6.921422e+02	1.639947e+01	4.324178e-01
1	BICF2P153028	25889659	8	C	A	0.034	-6.204290e-03	6.950200e-02	-6.924322e+02	1.660592e+01	9.288885e-01
1	BICF2S23223288	25911818	0	C	A	0.193	5.059878e-02	3.238462e-02	-6.912066e+02	1.614703e+01	1.185297e-01
1	BICF2S2368997	25931311	0	G	A	0.233	-3.008944e-03	2.984216e-02	-6.924540e+02	1.657625e+01	9.197084e-01
1	BICF2P1127399	25933320	0	G	A	0.118	-6.035759e-02	3.780488e-02	-6.912006e+02	1.672267e+01	1.107078e-01
1	BICF2P879617	25973253	0	A	G	0.147	2.389615e-02	3.813398e-02	-6.921776e+02	1.615765e+01	5.310527e-01
1	BICF2P978174	25979361	0	A	G	0.438	-3.046720e-02	2.678266e-02	-6.917074e+02	1.697393e+01	2.555952e-01
1	BICF2S23327581	25993251	0	A	G	0.410	-3.390309e-02	2.947670e-02	-6.915700e+02	1.703646e+01	2.503743e-01
1	BICF2P608397	26011430	0	A	G	0.384	-3.893052e-02	2.929283e-02	-6.913633e+02	1.724692e+01	1.841732e-01
1	TIGRP2P18522_rs8991242	26012685	0	G	A	0.150	4.722398e-02	3.812620e-02	-6.916098e+02	1.589088e+01	2.158008e-01
1	BICF2P145081	26025701	0	G	A	0.032	-1.282999e-01	7.266542e-02	-6.908836e+02	1.642687e+01	7.779007e-02
1	BICF2P739304	26044599	0	A	G	0.155	3.644254e-02	3.690275e-02	-6.919012e+02	1.600995e+01	3.236427e-01
1	BICF2P1196969	26055085	0	A	G	0.202	4.084709e-03	3.393158e-02	-6.923397e+02	1.654136e+01	9.042078e-01
1	BICF2P1004684	26072659	0	G	A	0.185	7.320696e-04	3.557691e-02	-6.923427e+02	1.657201e+01	9.835875e-01
1	TIGRP2P18560_rs8968769	26088534	0	G	C	0.129	2.238787e-02	4.136834e-02	-6.921867e+02	1.622148e+01	5.885120e-01
1	TIGRP2P18562_rs9006844	26095136	0	A	C	0.135	-4.694213e-02	3.798728e-02	-6.916224e+02	1.663310e+01	2.168730e-01
1	BICF2P112678	26104827	9	G	A	0.189	-1.464860e-02	3.386710e-02	-6.923152e+02	1.680447e+01	6.654562e-01
1	BICF2S23720329	26120031	0	A	G	0.476	2.415432e-02	2.627758e-02	-6.919568e+02	1.615535e+01	3.582323e-01
1	TIGRP2P18583_rs8963033	26144928	1	A	C	0.415	2.907519e-02	2.668945e-02	-6.917875e+02	1.694146e+01	2.762674e-01
1	TIGRP2P18586_rs8746233	26156743	0	G	A	0.243	-9.428838e-03	3.469003e-02	-6.921486e+02	1.658468e+01	7.858348e-01
1	BICF2P1031161	26170953	0	G	A	0.417	-8.242563e-03	2.736297e-02	-6.923072e+02	1.658824e+01	7.633067e-01
1	BICF2P350944	26180965	0	A	C	0.088	1.728555e-02	4.520198e-02	-6.923595e+02	1.649766e+01	7.022477e-01
1	TIGRP2P18606_rs8693206	26193421	0	G	A	0.103	1.411172e-02	4.162812e-02	-6.923935e+02	1.654312e+01	7.346909e-01
1	TIGRP2P18613_rs9202115	26207215	0	A	G	0.435	1.434062e-02	2.615823e-02	-6.922944e+02	1.651473e+01	5.836697e-01
1	BICF2S22929941	26208251	0	A	G	0.168	4.391263e-02	3.655223e-02	-6.916033e+02	1.614893e+01	2.299179e-01
1	BICF2P113807	26224100	0	A	G	0.183	1.588091e-02	3.241550e-02	-6.923600e+02	1.649539e+01	6.243091e-01
1	TIGRP2P18640_rs8637455	26240082	1	A	T	0.491	8.233476e-03	2.570086e-02	-6.923570e+02	1.655591e+01	7.487697e-01
1	BICF2P1281735	26250939	0	A	G	0.186	1.359076e-02	3.288175e-02	-6.923481e+02	1.670911e+01	6.794668e-01
1	BICF2S23147938	26261913	2	A	G	0.318	1.371301e-02	3.077473e-02	-6.921353e+02	1.678858e+01	6.559959e-01
1	BICF2S2349447	26266774	0	A	G	0.444	-3.582780e-02	2.679357e-02	-6.914706e+02	1.679549e+01	1.814944e-01
1	BICF2S23346193	26288257	0	A	G	0.458	-1.896484e-02	2.695417e-02	-6.920906e+02	1.669867e+01	4.818624e-01
1	BICF2P708562	26293324	0	G	A	0.422	-9.105842e-03	2.675184e-02	-6.923105e+02	1.661597e+01	7.336465e-01
1	BICF2P540510	26307304	1	C	A	0.420	7.924596e-03	2.783935e-02	-6.922753e+02	1.647030e+01	7.759729e-01
1	BICF2P289000	26313474	20	A	G	0.236	4.067513e-03	3.048925e-02	-6.924296e+02	1.656416e+01	8.938998e-01
1	TIGRP2P18681_rs8819369	26330301	0	A	G	0.150	8.505954e-03	3.674082e-02	-6.923896e+02	1.652338e+01	8.169682e-01
1	BICF2P194937	26346238	0	G	A	0.018	-7.978095e-02	8.807688e-02	-6.920953e+02	1.656303e+01	3.652731e-01
1	BICF2P186600	26368937	0	A	G	0.128	2.806735e-02	3.884496e-02	-6.921401e+02	1.644455e+01	4.701411e-01
1	BICF2P848519	26384196	2	A	G	0.443	4.465658e-03	2.595579e-02	-6.923697e+02	1.659454e+01	8.634371e-01
1	BICF2P1096901	26405959	5	G	A	0.137	3.821143e-02	3.775852e-02	-6.918607e+02	1.656728e+01	3.118062e-01
1	BICF2P270493	26408125	1	A	G	0.139	3.594947e-02	3.763812e-02	-6.919151e+02	1.653276e+01	3.397603e-01
1	BICF2S23143309	26438930	15	C	A	0.339	4.166264e-03	2.624741e-02	-6.924416e+02	1.656920e+01	8.739160e-01
1	BICF2P754027	26457060	0	G	A	0.257	2.233858e-02	3.002432e-02	-6.920990e+02	1.628523e+01	4.570565e-01
1	BICF2P237190	26482551	0	A	G	0.120	1.205281e-02	3.907254e-02	-6.924089e+02	1.657703e+01	7.577925e-01
1	BICF2P1054089	26485950	0	A	G	0.171	1.741932e-02	3.411127e-02	-6.922796e+02	1.639034e+01	6.097104e-01
1	BICF2P378388	26505421	0	A	G	0.141	5.110099e-03	3.918909e-02	-6.923533e+02	1.655564e+01	8.962816e-01
1	chr1_26512250	26512250	0	G	A	0.092	2.796165e-02	4.393144e-02	-6.922570e+02	1.657212e+01	5.246193e-01
1	chr1_26513549	26513549	4	A	G	0.120	7.619675e-03	3.919094e-02	-6.924398e+02	1.658178e+01	8.458865e-01
1	chr1_26513925	26513925	0	G	A	0.108	2.809065e-02	4.504420e-02	-6.921152e+02	1.642164e+01	5.330290e-01
1	chr1_26514177	26514177	0	G	A	0.108	2.809065e-02	4.504420e-02	-6.921152e+02	1.642164e+01	5.330290e-01
1	BICF2P1028887	26516342	0	A	G	0.176	2.866444e-02	3.371062e-02	-6.920497e+02	1.627733e+01	3.953743e-01
1	BICF2P104206	26523535	0	A	G	0.436	-1.319274e-02	2.568996e-02	-6.922742e+02	1.637483e+01	6.076991e-01
1	chr1_26546595	26546595	0	A	C	0.177	8.866840e-03	3.361620e-02	-6.923523e+02	1.657617e+01	7.920186e-01
1	TIGRP2P18720_rs8770839	26599683	1	G	A	0.402	4.565785e-03	2.759498e-02	-6.923465e+02	1.662842e+01	8.686205e-01
1	BICF2S2343850	26630051	4	A	C	0.271	-1.051677e-02	2.929654e-02	-6.923383e+02	1.664621e+01	7.196950e-01
1	BICF2P164200	26646523	0	T	A	0.475	2.498094e-02	2.643975e-02	-6.919004e+02	1.669803e+01	3.449959e-01
1	BICF2S2342031	26672433	2	A	C	0.416	1.601212e-02	2.617179e-02	-6.922344e+02	1.642621e+01	5.408155e-01
1	BICF2P747716	26705395	0	G	A	0.160	-1.884967e-02	3.598763e-02	-6.922577e+02	1.654216e+01	6.005563e-01
1	BICF2P1164085	26736172	1	G	A	0.181	-5.576382e-03	3.453883e-02	-6.923658e+02	1.662577e+01	8.717724e-01
1	BICF2P806301	26746809	0	G	A	0.330	-1.862812e-02	2.933812e-02	-6.920917e+02	1.660006e+01	5.256214e-01
1	TIGRP2P18760_rs9010994	26763919	15	A	G	0.363	-2.067100e-02	2.848881e-02	-6.920269e+02	1.665132e+01	4.682787e-01
1	TIGRP2P18772_rs8491774	26775069	0	A	G	0.411	-2.741644e-05	2.635812e-02	-6.923839e+02	1.659644e+01	9.991703e-01
1	BICF2P218761	26803305	0	G	A	0.114	-2.236097e-02	4.177617e-02	-6.922355e+02	1.643408e+01	5.926017e-01
1	BICF2P855768	26813680	0	G	A	0.112	-1.854592e-02	4.234171e-02	-6.922744e+02	1.645635e+01	6.614847e-01
1	TIGRP2P18790_rs8931387	26815178	1	A	C	0.112	-2.020386e-02	4.233117e-02	-6.922568e+02	1.645243e+01	6.332753e-01
1	BICF2S23763366	26837876	0	A	G	0.145	4.726845e-02	3.615717e-02	-6.916283e+02	1.604038e+01	1.914354e-01
1	BICF2P694060	26839731	1	G	A	0.097	-6.380275e-03	4.612821e-02	-6.923368e+02	1.656574e+01	8.900208e-01
1	BICF2P142422	26854446	0	G	A	0.311	-5.280191e-04	2.705388e-02	-6.924337e+02	1.659106e+01	9.844327e-01
1	BICF2S23021022	26861885	0	A	C	0.494	2.878820e-03	2.580282e-02	-6.924102e+02	1.664593e+01	9.111887e-01
1	BICF2P1433886	26863343	0	G	A	0.434	-4.311285e-02	2.691372e-02	-6.910872e+02	1.675150e+01	1.095226e-01
1	BICF2P377081	26875511	0	A	C	0.378	-7.329965e-03	2.684603e-02	-6.924007e+02	1.654923e+01	7.848858e-01
1	BICF2P377078	26875908	1	A	G	0.378	-7.233628e-03	2.685268e-02	-6.924015e+02	1.654900e+01	7.876961e-01
1	TIGRP2P18815_rs8589232	26884664	0	A	G	0.297	5.299757e-03	2.887432e-02	-6.923699e+02	1.662384e+01	8.544103e-01
1	BICF2S22964728	26946064	6	A	G	0.099	-8.543035e-02	4.574338e-02	-6.905810e+02	1.652880e+01	6.213523e-02
1	BICF2P733884	26948939	0	A	G	0.099	-8.169220e-02	4.601500e-02	-6.907357e+02	1.652959e+01	7.617220e-02
1	BICF2P53922	26956206	11	C	G	0.062	-1.012797e-01	5.991411e-02	-6.907961e+02	1.688586e+01	9.128707e-02
1	BICF2P53921	26956297	0	A	G	0.062	-9.981471e-02	5.995008e-02	-6.908373e+02	1.683978e+01	9.626009e-02
1	TIGRP2P18839_rs9045635	26964727	0	G	A	0.215	-2.788257e-02	3.145063e-02	-6.920157e+02	1.678847e+01	3.755524e-01
1	BICF2P923600	26974225	0	G	A	0.380	3.694755e-02	2.647626e-02	-6.914411e+02	1.666820e+01	1.632023e-01
1	chr1_26993784	26993784	12	D	I	0.123	2.500065e-02	3.847655e-02	-6.922312e+02	1.661018e+01	5.160071e-01
1	BICF2P73644	26999228	0	A	C	0.442	2.407474e-02	2.592111e-02	-6.919657e+02	1.649095e+01	3.532518e-01
1	BICF2P34858	27010505	0	G	A	0.330	-2.773555e-02	2.665330e-02	-6.919334e+02	1.652690e+01	2.983322e-01
1	TIGRP2P819_rs8979721	27032573	0	G	A	0.263	-4.824411e-03	2.962897e-02	-6.923757e+02	1.660295e+01	8.706900e-01
1	BICF2P956880	27036608	0	A	G	0.023	7.463591e-02	8.201599e-02	-6.921093e+02	1.655214e+01	3.630519e-01
1	TIGRP2P838_rs8650510	27050001	0	G	A	0.313	-5.377727e-03	2.800992e-02	-6.923709e+02	1.652736e+01	8.477895e-01
1	BICF2P60083	27065775	0	G	A	0.048	-3.940906e-02	6.132328e-02	-6.921974e+02	1.661936e+01	5.206148e-01
1	BICF2P405685	27072157	0	G	A	0.430	1.126067e-02	2.498482e-02	-6.923643e+02	1.653047e+01	6.523117e-01
1	BICF2P865928	27075592	0	T	A	0.430	3.726570e-02	2.502863e-02	-6.913691e+02	1.611708e+01	1.368501e-01
1	BICF2S23411231	27082072	0	A	C	0.365	-3.874305e-02	2.601478e-02	-6.913899e+02	1.642743e+01	1.367586e-01
1	TIGRP2P868_rs8587119	27109036	1	C	A	0.105	1.505651e-02	4.052401e-02	-6.924265e+02	1.630267e+01	7.103168e-01
1	TIGRP2P871_rs8681644	27115230	0	A	C	0.178	5.155949e-02	3.320443e-02	-6.912912e+02	1.631328e+01	1.208170e-01
1	BICF2P415787	27131601	0	G	A	0.290	2.358033e-02	2.799259e-02	-6.921485e+02	1.627950e+01	3.997954e-01
1	BICF2S23323455	27159789	0	A	G	0.453	4.181856e-03	2.534574e-02	-6.924631e+02	1.653607e+01	8.689861e-01
1	TIGRP2P877_rs8968905	27181416	2	A	C	0.382	-8.891011e-03	2.600925e-02	-6.923739e+02	1.670264e+01	7.325490e-01
1	BICF2P859260	27189938	0	G	A	0.436	-9.908327e-03	2.564418e-02	-6.923725e+02	1.646957e+01	6.993065e-01
1	BICF2S23112732	27198757	0	G	A	0.389	-2.723758e-02	2.692774e-02	-6.918572e+02	1.624858e+01	3.120398e-01
1	BICF2P162496	27209577	0	A	G	0.190	-1.535170e-02	3.257321e-02	-6.923131e+02	1.652722e+01	6.375393e-01
1	BICF2S22913108	27225262	4	G	A	0.379	-1.772990e-02	2.674556e-02	-6.922084e+02	1.656566e+01	5.075540e-01
1	BICF2P1008811	27239311	0	C	A	0.437	2.073769e-02	2.516665e-02	-6.921367e+02	1.674427e+01	4.101446e-01
1	BICF2P744008	27263289	0	G	C	0.405	-1.778679e-03	2.641897e-02	-6.924451e+02	1.662398e+01	9.463369e-01
1	TIGRP2P904_rs9168447	27279310	0	A	G	0.200	-2.583330e-02	3.279129e-02	-6.920921e+02	1.641669e+01	4.310107e-01
1	BICF2P1167327	27286844	0	G	A	0.397	1.923701e-02	2.676984e-02	-6.921628e+02	1.632416e+01	4.725650e-01
1	BICF2S2379011	27300794	0	A	C	0.196	-3.858594e-02	3.292655e-02	-6.917181e+02	1.622531e+01	2.415486e-01
1	BICF2P1131127	27332974	0	A	T	0.089	1.596160e-02	4.514516e-02	-6.923218e+02	1.658729e+01	7.237483e-01
1	TIGRP2P931_rs9001804	27350928	8	C	A	0.273	1.125543e-02	2.828839e-02	-6.923600e+02	1.665976e+01	6.908096e-01
1	BICF2P1349635	27357008	0	A	G	0.418	-2.594501e-02	2.559960e-02	-6.919286e+02	1.716209e+01	3.110911e-01
1	BICF2P304995	27367488	0	A	G	0.211	1.597775e-03	3.045014e-02	-6.924582e+02	1.659171e+01	9.581641e-01
1	BICF2P395928	27387938	0	A	G	0.440	-5.065469e-02	2.504055e-02	-6.904468e+02	1.749656e+01	4.337128e-02
1	BICF2P695172	27393839	0	A	G	0.352	1.700960e-02	2.638000e-02	-6.922473e+02	1.680553e+01	5.192229e-01
1	BICF2S2305511	27412979	2	G	A	0.200	4.854032e-02	3.309205e-02	-6.913039e+02	1.683922e+01	1.427644e-01
1	TIGRP2P953_rs9088120	27429862	1	A	G	0.119	1.945265e-02	3.669697e-02	-6.923447e+02	1.651808e+01	5.961783e-01
1	BICF2S23131087	27457651	0	G	A	0.497	3.863277e-03	2.520934e-02	-6.924222e+02	1.654092e+01	8.782364e-01
1	BICF2S23341762	27469100	0	A	G	0.119	-1.664752e-02	3.825163e-02	-6.923316e+02	1.648506e+01	6.635114e-01
1	BICF2S23341763	27469125	0	A	C	0.119	-1.664752e-02	3.825163e-02	-6.923316e+02	1.648506e+01	6.635114e-01
1	BICF2S23124613	27474445	0	G	A	0.193	3.795424e-03	3.221721e-02	-6.924081e+02	1.654908e+01	9.062460e-01
1	BICF2S23437590	27490392	0	G	A	0.070	-2.627190e-02	4.837888e-02	-6.923440e+02	1.661645e+01	5.872303e-01
1	BICF2S23125839	27506312	6	G	A	0.191	-2.381507e-02	3.166084e-02	-6.921976e+02	1.694121e+01	4.521270e-01
1	BICF2S23722397	27516846	0	A	G	0.290	-4.026160e-03	2.744535e-02	-6.924565e+02	1.665277e+01	8.834030e-01
1	BICF2P1370706	27532770	0	C	A	0.241	1.138221e-03	2.945904e-02	-6.924203e+02	1.659813e+01	9.691878e-01
1	BICF2P299445	27542326	1	A	C	0.372	2.778032e-03	2.594944e-02	-6.924082e+02	1.656456e+01	9.147682e-01
1	TIGRP2P983_rs8538935	27558586	0	G	A	0.309	1.083873e-02	2.887852e-02	-6.923167e+02	1.648086e+01	7.075077e-01
1	BICF2S23523710	27564457	0	A	G	0.337	7.753468e-03	2.763487e-02	-6.923562e+02	1.653795e+01	7.791046e-01
1	TIGRP2P992_rs8745765	27596835	4	G	A	0.369	-4.761307e-02	2.605135e-02	-6.908023e+02	1.646820e+01	6.792368e-02
1	TIGRP2P999_rs8916154	27615568	0	G	A	0.172	3.102993e-02	3.425883e-02	-6.920085e+02	1.620916e+01	3.653052e-01
1	BICF2S2346124	27620600	0	A	G	0.146	1.207054e-02	3.716713e-02	-6.923431e+02	1.656972e+01	7.454336e-01
1	BICF2S2301136	27632471	0	G	A	0.176	2.164725e-02	3.244379e-02	-6.922593e+02	1.656747e+01	5.047966e-01
1	BICF2P546156	27645842	0	A	G	0.399	2.963058e-04	2.526341e-02	-6.924898e+02	1.657797e+01	9.906446e-01
1	BICF2S22955746	27647170	0	G	A	0.333	4.767112e-03	2.766995e-02	-6.923961e+02	1.660982e+01	8.632515e-01
1	BICF2P85699	27658799	0	A	G	0.163	3.710237e-02	3.863515e-02	-6.918192e+02	1.672042e+01	3.371428e-01
1	chr1_27669150	27669150	0	G	A	0.140	2.212730e-02	3.590213e-02	-6.922524e+02	1.658449e+01	5.378338e-01
1	chr1_27669668	27669668	0	A	C	0.263	-2.636742e-02	2.991508e-02	-6.919908e+02	1.669349e+01	3.783265e-01
1	BICF2P408519	27670053	1	G	A	0.457	-8.097973e-03	2.650903e-02	-6.923276e+02	1.663777e+01	7.600698e-01
1	BICF2S24315845	27670873	0	G	A	0.363	1.978744e-02	2.751819e-02	-6.921223e+02	1.656802e+01	4.722816e-01
1	chr1_27671619	27671619	0	G	A	0.363	2.024421e-02	2.757582e-02	-6.921108e+02	1.656366e+01	4.630571e-01
1	TIGRP2P1006_rs8933611	27671838	0	G	A	0.412	2.640001e-02	2.712800e-02	-6.919014e+02	1.634544e+01	3.307270e-01
1	TIGRP2P1008_rs8933612	27672801	0	A	G	0.361	1.930826e-02	2.761099e-02	-6.921352e+02	1.656394e+01	4.845435e-01
1	chr1_27673418	27673418	9	T	A	0.045	3.313669e-02	5.774092e-02	-6.923853e+02	1.630678e+01	5.661852e-01
1	BICF2P940035	27676725	0	A	G	0.047	-2.691387e-02	5.595550e-02	-6.924283e+02	1.660907e+01	6.306400e-01
1	BICF2P583409	27682559	0	A	G	0.038	-7.321473e-02	6.712122e-02	-6.918643e+02	1.687319e+01	2.756534e-01
1	chr1_27691164	27691164	0	C	A	0.027	-6.134766e-02	8.083367e-02	-6.921512e+02	1.643551e+01	4.480844e-01
1	chr1_27691220	27691220	0	A	C	0.193	-1.490519e-02	3.349053e-02	-6.922952e+02	1.648683e+01	6.563833e-01
1	BICF2S23441292	27698746	34	C	A	0.489	-8.212276e-03	2.598907e-02	-6.923558e+02	1.655276e+01	7.520820e-01
1	chr1_27702948	27702948	1	C	A	0.334	-6.070512e-03	2.775999e-02	-6.923694e+02	1.662705e+01	8.269489e-01
1	chr1_27704076	27704076	2	G	A	0.470	-1.967937e-02	2.636508e-02	-6.920985e+02	1.663661e+01	4.556054e-01
1	chr1_27704641	27704641	0	G	A	0.019	7.669685e-03	8.557125e-02	-6.925599e+02	1.652826e+01	9.286013e-01
1	TIGRP2P1012_rs8515774	27706859	2	A	G	0.470	-1.961828e-02	2.636367e-02	-6.921003e+02	1.663764e+01	4.569811e-01
1	BICF2S22916737	27722553	6	G	A	0.402	-2.371965e-02	2.591647e-02	-6.920069e+02	1.677315e+01	3.603081e-01
1	BICF2P441502	27730819	0	A	C	0.064	-5.893538e-02	4.821206e-02	-6.917453e+02	1.678646e+01	2.218616e-01
1	BICF2P210343	27739280	0	G	A	0.327	-1.784547e-02	2.680544e-02	-6.922236e+02	1.659313e+01	5.057437e-01
1	BICF2P980151	27742866	0	A	C	0.067	-6.640232e-02	4.815538e-02	-6.915318e+02	1.678116e+01	1.682548e-01
1	BICF2S23049006	27752548	0	G	A	0.301	1.991859e-02	2.875858e-02	-6.921478e+02	1.674253e+01	4.887267e-01
1	BICF2S22928909	27761602	10	C	A	0.238	1.396040e-02	3.019948e-02	-6.923055e+02	1.662790e+01	6.439948e-01
1	BICF2P1349170	27802832	0	A	G	0.316	2.046267e-02	2.910585e-02	-6.920724e+02	1.649625e+01	4.822065e-01
1	BICF2S23056678	27810863	0	C	A	0.061	-4.595031e-03	5.107953e-02	-6.924593e+02	1.656681e+01	9.283399e-01
1	BICF2S23323875	27819151	0	A	G	0.471	-4.175679e-03	2.645209e-02	-6.923724e+02	1.660921e+01	8.746031e-01
1	BICF2S22937287	27832093	0	A	G	0.017	-8.240247e-03	1.010815e-01	-6.924489e+02	1.660875e+01	9.350455e-01
1	BICF2P807649	27843424	0	A	G	0.174	-3.452298e-02	3.404323e-02	-6.918880e+02	1.672494e+01	3.108050e-01
1	BICF2P241681	27860195	0	C	A	0.232	-2.412125e-03	3.138043e-02	-6.924433e+02	1.658672e+01	9.387459e-01
1	BICF2P1135047	27865896	0	G	A	0.202	2.712318e-03	3.116720e-02	-6.924453e+02	1.653767e+01	9.306707e-01
1	BICF2G630715491	27877028	0	G	A	0.461	2.297470e-02	2.485747e-02	-6.920156e+02	1.655025e+01	3.555945e-01
1	BICF2G630715496	27888848	0	A	G	0.142	7.055851e-03	3.709158e-02	-6.924326e+02	1.661806e+01	8.491725e-01
1	BICF2P183706	27901798	0	G	A	0.478	-1.490434e-02	2.563015e-02	-6.922206e+02	1.657964e+01	5.610351e-01
1	BICF2G630715508	27914356	0	A	G	0.078	7.185847e-02	4.927726e-02	-6.913432e+02	1.681346e+01	1.451131e-01
1	BICF2G630715510	27924114	0	A	C	0.457	-3.396630e-03	2.546212e-02	-6.924349e+02	1.657938e+01	8.939067e-01
1	BICF2G630715515	27937811	0	G	A	0.076	8.153794e-02	4.964082e-02	-6.910598e+02	1.676229e+01	1.008157e-01
1	BICF2P633602	27945221	0	G	A	0.204	2.567781e-02	3.169919e-02	-6.920998e+02	1.653203e+01	4.181227e-01
1	BICF2G630715524	27963241	6	G	A	0.326	-1.269626e-03	2.702090e-02	-6.924593e+02	1.661017e+01	9.625339e-01
1	BICF2G630715530	27967727	0	A	G	0.415	1.138448e-02	2.561022e-02	-6.923417e+02	1.650373e+01	6.567648e-01
1	BICF2P230124	27987683	0	A	G	0.481	2.470581e-02	2.623496e-02	-6.919639e+02	1.626576e+01	3.465865e-01
1	chr1_27992184	27992184	0	C	G	0.410	4.175369e-03	2.716035e-02	-6.923695e+02	1.653928e+01	8.778561e-01
1	BICF2G630715573	28000311	0	A	G	0.252	1.743807e-03	2.971287e-02	-6.924520e+02	1.659507e+01	9.532129e-01
1	BICF2P333833	28032774	1	C	A	0.249	-2.456343e-03	2.980104e-02	-6.924559e+02	1.655448e+01	9.343269e-01
1	BICF2G630715580	28085701	1	C	G	0.442	1.691595e-02	2.664971e-02	-6.922044e+02	1.676447e+01	5.257479e-01
1	BICF2G630715585	28092176	9	C	G	0.447	1.724040e-02	2.671215e-02	-6.922031e+02	1.675760e+01	5.188195e-01
1	BICF2G630715598	28116668	0	G	A	0.446	1.517804e-02	2.666153e-02	-6.922455e+02	1.673927e+01	5.693007e-01
1	chr1_28166912	28166912	2	T	A	0.375	9.594864e-03	2.738428e-02	-6.923453e+02	1.671942e+01	7.261347e-01
1	BICF2G630715628	28172096	0	A	G	0.073	1.963049e-02	5.008233e-02	-6.923443e+02	1.647517e+01	6.951752e-01
1	BICF2G630715637	28182623	0	A	G	0.073	1.963049e-02	5.008233e-02	-6.923443e+02	1.647517e+01	6.951752e-01
1	BICF2G630715640	28190579	0	A	G	0.073	1.963049e-02	5.008233e-02	-6.923443e+02	1.647517e+01	6.951752e-01
1	chr1_28191554	28191554	12	A	G	0.157	9.764544e-03	3.527774e-02	-6.923400e+02	1.663752e+01	7.820031e-01
1	BICF2G630715643	28197783	0	A	C	0.439	1.886243e-02	2.661044e-02	-6.921602e+02	1.676980e+01	4.786057e-01
1	BICF2G630715646	28212587	0	G	A	0.075	-1.692824e-02	5.099635e-02	-6.922949e+02	1.650454e+01	7.400024e-01
1	BICF2S23617497	28233414	0	A	G	0.052	-3.078298e-02	5.924788e-02	-6.922710e+02	1.652816e+01	6.034934e-01
1	BICF2G630715649	28249459	0	C	G	0.070	4.037788e-02	5.036830e-02	-6.921457e+02	1.640051e+01	4.229607e-01
1	BICF2G630715654	28264651	0	G	A	0.152	1.404357e-02	3.390377e-02	-6.923675e+02	1.665121e+01	6.788106e-01
1	BICF2S23017989	28285385	22	A	T	0.190	-2.327487e-02	3.358621e-02	-6.921683e+02	1.635860e+01	4.884912e-01
1	BICF2G630715668	28306131	0	A	G	0.124	-1.987098e-02	4.061856e-02	-6.922453e+02	1.644883e+01	6.248099e-01
1	BICF2G630715714	28322353	0	C	A	0.145	-9.499624e-03	3.633000e-02	-6.923898e+02	1.657406e+01	7.937797e-01
1	BICF2G630715720	28334597	0	G	A	0.205	-6.401412e-03	3.152105e-02	-6.924129e+02	1.658480e+01	8.391145e-01
1	BICF2G630715737	28347642	18	G	A	0.209	2.607099e-03	3.169113e-02	-6.924502e+02	1.662573e+01	9.344532e-01
1	BICF2G630715756	28368785	0	A	G	0.251	-3.428806e-02	2.981560e-02	-6.917786e+02	1.634225e+01	2.504407e-01
1	BICF2G630715776	28386038	0	A	T	0.245	-5.192504e-02	2.967785e-02	-6.909120e+02	1.648938e+01	8.051647e-02
1	BICF2G630715782	28394962	0	C	A	0.261	-4.885674e-02	2.933489e-02	-6.910597e+02	1.646278e+01	9.615665e-02
1	BICF2G630715800	28402306	0	A	G	0.240	-4.703814e-02	2.979880e-02	-6.912060e+02	1.643846e+01	1.147885e-01
1	chr1_28440250	28440250	0	A	C	0.047	-6.846917e-02	5.886956e-02	-6.918403e+02	1.658051e+01	2.451041e-01
1	chr1_28449172	28449172	0	A	G	0.048	-6.213626e-02	5.812305e-02	-6.919413e+02	1.663016e+01	2.853287e-01
1	BICF2G630715807	28462550	1	A	G	0.461	2.059975e-02	2.714386e-02	-6.920387e+02	1.689991e+01	4.481005e-01
1	BICF2G630715810	28474148	0	A	G	0.446	1.929350e-02	2.774368e-02	-6.920483e+02	1.684226e+01	4.869676e-01
1	BICF2G630715811	28496226	0	G	A	0.131	-1.806046e-02	3.579346e-02	-6.923538e+02	1.662897e+01	6.139787e-01
1	BICF2G630715814	28508765	0	A	G	0.401	2.797361e-02	2.889339e-02	-6.917950e+02	1.650331e+01	3.332154e-01
1	BICF2G630715825	28521780	0	G	A	0.091	1.575121e-02	4.123654e-02	-6.924360e+02	1.651704e+01	7.025702e-01
1	BICF2G630715837	28549864	0	A	T	0.020	1.724686e-01	8.374265e-02	-6.905068e+02	1.504202e+01	3.972631e-02
1	BICF2P123921	28562764	0	G	A	0.190	1.784519e-02	3.266363e-02	-6.922880e+02	1.657943e+01	5.849700e-01
1	BICF2P1338081	28578350	25	G	A	0.219	1.402781e-02	3.124892e-02	-6.923505e+02	1.656407e+01	6.536055e-01
1	BICF2P1338083	28578927	0	C	A	0.218	1.790199e-02	3.089313e-02	-6.922800e+02	1.653806e+01	5.624062e-01
1	BICF2G630715868	28588146	0	G	A	0.073	1.244118e-02	4.794351e-02	-6.924609e+02	1.650749e+01	7.953100e-01
1	BICF2S2347155	28606224	11	A	C	0.036	-7.976099e-02	6.625211e-02	-6.918003e+02	1.633542e+01	2.289372e-01
1	BICF2S2446595	28611244	0	C	A	0.015	-9.224303e-02	1.045812e-01	-6.921106e+02	1.647683e+01	3.779944e-01
1	BICF2S2352512	28631967	3	A	C	0.422	1.984947e-02	2.633978e-02	-6.921493e+02	1.649990e+01	4.512863e-01
1	BICF2G630715887	28651055	0	G	A	0.178	3.365554e-02	3.472402e-02	-6.919885e+02	1.636046e+01	3.326851e-01
1	BICF2S22918394	28657743	0	A	G	0.270	-5.232554e-02	2.834820e-02	-6.907206e+02	1.641451e+01	6.523983e-02
1	BICF2S23130351	28667043	0	G	A	0.375	-2.962840e-02	2.624881e-02	-6.918032e+02	1.654305e+01	2.592964e-01
1	BICF2P61782	28679956	0	A	G	0.245	-3.625983e-02	2.925661e-02	-6.916722e+02	1.655141e+01	2.155234e-01
1	BICF2G630715898	28695753	2	A	C	0.277	1.567635e-02	2.841031e-02	-6.923038e+02	1.670399e+01	5.812304e-01
1	BICF2G630715903	28698977	1	A	T	0.277	1.535895e-02	2.839815e-02	-6.923097e+02	1.670101e+01	5.887465e-01
1	BICF2P673410	28701627	0	A	G	0.159	-5.864931e-02	3.327889e-02	-6.909297e+02	1.667621e+01	7.834058e-02
1	BICF2G630715923	28713303	0	A	C	0.356	1.813051e-02	2.653758e-02	-6.922051e+02	1.682516e+01	4.946514e-01
1	BICF2P1527	28728244	3	A	G	0.246	7.438471e-03	3.099230e-02	-6.923422e+02	1.661820e+01	8.103757e-01
1	BICF2P338005	28740349	1	G	A	0.361	2.133968e-02	2.897608e-02	-6.920313e+02	1.680592e+01	4.616394e-01
1	BICF2S2333824	28749448	2	A	T	0.348	2.385882e-02	2.795374e-02	-6.919932e+02	1.655615e+01	3.935980e-01
1	BICF2P276756	28762329	0	A	G	0.406	-9.477512e-03	2.665955e-02	-6.923127e+02	1.657192e+01	7.222953e-01
1	BICF2P818519	28781232	0	A	G	0.222	-2.932519e-02	3.051070e-02	-6.919663e+02	1.662720e+01	3.367318e-01
1	BICF2S23026469	28784627	0	G	A	0.236	-1.770388e-02	2.988070e-02	-6.922735e+02	1.655503e+01	5.536711e-01
1	BICF2P414127	28802594	0	G	C	0.190	-2.024935e-02	3.549235e-02	-6.921318e+02	1.665199e+01	5.684592e-01
1	BICF2P414126	28802611	0	A	C	0.190	-2.024935e-02	3.549235e-02	-6.921318e+02	1.665199e+01	5.684592e-01
1	BICF2P663115	28805102	0	C	G	0.129	-5.997222e-02	4.176495e-02	-6.912561e+02	1.622083e+01	1.513572e-01
[truncated: 174,403 more rows]
