# Supplementary material for: R-locus for roaned coat is associated with a tandem duplication in an intronic region of USH2A in dogs and also contributes to Dalmatian spotting
Source: PLoS One. 2021 Mar 23;16(3):e0248233. doi: 10.1371/journal.pone.0248233 (PMC7987146; doi:10.1371/journal.pone.0248233)
Supplement: S6 File — (ZIP) [file pone.0248233.s029.zip › tickPurebred75_controlPurebred495_herding.assoc.txt]

chr	rs	ps	n_miss	allele1	allele0	af	beta	se	logl_H1	l_remle	p_wald
1	TIGRP2P259_rs8993730	249580	0	G	A	0.085	-4.187363e-02	4.578874e-02	-3.047185e+02	2.728963e+01	3.608442e-01
1	BICF2G630707905	251205	0	G	C	0.325	1.615252e-02	2.757283e-02	-3.049523e+02	2.769115e+01	5.582340e-01
1	chr1_266523	266523	1	A	C	0.443	-3.234463e-03	2.617361e-02	-3.050688e+02	2.739419e+01	9.016937e-01
1	BICF2G630707908	273487	0	A	G	0.090	-1.974079e-02	4.289601e-02	-3.050456e+02	2.786758e+01	6.455480e-01
1	BICF2P563564	307563	0	A	C	0.085	-4.187363e-02	4.578874e-02	-3.047185e+02	2.728963e+01	3.608442e-01
1	BICF2P574107	320055	0	G	A	0.085	-4.187363e-02	4.578874e-02	-3.047185e+02	2.728963e+01	3.608442e-01
1	TIGRP2P277_rs8525603	343359	0	G	A	0.085	-4.187363e-02	4.578874e-02	-3.047185e+02	2.728963e+01	3.608442e-01
1	BICF2G630707918	348210	0	G	A	0.346	9.405730e-03	2.678997e-02	-3.050588e+02	2.740636e+01	7.256499e-01
1	chr1_363618	363618	0	G	A	0.408	-2.349043e-02	2.546159e-02	-3.046816e+02	2.648584e+01	3.566163e-01
1	chr1_363892	363892	21	G	C	0.050	9.384501e-03	6.094748e-02	-3.051321e+02	2.722595e+01	8.776827e-01
1	TIGRP2P286_rs8866509	373664	1	A	T	0.085	-4.213824e-02	4.577343e-02	-3.047134e+02	2.729727e+01	3.576590e-01
1	BICF2P391650	398892	0	A	G	0.085	-4.187363e-02	4.578874e-02	-3.047185e+02	2.728963e+01	3.608442e-01
1	chr1_412573	412573	2	A	C	0.087	-1.474270e-02	4.431245e-02	-3.050972e+02	2.773211e+01	7.394845e-01
1	BICF2G630707932	420036	0	G	A	0.462	1.040113e-02	2.522602e-02	-3.050186e+02	2.759075e+01	6.802622e-01
1	BICF2P636188	430139	0	A	C	0.085	-4.187363e-02	4.578874e-02	-3.047185e+02	2.728963e+01	3.608442e-01
1	BICF2P270452	479574	0	C	A	0.085	-4.187363e-02	4.578874e-02	-3.047185e+02	2.728963e+01	3.608442e-01
1	BICF2P98519	486173	0	T	A	0.116	4.851105e-03	3.872296e-02	-3.051607e+02	2.743925e+01	9.003484e-01
1	BICF2P1377001	497316	0	A	G	0.085	-4.187363e-02	4.578874e-02	-3.047185e+02	2.728963e+01	3.608442e-01
1	BICF2G630707957	511277	0	A	G	0.405	1.310123e-03	2.559336e-02	-3.051200e+02	2.744061e+01	9.591922e-01
1	BICF2P1282632	573533	1	A	C	0.203	4.662710e-02	3.435403e-02	-3.041412e+02	2.863644e+01	1.752400e-01
1	BICF2P1445404	594361	0	A	G	0.085	-4.187363e-02	4.578874e-02	-3.047185e+02	2.728963e+01	3.608442e-01
1	TIGRP2P338_rs9075968	600575	0	A	G	0.085	-4.187363e-02	4.578874e-02	-3.047185e+02	2.728963e+01	3.608442e-01
1	chr1_601944	601944	0	A	G	0.085	-4.187363e-02	4.578874e-02	-3.047185e+02	2.728963e+01	3.608442e-01
1	TIGRP2P340_rs9005494	614572	0	C	A	0.085	-4.187363e-02	4.578874e-02	-3.047185e+02	2.728963e+01	3.608442e-01
1	BICF2G630707991	650365	0	G	A	0.094	1.497014e-02	4.357492e-02	-3.050743e+02	2.777127e+01	7.313122e-01
1	BICF2G630708013	675531	0	G	A	0.094	1.497014e-02	4.357492e-02	-3.050743e+02	2.777127e+01	7.313122e-01
1	BICF2G630708020	691938	0	G	A	0.094	1.497014e-02	4.357492e-02	-3.050743e+02	2.777127e+01	7.313122e-01
1	BICF2G630708023	700273	0	A	C	0.039	-3.812451e-02	6.245139e-02	-3.049739e+02	2.744276e+01	5.417966e-01
1	BICF2G630708027	714375	0	A	C	0.094	1.497014e-02	4.357492e-02	-3.050743e+02	2.777127e+01	7.313122e-01
1	BICF2G630708028	717913	0	G	A	0.338	2.837442e-02	2.821459e-02	-3.045464e+02	2.843548e+01	3.150051e-01
1	BICF2G630708032	742901	0	G	A	0.166	4.230162e-02	3.287140e-02	-3.043471e+02	2.803684e+01	1.986595e-01
1	BICF2P188815	753378	0	A	G	0.354	1.480299e-02	2.857104e-02	-3.048962e+02	2.792187e+01	6.045821e-01
1	BICF2P410099	790404	0	G	A	0.354	1.408939e-02	2.864188e-02	-3.049077e+02	2.792740e+01	6.229691e-01
1	BICF2P238696	802359	2	C	G	0.356	1.576088e-02	2.864631e-02	-3.048788e+02	2.793424e+01	5.824062e-01
1	BICF2P1124921	822555	0	G	A	0.359	1.411365e-02	2.841727e-02	-3.049134e+02	2.787828e+01	6.196227e-01
1	BICF2P884661	840555	13	A	G	0.344	1.106273e-02	2.908282e-02	-3.049653e+02	2.739865e+01	7.038001e-01
1	BICF2G630708039	860805	0	A	G	0.167	4.106153e-02	3.280708e-02	-3.043928e+02	2.807296e+01	2.112288e-01
1	BICF2P1357045	867177	6	G	A	0.394	-2.200810e-03	2.784779e-02	-3.050355e+02	2.749219e+01	9.370366e-01
1	BICF2P466666	874172	1	A	G	0.351	1.231297e-02	2.875931e-02	-3.049378e+02	2.785560e+01	6.687126e-01
1	BICF2P646761	889117	0	G	A	0.362	5.910677e-03	2.864789e-02	-3.050070e+02	2.764246e+01	8.366137e-01
1	BICF2G630708043	895636	2	A	C	0.169	4.557379e-02	3.286740e-02	-3.042121e+02	2.825052e+01	1.661091e-01
1	BICF2P1404670	896951	0	A	G	0.356	1.018377e-02	2.871479e-02	-3.049646e+02	2.766457e+01	7.229818e-01
1	BICF2P615194	912356	5	G	A	0.356	1.499148e-02	2.880181e-02	-3.048973e+02	2.777446e+01	6.029146e-01
1	BICF2P1178503	921159	0	A	G	0.356	1.018377e-02	2.871479e-02	-3.049646e+02	2.766457e+01	7.229818e-01
1	BICF2P970528	963279	1	A	C	0.334	9.698195e-03	2.896169e-02	-3.049779e+02	2.791195e+01	7.378521e-01
1	BICF2P303607	968152	3	G	A	0.334	9.621183e-03	2.896015e-02	-3.049798e+02	2.791032e+01	7.398446e-01
1	BICF2G630708053	977159	1	A	G	0.069	-3.476234e-02	4.915651e-02	-3.049054e+02	2.736899e+01	4.797467e-01
1	BICF2P972673	997568	1	G	A	0.315	1.610765e-02	2.994769e-02	-3.048692e+02	2.806977e+01	5.908846e-01
1	BICF2P195485	1001017	1	A	G	0.218	3.922236e-02	3.270446e-02	-3.043553e+02	3.049652e+01	2.309126e-01
1	BICF2P987431	1012024	0	G	A	0.419	2.802195e-02	2.857889e-02	-3.045183e+02	2.842480e+01	3.272508e-01
1	BICF2P606695	1026665	0	G	A	0.315	1.572635e-02	2.995539e-02	-3.048755e+02	2.804110e+01	5.997934e-01
1	BICF2P606694	1027507	0	C	A	0.315	1.572635e-02	2.995539e-02	-3.048755e+02	2.804110e+01	5.997934e-01
1	BICF2P606693	1027604	0	G	A	0.304	1.899455e-02	3.041353e-02	-3.048084e+02	2.814035e+01	5.325219e-01
1	BICF2P742102	1030993	0	G	A	0.318	2.266863e-02	2.984893e-02	-3.047266e+02	2.800391e+01	4.479013e-01
1	BICF2P1104224	1036086	3	G	A	0.313	1.758724e-02	3.000246e-02	-3.048438e+02	2.810639e+01	5.579786e-01
1	BICF2P1277518	1048637	0	G	A	0.344	2.273869e-02	2.872566e-02	-3.047389e+02	2.788131e+01	4.289355e-01
1	BICF2P1277519	1049666	1	C	A	0.315	1.610765e-02	2.994769e-02	-3.048692e+02	2.806977e+01	5.908846e-01
1	BICF2G630708061	1062891	0	G	A	0.389	-6.036553e-03	2.826443e-02	-3.050114e+02	2.726252e+01	8.309558e-01
1	BICF2P1065496	1074156	1	A	G	0.315	1.610765e-02	2.994769e-02	-3.048692e+02	2.806977e+01	5.908846e-01
1	BICF2P1032299	1084288	0	G	A	0.442	1.133017e-02	2.790448e-02	-3.049447e+02	2.794824e+01	6.848705e-01
1	BICF2G630708083	1101117	0	G	A	0.441	1.263018e-02	2.787245e-02	-3.049244e+02	2.801145e+01	6.506195e-01
1	BICF2G630708099	1110911	6	A	G	0.441	1.586958e-02	2.789548e-02	-3.048658e+02	2.812341e+01	5.696527e-01
1	BICF2P112561	1113115	0	A	G	0.075	-2.096415e-02	4.759998e-02	-3.050474e+02	2.751927e+01	6.597979e-01
1	chr1_1120968	1120968	4	A	G	0.293	-1.948643e-02	2.827142e-02	-3.048940e+02	2.789296e+01	4.909396e-01
1	BICF2P760763	1132340	4	G	A	0.437	1.522742e-02	2.790458e-02	-3.048820e+02	2.810068e+01	5.854890e-01
1	BICF2P392899	1136684	0	G	A	0.441	1.263018e-02	2.787245e-02	-3.049244e+02	2.801145e+01	6.506195e-01
1	BICF2G630708109	1164707	3	A	G	0.444	1.539288e-02	2.778275e-02	-3.048819e+02	2.810153e+01	5.797666e-01
1	BICF2G630708111	1178399	0	G	A	0.437	1.961648e-02	2.774338e-02	-3.047827e+02	2.860442e+01	4.798136e-01
1	BICF2G630708113	1214774	0	A	G	0.331	3.910898e-02	2.860678e-02	-3.041255e+02	3.040709e+01	1.721277e-01
1	chr1_1233565	1233565	1	A	C	0.443	2.086194e-02	2.773156e-02	-3.047520e+02	2.844660e+01	4.521934e-01
1	chr1_1251817	1251817	0	G	A	0.218	3.857025e-02	3.273528e-02	-3.043782e+02	3.037684e+01	2.391915e-01
1	chr1_1266515	1266515	1	A	G	0.233	2.293335e-02	3.176543e-02	-3.048118e+02	2.920220e+01	4.706165e-01
1	BICF2G630708124	1312356	0	G	A	0.456	6.947293e-03	2.742306e-02	-3.050104e+02	2.784056e+01	8.000990e-01
1	BICF2G630708125	1317124	0	A	G	0.135	-5.740843e-02	3.631178e-02	-3.038975e+02	2.815554e+01	1.144378e-01
1	BICF2G630708127	1326088	0	A	G	0.456	6.947293e-03	2.742306e-02	-3.050104e+02	2.784056e+01	8.000990e-01
1	BICF2G630708142	1384838	0	G	C	0.442	1.522404e-02	2.790653e-02	-3.048812e+02	2.735966e+01	5.855984e-01
1	BICF2G630708148	1400426	0	G	A	0.454	1.008331e-02	2.764237e-02	-3.049652e+02	2.747628e+01	7.154135e-01
1	BICF2G630708152	1404132	0	C	A	0.165	-4.143006e-02	3.301619e-02	-3.043727e+02	2.816264e+01	2.100527e-01
1	chr1_1412112	1412112	0	D	I	0.450	9.627681e-03	2.771918e-02	-3.049718e+02	2.745834e+01	7.284726e-01
1	BICF2G630708156	1413914	0	G	A	0.450	9.627681e-03	2.771918e-02	-3.049718e+02	2.745834e+01	7.284726e-01
1	chr1_1421066	1421066	0	A	G	0.216	1.771729e-02	3.343904e-02	-3.049110e+02	2.786437e+01	5.964309e-01
1	BICF2G630708163	1430423	0	A	G	0.446	4.831263e-03	2.775585e-02	-3.050158e+02	2.753712e+01	8.618781e-01
1	BICF2G630708166	1460648	1	A	G	0.446	-3.879421e-05	2.768516e-02	-3.050303e+02	2.761233e+01	9.988824e-01
1	BICF2P1442152	1472808	0	A	G	0.265	-5.207309e-02	2.788103e-02	-3.033912e+02	3.120358e+01	6.232022e-02
1	BICF2G630708170	1487200	0	A	G	0.444	7.032136e-03	2.764725e-02	-3.050000e+02	2.754754e+01	7.993156e-01
1	BICF2G630708173	1499313	0	G	A	0.454	9.199549e-03	2.765876e-02	-3.049745e+02	2.736109e+01	7.395523e-01
1	BICF2G630708176	1509473	0	A	T	0.072	-1.593957e-02	4.815071e-02	-3.050909e+02	2.746790e+01	7.407401e-01
1	BICF2G630708179	1531511	0	A	G	0.466	6.681547e-03	2.741957e-02	-3.050149e+02	2.747543e+01	8.075682e-01
1	BICF2G630708182	1544590	0	A	G	0.475	7.576496e-03	2.722873e-02	-3.050029e+02	2.781290e+01	7.809188e-01
1	BICF2G630708185	1562482	0	G	A	0.446	9.030208e-03	2.771545e-02	-3.049792e+02	2.745132e+01	7.446817e-01
1	BICF2G630708186	1578245	0	G	A	0.175	-4.003924e-02	3.216381e-02	-3.043843e+02	2.598132e+01	2.136989e-01
1	chr1_1583329	1583329	28	A	G	0.193	9.785960e-03	3.272914e-02	-3.051167e+02	2.737834e+01	7.650507e-01
1	BICF2P1154406	1594588	0	A	C	0.360	-2.080251e-02	2.765918e-02	-3.047883e+02	2.771067e+01	4.523016e-01
1	BICF2P247436	1601615	0	A	G	0.225	2.551992e-02	3.289582e-02	-3.047495e+02	2.785656e+01	4.382017e-01
1	BICF2P562192	1608626	2	C	G	0.367	-3.073648e-02	2.771277e-02	-3.044510e+02	2.778498e+01	2.678527e-01
1	BICF2G630708194	1633259	0	A	G	0.102	-2.810659e-02	3.987007e-02	-3.049307e+02	2.600569e+01	4.811275e-01
1	BICF2G630708195	1643262	2	G	A	0.362	-2.111972e-02	2.766297e-02	-3.047786e+02	2.765846e+01	4.455028e-01
1	BICF2G630708209	1700583	0	A	G	0.356	-1.801221e-02	2.764177e-02	-3.048599e+02	2.765209e+01	5.149033e-01
1	BICF2G630708211	1722438	0	G	A	0.493	8.332649e-03	2.736524e-02	-3.050308e+02	2.727484e+01	7.608604e-01
1	BICF2P207208	1728485	0	G	A	0.463	-7.904060e-03	2.755448e-02	-3.050040e+02	2.749912e+01	7.743302e-01
1	BICF2G630708213	1736981	0	A	G	0.065	-1.453388e-02	5.033569e-02	-3.051095e+02	2.734955e+01	7.728864e-01
1	BICF2G630708216	1752349	0	A	G	0.253	5.723225e-02	2.881581e-02	-3.031926e+02	2.670124e+01	4.749792e-02
1	BICF2P741303	1759968	0	G	A	0.440	-1.199137e-02	2.770396e-02	-3.049477e+02	2.737087e+01	6.652956e-01
1	BICF2P726575	1779875	0	G	A	0.492	-1.733655e-02	2.617110e-02	-3.048707e+02	2.710459e+01	5.079637e-01
1	BICF2P929768	1785323	1	G	A	0.483	-2.106956e-03	2.595660e-02	-3.051092e+02	2.754339e+01	9.353336e-01
1	BICF2P406037	1786997	0	A	G	0.432	1.681930e-02	2.564069e-02	-3.049177e+02	2.724361e+01	5.121147e-01
1	BICF2P247108	1796182	0	G	A	0.480	-9.895210e-03	2.637527e-02	-3.050166e+02	2.724462e+01	7.076741e-01
1	BICF2P804826	1810947	0	G	A	0.446	-2.307275e-02	2.645345e-02	-3.046983e+02	2.770045e+01	3.834668e-01
1	BICF2P988306	1819020	0	G	A	0.222	2.436789e-02	3.297513e-02	-3.047804e+02	2.774309e+01	4.602257e-01
1	BICF2P180743	1838805	0	A	G	0.421	-1.893351e-02	2.673618e-02	-3.048361e+02	2.725876e+01	4.791359e-01
1	BICF2P1413903	1873919	0	G	A	0.500	-4.356988e-02	2.638629e-02	-3.037478e+02	2.695734e+01	9.924398e-02
1	BICF2P814595	1896142	1	G	A	0.460	-3.301431e-02	2.642515e-02	-3.042928e+02	2.691132e+01	2.120509e-01
1	BICF2G630708225	1916583	0	A	G	0.148	1.594732e-02	3.549432e-02	-3.049959e+02	2.809062e+01	6.533922e-01
1	BICF2G630708226	1927088	0	A	G	0.062	-1.968350e-02	5.072654e-02	-3.050834e+02	2.727533e+01	6.981380e-01
1	BICF2G630708227	1935981	0	A	G	0.070	-1.483010e-02	4.909841e-02	-3.051019e+02	2.748262e+01	7.627256e-01
1	BICF2G630708229	1968378	0	T	A	0.070	-1.483010e-02	4.909841e-02	-3.051019e+02	2.748262e+01	7.627256e-01
1	BICF2G630708232	2015901	0	A	T	0.068	-1.970462e-02	4.943174e-02	-3.050752e+02	2.744983e+01	6.903209e-01
1	BICF2P1092470	2021998	0	A	G	0.361	-4.158223e-03	2.785366e-02	-3.050825e+02	2.761930e+01	8.813792e-01
1	BICF2P168065	2048128	0	A	T	0.385	-8.963426e-03	2.748957e-02	-3.050389e+02	2.797730e+01	7.444942e-01
1	BICF2P1148238	2078104	0	A	C	0.303	1.083972e-02	3.001144e-02	-3.049967e+02	2.708695e+01	7.180945e-01
1	TIGRP2P401_rs8846599	2092214	0	A	G	0.327	1.764116e-02	2.886078e-02	-3.048820e+02	2.672605e+01	5.412784e-01
1	BICF2G630708238	2102141	1	C	A	0.264	6.584572e-03	3.009435e-02	-3.050691e+02	2.741080e+01	8.268863e-01
1	BICF2G630708242	2164283	0	A	G	0.069	-2.519504e-02	4.895732e-02	-3.050224e+02	2.753109e+01	6.070099e-01
1	TIGRP2P2613_rs9126421	2175231	0	G	A	0.372	1.519283e-02	2.823380e-02	-3.049032e+02	2.708299e+01	5.907134e-01
1	BICF2P1167646	2191437	0	A	G	0.339	2.709860e-02	2.979966e-02	-3.046058e+02	2.781028e+01	3.635462e-01
1	BICF2P515422	2195827	0	A	G	0.340	2.813112e-02	2.978836e-02	-3.045745e+02	2.794923e+01	3.453841e-01
1	TIGRP2P2621_rs9174004	2246338	0	A	G	0.342	2.952161e-02	2.971575e-02	-3.045268e+02	2.745188e+01	3.209055e-01
1	BICF2P1148079	2259490	0	A	G	0.342	2.952161e-02	2.971575e-02	-3.045268e+02	2.745188e+01	3.209055e-01
1	TIGRP2P2627_rs8593091	2277640	0	A	G	0.356	1.719156e-02	2.903118e-02	-3.048583e+02	2.751991e+01	5.539687e-01
1	BICF2G630708249	2289441	0	A	G	0.435	8.405943e-03	2.634841e-02	-3.050498e+02	2.728647e+01	7.498208e-01
1	BICF2P1336950	2301633	0	G	A	0.339	3.193034e-02	2.985615e-02	-3.044453e+02	2.751106e+01	2.853110e-01
1	BICF2G630708251	2321694	0	A	G	0.070	-2.756799e-02	4.875224e-02	-3.049946e+02	2.755174e+01	5.719765e-01
1	BICF2P1316503	2328280	0	A	C	0.465	4.733980e-02	2.894684e-02	-3.036337e+02	2.765313e+01	1.025182e-01
1	BICF2G630708253	2334911	0	A	G	0.070	-2.756799e-02	4.875224e-02	-3.049946e+02	2.755174e+01	5.719765e-01
1	BICF2S23545226	2347264	0	C	A	0.463	4.921590e-02	2.901755e-02	-3.035309e+02	2.753037e+01	9.041992e-02
1	BICF2P552194	2362016	0	C	A	0.463	4.921590e-02	2.901755e-02	-3.035309e+02	2.753037e+01	9.041992e-02
1	BICF2P627157	2376435	0	A	G	0.463	4.921590e-02	2.901755e-02	-3.035309e+02	2.753037e+01	9.041992e-02
1	BICF2S22956053	2383448	0	G	A	0.462	5.033046e-02	2.905647e-02	-3.034666e+02	2.755698e+01	8.378791e-02
1	BICF2G630708254	2391860	0	A	G	0.072	-1.164263e-02	4.789835e-02	-3.051215e+02	2.763897e+01	8.080392e-01
1	BICF2G630708265	2407180	26	A	C	0.384	-7.611133e-03	2.767963e-02	-3.049997e+02	2.739033e+01	7.834375e-01
1	BICF2G630708271	2414014	0	G	A	0.368	1.158605e-03	2.840883e-02	-3.050145e+02	2.735284e+01	9.674830e-01
1	BICF2G630708286	2426690	6	G	A	0.208	-3.525999e-02	3.072870e-02	-3.044706e+02	2.615602e+01	2.516741e-01
1	BICF2G630708300	2458761	13	G	C	0.101	8.271278e-02	4.412423e-02	-3.033119e+02	2.535000e+01	6.136856e-02
1	BICF2S2335694	2484855	0	C	A	0.025	-6.778215e-02	7.840043e-02	-3.047465e+02	2.666597e+01	3.876433e-01
1	BICF2P551656	2501183	0	A	G	0.261	-6.611270e-02	3.022726e-02	-3.026978e+02	2.426291e+01	2.913584e-02
1	BICF2P1451246	2507972	0	A	G	0.172	-2.341644e-02	3.388174e-02	-3.048377e+02	2.687493e+01	4.897708e-01
1	TIGRP2P2671_rs8596160	2550379	0	A	G	0.349	4.818248e-02	2.804541e-02	-3.035917e+02	2.701904e+01	8.633858e-02
1	BICF2G630708307	2580059	0	A	G	0.068	-2.361760e-02	4.924308e-02	-3.050387e+02	2.739470e+01	6.316875e-01
1	BICF2G630708309	2609390	0	A	G	0.064	-2.542507e-02	5.018385e-02	-3.050308e+02	2.731003e+01	6.126051e-01
1	BICF2G630708310	2615407	0	A	G	0.198	-4.622769e-02	3.164745e-02	-3.040635e+02	2.675068e+01	1.446484e-01
1	BICF2G630708315	2635098	1	G	A	0.068	-2.017775e-02	4.944465e-02	-3.050713e+02	2.739561e+01	6.833631e-01
1	BICF2G630708318	2673228	1	G	C	0.069	-2.398288e-02	4.924927e-02	-3.050351e+02	2.739790e+01	6.264680e-01
1	BICF2G630708319	2692523	0	A	G	0.068	-2.361760e-02	4.924308e-02	-3.050387e+02	2.739470e+01	6.316875e-01
1	chr1_2794145	2794145	1	G	A	0.446	5.803980e-02	2.578152e-02	-3.026128e+02	2.486529e+01	2.475326e-02
1	BICF2P870035	2815013	0	A	G	0.275	-5.827933e-02	2.933373e-02	-3.031516e+02	2.262938e+01	4.742810e-02
1	BICF2G630708326	2852240	1	A	C	0.069	-2.106768e-02	4.928029e-02	-3.050617e+02	2.728519e+01	6.691719e-01
1	BICF2G630708330	2897852	0	A	G	0.068	-2.087162e-02	4.928033e-02	-3.050633e+02	2.728533e+01	6.720701e-01
1	BICF2G630708332	2931689	0	A	G	0.068	-2.087162e-02	4.928033e-02	-3.050633e+02	2.728533e+01	6.720701e-01
1	BICF2P1085054	2948208	1	G	C	0.352	4.730953e-02	2.798443e-02	-3.036369e+02	2.660138e+01	9.146837e-02
1	BICF2G630708339	3041620	0	A	G	0.368	3.970037e-02	2.751213e-02	-3.040364e+02	2.645081e+01	1.495680e-01
1	BICF2G630708341	3092166	0	A	G	0.069	-2.279653e-02	4.921140e-02	-3.050424e+02	2.730377e+01	6.433721e-01
1	BICF2P1464474	3111137	16	A	C	0.366	2.935939e-02	2.764589e-02	-3.045158e+02	2.676075e+01	2.886959e-01
1	TIGRP2P2684_rs8604610	3127281	0	A	G	0.389	4.877333e-02	2.646605e-02	-3.034084e+02	2.509528e+01	6.586978e-02
1	BICF2G630708342	3129228	0	A	G	0.036	9.339526e-03	6.977234e-02	-3.051010e+02	2.725939e+01	8.935630e-01
1	BICF2P562904	3162017	0	T	A	0.125	-4.444944e-02	3.758118e-02	-3.044381e+02	2.691058e+01	2.374000e-01
1	BICF2G630708344	3166250	0	A	G	0.036	9.339526e-03	6.977234e-02	-3.051010e+02	2.725939e+01	8.935630e-01
1	BICF2G630708346	3194397	0	A	G	0.086	2.792441e-02	4.592289e-02	-3.049457e+02	2.685007e+01	5.433830e-01
1	BICF2P1090882	3200422	3	G	A	0.480	4.004226e-02	2.618028e-02	-3.039288e+02	2.666757e+01	1.267017e-01
1	TIGRP2P2688_rs8722583	3243958	0	A	G	0.349	4.403780e-02	2.819363e-02	-3.038465e+02	2.600342e+01	1.188504e-01
1	BICF2P91832	3274017	0	C	A	0.338	-7.475610e-04	2.760038e-02	-3.051018e+02	2.735255e+01	9.784013e-01
1	TIGRP2P2690_rs9195750	3308831	1	A	G	0.385	4.616698e-02	2.696965e-02	-3.036029e+02	2.709549e+01	8.747721e-02
1	TIGRP2P2694_rs9074880	3374684	0	A	C	0.451	6.544168e-03	2.567856e-02	-3.050774e+02	2.747750e+01	7.989316e-01
1	chr1_3380658	3380658	1	G	A	0.062	-4.570815e-02	5.111250e-02	-3.047564e+02	2.761119e+01	3.715585e-01
1	BICF2G630708353	3419580	0	G	A	0.296	-2.876131e-02	2.841772e-02	-3.045853e+02	2.692648e+01	3.119256e-01
1	BICF2G630708355	3458474	0	A	G	0.034	1.339657e-02	7.511033e-02	-3.050935e+02	2.723731e+01	8.585050e-01
1	BICF2G630708356	3470332	0	A	G	0.230	5.927488e-02	3.091954e-02	-3.032585e+02	3.131119e+01	5.573059e-02
1	BICF2P389287	3480810	0	A	G	0.342	-1.221263e-02	2.623131e-02	-3.050406e+02	2.763149e+01	6.416984e-01
1	BICF2S23349063	3484482	1	A	G	0.130	1.189895e-02	3.920667e-02	-3.049995e+02	2.771828e+01	7.616252e-01
1	BICF2G630708358	3513520	0	G	A	0.025	-9.157542e-03	7.373445e-02	-3.052243e+02	2.661598e+01	9.012038e-01
1	BICF2G630708359	3520373	0	A	G	0.208	5.712265e-03	3.497307e-02	-3.049680e+02	2.734231e+01	8.703142e-01
1	BICF2G630708363	3598185	0	A	G	0.120	1.594321e-02	3.973837e-02	-3.050435e+02	2.690534e+01	6.884206e-01
1	BICF2G630708367	3639893	0	A	C	0.120	1.594321e-02	3.973837e-02	-3.050435e+02	2.690534e+01	6.884206e-01
1	BICF2S23763002	3667307	0	A	C	0.038	-6.229532e-03	6.323870e-02	-3.051612e+02	2.736366e+01	9.215635e-01
1	BICF2P590289	3697160	0	A	C	0.186	3.287682e-03	3.518495e-02	-3.050384e+02	2.745273e+01	9.255870e-01
1	BICF2G630708374	3724186	0	A	T	0.052	-3.944346e-02	5.612141e-02	-3.049297e+02	2.661507e+01	4.824535e-01
1	TIGRP2P2702_rs8768645	3760558	1	A	C	0.188	-2.461881e-03	3.498889e-02	-3.050345e+02	2.751448e+01	9.439305e-01
1	BICF2P232247	3778681	0	C	G	0.454	4.814967e-02	2.545194e-02	-3.032876e+02	2.768331e+01	5.902764e-02
1	BICF2G630708377	3796640	0	G	A	0.425	2.849417e-02	2.584874e-02	-3.044653e+02	2.849877e+01	2.707795e-01
1	BICF2P555674	3828021	0	A	G	0.458	-5.766843e-03	2.638862e-02	-3.050076e+02	2.759044e+01	8.270906e-01
1	TIGRP2P2710_rs9134620	3842554	0	A	G	0.114	2.912376e-02	4.042936e-02	-3.048619e+02	2.723449e+01	4.715987e-01
1	BICF2P333055	3875185	1	A	T	0.372	4.357630e-02	2.731242e-02	-3.037451e+02	2.800466e+01	1.111622e-01
1	BICF2G630708380	3890148	0	C	A	0.167	-3.603707e-03	3.538480e-02	-3.051198e+02	2.755196e+01	9.189169e-01
1	BICF2S23541136	3946665	1	A	T	0.310	2.697884e-02	2.837770e-02	-3.045851e+02	2.691109e+01	3.421583e-01
1	BICF2G630708384	3962719	0	A	G	0.359	-1.314385e-02	2.836817e-02	-3.049449e+02	2.695443e+01	6.433046e-01
1	BICF2P322145	3964544	0	T	A	0.356	5.754721e-03	2.769794e-02	-3.050352e+02	2.739525e+01	8.354853e-01
1	BICF2P194479	3967481	0	G	A	0.311	3.220954e-02	2.829618e-02	-3.043884e+02	2.695485e+01	2.554751e-01
1	BICF2P915835	3989037	0	A	G	0.311	3.220954e-02	2.829618e-02	-3.043884e+02	2.695485e+01	2.554751e-01
1	BICF2P853468	3990312	0	A	G	0.311	3.220954e-02	2.829618e-02	-3.043884e+02	2.695485e+01	2.554751e-01
1	BICF2P298830	4010307	2	A	G	0.326	2.144533e-02	2.782991e-02	-3.047545e+02	2.711068e+01	4.412728e-01
1	BICF2S2299080	4021484	1	C	A	0.324	1.471037e-02	2.786671e-02	-3.049097e+02	2.734765e+01	5.977864e-01
1	BICF2P53930	4032891	4	C	A	0.322	1.381125e-02	2.797030e-02	-3.049264e+02	2.736379e+01	6.216506e-01
1	BICF2P122934	4044567	0	G	A	0.320	1.972228e-02	2.805857e-02	-3.047991e+02	2.746736e+01	4.824079e-01
1	BICF2P1246652	4051150	0	G	A	0.320	1.972228e-02	2.805857e-02	-3.047991e+02	2.746736e+01	4.824079e-01
1	TIGRP2P2748_rs9156364	4079240	6	A	G	0.319	2.188739e-02	2.811209e-02	-3.047463e+02	2.743818e+01	4.365539e-01
1	TIGRP2P2751_rs8733852	4090327	0	G	C	0.320	1.972228e-02	2.805857e-02	-3.047991e+02	2.746736e+01	4.824079e-01
1	BICF2P1398229	4099583	3	G	A	0.319	2.014373e-02	2.809463e-02	-3.047918e+02	2.744655e+01	4.736714e-01
1	BICF2P637675	4120708	0	A	G	0.321	1.872258e-02	2.802169e-02	-3.048281e+02	2.747811e+01	5.043119e-01
1	TIGRP2P2774_rs8786396	4134195	1	A	G	0.270	1.205609e-02	2.944188e-02	-3.049870e+02	2.764914e+01	6.823361e-01
1	BICF2G630708391	4141836	1	A	C	0.161	-1.390314e-02	3.572060e-02	-3.050483e+02	2.827876e+01	6.972599e-01
1	BICF2P1426220	4157111	0	G	A	0.331	1.714991e-02	2.784381e-02	-3.048606e+02	2.810403e+01	5.381857e-01
1	BICF2P675305	4172445	0	G	A	0.402	-1.176552e-03	2.663472e-02	-3.051031e+02	2.737850e+01	9.647815e-01
1	BICF2P675307	4174806	0	G	A	0.382	4.965638e-03	2.713117e-02	-3.050741e+02	2.770815e+01	8.548450e-01
1	BICF2G630708396	4204443	0	G	A	0.087	7.763506e-02	4.751937e-02	-3.037142e+02	2.480530e+01	1.028642e-01
1	BICF2G630708397	4210698	0	C	A	0.068	1.054322e-01	5.182779e-02	-3.030063e+02	2.587409e+01	4.238746e-02
1	BICF2P211382	4227095	0	G	C	0.421	2.485047e-02	2.538509e-02	-3.046334e+02	2.714435e+01	3.280265e-01
1	chr1_4227658	4227658	2	G	A	0.329	3.339428e-02	2.839544e-02	-3.043419e+02	2.777588e+01	2.400701e-01
1	BICF2G630708403	4239459	0	G	A	0.106	6.301558e-02	4.419599e-02	-3.040277e+02	2.450895e+01	1.544693e-01
1	BICF2G630708405	4245417	0	A	G	0.124	6.704904e-02	3.970779e-02	-3.036621e+02	2.803675e+01	9.185238e-02
1	TIGRP2P2780_rs8499983	4264222	0	A	G	0.206	-5.429645e-03	3.051943e-02	-3.051166e+02	2.728754e+01	8.588588e-01
1	BICF2G630708412	4272138	0	A	G	0.177	3.285650e-02	3.294551e-02	-3.046246e+02	2.863219e+01	3.190444e-01
1	BICF2G630708417	4283592	0	G	A	0.159	2.721169e-02	3.496318e-02	-3.048381e+02	2.840435e+01	4.367188e-01
1	chr1_4320363	4320363	19	A	C	0.041	-1.584771e-02	6.530118e-02	-3.051318e+02	2.740662e+01	8.083359e-01
1	BICF2G630708422	4361401	0	T	A	0.052	5.170164e-02	5.319014e-02	-3.047306e+02	3.075838e+01	3.314566e-01
1	BICF2G630708423	4371564	0	A	G	0.126	1.219854e-02	4.009452e-02	-3.049838e+02	2.837632e+01	7.610531e-01
1	BICF2G630708424	4390106	2	G	A	0.151	-1.819576e-02	3.642683e-02	-3.049734e+02	2.759036e+01	6.176099e-01
1	BICF2G630708426	4401517	0	A	G	0.053	4.492692e-02	5.291773e-02	-3.048390e+02	3.010291e+01	3.962414e-01
1	BICF2P28788	4410755	0	A	G	0.153	-2.250698e-02	3.629520e-02	-3.049003e+02	2.790930e+01	5.354347e-01
1	chr1_4419221	4419221	0	G	A	0.202	3.286727e-02	3.499022e-02	-3.046228e+02	2.754514e+01	3.479621e-01
1	chr1_4419714	4419714	0	G	A	0.202	3.286727e-02	3.499022e-02	-3.046228e+02	2.754514e+01	3.479621e-01
1	chr1_4419786	4419786	0	D	I	0.198	1.729241e-02	3.500430e-02	-3.049440e+02	2.766816e+01	6.214914e-01
1	BICF2P1255280	4426123	0	A	G	0.183	3.544326e-02	3.642078e-02	-3.045637e+02	2.764246e+01	3.308878e-01
1	BICF2P1469700	4450046	0	T	A	0.183	3.544326e-02	3.642078e-02	-3.045637e+02	2.764246e+01	3.308878e-01
1	TIGRP2P2790_rs8527730	4459378	0	A	G	0.183	3.544326e-02	3.642078e-02	-3.045637e+02	2.764246e+01	3.308878e-01
1	BICF2P922651	4469990	2	A	C	0.182	3.857388e-02	3.644884e-02	-3.044787e+02	2.762074e+01	2.903677e-01
1	BICF2P1208544	4475164	0	G	A	0.182	3.800192e-02	3.641803e-02	-3.044944e+02	2.752198e+01	2.971644e-01
1	BICF2P636148	4485474	1	A	G	0.181	3.710424e-02	3.651215e-02	-3.045210e+02	2.736866e+01	3.099590e-01
1	BICF2P313176	4499421	0	G	A	0.189	3.106107e-02	3.604675e-02	-3.046610e+02	2.723380e+01	3.892226e-01
1	TIGRP2P2813_rs8765556	4523008	0	A	G	0.189	3.106107e-02	3.604675e-02	-3.046610e+02	2.723380e+01	3.892226e-01
1	BICF2G630708433	4560104	0	A	T	0.106	7.192660e-03	4.184883e-02	-3.050766e+02	2.733342e+01	8.635991e-01
1	BICF2P370160	4575316	0	G	A	0.189	3.106107e-02	3.604675e-02	-3.046610e+02	2.723380e+01	3.892226e-01
1	TIGRP2P2820_rs9091359	4590874	0	A	G	0.210	2.603802e-02	3.497422e-02	-3.047618e+02	2.730148e+01	4.568869e-01
1	TIGRP2P2822_rs8922524	4600818	0	C	A	0.189	2.895119e-02	3.592866e-02	-3.047103e+02	2.720412e+01	4.206974e-01
1	chr1_4606010	4606010	4	G	A	0.208	2.762476e-02	3.501624e-02	-3.047296e+02	2.737296e+01	4.304921e-01
1	BICF2P659809	4671291	11	G	A	0.149	6.624818e-02	3.885522e-02	-3.035716e+02	2.787023e+01	8.874110e-02
1	BICF2P252167	4700786	0	A	G	0.210	2.603802e-02	3.497422e-02	-3.047618e+02	2.730148e+01	4.568869e-01
1	BICF2P487841	4711650	0	A	G	0.210	2.603802e-02	3.497422e-02	-3.047618e+02	2.730148e+01	4.568869e-01
1	BICF2P477485	4725113	1	A	C	0.210	2.650042e-02	3.501196e-02	-3.047518e+02	2.734518e+01	4.494259e-01
1	TIGRP2P2846_rs8786031	4726836	4	A	G	0.210	1.944500e-02	3.498595e-02	-3.048865e+02	2.740263e+01	5.785702e-01
1	BICF2P1297269	4748284	0	A	G	0.210	2.603802e-02	3.497422e-02	-3.047618e+02	2.730148e+01	4.568869e-01
1	TIGRP2P2853_rs9056630	4757417	0	A	G	0.210	2.603802e-02	3.497422e-02	-3.047618e+02	2.730148e+01	4.568869e-01
1	BICF2S23640275	4764376	0	A	G	0.210	2.603802e-02	3.497422e-02	-3.047618e+02	2.730148e+01	4.568869e-01
1	BICF2P547987	4809432	0	A	G	0.210	2.603802e-02	3.497422e-02	-3.047618e+02	2.730148e+01	4.568869e-01
1	BICF2G630708438	4820578	0	A	C	0.152	-2.264330e-02	3.642496e-02	-3.048971e+02	2.793956e+01	5.344265e-01
1	TIGRP2P2869_rs8779374	4836401	0	A	G	0.210	2.603802e-02	3.497422e-02	-3.047618e+02	2.730148e+01	4.568869e-01
1	BICF2P146323	4878941	0	A	G	0.179	5.420353e-02	3.683575e-02	-3.039149e+02	3.022619e+01	1.417118e-01
1	BICF2P931405	4886951	0	A	T	0.198	5.508552e-02	3.443010e-02	-3.037662e+02	3.010363e+01	1.101717e-01
1	BICF2P572263	4893108	1	G	A	0.178	5.477416e-02	3.683302e-02	-3.038988e+02	3.017383e+01	1.375449e-01
1	BICF2P1275198	4901016	0	A	G	0.178	5.370374e-02	3.684710e-02	-3.039351e+02	3.001078e+01	1.455378e-01
1	BICF2S2339476	4911941	0	G	A	0.363	1.742386e-03	2.972498e-02	-3.050007e+02	2.747109e+01	9.532779e-01
1	BICF2P371264	4913657	2	A	T	0.208	1.688173e-02	3.451815e-02	-3.048905e+02	2.816186e+01	6.249821e-01
1	BICF2P1070937	4914914	0	G	A	0.178	5.370374e-02	3.684710e-02	-3.039351e+02	3.001078e+01	1.455378e-01
1	chr1_4915001	4915001	1	G	A	0.226	2.172243e-02	3.278414e-02	-3.048304e+02	2.829083e+01	5.078621e-01
1	BICF2P1031026	4928973	0	G	A	0.178	5.370374e-02	3.684710e-02	-3.039351e+02	3.001078e+01	1.455378e-01
1	BICF2G630708462	4942312	0	A	G	0.317	4.401796e-02	3.115335e-02	-3.039533e+02	2.608962e+01	1.582197e-01
1	BICF2G630708467	4951927	0	A	G	0.341	4.195241e-02	3.002942e-02	-3.040176e+02	2.593843e+01	1.629460e-01
1	TIGRP2P2903_rs9014550	4957252	0	G	A	0.177	4.679577e-02	3.692601e-02	-3.041910e+02	2.952243e+01	2.055728e-01
1	BICF2P900574	4973985	1	A	G	0.173	4.148089e-02	3.731942e-02	-3.043750e+02	2.949486e+01	2.668193e-01
1	chr1_4974870	4974870	0	A	G	0.283	3.347903e-02	2.872159e-02	-3.044294e+02	3.064340e+01	2.442493e-01
1	TIGRP2P2911_rs8936096	4979308	0	A	C	0.175	3.747363e-02	3.717974e-02	-3.044805e+02	2.917882e+01	3.139294e-01
1	BICF2G630708495	4985698	0	G	A	0.268	3.385246e-02	3.179538e-02	-3.044113e+02	2.830075e+01	2.874653e-01
1	BICF2G630708548	5006108	0	G	A	0.399	1.415549e-02	2.672621e-02	-3.049411e+02	2.836495e+01	5.965627e-01
1	BICF2G630708568	5013851	0	C	A	0.446	-3.788002e-02	2.557476e-02	-3.040177e+02	3.065335e+01	1.391214e-01
1	BICF2G630708570	5016106	7	A	G	0.099	3.335936e-02	4.171047e-02	-3.048001e+02	2.581272e+01	4.241705e-01
1	BICF2G630708586	5026727	0	G	A	0.413	-3.455831e-02	2.582274e-02	-3.042151e+02	3.026100e+01	1.813375e-01
1	TIGRP2P2919_rs8606614	5029025	1	A	G	0.276	2.145249e-02	2.917183e-02	-3.048456e+02	2.927937e+01	4.624094e-01
1	chr1_5030287	5030287	1	G	A	0.312	-4.786182e-02	2.691075e-02	-3.035594e+02	2.897703e+01	7.585009e-02
1	BICF2S2443809	5032877	0	A	G	0.312	-4.796949e-02	2.690648e-02	-3.035515e+02	2.892272e+01	7.514906e-02
1	BICF2G630708598	5044074	0	A	G	0.413	-3.455831e-02	2.582274e-02	-3.042151e+02	3.026100e+01	1.813375e-01
1	BICF2S23423243	5059152	0	A	C	0.312	-4.796949e-02	2.690648e-02	-3.035515e+02	2.892272e+01	7.514906e-02
1	BICF2G630708623	5066599	0	G	A	0.099	3.106563e-02	4.153307e-02	-3.048402e+02	2.603541e+01	4.547858e-01
1	BICF2G630708633	5073833	0	A	C	0.142	-8.223250e-03	3.652528e-02	-3.050832e+02	2.797358e+01	8.219524e-01
1	BICF2G630708647	5091966	0	A	G	0.100	2.695742e-02	4.139143e-02	-3.049085e+02	2.614881e+01	5.151291e-01
1	BICF2G630708656	5094664	0	A	G	0.100	2.695742e-02	4.139143e-02	-3.049085e+02	2.614881e+01	5.151291e-01
1	BICF2G630708685	5109742	10	A	G	0.100	3.033387e-02	4.165977e-02	-3.048558e+02	2.616729e+01	4.668320e-01
1	BICF2P934097	5128753	0	G	A	0.111	9.508893e-03	3.934775e-02	-3.051044e+02	2.689685e+01	8.091285e-01
1	BICF2P1405933	5141525	0	A	G	0.074	5.420138e-02	4.776070e-02	-3.045255e+02	2.762531e+01	2.569156e-01
1	BICF2P1002529	5156662	0	A	G	0.120	9.741106e-03	3.832315e-02	-3.051047e+02	2.691211e+01	7.994459e-01
1	BICF2P1244955	5159885	0	A	G	0.120	9.741106e-03	3.832315e-02	-3.051047e+02	2.691211e+01	7.994459e-01
1	BICF2P607260	5196785	0	A	G	0.157	1.802536e-02	3.487270e-02	-3.050054e+02	2.713615e+01	6.054341e-01
1	TIGRP2P2953_rs9123276	5198813	0	C	A	0.157	1.802536e-02	3.487270e-02	-3.050054e+02	2.713615e+01	6.054341e-01
1	TIGRP2P2955_rs8986818	5211086	0	G	A	0.157	1.802536e-02	3.487270e-02	-3.050054e+02	2.713615e+01	6.054341e-01
1	BICF2P123491	5226059	0	A	C	0.075	1.111313e-01	4.850520e-02	-3.025400e+02	2.293738e+01	2.232171e-02
1	TIGRP2P2962_rs8537173	5244422	0	A	G	0.174	-1.160383e-03	3.362126e-02	-3.051375e+02	2.742329e+01	9.724799e-01
1	TIGRP2P2964_rs9157697	5257306	0	A	G	0.074	1.144640e-01	4.868621e-02	-3.024041e+02	2.278297e+01	1.906106e-02
1	TIGRP2P2975_rs9102742	5287987	0	A	G	0.166	4.933913e-02	3.563102e-02	-3.041014e+02	2.648772e+01	1.666805e-01
1	BICF2P369261	5288133	0	G	A	0.166	4.933913e-02	3.563102e-02	-3.041014e+02	2.648772e+01	1.666805e-01
1	TIGRP2P2985_rs9123662	5310127	0	A	G	0.161	5.874996e-02	3.589066e-02	-3.037194e+02	2.765385e+01	1.022022e-01
1	TIGRP2P2986_rs9000637	5323473	1	C	A	0.403	4.392253e-02	2.623820e-02	-3.037134e+02	3.041282e+01	9.468267e-02
1	TIGRP2P2987_rs9029815	5325340	0	G	A	0.413	4.109952e-02	2.602096e-02	-3.038677e+02	2.970483e+01	1.147833e-01
1	BICF2P166510	5344916	0	G	A	0.192	5.630423e-02	3.369180e-02	-3.036775e+02	2.596631e+01	9.524189e-02
1	BICF2G630708702	5361620	0	A	G	0.460	8.383507e-03	2.668024e-02	-3.050593e+02	2.733672e+01	7.534681e-01
1	BICF2P1191617	5394934	0	G	A	0.471	-3.979390e-02	2.646067e-02	-3.039458e+02	2.651306e+01	1.331660e-01
1	BICF2P1437031	5409586	0	A	G	0.360	-2.566054e-02	2.603964e-02	-3.046597e+02	2.742995e+01	3.248269e-01
1	TIGRP2P3063_rs9092981	5420526	0	A	G	0.044	8.541007e-02	5.947140e-02	-3.041560e+02	2.776759e+01	1.515091e-01
1	BICF2P392799	5420699	0	C	A	0.357	-1.457758e-02	2.592994e-02	-3.049894e+02	2.719098e+01	5.742076e-01
1	BICF2P1197476	5432113	0	G	A	0.316	5.092017e-02	2.803661e-02	-3.034254e+02	2.694571e+01	6.986623e-02
1	BICF2S23010713	5441353	0	A	G	0.497	-3.006922e-02	2.706067e-02	-3.044553e+02	2.711636e+01	2.669620e-01
1	BICF2P1000997	5452889	0	A	G	0.209	-4.083218e-04	3.281194e-02	-3.050684e+02	2.737322e+01	9.900755e-01
1	BICF2S23018913	5471709	0	A	G	0.161	-1.040778e-02	3.464903e-02	-3.050306e+02	2.744097e+01	7.639993e-01
1	BICF2S23649906	5477202	0	T	A	0.311	-2.566847e-02	2.683451e-02	-3.046969e+02	2.728172e+01	3.392029e-01
1	BICF2P1170347	5486246	1	G	A	0.470	-3.286377e-02	2.568096e-02	-3.042916e+02	2.723836e+01	2.011752e-01
1	BICF2G630708719	5497533	0	A	G	0.022	-1.687471e-02	8.667214e-02	-3.050794e+02	2.783663e+01	8.457006e-01
1	BICF2P1290808	5511825	0	A	G	0.174	5.790974e-02	3.700304e-02	-3.038155e+02	2.957576e+01	1.181400e-01
1	TIGRP2P3107_rs9178643	5523125	0	G	A	0.474	7.094149e-03	2.749826e-02	-3.049893e+02	2.743508e+01	7.965117e-01
1	BICF2P261197	5538856	0	A	G	0.172	6.122111e-02	3.708380e-02	-3.036776e+02	2.964497e+01	9.931471e-02
1	TIGRP2P3119_rs8958362	5547867	0	G	A	0.248	4.538747e-02	3.091911e-02	-3.039840e+02	2.848095e+01	1.426734e-01
1	BICF2G630708731	5561736	0	C	A	0.213	-1.116235e-02	3.080856e-02	-3.050405e+02	2.796049e+01	7.172526e-01
1	BICF2P981825	5568287	0	G	A	0.069	-2.680886e-02	4.937031e-02	-3.050120e+02	2.733062e+01	5.873319e-01
1	BICF2S23321919	5579289	1	A	G	0.500	2.431395e-02	2.673303e-02	-3.046252e+02	2.749945e+01	3.634669e-01
1	BICF2G630708743	5589651	0	A	G	0.213	-1.116235e-02	3.080856e-02	-3.050405e+02	2.796049e+01	7.172526e-01
1	BICF2G630708759	5600922	0	A	C	0.303	-4.887965e-03	2.827125e-02	-3.050684e+02	2.707870e+01	8.627954e-01
1	BICF2P1435982	5619955	0	T	A	0.150	-2.364322e-03	3.671563e-02	-3.051356e+02	2.752347e+01	9.486780e-01
1	BICF2P501260	5624782	2	C	G	0.467	1.727726e-02	2.725675e-02	-3.048213e+02	2.656127e+01	5.264203e-01
1	BICF2G630708800	5641678	0	A	G	0.142	-1.000459e-02	3.629010e-02	-3.050966e+02	2.747029e+01	7.828913e-01
1	BICF2G630708810	5648072	0	A	C	0.289	-1.529123e-02	2.812553e-02	-3.049587e+02	2.846087e+01	5.868764e-01
1	BICF2G630708857	5669524	0	G	A	0.142	-1.000459e-02	3.629010e-02	-3.050966e+02	2.747029e+01	7.828913e-01
1	BICF2G630708864	5673842	0	A	G	0.183	5.012842e-03	3.270288e-02	-3.051507e+02	2.752878e+01	8.782284e-01
1	BICF2G630708903	5693910	0	A	G	0.163	-4.218393e-02	3.461158e-02	-3.043951e+02	3.028548e+01	2.234333e-01
1	BICF2P1391960	5708287	1	A	C	0.158	4.598851e-02	3.485918e-02	-3.042265e+02	2.663144e+01	1.876120e-01
1	BICF2P639682	5721194	1	G	A	0.152	5.177369e-02	3.509579e-02	-3.040104e+02	2.633255e+01	1.407099e-01
1	BICF2G630708914	5746980	3	A	G	0.020	-6.422329e-02	9.193890e-02	-3.048696e+02	2.839391e+01	4.851234e-01
1	TIGRP2P3174_rs8880071	5748787	0	G	A	0.339	4.908495e-02	2.762767e-02	-3.035074e+02	2.679773e+01	7.615955e-02
1	BICF2S2295154	5779816	0	G	A	0.456	2.940786e-02	2.654865e-02	-3.044950e+02	2.630185e+01	2.684616e-01
1	BICF2P916853	5786011	2	T	A	0.287	-2.856401e-03	2.964212e-02	-3.050684e+02	2.758350e+01	9.232663e-01
1	BICF2P191726	5795837	0	G	A	0.286	-2.584873e-03	2.967677e-02	-3.050667e+02	2.756632e+01	9.306220e-01
1	BICF2P103696	5808242	0	A	G	0.274	-2.035845e-03	2.999280e-02	-3.050744e+02	2.750100e+01	9.459068e-01
1	BICF2P142733	5818706	0	A	G	0.275	6.446192e-03	3.006817e-02	-3.050515e+02	2.702096e+01	8.303230e-01
1	BICF2S22948201	5837420	0	A	G	0.276	5.146007e-03	3.014142e-02	-3.050579e+02	2.709935e+01	8.644979e-01
1	BICF2S23247539	5844519	0	A	G	0.404	-8.391429e-03	2.715880e-02	-3.049974e+02	2.803922e+01	7.574528e-01
1	BICF2S22924252	5859958	1	C	G	0.237	-1.175960e-02	3.263379e-02	-3.049517e+02	2.818649e+01	7.187191e-01
1	BICF2G630708925	5872563	0	G	A	0.017	-8.168693e-02	1.001521e-01	-3.047789e+02	2.845389e+01	4.150546e-01
1	chr1_5940131	5940131	0	G	A	0.173	-2.662685e-02	3.365313e-02	-3.047982e+02	2.906629e+01	4.291491e-01
1	chr1_5945645	5945645	1	G	A	0.079	-3.490322e-02	4.663596e-02	-3.048764e+02	2.799585e+01	4.545175e-01
1	chr1_5962470	5962470	0	A	C	0.175	-3.420556e-02	3.359309e-02	-3.045942e+02	2.962705e+01	3.090012e-01
1	chr1_5970092	5970092	0	A	G	0.166	-2.311549e-02	3.408295e-02	-3.048869e+02	2.898700e+01	4.979131e-01
1	BICF2S22934599	6003372	0	A	G	0.201	-2.427512e-02	3.322830e-02	-3.048102e+02	2.938006e+01	4.653519e-01
1	BICF2S23626182	6020825	0	G	A	0.189	-1.243677e-02	3.423646e-02	-3.050189e+02	2.841949e+01	7.165450e-01
1	BICF2G630708947	6052112	0	G	A	0.411	1.293009e-02	2.735435e-02	-3.049501e+02	2.624082e+01	6.366168e-01
1	BICF2G630708972	6069505	0	G	A	0.038	1.764294e-02	7.299958e-02	-3.050390e+02	2.735656e+01	8.091111e-01
1	BICF2G630708979	6073118	0	G	A	0.038	1.764294e-02	7.299958e-02	-3.050390e+02	2.735656e+01	8.091111e-01
1	BICF2G630709003	6096061	0	A	C	0.384	1.457064e-02	2.746668e-02	-3.049416e+02	2.610536e+01	5.959834e-01
1	BICF2G630709018	6107781	0	A	C	0.384	1.457064e-02	2.746668e-02	-3.049416e+02	2.610536e+01	5.959834e-01
1	BICF2G630709037	6128352	1	C	G	0.202	-2.579469e-02	3.296287e-02	-3.047770e+02	2.855992e+01	4.342248e-01
1	BICF2S23426245	6139857	0	G	A	0.257	-4.430798e-02	2.928526e-02	-3.039812e+02	2.909004e+01	1.308412e-01
1	BICF2G630709054	6154774	0	T	A	0.197	-2.957172e-02	3.303182e-02	-3.046923e+02	2.832628e+01	3.710329e-01
1	BICF2S23328319	6162357	0	G	A	0.266	-5.078173e-02	2.882143e-02	-3.035832e+02	2.915099e+01	7.861669e-02
1	BICF2G630709073	6175472	0	G	A	0.068	-7.978649e-02	4.942013e-02	-3.038793e+02	2.744351e+01	1.069845e-01
1	BICF2G630709089	6188790	3	G	A	0.198	-2.846592e-02	3.308995e-02	-3.047225e+02	2.833832e+01	3.900093e-01
1	BICF2G630709098	6198709	5	C	A	0.194	-2.502692e-02	3.320652e-02	-3.048142e+02	2.816995e+01	4.513567e-01
1	BICF2P1178165	6209485	0	G	C	0.479	-2.992291e-02	2.623901e-02	-3.044444e+02	2.993501e+01	2.546012e-01
1	BICF2G630709129	6218800	6	C	G	0.466	-1.858411e-02	2.651911e-02	-3.048390e+02	2.914337e+01	4.837262e-01
1	BICF2G630709132	6224919	0	A	C	0.469	-1.663646e-02	2.634363e-02	-3.048860e+02	2.900696e+01	5.279564e-01
1	BICF2G630709141	6232866	0	G	A	0.139	-4.126399e-02	3.472857e-02	-3.044578e+02	2.854887e+01	2.352569e-01
1	BICF2G630709159	6263554	1	G	A	0.014	-3.257123e-01	1.130839e-01	-3.010014e+02	2.576252e+01	4.123247e-03
1	BICF2G630709168	6271129	0	G	A	0.151	-5.817612e-02	3.731516e-02	-3.038419e+02	2.891488e+01	1.195420e-01
1	BICF2P1386889	6283052	2	A	G	0.478	1.021765e-03	2.638220e-02	-3.050399e+02	2.740133e+01	9.691198e-01
1	BICF2G630709186	6297308	0	G	A	0.484	-2.627172e-02	2.623250e-02	-3.046064e+02	2.889641e+01	3.170139e-01
1	BICF2G630709207	6304660	0	G	A	0.402	4.016184e-03	2.654468e-02	-3.050859e+02	2.731717e+01	8.797936e-01
1	BICF2G630709224	6315377	3	G	A	0.402	8.577281e-03	2.661363e-02	-3.050507e+02	2.726710e+01	7.473524e-01
1	BICF2G630709237	6352738	0	G	A	0.104	-6.034580e-02	4.131848e-02	-3.040798e+02	2.790052e+01	1.447046e-01
1	BICF2G630709239	6358902	0	A	G	0.119	-9.047724e-02	3.959888e-02	-3.025274e+02	2.839199e+01	2.268983e-02
1	BICF2G630709270	6379490	0	G	A	0.308	2.721679e-02	2.826040e-02	-3.046566e+02	2.708199e+01	3.359214e-01
1	BICF2P695321	6395704	0	A	G	0.039	-2.226174e-02	6.774502e-02	-3.050560e+02	2.763793e+01	7.425710e-01
1	BICF2S22920299	6405159	0	A	G	0.257	1.650574e-02	3.010522e-02	-3.049586e+02	2.672481e+01	5.837230e-01
1	BICF2S23238022	6427277	0	A	G	0.415	9.987398e-03	2.602683e-02	-3.050633e+02	2.665647e+01	7.013187e-01
1	BICF2G630709295	6447040	0	C	A	0.480	-1.121299e-02	2.662744e-02	-3.049929e+02	2.633286e+01	6.738365e-01
1	BICF2G630709312	6453921	0	G	A	0.487	-1.747322e-02	2.656011e-02	-3.048645e+02	2.580264e+01	5.108852e-01
1	BICF2G630709354	6465949	0	A	G	0.493	-8.254555e-03	2.654540e-02	-3.050360e+02	2.682825e+01	7.559452e-01
1	BICF2G630709364	6474333	0	A	C	0.498	-1.019538e-02	2.640612e-02	-3.050150e+02	2.670059e+01	6.995679e-01
1	BICF2G630709388	6489993	0	G	A	0.494	-5.294344e-03	2.646003e-02	-3.050691e+02	2.700818e+01	8.414831e-01
1	BICF2G630709424	6512438	0	G	A	0.462	4.751541e-03	2.628700e-02	-3.050845e+02	2.771697e+01	8.566234e-01
1	BICF2G630709429	6520082	0	A	G	0.492	4.170390e-03	2.572621e-02	-3.051243e+02	2.692856e+01	8.712795e-01
1	BICF2P351258	6539253	0	A	G	0.468	-1.423469e-02	2.625663e-02	-3.049911e+02	2.736151e+01	5.879367e-01
1	BICF2S23051653	6551416	0	C	A	0.488	4.852906e-03	2.601590e-02	-3.051177e+02	2.723572e+01	8.520909e-01
1	BICF2G630709448	6554263	0	G	A	0.051	7.536770e-03	6.058821e-02	-3.050818e+02	2.731106e+01	9.010478e-01
1	BICF2G630709459	6567658	0	C	A	0.051	7.536770e-03	6.058821e-02	-3.050818e+02	2.731106e+01	9.010478e-01
1	BICF2P106739	6581162	0	G	A	0.494	-5.861005e-04	2.662816e-02	-3.050924e+02	2.743163e+01	9.824473e-01
1	BICF2G630709466	6594954	0	A	G	0.051	8.597530e-03	6.056468e-02	-3.050798e+02	2.727454e+01	8.871650e-01
1	BICF2P301383	6613794	2	A	C	0.440	9.587667e-03	2.656059e-02	-3.050351e+02	2.711382e+01	7.182535e-01
1	BICF2P341516	6627776	0	G	A	0.422	2.646751e-02	2.670594e-02	-3.046049e+02	2.668776e+01	3.220724e-01
1	BICF2P634226	6636016	5	A	G	0.440	9.535339e-03	2.656691e-02	-3.050357e+02	2.711500e+01	7.197899e-01
1	BICF2S2419359	6648634	0	A	G	0.051	2.302777e-02	5.531666e-02	-3.050769e+02	2.714012e+01	6.773551e-01
1	BICF2P664793	6675256	0	G	A	0.457	1.866563e-02	2.643162e-02	-3.048818e+02	2.781412e+01	4.803623e-01
1	BICF2G630709471	6684616	0	G	C	0.121	3.965464e-02	4.327415e-02	-3.045363e+02	2.756336e+01	3.598678e-01
1	BICF2P984968	6693398	0	A	G	0.214	-2.434313e-02	3.555486e-02	-3.046795e+02	2.753129e+01	4.938353e-01
1	BICF2S22959180	6710663	0	A	G	0.402	1.790941e-02	2.736037e-02	-3.048732e+02	2.778860e+01	5.130065e-01
1	BICF2P219758	6721693	0	T	A	0.224	-2.746469e-02	3.150243e-02	-3.047280e+02	2.731275e+01	3.836709e-01
1	BICF2P637832	6736449	8	A	G	0.411	1.961316e-02	2.653526e-02	-3.048308e+02	2.792964e+01	4.601298e-01
1	BICF2S2341214	6737483	0	G	A	0.413	1.881980e-02	2.644105e-02	-3.048481e+02	2.791036e+01	4.769028e-01
1	BICF2P370100	6787592	0	G	A	0.220	-6.101162e-03	3.146174e-02	-3.051067e+02	2.738390e+01	8.463054e-01
1	BICF2S23111960	6797293	24	C	A	0.286	-4.492936e-02	2.847536e-02	-3.038961e+02	2.790622e+01	1.151608e-01
1	BICF2G630709473	6825957	0	G	A	0.294	-3.143893e-02	2.932767e-02	-3.045206e+02	2.922295e+01	2.841804e-01
1	chr1_6843854	6843854	5	A	G	0.296	-9.430801e-03	2.766987e-02	-3.050728e+02	2.738819e+01	7.333555e-01
1	BICF2G630709489	6844921	0	C	A	0.255	1.495976e-02	2.958691e-02	-3.049723e+02	2.744727e+01	6.133190e-01
1	BICF2G630709492	6855643	0	G	A	0.249	2.186326e-02	2.988499e-02	-3.048307e+02	2.746494e+01	4.647267e-01
1	BICF2G630709495	6865364	0	A	G	0.257	1.332600e-02	2.956306e-02	-3.049995e+02	2.739669e+01	6.523308e-01
1	BICF2G630709499	6879261	0	G	A	0.216	-1.930976e-02	3.092122e-02	-3.048971e+02	2.758454e+01	5.325616e-01
1	BICF2G630709507	6892064	0	G	A	0.289	-2.191606e-02	2.680481e-02	-3.048040e+02	2.704576e+01	4.139190e-01
1	BICF2G630709519	6899092	4	A	G	0.289	-2.148862e-02	2.686814e-02	-3.048180e+02	2.701215e+01	4.241723e-01
1	BICF2S23628196	6913015	0	A	G	0.282	-2.663959e-03	2.815084e-02	-3.051096e+02	2.757087e+01	9.246408e-01
1	BICF2G630709529	6963978	0	C	A	0.072	-3.007384e-02	5.101981e-02	-3.049527e+02	2.851281e+01	5.557910e-01
1	BICF2S2459826	6996338	0	C	A	0.019	-7.132018e-03	8.964568e-02	-3.051132e+02	2.759300e+01	9.366169e-01
1	BICF2S23138952	7020134	0	A	G	0.280	2.025568e-02	2.854736e-02	-3.048481e+02	2.825191e+01	4.782765e-01
1	BICF2G630709551	7037523	0	A	G	0.402	-5.297296e-02	2.626003e-02	-3.030698e+02	2.935857e+01	4.413970e-02
1	BICF2G630709573	7050340	4	G	A	0.253	-5.984630e-02	3.162184e-02	-3.032643e+02	3.108347e+01	5.892427e-02
1	BICF2S23316675	7075191	0	C	A	0.124	-8.288272e-02	3.972080e-02	-3.029997e+02	3.255897e+01	3.736674e-02
1	chr1_7086401	7086401	1	A	G	0.121	-7.526128e-02	3.992426e-02	-3.033935e+02	3.129026e+01	5.992633e-02
1	chr1_7106674	7106674	0	G	A	0.315	-5.389813e-02	2.928180e-02	-3.033705e+02	2.827587e+01	6.619141e-02
1	chr1_7116145	7116145	0	G	A	0.018	2.455622e-02	9.806939e-02	-3.051276e+02	2.719561e+01	8.023714e-01
1	chr1_7123701	7123701	0	A	G	0.076	-1.119015e-01	4.837793e-02	-3.025062e+02	2.998169e+01	2.107514e-02
1	BICF2S23321805	7143332	1	G	A	0.301	4.761601e-04	2.944411e-02	-3.050067e+02	2.746895e+01	9.871031e-01
1	G8f60S185	7175735	0	G	A	0.461	-3.327375e-02	2.623135e-02	-3.042526e+02	2.774026e+01	2.051488e-01
1	chr1_7183494	7183494	0	G	A	0.217	-8.663798e-03	3.152127e-02	-3.050627e+02	2.756002e+01	7.835271e-01
1	chr1_7200965	7200965	0	C	A	0.165	-4.197437e-02	3.560356e-02	-3.043660e+02	2.744792e+01	2.389167e-01
1	chr1_7230151	7230151	0	A	G	0.111	-3.800342e-02	4.538632e-02	-3.046377e+02	2.767064e+01	4.027582e-01
1	chr1_7240254	7240254	0	A	G	0.112	-4.024233e-02	4.537621e-02	-3.045930e+02	2.776721e+01	3.755297e-01
1	chr1_7255361	7255361	0	A	G	0.247	-1.085667e-02	3.024915e-02	-3.050266e+02	2.677238e+01	7.197970e-01
1	G9f34S190	7258510	0	A	G	0.247	-1.085667e-02	3.024915e-02	-3.050266e+02	2.677238e+01	7.197970e-01
1	BICF2G630709606	7281243	0	C	A	0.333	-3.825423e-02	2.667888e-02	-3.040841e+02	2.666107e+01	1.521577e-01
1	chr1_7286537	7286537	1	G	A	0.075	1.894590e-02	4.749973e-02	-3.050915e+02	2.777295e+01	6.901439e-01
1	chr1_7317241	7317241	5	G	A	0.164	-2.175854e-02	3.632159e-02	-3.048333e+02	2.765216e+01	5.493767e-01
1	BICF2S24311805	7337586	0	A	G	0.186	-2.312373e-02	3.615497e-02	-3.047851e+02	2.773108e+01	5.227083e-01
1	chr1_7348868	7348868	0	G	A	0.162	-3.617336e-02	3.654445e-02	-3.045204e+02	2.707087e+01	3.226710e-01
1	chr1_7358282	7358282	0	A	G	0.232	-2.599466e-02	3.054850e-02	-3.047257e+02	2.603795e+01	3.951662e-01
1	BICF2G630709610	7363714	0	A	C	0.061	-1.726318e-02	5.546683e-02	-3.050318e+02	2.795544e+01	7.557368e-01
1	BICF2G630709612	7421527	0	A	G	0.169	-5.433827e-02	3.384858e-02	-3.038603e+02	2.808795e+01	1.089762e-01
1	BICF2G630709614	7482135	3	G	A	0.152	5.230818e-02	3.637514e-02	-3.040023e+02	2.606381e+01	1.509791e-01
1	BICF2G630709643	7492577	0	A	G	0.096	-3.255089e-03	4.471628e-02	-3.051153e+02	2.750922e+01	9.419955e-01
1	TIGRP2P7617_rs8786139	7505400	6	G	C	0.259	6.354932e-02	3.198368e-02	-3.030315e+02	2.625615e+01	4.741014e-02
1	BICF2G630709680	7513442	0	G	A	0.134	-8.751813e-03	3.797295e-02	-3.051052e+02	2.766787e+01	8.178057e-01
1	BICF2G630709694	7520149	0	C	A	0.356	3.985546e-02	2.801187e-02	-3.040786e+02	2.542700e+01	1.553412e-01
1	BICF2G630709740	7551941	0	A	C	0.153	1.729126e-02	3.575771e-02	-3.050035e+02	2.659906e+01	6.288794e-01
1	BICF2G630709745	7554163	0	G	A	0.173	-8.950839e-04	3.404328e-02	-3.051089e+02	2.741178e+01	9.790333e-01
1	BICF2P1254836	7571195	0	A	C	0.455	4.953003e-03	2.592380e-02	-3.050887e+02	2.740915e+01	8.485468e-01
1	BICF2P1453557	7578528	0	A	C	0.454	5.437556e-03	2.588527e-02	-3.050851e+02	2.740839e+01	8.336933e-01
1	BICF2S23543570	7618214	1	A	C	0.391	4.793387e-03	2.709612e-02	-3.050799e+02	2.721120e+01	8.596476e-01
1	BICF2G630709757	7635258	0	G	C	0.082	-1.106721e-01	4.755824e-02	-3.024346e+02	3.125331e+01	2.031127e-02
1	BICF2G630709759	7657707	1	C	A	0.060	-1.301641e-01	5.495193e-02	-3.023458e+02	2.929628e+01	1.818483e-02
1	BICF2P799026	7707189	2	A	G	0.314	-1.061338e-02	2.862429e-02	-3.049657e+02	2.697135e+01	7.109379e-01
1	BICF2P772650	7720714	0	A	C	0.496	-2.583181e-02	2.619558e-02	-3.046230e+02	2.924590e+01	3.244975e-01
1	BICF2P151356	7729393	0	A	G	0.427	-3.188161e-02	2.721920e-02	-3.043792e+02	3.010553e+01	2.419729e-01
1	BICF2P649174	7740189	0	G	A	0.405	-3.676421e-02	2.678353e-02	-3.041525e+02	3.119012e+01	1.704052e-01
1	BICF2G630709769	7769386	0	G	A	0.333	3.469270e-02	2.591043e-02	-3.042321e+02	2.888023e+01	1.811234e-01
1	BICF2G630709791	7785677	0	C	A	0.295	8.157105e-03	2.877297e-02	-3.050604e+02	2.719329e+01	7.768978e-01
1	TIGRP2P7647_rs8616698	7813710	3	A	G	0.184	-1.427346e-02	3.380908e-02	-3.049863e+02	2.790233e+01	6.730546e-01
1	TIGRP2P7659_rs8795592	7820887	0	G	A	0.066	6.328378e-03	5.267501e-02	-3.050678e+02	2.731513e+01	9.044147e-01
1	BICF2P657448	7831853	0	A	G	0.117	-2.097961e-02	4.043553e-02	-3.049811e+02	2.851332e+01	6.040737e-01
1	BICF2P970266	7838613	1	A	G	0.386	1.600232e-02	2.724312e-02	-3.049056e+02	2.635775e+01	5.571757e-01
1	BICF2P1147267	7844779	5	A	G	0.042	5.392018e-02	6.565424e-02	-3.047991e+02	2.635513e+01	4.118343e-01
1	TIGRP2P7695_rs9059427	7864196	0	A	G	0.054	5.362993e-02	5.871569e-02	-3.047007e+02	2.649678e+01	3.614285e-01
1	BICF2P1339554	7865281	0	G	A	0.055	3.340245e-02	5.715560e-02	-3.049442e+02	2.689433e+01	5.591748e-01
1	BICF2G630709805	7890465	0	A	G	0.096	-4.709801e-02	4.486459e-02	-3.045267e+02	2.894574e+01	2.942652e-01
1	BICF2G630709810	7898583	0	A	G	0.254	-1.634264e-02	3.037518e-02	-3.049210e+02	2.798409e+01	5.907697e-01
1	BICF2G630709825	7909532	1	G	A	0.156	1.079719e-02	3.721491e-02	-3.049866e+02	2.687426e+01	7.718221e-01
1	BICF2G630709833	7915508	0	A	G	0.428	-2.946309e-02	2.730109e-02	-3.045213e+02	2.655932e+01	2.809607e-01
1	BICF2G630709842	7925031	0	A	G	0.317	-4.725727e-02	2.815580e-02	-3.037103e+02	2.514518e+01	9.381503e-02
1	chr1_7926268	7926268	10	A	G	0.344	-6.321396e-03	2.736753e-02	-3.051313e+02	2.741464e+01	8.174123e-01
1	BICF2G630709860	7935005	0	G	A	0.365	5.010564e-02	2.716735e-02	-3.034112e+02	2.424478e+01	6.565520e-02
1	BICF2P555245	7960539	0	G	A	0.358	3.434740e-02	2.755747e-02	-3.043426e+02	2.549472e+01	2.131344e-01
1	BICF2P555243	7960988	0	G	A	0.358	3.434740e-02	2.755747e-02	-3.043426e+02	2.549472e+01	2.131344e-01
1	TIGRP2P7756_rs9025801	7979763	0	A	C	0.134	1.610804e-02	3.586209e-02	-3.050597e+02	2.806090e+01	6.534832e-01
1	BICF2P533944	7979804	0	G	A	0.189	-1.866931e-03	3.250034e-02	-3.051232e+02	2.744534e+01	9.542122e-01
1	BICF2G630709873	8001795	0	G	A	0.357	-1.308152e-02	2.766111e-02	-3.049927e+02	2.746154e+01	6.364513e-01
1	BICF2P18236	8007051	0	A	G	0.039	3.527104e-02	6.256283e-02	-3.050305e+02	2.727304e+01	5.731333e-01
1	BICF2G630709904	8022725	0	G	A	0.402	-3.454663e-02	2.636200e-02	-3.042596e+02	2.834255e+01	1.905663e-01
1	BICF2G630709937	8044418	0	G	A	0.161	-7.346105e-03	3.498897e-02	-3.051156e+02	2.764795e+01	8.337782e-01
1	TIGRP2P7766_rs9177075	8048010	0	A	T	0.336	-3.193387e-02	2.711330e-02	-3.044609e+02	3.044222e+01	2.393721e-01
1	BICF2S23444329	8054483	0	G	C	0.463	3.740522e-02	2.644409e-02	-3.041102e+02	2.848517e+01	1.577626e-01
1	BICF2S2337757	8073090	1	A	G	0.226	1.490080e-02	3.225501e-02	-3.049068e+02	2.641134e+01	6.442808e-01
1	BICF2S23742583	8084756	0	A	C	0.425	-2.997991e-04	2.700072e-02	-3.050157e+02	2.740376e+01	9.911449e-01
1	BICF2G630709989	8095387	0	G	A	0.185	-3.460853e-02	3.308609e-02	-3.045703e+02	2.575683e+01	2.959992e-01
1	BICF2G630710011	8111989	0	G	A	0.250	-5.366327e-02	2.934060e-02	-3.034684e+02	2.421412e+01	6.792733e-02
1	BICF2P1068759	8143422	0	A	G	0.189	-1.040621e-02	3.249502e-02	-3.050799e+02	2.626250e+01	7.489041e-01
1	BICF2P617581	8161870	0	A	G	0.161	-1.981220e-02	3.283436e-02	-3.049781e+02	2.938432e+01	5.464845e-01
1	BICF2G630710036	8165086	0	A	C	0.207	-2.612579e-02	2.984200e-02	-3.047801e+02	2.997836e+01	3.816880e-01
1	TIGRP2P7812_rs9060535	8229814	0	G	A	0.222	3.123575e-02	2.979368e-02	-3.046120e+02	2.457833e+01	2.948994e-01
1	BICF2P785250	8235680	0	A	G	0.073	-3.177487e-02	4.681928e-02	-3.049405e+02	2.889822e+01	4.976230e-01
1	BICF2P1131131	8253421	0	A	G	0.081	4.854098e-03	4.441890e-02	-3.051474e+02	2.709844e+01	9.130190e-01
1	BICF2G630710048	8268652	12	A	G	0.243	-2.132644e-02	3.424881e-02	-3.047556e+02	2.584714e+01	5.337372e-01
1	BICF2P1430778	8291123	4	G	A	0.221	2.832557e-02	2.983301e-02	-3.047101e+02	2.500483e+01	3.427850e-01
1	BICF2G630710050	8321430	2	A	G	0.024	-4.188680e-02	8.870843e-02	-3.050041e+02	2.740063e+01	6.369760e-01
1	chr1_8324267	8324267	0	A	G	0.139	3.681940e-02	3.509906e-02	-3.045910e+02	2.637351e+01	2.946178e-01
1	BICF2P1213203	8328959	0	A	G	0.073	-3.177487e-02	4.681928e-02	-3.049405e+02	2.889822e+01	4.976230e-01
1	BICF2P954170	8337429	0	A	G	0.325	1.027749e-02	2.917138e-02	-3.049979e+02	2.729689e+01	7.247335e-01
1	BICF2G630710064	8352934	0	G	A	0.139	3.681940e-02	3.509906e-02	-3.045910e+02	2.637351e+01	2.946178e-01
1	TIGRP2P7835_rs8513842	8369669	0	A	G	0.086	-4.228758e-02	4.400514e-02	-3.047141e+02	2.949565e+01	3.369766e-01
1	TIGRP2P7837_rs8513845	8371377	0	A	G	0.091	-7.027777e-02	4.341342e-02	-3.038561e+02	3.130656e+01	1.060447e-01
1	BICF2P332231	8374502	0	A	T	0.077	-4.159652e-02	4.579451e-02	-3.047614e+02	2.964431e+01	3.640893e-01
1	TIGRP2P7842_rs9090892	8390379	0	A	G	0.087	-5.904837e-03	4.284148e-02	-3.051562e+02	2.778640e+01	8.904237e-01
1	TIGRP2P7844_rs8971131	8394376	0	G	A	0.089	2.954154e-03	4.275421e-02	-3.051556e+02	2.720508e+01	9.449374e-01
1	BICF2G630710100	8411036	0	A	G	0.089	3.186106e-02	4.450617e-02	-3.049025e+02	2.671637e+01	4.743599e-01
1	BICF2S2361515	8430205	0	A	G	0.098	-1.733722e-02	4.170958e-02	-3.050490e+02	2.844132e+01	6.778120e-01
1	BICF2G630710102	8443239	1	G	A	0.123	-6.737912e-03	3.780654e-02	-3.051218e+02	2.789140e+01	8.586131e-01
1	BICF2G630710121	8455231	0	A	G	0.261	3.303976e-03	2.766175e-02	-3.051485e+02	2.734220e+01	9.049674e-01
1	BICF2G630710133	8463865	0	A	G	0.335	-8.777896e-03	2.684472e-02	-3.050674e+02	2.696842e+01	7.437976e-01
1	TIGRP2P7862_rs8910487	8477203	0	A	G	0.238	9.740953e-04	2.937883e-02	-3.050950e+02	2.734632e+01	9.735615e-01
1	BICF2G630710183	8486192	0	G	A	0.341	-1.414113e-03	2.776935e-02	-3.050688e+02	2.729386e+01	9.594044e-01
1	BICF2G630710210	8497677	0	A	G	0.391	-2.091890e-02	2.729440e-02	-3.047838e+02	2.727191e+01	4.437464e-01
1	BICF2G630710243	8514900	0	A	G	0.317	2.274551e-02	2.925376e-02	-3.047650e+02	2.733754e+01	4.371732e-01
1	BICF2P997453	8522934	1	A	C	0.025	-4.363943e-02	8.863308e-02	-3.049779e+02	2.753553e+01	6.226548e-01
1	BICF2G630710247	8532697	0	A	C	0.057	-2.690318e-02	5.587085e-02	-3.050096e+02	2.799659e+01	6.303292e-01
1	BICF2S23227425	8546882	0	A	G	0.488	1.946574e-02	2.544628e-02	-3.048576e+02	2.787103e+01	4.446048e-01
1	BICF2G630710270	8561857	0	G	A	0.455	1.650821e-02	2.587779e-02	-3.048767e+02	2.784571e+01	5.237764e-01
1	BICF2G630710286	8573470	0	A	G	0.246	-2.507324e-02	2.902639e-02	-3.047852e+02	2.768251e+01	3.880578e-01
1	BICF2G630710327	8595207	0	A	G	0.249	-2.493528e-02	2.902100e-02	-3.047897e+02	2.822785e+01	3.905844e-01
1	BICF2P230315	8604276	0	A	C	0.396	2.438294e-02	2.640904e-02	-3.046876e+02	2.848850e+01	3.562533e-01
1	BICF2G630710345	8613543	0	A	G	0.253	-7.913429e-03	2.887025e-02	-3.051219e+02	2.764488e+01	7.841049e-01
1	BICF2G630710368	8630247	0	G	A	0.396	9.642077e-03	2.646729e-02	-3.050447e+02	2.716316e+01	7.157683e-01
1	BICF2G630710409	8647033	0	A	G	0.214	1.858634e-03	3.072659e-02	-3.051497e+02	2.727862e+01	9.517871e-01
1	BICF2G630710410	8647955	0	G	A	0.490	1.818095e-02	2.600145e-02	-3.048626e+02	2.832904e+01	4.846956e-01
1	BICF2P801590	8679834	0	G	A	0.247	-3.136981e-03	2.826911e-02	-3.051396e+02	2.739907e+01	9.116805e-01
1	BICF2P1476	8697663	0	C	G	0.128	-5.520818e-02	3.680067e-02	-3.040212e+02	2.750013e+01	1.341196e-01
1	BICF2G630710467	8711821	0	A	G	0.396	-2.853891e-02	2.578190e-02	-3.045221e+02	3.005101e+01	2.687903e-01
1	BICF2G630710480	8717703	3	C	A	0.344	-1.877215e-02	2.690566e-02	-3.048870e+02	2.841004e+01	4.856487e-01
1	BICF2G630710495	8728624	0	G	A	0.271	1.623934e-03	2.927543e-02	-3.051030e+02	2.731619e+01	9.557828e-01
1	BICF2S23321456	8746315	0	G	A	0.462	-4.072028e-02	2.531927e-02	-3.038626e+02	2.762258e+01	1.083313e-01
1	BICF2G630710527	8751574	0	G	A	0.395	-1.220712e-02	2.625756e-02	-3.049987e+02	2.738095e+01	6.421817e-01
1	BICF2G630710545	8762788	0	A	G	0.439	2.481800e-02	2.655168e-02	-3.046170e+02	2.710110e+01	3.503374e-01
1	BICF2G630710563	8775014	0	A	C	0.397	2.584663e-02	2.610866e-02	-3.045865e+02	2.685811e+01	3.226133e-01
1	BICF2G630710585	8785475	0	A	G	0.397	2.584663e-02	2.610866e-02	-3.045865e+02	2.685811e+01	3.226133e-01
1	BICF2G630710596	8798857	5	G	A	0.462	1.181367e-02	2.646511e-02	-3.050188e+02	2.840932e+01	6.554882e-01
1	BICF2G630710611	8833676	0	G	A	0.270	1.136127e-03	2.849506e-02	-3.051347e+02	2.740699e+01	9.682100e-01
1	BICF2G630710632	8847422	0	G	A	0.382	-1.424785e-02	2.660840e-02	-3.049713e+02	2.676318e+01	5.925383e-01
1	BICF2G630710651	8863032	0	G	A	0.295	6.665378e-03	2.732101e-02	-3.051471e+02	2.755196e+01	8.073458e-01
1	BICF2G630710660	8870689	0	G	A	0.122	-1.342674e-02	3.919038e-02	-3.050595e+02	2.732011e+01	7.320238e-01
1	BICF2G630710678	8878416	0	A	G	0.127	-1.977224e-02	3.883817e-02	-3.049787e+02	2.732500e+01	6.108848e-01
1	BICF2S22945143	8888552	0	A	G	0.301	3.289127e-02	2.816803e-02	-3.044137e+02	2.916614e+01	2.434253e-01
1	BICF2G630710699	8899796	0	A	G	0.058	4.263446e-02	5.472600e-02	-3.047785e+02	2.844687e+01	4.362730e-01
1	BICF2G630710701	8903354	0	G	A	0.477	1.184203e-02	2.539706e-02	-3.050249e+02	2.676010e+01	6.411972e-01
1	BICF2G630710719	8920737	0	G	A	0.067	5.463788e-02	5.025631e-02	-3.045148e+02	2.867892e+01	2.774164e-01
1	BICF2G630710724	8926447	2	A	G	0.070	4.478558e-02	4.961596e-02	-3.046977e+02	2.829542e+01	3.670971e-01
1	BICF2G630710726	8927301	0	A	G	0.068	4.941832e-02	4.993209e-02	-3.046177e+02	2.850513e+01	3.227370e-01
1	BICF2G630710733	8934509	0	A	G	0.067	5.463788e-02	5.025631e-02	-3.045148e+02	2.867892e+01	2.774164e-01
1	BICF2G630710760	8955374	0	A	G	0.355	-5.266878e-02	2.918080e-02	-3.033313e+02	2.930440e+01	7.161789e-02
1	BICF2G630710766	8958598	1	G	A	0.228	1.597978e-02	3.439600e-02	-3.048793e+02	2.749403e+01	6.424085e-01
1	BICF2G630710800	8975122	0	G	A	0.094	2.573306e-02	4.380533e-02	-3.049558e+02	2.647998e+01	5.571408e-01
1	BICF2G630710810	8980525	0	A	C	0.463	2.665599e-03	2.573684e-02	-3.051214e+02	2.768619e+01	9.175461e-01
1	BICF2G630710819	8993571	0	G	A	0.439	-1.349815e-02	2.678544e-02	-3.049723e+02	2.734239e+01	6.145018e-01
1	BICF2G630710832	9010909	1	A	G	0.472	-4.843223e-03	2.669582e-02	-3.049945e+02	2.707232e+01	8.561006e-01
1	BICF2G630710837	9017633	0	A	G	0.440	1.479032e-02	2.754870e-02	-3.048220e+02	2.823418e+01	5.915614e-01
1	BICF2P1120946	9033858	0	C	A	0.068	8.651662e-02	5.136449e-02	-3.036576e+02	2.639532e+01	9.266029e-02
1	BICF2G630710853	9041117	7	C	A	0.123	3.697472e-02	3.836557e-02	-3.046958e+02	2.582636e+01	3.355826e-01
1	BICF2G630710867	9055097	5	A	G	0.066	8.057718e-02	5.212519e-02	-3.039211e+02	2.533904e+01	1.227003e-01
1	BICF2P463407	9065606	0	A	G	0.146	6.171998e-02	4.038977e-02	-3.037880e+02	2.949727e+01	1.270420e-01
1	BICF2G630710914	9094017	0	G	A	0.258	-2.429113e-02	2.921294e-02	-3.047957e+02	2.941427e+01	4.060296e-01
1	BICF2G630710917	9096236	2	G	A	0.258	-2.503491e-02	2.927148e-02	-3.047797e+02	2.958405e+01	3.927644e-01
1	BICF2S22931976	9109243	0	A	G	0.067	3.051642e-02	4.866190e-02	-3.049784e+02	2.739452e+01	5.308383e-01
1	BICF2G630710959	9120663	0	G	A	0.313	8.949259e-03	2.779504e-02	-3.050140e+02	2.752121e+01	7.475915e-01
1	BICF2P100940	9134130	0	A	G	0.121	2.620548e-02	4.010836e-02	-3.048547e+02	2.861144e+01	5.137841e-01
1	BICF2G630711019	9159357	0	T	A	0.017	2.675902e-04	9.962977e-02	-3.051163e+02	2.748492e+01	9.978580e-01
1	BICF2G630711036	9166089	0	G	A	0.498	-4.122932e-02	2.522789e-02	-3.038097e+02	3.202897e+01	1.027551e-01
1	BICF2G630711047	9187067	1	G	A	0.333	6.760724e-03	2.766640e-02	-3.050217e+02	2.725761e+01	8.070357e-01
1	BICF2G630711049	9190035	4	A	G	0.305	-3.368374e-02	2.837944e-02	-3.043668e+02	2.983973e+01	2.357607e-01
1	BICF2G630711060	9201414	0	G	A	0.382	-3.881023e-02	2.594557e-02	-3.040015e+02	3.103728e+01	1.352527e-01
1	chr1_9202940	9202940	0	A	C	0.165	5.202033e-02	3.342157e-02	-3.039143e+02	2.472403e+01	1.201487e-01
1	chr1_9203398	9203398	0	C	A	0.165	5.202033e-02	3.342157e-02	-3.039143e+02	2.472403e+01	1.201487e-01
1	chr1_9204247	9204247	0	A	G	0.393	-1.789745e-02	2.591208e-02	-3.048694e+02	2.954004e+01	4.900367e-01
1	BICF2G630711067	9212509	1	G	A	0.201	-7.868995e-02	3.147286e-02	-3.020424e+02	3.288125e+01	1.269141e-02
1	BICF2G630711068	9214283	0	C	A	0.484	-2.397798e-02	2.592180e-02	-3.046976e+02	3.078157e+01	3.553524e-01
1	BICF2G630711082	9224106	3	A	G	0.488	-2.582915e-02	2.590098e-02	-3.046238e+02	3.122747e+01	3.190791e-01
1	BICF2P158777	9257013	0	C	A	0.273	1.984743e-02	3.151843e-02	-3.048125e+02	2.793633e+01	5.291384e-01
1	BICF2G630711094	9273551	0	G	A	0.232	5.686525e-02	3.416943e-02	-3.036226e+02	3.011383e+01	9.662119e-02
1	BICF2S23513417	9288943	0	A	C	0.377	1.155609e-02	2.826300e-02	-3.049687e+02	2.776268e+01	6.827841e-01
1	BICF2G630711105	9296248	0	G	A	0.225	6.048849e-02	3.499766e-02	-3.034926e+02	3.036469e+01	8.446750e-02
1	TIGRP2P7951_rs9003035	9309123	0	G	A	0.430	1.732794e-02	2.657645e-02	-3.048656e+02	2.771590e+01	5.146627e-01
1	TIGRP2P7957_rs9013755	9325658	0	C	A	0.284	3.809461e-02	3.057942e-02	-3.042380e+02	2.876341e+01	2.133662e-01
1	BICF2P467525	9338347	0	A	G	0.310	-3.347021e-02	2.713476e-02	-3.044138e+02	2.802559e+01	2.179066e-01
1	TIGRP2P7974_rs8878364	9354482	0	A	G	0.207	2.419573e-02	3.040242e-02	-3.048195e+02	2.647013e+01	4.264523e-01
1	BICF2G630711114	9362100	0	A	C	0.290	3.729194e-02	3.053464e-02	-3.043493e+02	2.890502e+01	2.224793e-01
1	BICF2G630711115	9377209	0	A	G	0.229	5.799694e-02	3.491117e-02	-3.035989e+02	3.049296e+01	9.721075e-02
1	BICF2S23620468	9396188	0	A	G	0.379	7.180548e-03	2.870476e-02	-3.049935e+02	2.707032e+01	8.025604e-01
1	BICF2P477935	9406695	1	C	A	0.353	5.117688e-03	2.911407e-02	-3.050066e+02	2.718128e+01	8.605290e-01
1	BICF2S23535687	9420442	0	A	G	0.354	5.036441e-03	2.912004e-02	-3.050067e+02	2.718364e+01	8.627488e-01
1	BICF2S23318569	9428903	0	G	A	0.354	5.036441e-03	2.912004e-02	-3.050067e+02	2.718364e+01	8.627488e-01
1	BICF2P823657	9440183	1	G	A	0.353	5.100766e-03	2.911936e-02	-3.050065e+02	2.718121e+01	8.610105e-01
1	BICF2G630711133	9459731	1	A	C	0.269	6.169164e-02	3.281365e-02	-3.032002e+02	2.552514e+01	6.061142e-02
1	BICF2P861232	9464337	0	T	A	0.339	9.561593e-04	2.716777e-02	-3.051367e+02	2.735993e+01	9.719369e-01
1	BICF2P337159	9477943	0	A	G	0.232	5.463037e-02	2.949455e-02	-3.034357e+02	2.680661e+01	6.451298e-02
1	BICF2G630711160	9486307	0	G	A	0.343	2.542654e-03	2.729427e-02	-3.051395e+02	2.722177e+01	9.258116e-01
1	BICF2G630711166	9502938	0	A	G	0.397	2.215995e-03	2.628047e-02	-3.051513e+02	2.729549e+01	9.328309e-01
1	BICF2G630711183	9520176	0	A	G	0.292	4.111978e-02	3.037810e-02	-3.041212e+02	2.728050e+01	1.764026e-01
1	BICF2G630711199	9526549	0	A	G	0.225	-9.922255e-03	3.116287e-02	-3.050780e+02	2.719273e+01	7.502986e-01
1	BICF2G630711226	9540990	0	A	G	0.318	-9.802159e-03	2.863067e-02	-3.050433e+02	2.772371e+01	7.322023e-01
1	BICF2G630711231	9545603	0	A	G	0.318	-9.802159e-03	2.863067e-02	-3.050433e+02	2.772371e+01	7.322023e-01
1	BICF2S23052776	9557421	0	T	A	0.019	1.765471e-01	8.581982e-02	-3.031990e+02	4.009155e+01	4.012458e-02
1	BICF2G630711272	9565301	0	G	A	0.467	-1.400212e-02	2.666067e-02	-3.049501e+02	2.861937e+01	5.996507e-01
1	BICF2G630711277	9573293	2	G	A	0.487	7.413749e-03	2.608059e-02	-3.050602e+02	2.746288e+01	7.763124e-01
1	BICF2G630711289	9578777	0	A	T	0.217	-1.925961e-02	3.205278e-02	-3.048817e+02	2.581889e+01	5.481651e-01
1	BICF2G630711302	9592401	0	G	A	0.312	-4.806704e-02	2.883541e-02	-3.036748e+02	2.473508e+01	9.607660e-02
1	BICF2G630711318	9604233	0	A	G	0.346	1.510597e-02	2.801334e-02	-3.049706e+02	2.750880e+01	5.899311e-01
1	BICF2G630711324	9612915	0	A	C	0.298	4.405311e-02	2.935574e-02	-3.039537e+02	2.608391e+01	1.339981e-01
1	BICF2G630711334	9629445	0	A	G	0.402	1.442028e-02	2.725952e-02	-3.049800e+02	2.745476e+01	5.970121e-01
1	BICF2G630711348	9638283	0	A	G	0.403	1.296735e-02	2.721904e-02	-3.050053e+02	2.742927e+01	6.339675e-01
1	BICF2G630711365	9649685	0	A	G	0.042	-3.808062e-02	6.006643e-02	-3.049945e+02	2.892687e+01	5.263523e-01
1	BICF2P1182394	9659261	0	G	A	0.127	-2.562878e-02	3.750644e-02	-3.049252e+02	2.645010e+01	4.946852e-01
1	TIGRP2P8041_rs9097161	9672599	1	A	G	0.123	-4.696351e-02	3.850451e-02	-3.044070e+02	2.599472e+01	2.230892e-01
1	BICF2P231214	9690287	0	G	A	0.225	-7.013356e-03	3.103087e-02	-3.050976e+02	2.780288e+01	8.212732e-01
1	TIGRP2P8049_rs9045277	9696341	12	A	G	0.128	-2.616182e-02	3.433580e-02	-3.048860e+02	2.612094e+01	4.464120e-01
1	BICF2P821731	9728738	0	G	A	0.340	1.030564e-02	2.738077e-02	-3.050605e+02	2.648347e+01	7.067730e-01
1	TIGRP2P8074_rs9169598	9741629	0	A	G	0.346	2.184198e-02	2.651047e-02	-3.048051e+02	2.758244e+01	4.103422e-01
1	BICF2P741988	9752154	0	A	C	0.247	-1.486024e-02	2.860083e-02	-3.050247e+02	2.728107e+01	6.035631e-01
1	BICF2P962214	9777156	0	C	G	0.081	4.171286e-02	4.640693e-02	-3.047388e+02	2.859965e+01	3.691136e-01
1	TIGRP2P8092_rs9196836	9812380	1	A	G	0.494	-3.445828e-02	2.698045e-02	-3.043234e+02	2.459179e+01	2.020686e-01
1	BICF2S23153877	9826231	0	A	G	0.462	3.837223e-02	2.636516e-02	-3.040835e+02	2.539290e+01	1.461069e-01
1	BICF2S23514499	9834647	0	A	G	0.348	3.880404e-02	2.704540e-02	-3.041171e+02	2.656845e+01	1.519018e-01
1	BICF2S23337618	9862442	0	A	C	0.319	3.381400e-02	2.751477e-02	-3.043980e+02	2.536343e+01	2.196032e-01
1	BICF2G630711446	9875555	0	G	A	0.430	2.806589e-02	2.683653e-02	-3.045847e+02	2.494566e+01	2.960941e-01
1	BICF2G630711451	9882263	0	A	G	0.468	5.057458e-02	2.597065e-02	-3.032796e+02	2.210854e+01	5.198226e-02
1	BICF2S23738428	9897935	4	A	T	0.427	3.259951e-02	2.659835e-02	-3.043901e+02	2.416447e+01	2.208491e-01
1	BICF2S23453035	9961779	0	G	C	0.360	-3.249589e-02	2.762456e-02	-3.044354e+02	2.674062e+01	2.399517e-01
1	BICF2G630711456	9968034	11	A	T	0.386	-9.264929e-03	2.704069e-02	-3.050536e+02	2.704166e+01	7.320043e-01
1	BICF2G630711458	9969789	0	G	A	0.389	-1.592714e-02	2.693266e-02	-3.049246e+02	2.692677e+01	5.545085e-01
1	BICF2G630711460	10001661	0	G	A	0.052	-1.561070e-02	5.883066e-02	-3.050284e+02	2.750360e+01	7.908363e-01
1	TIGRP2P8121_rs9090075	10008027	3	G	A	0.474	1.834754e-03	2.600928e-02	-3.051045e+02	2.736600e+01	9.437869e-01
1	BICF2G630711464	10027540	3	G	A	0.261	-1.040560e-02	3.052328e-02	-3.050172e+02	2.724508e+01	7.332997e-01
1	BICF2G630711494	10060855	1	A	G	0.302	-1.465898e-02	2.976128e-02	-3.049413e+02	2.717985e+01	6.225194e-01
1	BICF2G630711497	10064727	2	C	A	0.299	-4.639276e-03	2.979907e-02	-3.050524e+02	2.732806e+01	8.763364e-01
1	BICF2S2322427	10093579	0	A	C	0.166	2.788545e-02	3.538242e-02	-3.048003e+02	2.528290e+01	4.309577e-01
1	BICF2P763897	10099935	19	A	G	0.404	-9.718433e-03	2.566740e-02	-3.050804e+02	2.720040e+01	7.051046e-01
1	BICF2P701385	10107282	1	A	G	0.402	-1.177896e-02	2.554747e-02	-3.050428e+02	2.728844e+01	6.449309e-01
1	BICF2G630711516	10138348	5	C	A	0.011	8.935374e-02	1.219316e-01	-3.049208e+02	2.695052e+01	4.639713e-01
1	BICF2G630711539	10214038	12	A	C	0.427	4.947959e-03	2.513690e-02	-3.051303e+02	2.757651e+01	8.440228e-01
1	BICF2G630711540	10231948	0	G	A	0.339	-5.117583e-03	2.639827e-02	-3.051479e+02	2.743474e+01	8.463544e-01
1	BICF2G630711545	10238823	3	A	G	0.237	-5.509584e-03	2.982258e-02	-3.051355e+02	2.747329e+01	8.534947e-01
1	BICF2G630711562	10255636	4	G	A	0.339	-3.523863e-03	2.691748e-02	-3.051557e+02	2.739163e+01	8.958901e-01
1	BICF2G630711594	10309970	0	G	A	0.455	-3.133726e-02	2.533904e-02	-3.043889e+02	2.636577e+01	2.167026e-01
1	BICF2S2416695	10329292	5	A	C	0.372	1.722244e-02	2.570119e-02	-3.049153e+02	2.740776e+01	5.030647e-01
1	BICF2G630711607	10341135	0	A	G	0.379	1.659547e-02	2.559206e-02	-3.049326e+02	2.689470e+01	5.169484e-01
1	BICF2S23656672	10357617	0	A	T	0.132	1.936276e-02	3.827580e-02	-3.050148e+02	2.642213e+01	6.131409e-01
1	BICF2P883221	10403384	0	G	A	0.434	-1.154226e-02	2.536819e-02	-3.050647e+02	2.785409e+01	6.492906e-01
1	BICF2P878157	10508512	0	G	A	0.363	2.253714e-02	2.678046e-02	-3.047707e+02	2.839221e+01	4.003932e-01
1	TIGRP2P8190_rs9076964	10549938	3	A	C	0.328	5.398355e-03	2.728482e-02	-3.051072e+02	2.703306e+01	8.432317e-01
1	chr1_10672540	10672540	3	C	A	0.284	-3.421326e-02	2.875619e-02	-3.043718e+02	2.661024e+01	2.346337e-01
1	BICF2P956517	10699423	0	G	A	0.085	-4.425761e-04	4.400181e-02	-3.051557e+02	2.737610e+01	9.919784e-01
1	BICF2P1008542	10756573	0	G	A	0.096	4.112604e-03	4.369587e-02	-3.051497e+02	2.740887e+01	9.250480e-01
1	BICF2P1014047	10780593	2	G	A	0.353	1.003683e-02	2.677503e-02	-3.050715e+02	2.728122e+01	7.079060e-01
1	BICF2P59100	10792454	4	A	C	0.128	2.799749e-02	3.743173e-02	-3.048519e+02	2.778470e+01	4.547930e-01
1	BICF2S23155214	10898701	8	A	C	0.384	1.177827e-03	2.689172e-02	-3.051517e+02	2.733826e+01	9.650801e-01
1	BICF2P407470	10934077	0	G	A	0.312	3.379744e-03	2.764311e-02	-3.051220e+02	2.744015e+01	9.027336e-01
1	BICF2S22926875	10976955	0	G	A	0.469	2.023543e-02	2.615308e-02	-3.047794e+02	2.638825e+01	4.394122e-01
1	BICF2S2309684	11052005	2	C	A	0.393	1.022091e-02	2.713807e-02	-3.049752e+02	2.706385e+01	7.065920e-01
1	BICF2S23653590	11074423	4	G	C	0.266	-7.010159e-03	2.822356e-02	-3.051198e+02	2.751742e+01	8.039304e-01
1	BICF2P387634	11091891	9	G	A	0.284	-2.994132e-02	2.990644e-02	-3.044839e+02	2.713755e+01	3.171727e-01
1	BICF2P258313	11097654	18	A	G	0.441	1.513888e-02	2.513964e-02	-3.049679e+02	2.708948e+01	5.472867e-01
1	TIGRP2P8291_rs8903611	11111953	3	C	A	0.138	-4.571424e-02	3.623972e-02	-3.043554e+02	2.725117e+01	2.076682e-01
1	BICF2P629544	11119991	0	A	G	0.157	-3.874063e-02	3.491204e-02	-3.045301e+02	2.896404e+01	2.676135e-01
1	chr1_11165907	11165907	4	G	A	0.176	2.864096e-02	3.283178e-02	-3.047709e+02	2.858907e+01	3.833834e-01
1	chr1_11166635	11166635	22	A	G	0.463	2.882313e-02	2.640511e-02	-3.045672e+02	2.703577e+01	2.754832e-01
1	chr1_11167678	11167678	0	G	A	0.028	-2.310684e-02	7.350614e-02	-3.051119e+02	2.793824e+01	7.533687e-01
1	BICF2P1082366	11167979	0	A	G	0.282	1.806983e-02	2.806486e-02	-3.049304e+02	2.630211e+01	5.199264e-01
1	chr1_11168555	11168555	0	A	G	0.026	1.312685e-02	7.463685e-02	-3.051573e+02	2.698869e+01	8.604538e-01
1	BICF2S22961686	11187180	2	C	A	0.380	-1.831046e-02	2.573350e-02	-3.048826e+02	2.763959e+01	4.770408e-01
1	BICF2P304894	11286624	11	C	A	0.441	5.741289e-03	2.625173e-02	-3.051117e+02	2.709791e+01	8.269612e-01
1	BICF2P258539	11368842	0	A	G	0.274	-2.512435e-02	2.822156e-02	-3.047390e+02	2.574315e+01	3.737066e-01
1	TIGRP2P8373_rs8521226	11418720	0	G	A	0.323	-1.176200e-02	2.602310e-02	-3.050826e+02	2.805737e+01	6.514537e-01
1	BICF2S23453352	11457128	15	A	G	0.034	2.545358e-02	6.726441e-02	-3.051075e+02	2.740333e+01	7.052669e-01
1	BICF2S23910124	11465332	0	A	C	0.071	-4.840609e-02	4.882496e-02	-3.046567e+02	2.729881e+01	3.219021e-01
1	TIGRP2P8419_rs8959368	11497808	6	G	A	0.288	4.585007e-02	2.803491e-02	-3.037840e+02	3.024924e+01	1.025060e-01
1	BICF2S23412474	11523463	0	A	G	0.298	5.240432e-02	2.789915e-02	-3.033654e+02	2.911851e+01	6.084548e-02
1	BICF2P1108272	11539753	1	G	A	0.492	5.646067e-03	2.599002e-02	-3.050486e+02	2.726864e+01	8.280995e-01
1	BICF2P631496	11564083	3	A	G	0.171	-4.379071e-02	3.319519e-02	-3.042852e+02	2.711115e+01	1.876377e-01
1	BICF2P356018	11601253	0	G	A	0.071	3.493587e-02	5.460432e-02	-3.048075e+02	2.681796e+01	5.225603e-01
1	BICF2S2369046	11629081	5	G	A	0.352	3.300525e-02	2.575083e-02	-3.043171e+02	2.670841e+01	2.004653e-01
1	BICF2S23534100	11653215	2	G	A	0.419	6.407314e-03	2.657102e-02	-3.050330e+02	2.758918e+01	8.095343e-01
1	BICF2P6662	11679629	1	G	A	0.254	1.512368e-02	2.896562e-02	-3.050027e+02	2.698823e+01	6.017867e-01
1	BICF2P1277523	11708684	11	A	G	0.419	-1.512297e-02	2.607896e-02	-3.049476e+02	2.687057e+01	5.622178e-01
1	BICF2P779428	11730119	5	A	G	0.469	1.591121e-02	2.636233e-02	-3.049206e+02	2.679675e+01	5.463781e-01
1	BICF2P576377	11759885	4	G	A	0.400	2.280554e-02	2.785452e-02	-3.047237e+02	2.641051e+01	4.132797e-01
1	BICF2S23114218	11774784	9	A	G	0.411	4.628231e-03	2.700789e-02	-3.051143e+02	2.736378e+01	8.639971e-01
1	BICF2P340398	11779243	0	A	G	0.332	1.771882e-02	2.868754e-02	-3.048982e+02	2.721162e+01	5.370545e-01
1	BICF2P654352	11834885	0	A	G	0.055	1.560015e-02	5.410634e-02	-3.050821e+02	2.745017e+01	7.732041e-01
1	TIGRP2P8517_rs8894908	11844563	1	A	G	0.391	1.406012e-02	2.756139e-02	-3.049625e+02	2.705256e+01	6.101527e-01
1	BICF2S23013314	11875141	1	C	G	0.255	1.010058e-02	2.838638e-02	-3.050918e+02	2.793334e+01	7.221039e-01
1	TIGRP2P8538_rs8853941	11884008	1	G	A	0.410	6.240151e-03	2.737979e-02	-3.050544e+02	2.726395e+01	8.197975e-01
1	TIGRP2P8553_rs8392830	11946797	0	G	A	0.054	-2.652958e-02	5.499393e-02	-3.050025e+02	2.743803e+01	6.297011e-01
1	TIGRP2P8555_rs8792137	11951448	5	A	G	0.486	2.991123e-02	2.528049e-02	-3.044217e+02	2.875236e+01	2.372350e-01
1	BICF2P137576	11981850	4	G	A	0.286	3.240055e-02	2.731462e-02	-3.044244e+02	2.762968e+01	2.360400e-01
1	BICF2S23214790	12007076	1	G	A	0.208	2.759329e-03	3.071438e-02	-3.051265e+02	2.740211e+01	9.284473e-01
1	BICF2P1401451	12024782	0	A	G	0.141	-1.183382e-02	3.541646e-02	-3.050719e+02	2.780508e+01	7.384023e-01
1	BICF2P107320	12046335	9	A	G	0.050	-3.396872e-02	6.239914e-02	-3.048923e+02	2.787292e+01	5.863951e-01
1	TIGRP2P8605_rs8516721	12055950	4	A	G	0.443	-1.262513e-02	2.578864e-02	-3.049713e+02	2.742362e+01	6.246331e-01
1	TIGRP2P8633_rs8991340	12101184	3	C	A	0.428	-2.990899e-02	2.529418e-02	-3.044103e+02	2.761175e+01	2.375237e-01
1	TIGRP2P15313_rs9161584	12124292	3	G	A	0.232	6.148054e-03	3.018391e-02	-3.050542e+02	2.726518e+01	8.386714e-01
1	BICF2P1162632	12144103	2	C	A	0.215	-1.534798e-02	3.165488e-02	-3.049664e+02	2.710921e+01	6.279672e-01
1	BICF2P301927	12156624	12	G	A	0.335	-5.219756e-05	2.704516e-02	-3.051678e+02	2.732641e+01	9.984607e-01
1	chr1_12239369	12239369	0	G	A	0.494	-5.927609e-03	2.598368e-02	-3.050878e+02	2.751757e+01	8.196287e-01
1	BICF2P630488	12267375	2	A	T	0.292	-1.279566e-02	2.990863e-02	-3.049509e+02	2.772608e+01	6.689406e-01
1	BICF2P630489	12268168	4	G	A	0.344	-8.187098e-04	2.623387e-02	-3.051698e+02	2.729492e+01	9.751145e-01
1	BICF2P1045220	12292936	3	A	G	0.364	-2.287315e-03	2.734910e-02	-3.051020e+02	2.723521e+01	9.333769e-01
1	TIGRP2P15426_rs8702677	12305086	0	A	G	0.330	1.325148e-02	2.750867e-02	-3.050215e+02	2.761632e+01	6.301903e-01
1	BICF2P1293785	12326997	4	G	A	0.065	-1.572632e-02	5.132264e-02	-3.051130e+02	2.748397e+01	7.593966e-01
1	BICF2P682714	12395859	2	G	A	0.039	4.546144e-02	6.540234e-02	-3.049269e+02	2.823467e+01	4.872743e-01
1	BICF2S23530860	12416079	7	C	A	0.097	-1.312782e-02	4.281696e-02	-3.050894e+02	2.739902e+01	7.592577e-01
1	BICF2P296037	12470251	8	G	A	0.440	1.870050e-02	2.618474e-02	-3.048789e+02	2.621642e+01	4.754120e-01
1	BICF2P606025	12515484	5	A	G	0.238	-1.913676e-02	2.998644e-02	-3.049592e+02	2.652700e+01	5.236133e-01
1	BICF2S23727748	12674746	3	A	G	0.305	-1.634560e-02	2.739450e-02	-3.049776e+02	2.750791e+01	5.509625e-01
1	BICF2P1166615	12703724	3	G	A	0.070	5.574785e-02	5.241528e-02	-3.045220e+02	2.631559e+01	2.879709e-01
1	BICF2P893554	12724538	0	C	A	0.473	-3.097858e-02	2.532003e-02	-3.043991e+02	2.573646e+01	2.216553e-01
1	BICF2P1077045	12732415	0	G	A	0.411	-4.747133e-02	2.680224e-02	-3.035445e+02	2.492994e+01	7.706863e-02
1	BICF2P730971	12745113	0	A	G	0.089	-4.946658e-02	4.474874e-02	-3.045158e+02	2.592337e+01	2.694416e-01
1	BICF2P422182	12752045	0	G	C	0.308	-2.089059e-02	2.828357e-02	-3.048160e+02	2.702421e+01	4.604476e-01
1	BICF2P248994	12829696	0	A	G	0.200	1.911951e-02	3.052631e-02	-3.049536e+02	2.724971e+01	5.313507e-01
1	BICF2P363287	12831740	0	A	G	0.313	1.567163e-02	2.710633e-02	-3.049901e+02	2.749909e+01	5.633894e-01
1	BICF2P669790	12843349	0	G	A	0.348	6.205417e-03	2.606980e-02	-3.051245e+02	2.751467e+01	8.119430e-01
1	BICF2P1384375	12863961	0	G	A	0.349	-1.107477e-02	2.614088e-02	-3.050683e+02	2.766051e+01	6.719763e-01
1	BICF2S23016406	12868228	0	A	G	0.223	-1.515423e-02	2.990733e-02	-3.050183e+02	2.818213e+01	6.125576e-01
1	BICF2P869436	12880943	0	T	A	0.230	-2.958057e-02	3.069580e-02	-3.046370e+02	2.889848e+01	3.356222e-01
1	BICF2P705124	12891091	0	A	T	0.014	2.669952e-01	1.110391e-01	-3.022620e+02	2.823018e+01	1.651303e-02
1	BICF2P428432	12926259	0	A	G	0.014	2.669952e-01	1.110391e-01	-3.022620e+02	2.823018e+01	1.651303e-02
1	BICF2P636842	12946001	0	A	G	0.373	1.444681e-02	2.550669e-02	-3.050006e+02	2.681897e+01	5.713504e-01
1	BICF2P662198	12954634	0	A	G	0.163	2.954428e-02	3.408024e-02	-3.047788e+02	2.832413e+01	3.863610e-01
1	TIGRP2P15612_rs8932092	12960312	0	A	G	0.014	2.669952e-01	1.110391e-01	-3.022620e+02	2.823018e+01	1.651303e-02
1	BICF2P1171448	12978143	0	A	G	0.276	4.551436e-03	2.818767e-02	-3.051306e+02	2.762924e+01	8.717814e-01
1	BICF2P79987	12985295	3	G	A	0.275	6.755267e-03	2.804122e-02	-3.051211e+02	2.775018e+01	8.097158e-01
1	BICF2P745908	13003212	1	G	A	0.350	1.625989e-02	2.676893e-02	-3.049580e+02	2.774088e+01	5.438171e-01
1	BICF2P745909	13004908	0	A	C	0.125	5.805376e-03	3.726810e-02	-3.051718e+02	2.747598e+01	8.762670e-01
1	BICF2P928162	13022592	0	A	G	0.028	6.343542e-02	7.683162e-02	-3.047757e+02	2.711336e+01	4.093538e-01
1	TIGRP2P15670_rs9208301	13032121	0	G	A	0.028	6.343542e-02	7.683162e-02	-3.047757e+02	2.711336e+01	4.093538e-01
1	TIGRP2P15677_rs8806610	13044677	0	A	G	0.179	1.142470e-02	3.350747e-02	-3.050724e+02	2.768370e+01	7.332600e-01
1	TIGRP2P15681_rs8498499	13057467	0	G	A	0.446	1.864659e-02	2.572922e-02	-3.048888e+02	2.730666e+01	4.689196e-01
1	BICF2S23258050	13065849	2	G	A	0.372	2.348135e-02	2.671168e-02	-3.047500e+02	2.694057e+01	3.797367e-01
1	BICF2P584048	13085178	2	A	C	0.255	2.446701e-02	2.904869e-02	-3.047758e+02	2.553868e+01	3.999880e-01
1	BICF2P1008939	13104855	0	A	G	0.111	-4.836330e-02	4.073428e-02	-3.043860e+02	2.692869e+01	2.356105e-01
1	BICF2P369301	13115587	0	G	A	0.273	-2.536160e-02	2.754108e-02	-3.046983e+02	2.806941e+01	3.575121e-01
1	BICF2P863469	13128683	0	C	A	0.281	2.008180e-02	2.851236e-02	-3.048494e+02	2.647230e+01	4.815227e-01
1	BICF2P846867	13132232	0	A	G	0.395	-4.640986e-03	2.538075e-02	-3.051110e+02	2.752455e+01	8.549774e-01
1	BICF2P534733	13137512	0	A	C	0.132	-8.703746e-02	3.684721e-02	-3.023322e+02	2.563654e+01	1.850718e-02
1	BICF2S2361901	13178719	0	G	A	0.163	-3.100167e-02	3.577984e-02	-3.047188e+02	2.616396e+01	3.866058e-01
1	BICF2P1260680	13214008	0	G	A	0.025	-1.026959e-01	7.551039e-02	-3.042829e+02	2.772367e+01	1.743620e-01
1	chr1_13223302	13223302	4	A	G	0.195	-6.159308e-03	3.151998e-02	-3.050942e+02	2.722042e+01	8.451422e-01
1	chr1_13223502	13223502	0	G	A	0.198	-4.390103e-04	3.140348e-02	-3.051128e+02	2.735543e+01	9.888511e-01
1	chr1_13234133	13234133	3	C	A	0.026	1.086207e-01	7.653262e-02	-3.041405e+02	2.728807e+01	1.563678e-01
1	chr1_13234246	13234246	0	G	A	0.036	8.061074e-02	6.674651e-02	-3.044015e+02	2.747200e+01	2.276597e-01
1	chr1_13234676	13234676	0	A	G	0.031	9.859915e-02	7.034093e-02	-3.041590e+02	2.717325e+01	1.615414e-01
1	BICF2S2397446	13239142	0	A	G	0.029	9.067301e-02	7.368173e-02	-3.043885e+02	2.749871e+01	2.189805e-01
1	chr1_13260261	13260261	0	I	D	0.014	1.396657e-02	1.062767e-01	-3.051174e+02	2.735302e+01	8.954919e-01
1	BICF2S24112448	13266679	0	G	A	0.021	-3.480500e-02	8.727914e-02	-3.050668e+02	2.768907e+01	6.902067e-01
1	BICF2S23337862	13283523	2	A	G	0.120	-1.482870e-02	3.904100e-02	-3.049980e+02	2.713664e+01	7.042182e-01
1	BICF2S23762436	13298012	0	G	A	0.096	6.677148e-02	4.109974e-02	-3.038650e+02	2.616729e+01	1.047981e-01
1	BICF2S23422980	13331028	0	A	C	0.160	2.262395e-02	3.351796e-02	-3.049001e+02	2.654087e+01	4.999631e-01
1	chr1_13336245	13336245	0	G	A	0.082	7.147479e-02	4.498831e-02	-3.038969e+02	2.756389e+01	1.126752e-01
1	BICF2S23445823	13347614	0	A	G	0.159	2.315525e-02	3.373465e-02	-3.048928e+02	2.643774e+01	4.927450e-01
1	TIGRP2P15720_rs8799784	13355961	0	G	A	0.163	2.962720e-02	3.373222e-02	-3.047974e+02	2.722521e+01	3.801492e-01
1	BICF2P1372927	13369932	0	A	G	0.363	3.174043e-03	2.599974e-02	-3.050792e+02	2.732998e+01	9.028790e-01
1	BICF2S23354689	13375903	0	G	A	0.268	-6.868250e-03	3.017349e-02	-3.050437e+02	2.742912e+01	8.200195e-01
1	BICF2P897678	13385246	0	A	G	0.286	-3.963290e-02	2.719448e-02	-3.040512e+02	2.635123e+01	1.455621e-01
1	BICF2P1346707	13412399	0	A	G	0.280	-1.295499e-02	3.071537e-02	-3.048550e+02	2.696713e+01	6.733486e-01
1	BICF2P1409469	13428072	0	G	A	0.287	-1.375441e-02	3.082933e-02	-3.048358e+02	2.694438e+01	6.556613e-01
1	BICF2S23661189	13431034	0	A	G	0.417	-3.346881e-04	2.629343e-02	-3.050570e+02	2.745875e+01	9.898485e-01
1	BICF2P342283	13446742	0	A	G	0.395	1.453689e-02	2.526846e-02	-3.049666e+02	2.687415e+01	5.653178e-01
1	BICF2P898749	13454177	0	A	G	0.395	1.453689e-02	2.526846e-02	-3.049666e+02	2.687415e+01	5.653178e-01
1	BICF2P1362061	13463880	1	A	T	0.440	-6.473414e-03	2.597434e-02	-3.050494e+02	2.723142e+01	8.032781e-01
1	chr1_13466714	13466714	0	A	C	0.127	4.263894e-02	3.669678e-02	-3.045051e+02	2.667428e+01	2.457535e-01
1	chr1_13471714	13471714	0	C	A	0.393	1.790697e-02	2.520562e-02	-3.048804e+02	2.669707e+01	4.777258e-01
1	BICF2P561513	13471855	0	G	C	0.266	-2.803116e-03	2.844759e-02	-3.051316e+02	2.751703e+01	9.215413e-01
1	BICF2P1240331	13478424	0	A	G	0.442	-8.791075e-03	2.602655e-02	-3.050237e+02	2.718437e+01	7.356588e-01
1	chr1_13481722	13481722	0	G	A	0.104	6.189431e-02	4.036123e-02	-3.039828e+02	2.681802e+01	1.257073e-01
1	BICF2P1038853	13493435	0	C	G	0.395	1.921569e-04	2.552425e-02	-3.051386e+02	2.739741e+01	9.939959e-01
1	BICF2P1038854	13493609	0	A	G	0.252	1.507981e-02	2.931021e-02	-3.049855e+02	2.726770e+01	6.071095e-01
1	chr1_13495946	13495946	0	C	A	0.235	2.049904e-02	3.041235e-02	-3.048721e+02	2.722031e+01	5.005621e-01
1	chr1_13505603	13505603	3	G	A	0.230	3.149358e-02	3.059063e-02	-3.045703e+02	2.732185e+01	3.036749e-01
1	BICF2S23513984	13506057	0	A	C	0.327	3.823246e-03	2.690745e-02	-3.051213e+02	2.743319e+01	8.870603e-01
1	chr1_13526109	13526109	0	A	G	0.017	1.182945e-01	9.983939e-02	-3.044677e+02	2.517198e+01	2.365731e-01
1	BICF2P1035482	13554172	0	A	G	0.424	2.198515e-02	2.604472e-02	-3.047152e+02	2.718801e+01	3.989518e-01
1	BICF2P263531	13560487	0	G	A	0.194	1.299764e-02	3.146873e-02	-3.050479e+02	2.763588e+01	6.797380e-01
1	TIGRP2P15804_rs9196392	13567459	0	A	G	0.168	2.473773e-02	3.475853e-02	-3.048230e+02	2.821173e+01	4.769413e-01
1	BICF2S23454139	13568168	0	G	A	0.377	1.744641e-02	2.560946e-02	-3.049117e+02	2.757879e+01	4.959919e-01
1	BICF2P352064	13585953	0	A	G	0.430	1.122648e-02	2.552978e-02	-3.050483e+02	2.736653e+01	6.602922e-01
1	BICF2P404481	13590516	0	A	G	0.374	1.311165e-02	2.576871e-02	-3.050116e+02	2.761051e+01	6.110755e-01
1	TIGRP2P15814_rs9074722	13601070	0	A	C	0.431	1.452977e-02	2.556240e-02	-3.049833e+02	2.727410e+01	5.699855e-01
1	TIGRP2P15816_rs9114166	13610738	0	A	C	0.431	1.452977e-02	2.556240e-02	-3.049833e+02	2.727410e+01	5.699855e-01
1	TIGRP2P15823_rs9099765	13629913	0	A	G	0.375	1.227096e-02	2.567574e-02	-3.050279e+02	2.759059e+01	6.328906e-01
1	BICF2P326224	13635403	0	G	A	0.426	3.923871e-03	2.554033e-02	-3.051315e+02	2.741560e+01	8.779526e-01
1	chr1_13693007	13693007	0	G	A	0.058	-2.193665e-02	5.201019e-02	-3.050718e+02	2.714342e+01	6.733481e-01
1	chr1_13695455	13695455	0	A	C	0.058	-2.193665e-02	5.201019e-02	-3.050718e+02	2.714342e+01	6.733481e-01
1	chr1_13717827	13717827	0	G	A	0.032	5.187906e-02	7.003522e-02	-3.048122e+02	2.793692e+01	4.591471e-01
1	BICF2P1079359	13723229	0	A	G	0.061	4.913495e-02	5.288015e-02	-3.047110e+02	2.626545e+01	3.531928e-01
1	chr1_13723779	13723779	0	A	G	0.018	-4.878192e-02	9.434202e-02	-3.050160e+02	2.882001e+01	6.053049e-01
1	chr1_13734423	13734423	0	C	A	0.237	9.937271e-03	3.078677e-02	-3.050484e+02	2.744152e+01	7.469827e-01
1	TIGRP2P15838_rs8801024	13759668	0	G	A	0.415	-1.329173e-02	2.649955e-02	-3.049622e+02	2.740419e+01	6.161550e-01
1	BICF2P426201	13773492	3	C	A	0.347	-5.795139e-02	2.677421e-02	-3.028070e+02	2.561785e+01	3.084589e-02
1	BICF2P46311	13798565	0	G	A	0.011	3.190949e-02	1.238130e-01	-3.051409e+02	2.700750e+01	7.967138e-01
1	BICF2P694207	13805012	0	A	G	0.427	-4.437664e-03	2.558859e-02	-3.050945e+02	2.720398e+01	8.623803e-01
1	BICF2P622051	13822697	0	A	C	0.122	2.308847e-02	3.820760e-02	-3.049108e+02	2.640473e+01	5.458922e-01
1	BICF2P993746	13829372	0	A	G	0.375	1.605761e-02	2.570558e-02	-3.049427e+02	2.665846e+01	5.324357e-01
1	BICF2S2436535	13842621	0	C	A	0.446	-5.077191e-03	2.500749e-02	-3.051190e+02	2.740313e+01	8.391868e-01
1	BICF2P396242	13857178	0	G	A	0.341	-9.770866e-04	2.610429e-02	-3.051599e+02	2.734337e+01	9.701552e-01
1	BICF2S22916306	13861908	0	A	G	0.134	-3.438106e-02	3.988441e-02	-3.046485e+02	2.716961e+01	3.890417e-01
1	BICF2P940553	13873480	0	G	A	0.493	1.017702e-02	2.524135e-02	-3.050499e+02	2.741513e+01	6.869613e-01
1	TIGRP2P15885_rs8570710	13898860	0	G	A	0.055	4.554438e-02	5.452108e-02	-3.048299e+02	2.649402e+01	4.038699e-01
1	BICF2P736091	13901500	0	G	A	0.191	3.442925e-02	3.257786e-02	-3.045746e+02	2.888545e+01	2.910386e-01
1	BICF2S23236635	13901704	5	A	G	0.049	2.329930e-02	5.613837e-02	-3.051011e+02	2.737374e+01	6.782741e-01
1	chr1_13901894	13901894	2	I	D	0.358	-9.878035e-03	2.743828e-02	-3.050004e+02	2.741404e+01	7.189740e-01
1	chr1_13902044	13902044	0	G	A	0.282	-2.805279e-02	2.797002e-02	-3.046334e+02	2.691170e+01	3.163076e-01
1	chr1_13902336	13902336	0	A	G	0.015	-4.855167e-02	1.038085e-01	-3.050713e+02	2.686610e+01	6.401756e-01
1	chr1_13902575	13902575	0	A	G	0.282	-2.805279e-02	2.797002e-02	-3.046334e+02	2.691170e+01	3.163076e-01
1	chr1_13903333	13903333	0	D	I	0.071	-5.636834e-02	4.594849e-02	-3.044212e+02	2.860893e+01	2.204164e-01
1	chr1_13903421	13903421	0	D	I	0.124	-1.497096e-02	3.865717e-02	-3.050923e+02	2.747625e+01	6.986977e-01
1	BICF2P141254	13912699	0	A	G	0.087	7.637588e-02	4.350572e-02	-3.035932e+02	2.912893e+01	7.970658e-02
1	BICF2P647658	13932790	0	A	G	0.130	3.150375e-02	3.526121e-02	-3.047726e+02	2.824649e+01	3.720005e-01
1	BICF2S23635165	13963437	0	A	G	0.272	2.668982e-03	3.019370e-02	-3.050188e+02	2.746550e+01	9.295936e-01
1	BICF2P160224	13966852	0	G	A	0.265	-2.248932e-02	3.003573e-02	-3.047986e+02	2.877661e+01	4.543165e-01
1	BICF2P460868	13987701	0	A	G	0.185	1.462955e-02	3.314059e-02	-3.049602e+02	2.727898e+01	6.590631e-01
1	BICF2P252171	14000177	0	G	A	0.496	-5.886818e-02	2.521689e-02	-3.024183e+02	2.618232e+01	1.991850e-02
1	TIGRP2P15911_rs8826086	14025015	0	G	A	0.261	1.108548e-03	2.916327e-02	-3.051315e+02	2.747609e+01	9.696916e-01
1	chr1_14028546	14028546	0	A	T	0.220	-1.113193e-02	3.026903e-02	-3.050490e+02	2.712107e+01	7.131844e-01
1	chr1_14028691	14028691	0	A	G	0.221	-6.429999e-03	3.027280e-02	-3.050937e+02	2.728932e+01	8.318697e-01
1	BICF2P102423	14038517	0	A	G	0.189	4.694946e-03	3.211763e-02	-3.051207e+02	2.750097e+01	8.838314e-01
1	TIGRP2P15921_rs9035080	14051040	0	G	A	0.379	7.345967e-03	2.675278e-02	-3.050783e+02	2.748304e+01	7.837334e-01
1	TIGRP2P15926_rs8935881	14058776	0	A	G	0.399	3.735957e-03	2.627490e-02	-3.051183e+02	2.742818e+01	8.869825e-01
1	BICF2S22943775	14089087	0	A	G	0.457	-6.592370e-03	2.528483e-02	-3.051209e+02	2.782408e+01	7.943996e-01
1	BICF2P300536	14100367	0	G	A	0.351	5.919122e-03	2.716911e-02	-3.050936e+02	2.751421e+01	8.276147e-01
1	BICF2P69061	14120734	0	G	A	0.416	-2.522674e-03	2.643602e-02	-3.050972e+02	2.756468e+01	9.240104e-01
1	BICF2P931019	14124297	0	A	G	0.430	1.316581e-02	2.704196e-02	-3.049554e+02	2.736028e+01	6.265411e-01
1	BICF2P172990	14133089	0	G	A	0.430	1.311189e-02	2.713510e-02	-3.049571e+02	2.738717e+01	6.291345e-01
1	TIGRP2P15939_rs8638348	14154296	0	A	G	0.342	-1.078235e-02	2.689366e-02	-3.050189e+02	2.776115e+01	6.886259e-01
1	TIGRP2P15940_rs9048842	14171000	0	A	G	0.481	-7.271393e-03	2.727722e-02	-3.049910e+02	2.778249e+01	7.898941e-01
1	BICF2P1166345	14173454	0	G	A	0.433	1.012745e-02	2.695745e-02	-3.050081e+02	2.738303e+01	7.072931e-01
1	TIGRP2P15943_rs9090365	14187541	0	G	A	0.433	1.012745e-02	2.695745e-02	-3.050081e+02	2.738303e+01	7.072931e-01
1	TIGRP2P15945_rs8794906	14201871	0	G	A	0.046	5.294635e-02	5.934678e-02	-3.047315e+02	2.581425e+01	3.726892e-01
1	BICF2S2334324	14217295	0	A	G	0.445	-3.556344e-03	2.709596e-02	-3.050232e+02	2.760997e+01	8.956241e-01
1	BICF2S23115010	14226811	5	C	A	0.080	2.733285e-02	4.683212e-02	-3.049836e+02	2.611807e+01	5.596978e-01
1	BICF2S23057675	14231717	0	G	A	0.029	7.518646e-02	7.529494e-02	-3.046296e+02	2.513775e+01	3.184335e-01
1	BICF2S23515973	14248782	0	T	A	0.215	-1.948397e-02	3.081575e-02	-3.049143e+02	2.714759e+01	5.274630e-01
1	BICF2S23524163	14252712	0	A	C	0.118	-4.027045e-02	3.691394e-02	-3.045784e+02	2.859574e+01	2.757672e-01
1	BICF2S23147946	14281609	0	A	G	0.438	3.443638e-02	2.511398e-02	-3.041766e+02	2.952302e+01	1.708530e-01
1	BICF2P213116	14287726	0	C	A	0.146	-1.112200e-02	3.755862e-02	-3.050184e+02	2.703734e+01	7.672438e-01
1	BICF2P701631	14323114	0	A	G	0.049	-2.611005e-02	5.749387e-02	-3.050533e+02	2.645624e+01	6.499043e-01
1	BICF2S23638404	14333504	0	A	G	0.360	-2.073432e-02	2.663766e-02	-3.048459e+02	2.832491e+01	4.366669e-01
1	BICF2S23031795	14346372	0	A	G	0.056	9.812219e-02	5.231827e-02	-3.034158e+02	3.040489e+01	6.123862e-02
1	BICF2P956985	14378509	0	G	A	0.204	2.787365e-02	3.228059e-02	-3.047554e+02	2.610214e+01	3.882379e-01
1	BICF2P985873	14389797	1	A	G	0.378	-4.217812e-02	2.586601e-02	-3.038375e+02	2.945833e+01	1.035209e-01
1	BICF2P510074	14391559	0	G	A	0.486	1.922782e-02	2.502694e-02	-3.048548e+02	2.729162e+01	4.426372e-01
1	BICF2S23346814	14402319	0	G	A	0.213	-2.000647e-02	3.117466e-02	-3.049314e+02	2.681894e+01	5.212917e-01
1	BICF2S22944621	14416073	0	G	A	0.232	-3.730693e-02	3.024138e-02	-3.043822e+02	2.621789e+01	2.178479e-01
1	BICF2S2293000	14456169	0	G	A	0.275	2.412135e-02	2.890070e-02	-3.047421e+02	2.849191e+01	4.042777e-01
1	BICF2P1036859	14465969	2	C	A	0.357	-4.540368e-03	2.856151e-02	-3.050011e+02	2.726182e+01	8.737506e-01
1	BICF2P1307086	14472225	0	A	G	0.401	1.743277e-02	2.526851e-02	-3.049075e+02	2.681073e+01	4.905381e-01
1	TIGRP2P16004_rs9234951	14484107	0	A	G	0.280	-1.872840e-02	2.825354e-02	-3.048943e+02	2.814444e+01	5.076834e-01
1	TIGRP2P16009_rs9126768	14488488	5	G	A	0.243	-4.526936e-03	2.959459e-02	-3.050953e+02	2.753336e+01	8.784802e-01
1	chr1_14503912	14503912	17	A	G	0.328	-3.462166e-02	2.820733e-02	-3.043746e+02	3.022166e+01	2.201810e-01
1	BICF2S23311738	14507952	0	G	A	0.162	-2.871091e-02	3.420824e-02	-3.047543e+02	2.936521e+01	4.016552e-01
1	chr1_14517554	14517554	7	G	A	0.060	6.683333e-03	5.405881e-02	-3.051396e+02	2.746871e+01	9.016514e-01
1	BICF2P221798	14526630	0	A	G	0.154	1.532897e-02	3.420881e-02	-3.050250e+02	2.797804e+01	6.542517e-01
1	BICF2S23537870	14534509	0	A	G	0.191	-1.527871e-02	3.285826e-02	-3.050001e+02	2.858430e+01	6.421179e-01
1	chr1_14535980	14535980	0	A	G	0.106	-2.178552e-02	3.973163e-02	-3.049928e+02	2.738684e+01	5.836899e-01
1	chr1_14536842	14536842	0	G	A	0.297	-2.164999e-02	2.778391e-02	-3.048513e+02	2.923141e+01	4.361702e-01
1	BICF2P1107	14541895	1	A	G	0.068	-2.482367e-02	4.914280e-02	-3.050076e+02	2.731086e+01	6.136611e-01
1	BICF2P355231	14559119	0	A	G	0.484	3.787316e-03	2.598899e-02	-3.051400e+02	2.725575e+01	8.841881e-01
1	BICF2P355227	14560189	0	A	C	0.411	-5.716768e-03	2.645108e-02	-3.051102e+02	2.741397e+01	8.289671e-01
1	BICF2P468796	14563023	14	A	G	0.488	3.306310e-03	2.597889e-02	-3.051407e+02	2.725787e+01	8.987725e-01
1	BICF2P739054	14594581	22	C	A	0.487	4.750850e-03	2.592812e-02	-3.051322e+02	2.721909e+01	8.546817e-01
1	chr1_14614352	14614352	0	A	T	0.109	5.383185e-02	3.916992e-02	-3.042251e+02	2.925866e+01	1.698856e-01
1	BICF2P612019	14615890	0	G	A	0.487	4.700522e-03	2.587919e-02	-3.051327e+02	2.721359e+01	8.559353e-01
1	BICF2P694792	14651579	0	G	A	0.487	4.700522e-03	2.587919e-02	-3.051327e+02	2.721359e+01	8.559353e-01
1	BICF2P523223	14673982	1	G	A	0.488	4.974399e-03	2.593118e-02	-3.051305e+02	2.721535e+01	8.479433e-01
1	BICF2P1362381	14682573	1	A	C	0.226	-2.448142e-02	3.118433e-02	-3.047960e+02	2.789411e+01	4.327485e-01
1	BICF2P1249574	14693619	0	A	G	0.168	-1.729060e-03	3.402449e-02	-3.051423e+02	2.736501e+01	9.594883e-01
1	BICF2P1319517	14708146	0	A	G	0.305	7.778161e-03	2.761013e-02	-3.050912e+02	2.708783e+01	7.782654e-01
1	BICF2P621418	14718141	0	A	G	0.168	-1.729060e-03	3.402449e-02	-3.051423e+02	2.736501e+01	9.594883e-01
1	BICF2P1225386	14732871	0	A	G	0.409	-1.084946e-02	2.554241e-02	-3.050507e+02	2.797029e+01	6.711706e-01
1	BICF2P976808	14736839	0	A	G	0.409	-1.084946e-02	2.554241e-02	-3.050507e+02	2.797029e+01	6.711706e-01
1	BICF2P572866	14771450	0	G	A	0.409	-1.084946e-02	2.554241e-02	-3.050507e+02	2.797029e+01	6.711706e-01
1	BICF2P51884	14785901	0	A	G	0.409	-1.084946e-02	2.554241e-02	-3.050507e+02	2.797029e+01	6.711706e-01
1	chr1_14789526	14789526	0	A	G	0.015	1.136489e-02	1.040379e-01	-3.051725e+02	2.739074e+01	9.130523e-01
1	chr1_14789648	14789648	0	G	A	0.025	-4.875679e-02	7.918980e-02	-3.049705e+02	2.762647e+01	5.383422e-01
1	BICF2P51875	14789870	0	A	G	0.305	7.778161e-03	2.761013e-02	-3.050912e+02	2.708783e+01	7.782654e-01
1	chr1_14790538	14790538	0	A	C	0.025	-4.875679e-02	7.918980e-02	-3.049705e+02	2.762647e+01	5.383422e-01
1	chr1_14792233	14792233	0	C	A	0.016	-1.567248e-02	1.015700e-01	-3.051629e+02	2.734716e+01	8.774262e-01
1	chr1_14792692	14792692	0	G	A	0.078	-4.046446e-02	4.611017e-02	-3.047864e+02	2.777539e+01	3.805533e-01
1	TIGRP2P16037_rs8652110	14797158	0	A	G	0.238	-5.927662e-03	2.961452e-02	-3.051058e+02	2.756395e+01	8.414266e-01
1	BICF2P230951	14805156	0	G	A	0.239	-8.218772e-03	2.959243e-02	-3.050878e+02	2.763481e+01	7.813190e-01
1	BICF2P674288	14821310	0	G	A	0.208	-2.491816e-02	3.192668e-02	-3.048323e+02	2.837743e+01	4.354330e-01
1	BICF2P181859	14830785	0	A	C	0.306	-1.241420e-02	2.766569e-02	-3.050407e+02	2.809618e+01	6.538035e-01
1	BICF2P1102627	14849733	0	C	A	0.138	-1.779671e-02	3.619268e-02	-3.050239e+02	2.770429e+01	6.231063e-01
1	BICF2P646881	14855591	0	A	G	0.069	-6.235797e-02	4.851271e-02	-3.042891e+02	2.704847e+01	1.991783e-01
1	TIGRP2P16053_rs9041190	14866292	0	A	G	0.446	9.284352e-03	2.524033e-02	-3.050999e+02	2.678537e+01	7.131311e-01
1	BICF2G630711645	14880841	0	G	A	0.102	2.743193e-02	3.988098e-02	-3.049412e+02	2.674472e+01	4.918311e-01
1	BICF2G630711673	14892273	1	C	A	0.149	-3.902745e-02	3.856599e-02	-3.045316e+02	2.821946e+01	3.119854e-01
1	BICF2G630711678	14896448	0	C	A	0.224	3.438899e-02	3.098281e-02	-3.045054e+02	2.600737e+01	2.674956e-01
1	BICF2S23630146	14918904	0	A	G	0.211	3.980204e-02	2.968279e-02	-3.042732e+02	2.718744e+01	1.804847e-01
1	TIGRP2P16066_rs9123992	14921247	0	A	G	0.168	3.502990e-02	3.212676e-02	-3.045959e+02	2.839045e+01	2.760146e-01
1	BICF2G630711695	14937979	0	G	A	0.242	1.906686e-02	2.844407e-02	-3.049496e+02	2.754334e+01	5.029211e-01
1	BICF2G630711711	14950539	0	G	A	0.201	2.398646e-02	3.200360e-02	-3.048527e+02	2.610586e+01	4.538707e-01
1	BICF2G630711718	14956125	0	A	G	0.078	3.360567e-02	4.743909e-02	-3.048697e+02	2.649234e+01	4.789899e-01
1	BICF2G630711735	14969369	0	G	A	0.178	-1.927750e-02	3.385395e-02	-3.049533e+02	2.800571e+01	5.692887e-01
1	BICF2P658111	14977014	0	A	G	0.411	6.115670e-03	2.718305e-02	-3.050299e+02	2.754966e+01	8.220750e-01
1	chr1_14986220	14986220	14	A	C	0.191	1.665478e-02	3.178329e-02	-3.050232e+02	2.690089e+01	6.004756e-01
1	BICF2G630711764	14988276	0	A	G	0.465	-1.653501e-02	2.567933e-02	-3.048889e+02	2.811634e+01	5.198981e-01
1	BICF2G630711794	15005529	0	A	G	0.105	-5.898656e-03	4.100899e-02	-3.050639e+02	2.734168e+01	8.856793e-01
1	BICF2G630711817	15014153	0	A	G	0.368	2.057497e-03	2.694384e-02	-3.051315e+02	2.738321e+01	9.391577e-01
1	BICF2G630711829	15031630	0	T	A	0.475	1.285289e-03	2.496461e-02	-3.051449e+02	2.733838e+01	9.589576e-01
1	TIGRP2P16085_rs8540443	15036132	0	G	A	0.338	-6.998851e-03	2.626736e-02	-3.051089e+02	2.767029e+01	7.899919e-01
1	BICF2P1075612	15053383	0	A	G	0.469	1.848850e-02	2.571566e-02	-3.048795e+02	2.820061e+01	4.724620e-01
1	BICF2G630711877	15057467	0	A	G	0.242	1.041037e-02	2.955351e-02	-3.050522e+02	2.748036e+01	7.247777e-01
1	TIGRP2P16106_rs9076289	15080381	1	G	A	0.344	8.847470e-03	2.670896e-02	-3.050603e+02	2.732035e+01	7.405742e-01
1	BICF2P276918	15098120	0	A	G	0.442	-1.872864e-02	2.520963e-02	-3.048661e+02	2.839489e+01	4.578397e-01
1	BICF2G630711952	15108508	0	G	A	0.244	1.933904e-02	2.973158e-02	-3.048837e+02	2.755874e+01	5.156617e-01
1	BICF2G630711956	15116966	0	C	A	0.089	5.292781e-02	4.368999e-02	-3.044038e+02	2.890575e+01	2.262305e-01
1	BICF2P1294541	15141151	0	A	G	0.012	-4.512876e-02	1.140100e-01	-3.051028e+02	2.730311e+01	6.923778e-01
1	BICF2G630712003	15160307	0	G	A	0.472	1.695929e-02	2.527065e-02	-3.049075e+02	2.762408e+01	5.024259e-01
1	BICF2G630712032	15172672	0	G	A	0.476	1.506966e-02	2.528703e-02	-3.049520e+02	2.760375e+01	5.514500e-01
1	BICF2G630712066	15186332	7	A	G	0.186	1.145608e-02	3.627409e-02	-3.049947e+02	2.671091e+01	7.522553e-01
1	BICF2G630712076	15189413	0	C	G	0.486	2.113276e-04	2.529805e-02	-3.051563e+02	2.739655e+01	9.933379e-01
1	BICF2G630712091	15199402	0	A	G	0.180	6.827760e-03	3.568971e-02	-3.050485e+02	2.691596e+01	8.483519e-01
1	BICF2G630712094	15204569	0	G	A	0.180	6.827760e-03	3.568971e-02	-3.050485e+02	2.691596e+01	8.483519e-01
1	BICF2S23327749	15207553	0	A	G	0.044	4.589750e-03	5.880502e-02	-3.051953e+02	2.722226e+01	9.378155e-01
1	BICF2G630712117	15218485	1	A	G	0.180	6.709749e-03	3.569609e-02	-3.050493e+02	2.692545e+01	8.509683e-01
1	BICF2G630712141	15230599	0	A	C	0.180	6.827760e-03	3.568971e-02	-3.050485e+02	2.691596e+01	8.483519e-01
1	BICF2G630712154	15248017	0	G	A	0.486	2.113276e-04	2.529805e-02	-3.051563e+02	2.739655e+01	9.933379e-01
1	BICF2G630712167	15266342	1	A	G	0.101	6.381247e-02	4.278183e-02	-3.040122e+02	2.497776e+01	1.363648e-01
1	BICF2G630712182	15321057	0	G	A	0.120	-8.934427e-02	4.141074e-02	-3.026853e+02	3.017477e+01	3.138424e-02
1	BICF2G630712185	15334319	0	A	G	0.025	-6.062359e-02	7.712343e-02	-3.048604e+02	2.607141e+01	4.321605e-01
1	BICF2P1005766	15364978	0	A	G	0.483	-1.034520e-02	2.593054e-02	-3.050178e+02	2.802219e+01	6.900740e-01
1	BICF2G630712191	15372503	0	G	A	0.366	-1.283452e-02	2.678652e-02	-3.049673e+02	2.648355e+01	6.320228e-01
1	BICF2G630712210	15380050	0	A	G	0.180	-1.624184e-02	3.366702e-02	-3.049926e+02	2.625084e+01	6.296894e-01
1	BICF2P701174	15391799	6	G	A	0.223	-4.612425e-02	3.022090e-02	-3.039866e+02	2.457012e+01	1.275075e-01
1	BICF2P784323	15411076	0	A	G	0.337	-1.646460e-02	2.687763e-02	-3.048952e+02	2.657976e+01	5.404015e-01
1	BICF2G630712257	15418100	0	A	G	0.180	-2.303112e-02	3.469847e-02	-3.048254e+02	2.701866e+01	5.071195e-01
1	BICF2G630712263	15431051	0	A	C	0.252	-2.488258e-02	3.072018e-02	-3.047734e+02	2.755656e+01	4.182936e-01
1	BICF2G630712269	15448285	23	A	G	0.073	-1.688851e-03	5.062707e-02	-3.051592e+02	2.738527e+01	9.734003e-01
1	BICF2P620330	15460515	2	A	C	0.181	2.274061e-03	3.295338e-02	-3.051327e+02	2.741559e+01	9.450072e-01
1	BICF2G630712299	15491995	0	G	A	0.336	-1.643706e-02	2.679077e-02	-3.049314e+02	2.764125e+01	5.397688e-01
1	BICF2G630712300	15496312	0	G	A	0.307	-3.400245e-02	2.625140e-02	-3.043278e+02	2.727185e+01	1.957559e-01
1	TIGRP2P16163_rs9228354	15511136	1	G	A	0.402	-6.904826e-03	2.711944e-02	-3.050247e+02	2.748521e+01	7.991181e-01
1	BICF2S2357481	15517214	2	C	A	0.011	7.319739e-02	1.170222e-01	-3.049964e+02	2.630214e+01	5.318940e-01
1	BICF2G630712331	15529859	0	G	A	0.373	-9.906372e-03	2.593835e-02	-3.050642e+02	2.729796e+01	7.026637e-01
1	BICF2G630712362	15544090	0	A	G	0.339	1.699141e-02	2.796329e-02	-3.048494e+02	2.733268e+01	5.436739e-01
1	BICF2G630712366	15548491	0	G	A	0.408	-3.345647e-03	2.597642e-02	-3.051180e+02	2.740473e+01	8.975650e-01
1	BICF2G630712387	15553192	0	G	A	0.325	1.404650e-02	2.726960e-02	-3.049726e+02	2.744088e+01	6.066852e-01
1	TIGRP2P16178_rs8530955	15566979	1	A	G	0.070	-8.740574e-02	4.958893e-02	-3.035375e+02	2.720255e+01	7.850475e-02
1	BICF2G630712428	15590031	0	A	G	0.250	5.865609e-03	2.783030e-02	-3.051267e+02	2.718907e+01	8.331475e-01
1	BICF2G630712434	15598773	1	G	A	0.297	2.084365e-03	2.645546e-02	-3.051521e+02	2.731681e+01	9.372292e-01
1	BICF2G630712444	15612220	2	A	C	0.308	-6.596262e-04	2.612947e-02	-3.051541e+02	2.741567e+01	9.798688e-01
1	BICF2S23112242	15624640	0	A	G	0.049	-1.717879e-02	6.020784e-02	-3.050871e+02	2.705088e+01	7.754994e-01
1	BICF2P596309	15635861	0	A	G	0.084	3.828935e-02	4.483466e-02	-3.047651e+02	2.693387e+01	3.934582e-01
1	BICF2G630712489	15658711	1	C	A	0.242	2.335988e-03	2.962014e-02	-3.051316e+02	2.734057e+01	9.371679e-01
1	BICF2G630712495	15673409	0	G	A	0.399	2.407773e-02	2.556229e-02	-3.047050e+02	2.716332e+01	3.466320e-01
1	BICF2G630712506	15688491	0	A	G	0.048	9.674334e-02	5.882051e-02	-3.038075e+02	2.644298e+01	1.005806e-01
1	BICF2G630712518	15693895	0	G	A	0.079	5.895496e-02	4.875311e-02	-3.044044e+02	2.706037e+01	2.270679e-01
1	BICF2G630712527	15711918	0	G	A	0.079	5.895496e-02	4.875311e-02	-3.044044e+02	2.706037e+01	2.270679e-01
1	BICF2S23414543	15736401	0	A	G	0.220	1.994061e-02	3.034577e-02	-3.049259e+02	2.747440e+01	5.113743e-01
1	BICF2G630712556	15757117	0	G	A	0.307	-1.337604e-02	2.758712e-02	-3.050191e+02	2.795861e+01	6.279587e-01
1	BICF2G630712578	15770986	0	G	A	0.307	-1.337604e-02	2.758712e-02	-3.050191e+02	2.795861e+01	6.279587e-01
1	TIGRP2P16213_rs8686742	15794393	0	G	A	0.173	-1.125312e-02	3.264382e-02	-3.050974e+02	2.741069e+01	7.304292e-01
1	BICF2G630712614	15805483	1	G	A	0.453	-1.330639e-02	2.467612e-02	-3.049915e+02	2.831181e+01	5.899314e-01
1	BICF2P1171762	15816348	0	A	G	0.480	-1.664677e-02	2.451166e-02	-3.048934e+02	2.882322e+01	4.973277e-01
1	BICF2G630712641	15830445	0	A	G	0.046	3.018675e-02	5.831450e-02	-3.050009e+02	2.715689e+01	6.049011e-01
1	BICF2G630712663	15840316	0	G	A	0.126	2.476952e-02	3.825919e-02	-3.048869e+02	2.719990e+01	5.176259e-01
1	BICF2S23254222	15852260	0	C	A	0.165	1.089682e-02	3.247107e-02	-3.050971e+02	2.718026e+01	7.373074e-01
1	BICF2G630712709	15873535	0	G	A	0.227	7.248129e-03	2.996555e-02	-3.050956e+02	2.751334e+01	8.089589e-01
1	BICF2G630712750	15896352	0	G	A	0.070	5.430859e-02	4.941554e-02	-3.045023e+02	2.572236e+01	2.722257e-01
1	BICF2G630712755	15900750	1	A	C	0.044	2.109720e-02	5.952265e-02	-3.050663e+02	2.727062e+01	7.231408e-01
1	BICF2S23029066	15911482	0	G	A	0.344	1.843403e-02	2.673287e-02	-3.048622e+02	2.824628e+01	4.907499e-01
1	BICF2G630712777	15920290	0	A	G	0.489	-1.826404e-02	2.512085e-02	-3.048605e+02	2.740059e+01	4.674967e-01
1	TIGRP2P16266_rs8700774	15920324	0	C	G	0.354	2.555383e-02	2.667599e-02	-3.046366e+02	2.794179e+01	3.385038e-01
1	BICF2G630712815	15948746	0	A	G	0.179	1.958348e-02	3.330883e-02	-3.049414e+02	2.799542e+01	5.568086e-01
1	BICF2G630712835	15962377	0	T	A	0.446	2.630721e-02	2.572728e-02	-3.046152e+02	2.818428e+01	3.069599e-01
1	BICF2G630712851	15970326	1	C	A	0.011	1.058831e-01	1.138420e-01	-3.047860e+02	2.757491e+01	3.527208e-01
1	chr1_15998040	15998040	0	G	A	0.416	-4.099190e-02	2.619677e-02	-3.039263e+02	2.850423e+01	1.181940e-01
1	chr1_16002821	16002821	0	A	G	0.087	-1.101740e-01	5.031796e-02	-3.026151e+02	2.594740e+01	2.896252e-02
1	chr1_16009193	16009193	0	A	T	0.128	-3.893836e-02	4.138715e-02	-3.045897e+02	2.983207e+01	3.471908e-01
1	BICF2S22958919	16013787	0	A	G	0.330	-2.283461e-02	2.709311e-02	-3.047938e+02	2.807235e+01	3.996840e-01
1	BICF2G630712884	16024354	0	G	A	0.455	-3.207504e-02	2.618517e-02	-3.043877e+02	2.821471e+01	2.211088e-01
1	BICF2P738529	16045803	0	G	A	0.464	4.506835e-02	2.605473e-02	-3.036086e+02	2.835699e+01	8.421701e-02
1	BICF2P1239489	16053508	5	A	G	0.468	4.479722e-02	2.610155e-02	-3.036301e+02	2.794222e+01	8.665855e-02
1	TIGRP2P16286_rs8968917	16063459	0	A	C	0.302	-5.262958e-02	2.821948e-02	-3.033798e+02	2.600392e+01	6.269554e-02
1	BICF2P1163793	16078323	0	A	T	0.352	-3.278560e-02	2.676890e-02	-3.043472e+02	2.963428e+01	2.211717e-01
1	BICF2G630712899	16106412	3	G	A	0.184	-4.788306e-02	3.166317e-02	-3.039778e+02	2.653604e+01	1.310230e-01
1	BICF2G630712908	16121427	0	G	A	0.035	1.660936e-01	6.985856e-02	-3.023671e+02	1.841313e+01	1.775717e-02
1	chr1_16132465	16132465	1	A	C	0.150	-1.142359e-02	3.433866e-02	-3.050663e+02	2.711262e+01	7.395030e-01
1	BICF2G630712915	16132998	0	C	G	0.378	3.634010e-02	2.764341e-02	-3.041953e+02	3.005559e+01	1.891740e-01
1	BICF2G630712921	16138985	0	G	A	0.234	9.825788e-03	3.009835e-02	-3.050524e+02	2.708172e+01	7.441996e-01
1	BICF2G630712979	16156784	0	A	G	0.382	3.446404e-02	2.751728e-02	-3.042754e+02	2.942234e+01	2.109210e-01
1	BICF2P1038124	16162212	0	A	G	0.382	3.446404e-02	2.751728e-02	-3.042754e+02	2.942234e+01	2.109210e-01
1	BICF2G630712994	16162703	0	A	G	0.382	3.446404e-02	2.751728e-02	-3.042754e+02	2.942234e+01	2.109210e-01
1	BICF2G630712999	16175817	1	A	G	0.403	5.758920e-02	2.743593e-02	-3.028583e+02	2.675382e+01	3.625391e-02
1	BICF2G630713011	16185504	0	G	A	0.388	3.547602e-02	2.756815e-02	-3.042320e+02	2.942522e+01	1.986713e-01
1	BICF2G630713017	16196294	0	C	G	0.379	3.178809e-02	2.764505e-02	-3.044002e+02	2.933736e+01	2.506831e-01
1	BICF2G630713056	16219720	0	A	G	0.380	3.054561e-02	2.747119e-02	-3.044435e+02	2.929586e+01	2.666454e-01
1	BICF2G630713087	16231036	0	G	A	0.411	3.179431e-02	2.719694e-02	-3.043737e+02	2.936428e+01	2.428778e-01
1	BICF2G630713106	16244265	0	A	C	0.260	1.846950e-02	2.848313e-02	-3.049243e+02	2.666778e+01	5.169647e-01
1	BICF2G630713129	16255217	0	A	G	0.174	-2.062314e-03	3.307401e-02	-3.051132e+02	2.732789e+01	9.503025e-01
1	BICF2G630713147	16265331	0	A	G	0.211	1.185908e-02	3.057715e-02	-3.050677e+02	2.744809e+01	6.982789e-01
1	BICF2G630713157	16281556	0	G	C	0.389	1.513686e-02	2.760119e-02	-3.049746e+02	2.774795e+01	5.836236e-01
1	BICF2G630713161	16293337	0	A	C	0.030	1.020083e-01	7.118298e-02	-3.041731e+02	2.541405e+01	1.523955e-01
1	BICF2G630713167	16306787	0	A	G	0.259	-7.975027e-03	2.887293e-02	-3.050952e+02	2.721264e+01	7.824863e-01
1	BICF2P1110155	16320005	0	G	A	0.246	1.776812e-03	2.967480e-02	-3.051393e+02	2.735515e+01	9.522754e-01
1	BICF2G630713221	16324420	0	A	G	0.242	2.542823e-03	2.972196e-02	-3.051361e+02	2.736338e+01	9.318514e-01
1	BICF2G630713238	16337721	0	A	C	0.242	1.742366e-02	2.967288e-02	-3.049688e+02	2.698171e+01	5.573086e-01
1	BICF2G630713244	16359855	0	A	G	0.160	-2.518413e-02	3.560697e-02	-3.048003e+02	2.676002e+01	4.796821e-01
1	BICF2S23756203	16379257	7	A	G	0.443	2.317943e-02	2.640989e-02	-3.047541e+02	2.674778e+01	3.804885e-01
1	BICF2G630713250	16399830	0	A	G	0.282	-7.190681e-03	2.745891e-02	-3.051085e+02	2.748475e+01	7.935162e-01
1	BICF2G630713257	16418729	0	A	G	0.188	3.691020e-02	3.239505e-02	-3.044968e+02	2.644414e+01	2.550259e-01
1	BICF2S23312889	16428724	0	C	G	0.446	-1.583651e-02	2.508672e-02	-3.049639e+02	2.673337e+01	5.281175e-01
1	BICF2G630713269	16440171	0	A	G	0.133	7.740994e-02	3.709373e-02	-3.029484e+02	2.785885e+01	3.734482e-02
1	BICF2G630713308	16460238	3	A	G	0.350	-1.650666e-02	2.603049e-02	-3.049413e+02	2.754683e+01	5.262525e-01
1	BICF2G630713309	16461127	0	A	G	0.432	-1.889981e-03	2.589732e-02	-3.050975e+02	2.732863e+01	9.418479e-01
1	BICF2P347527	16500159	0	G	A	0.393	-4.050204e-02	2.530244e-02	-3.038766e+02	2.885962e+01	1.099956e-01
1	BICF2G630713318	16508273	0	G	A	0.101	2.626679e-02	3.904160e-02	-3.049664e+02	2.792412e+01	5.013546e-01
1	BICF2G630713327	16523082	0	G	A	0.025	-1.288871e-01	7.807942e-02	-3.038483e+02	2.656538e+01	9.934884e-02
1	BICF2G630713341	16531663	0	A	G	0.108	3.155838e-02	3.884740e-02	-3.048474e+02	2.753344e+01	4.169209e-01
1	BICF2G630713357	16546927	0	A	C	0.166	1.138238e-02	3.271597e-02	-3.051074e+02	2.777610e+01	7.280329e-01
1	BICF2G630713376	16586375	0	A	G	0.065	-5.069804e-02	5.249170e-02	-3.046701e+02	2.746796e+01	3.345405e-01
1	BICF2S23532118	16591910	0	A	G	0.185	-2.997718e-02	3.256995e-02	-3.047020e+02	2.722040e+01	3.577577e-01
1	BICF2S2419179	16627192	2	A	C	0.026	2.121845e-01	8.099692e-02	-3.017446e+02	3.000922e+01	9.036976e-03
1	BICF2G630713378	16639703	0	G	A	0.107	4.253523e-02	3.874828e-02	-3.045470e+02	2.742039e+01	2.727866e-01
1	BICF2G630713380	16663755	0	T	A	0.113	3.023321e-02	4.687025e-02	-3.047291e+02	2.838451e+01	5.191614e-01
1	chr1_16688757	16688757	1	G	A	0.021	-1.130368e-01	8.937301e-02	-3.043229e+02	2.667374e+01	2.064706e-01
1	BICF2G630713381	16723651	0	C	G	0.281	-1.553190e-02	2.819407e-02	-3.049888e+02	2.812947e+01	5.819241e-01
1	BICF2G630713400	16782943	0	C	A	0.312	1.413117e-02	2.716192e-02	-3.049888e+02	2.737606e+01	6.030873e-01
1	TIGRP2P16352_rs8891819	16799708	0	G	A	0.479	1.933834e-03	2.701514e-02	-3.050277e+02	2.739612e+01	9.429587e-01
1	BICF2G630713411	16806542	0	A	G	0.189	-4.061021e-02	3.324502e-02	-3.043720e+02	2.729895e+01	2.223874e-01
1	BICF2G630713424	16811874	0	T	A	0.237	1.557963e-03	2.961938e-02	-3.051113e+02	2.733910e+01	9.580696e-01
1	BICF2S23349334	16812062	0	A	G	0.142	-1.586937e-02	3.634336e-02	-3.050446e+02	2.764569e+01	6.625302e-01
1	BICF2P634645	16819803	0	G	A	0.183	1.881800e-02	3.316926e-02	-3.049427e+02	2.744425e+01	5.707124e-01
1	BICF2G630713443	16820003	0	G	A	0.415	1.954246e-02	2.589439e-02	-3.048139e+02	2.834364e+01	4.507426e-01
1	BICF2P958503	16829946	0	A	G	0.104	1.460234e-02	4.196171e-02	-3.050611e+02	2.745765e+01	7.279752e-01
1	BICF2G630713455	16835322	0	G	A	0.045	1.528562e-01	6.378084e-02	-3.022171e+02	2.424371e+01	1.687091e-02
1	BICF2P798939	16844869	0	A	G	0.021	-5.377927e-03	8.625561e-02	-3.051177e+02	2.747805e+01	9.503071e-01
1	BICF2P191948	16854080	0	A	G	0.249	-4.536375e-02	3.198859e-02	-3.040019e+02	2.588328e+01	1.567032e-01
1	chr1_16869158	16869158	6	A	G	0.317	-4.106092e-02	2.811440e-02	-3.040177e+02	2.747166e+01	1.447072e-01
1	TIGRP2P16372_rs9041059	16872021	0	A	G	0.421	-5.380237e-02	2.489793e-02	-3.028228e+02	2.971849e+01	3.111905e-02
1	BICF2P279065	16889483	0	G	A	0.381	4.803093e-02	2.519993e-02	-3.033190e+02	3.192144e+01	5.715535e-02
1	BICF2P893167	16923606	0	C	A	0.274	-2.050835e-02	2.735433e-02	-3.048442e+02	2.777151e+01	4.537281e-01
1	BICF2P518184	16936332	0	A	G	0.246	-5.375699e-02	2.905096e-02	-3.034023e+02	2.473151e+01	6.476955e-02
1	chr1_16944232	16944232	0	A	G	0.165	2.120870e-02	3.243538e-02	-3.049186e+02	2.708514e+01	5.134567e-01
1	TIGRP2P16395_rs9237869	16947053	0	G	A	0.284	1.152480e-02	2.659878e-02	-3.050776e+02	2.723984e+01	6.649737e-01
1	TIGRP2P16400_rs8609472	16956533	0	G	A	0.433	1.113059e-02	2.602655e-02	-3.050063e+02	2.807895e+01	6.690587e-01
1	TIGRP2P16416_rs8992752	16968037	0	G	A	0.103	-3.806644e-02	4.162190e-02	-3.047138e+02	2.725627e+01	3.608018e-01
1	chr1_16975127	16975127	0	A	G	0.054	-3.029005e-02	5.393767e-02	-3.050214e+02	2.725215e+01	5.746271e-01
1	BICF2P190688	16983628	0	A	G	0.207	-2.434870e-02	3.037620e-02	-3.048547e+02	2.747209e+01	4.231360e-01
1	BICF2P1003421	16997869	10	G	A	0.262	-1.281297e-02	2.877708e-02	-3.050431e+02	2.743242e+01	6.563093e-01
1	BICF2P1393041	17003688	0	A	C	0.039	-8.483029e-02	7.028025e-02	-3.043449e+02	2.661306e+01	2.279235e-01
1	BICF2G630713467	17033376	0	A	C	0.036	-7.786520e-02	7.166348e-02	-3.044927e+02	2.686931e+01	2.777013e-01
1	BICF2G630713472	17038060	0	A	C	0.314	-6.438050e-02	2.976559e-02	-3.026685e+02	2.636250e+01	3.096407e-02
1	BICF2G630713521	17063159	0	A	G	0.490	2.490100e-02	2.459841e-02	-3.046432e+02	2.970860e+01	3.118251e-01
1	chr1_17079862	17079862	3	A	G	0.231	1.759261e-02	3.067170e-02	-3.049249e+02	2.829055e+01	5.664806e-01
1	BICF2P895104	17080855	0	A	G	0.350	-3.632031e-02	2.603559e-02	-3.041894e+02	2.959339e+01	1.635533e-01
1	BICF2S23429070	17081733	0	A	C	0.420	2.341324e-02	2.631102e-02	-3.046992e+02	2.774496e+01	3.739153e-01
1	BICF2G630713549	17090951	0	A	C	0.484	-4.689531e-03	2.567421e-02	-3.051082e+02	2.724331e+01	8.551336e-01
1	BICF2G630713554	17100543	0	A	G	0.305	1.775435e-02	2.667363e-02	-3.049399e+02	2.683805e+01	5.059277e-01
1	chr1_17108311	17108311	0	A	G	0.161	3.452442e-02	3.303252e-02	-3.046294e+02	2.651875e+01	2.963916e-01
1	BICF2G630713558	17110373	0	A	G	0.018	-8.195717e-02	1.002500e-01	-3.047532e+02	2.760651e+01	4.139696e-01
1	BICF2G630713570	17125112	0	A	G	0.182	6.873311e-04	3.274283e-02	-3.051226e+02	2.732814e+01	9.832596e-01
1	BICF2P408235	17128451	0	C	A	0.342	-1.858238e-02	2.702354e-02	-3.048578e+02	2.743339e+01	4.919622e-01
1	BICF2G630713595	17135819	0	G	A	0.322	-2.823971e-02	2.615266e-02	-3.045860e+02	2.589677e+01	2.806884e-01
1	chr1_17143743	17143743	2	A	G	0.069	5.426199e-02	4.974305e-02	-3.045237e+02	2.803377e+01	2.758032e-01
1	BICF2P1049342	17149726	0	A	G	0.448	2.535687e-02	2.587404e-02	-3.046026e+02	2.814657e+01	3.274973e-01
1	TIGRP2P16436_rs8508371	17153514	8	C	A	0.029	-6.311482e-03	7.722929e-02	-3.050960e+02	2.741664e+01	9.348950e-01
1	BICF2P537291	17171273	0	G	A	0.468	3.582265e-02	2.555620e-02	-3.040904e+02	2.776115e+01	1.615449e-01
1	BICF2P518821	17180667	0	A	G	0.030	-7.346873e-03	7.535394e-02	-3.051064e+02	2.734930e+01	9.223652e-01
1	TIGRP2P16445_rs8874129	17186610	0	G	A	0.339	-4.672365e-02	2.683958e-02	-3.036177e+02	2.632461e+01	8.225153e-02
1	BICF2P673942	17200947	0	A	G	0.376	-2.105622e-02	2.657090e-02	-3.047954e+02	2.702748e+01	4.284268e-01
1	BICF2G630713640	17212415	1	A	C	0.124	-5.470195e-02	3.733953e-02	-3.040979e+02	2.680381e+01	1.434776e-01
1	BICF2G630713653	17220963	0	A	G	0.185	9.879068e-03	3.207471e-02	-3.051101e+02	2.737133e+01	7.581939e-01
1	BICF2P155129	17236459	3	A	C	0.209	2.322385e-02	3.051869e-02	-3.048778e+02	2.797381e+01	4.469899e-01
1	BICF2G630713680	17246152	0	A	G	0.429	7.390415e-03	2.634007e-02	-3.050004e+02	2.726434e+01	7.791371e-01
1	BICF2G630713682	17249128	0	A	T	0.269	1.172911e-02	2.772913e-02	-3.050689e+02	2.747313e+01	6.724636e-01
1	BICF2G630713686	17263074	0	A	C	0.195	2.887695e-02	3.255599e-02	-3.047386e+02	2.919190e+01	3.754578e-01
1	BICF2P777530	17274039	0	A	G	0.445	-1.003320e-02	2.520161e-02	-3.050735e+02	2.803566e+01	6.906932e-01
1	BICF2G630713688	17278430	0	A	G	0.350	2.784827e-02	2.584243e-02	-3.045678e+02	2.778672e+01	2.816616e-01
1	BICF2G630713712	17292432	0	A	G	0.207	-1.467359e-02	3.015345e-02	-3.049937e+02	2.812192e+01	6.267079e-01
1	BICF2G630713733	17302397	0	A	G	0.466	-1.755663e-02	2.504276e-02	-3.048900e+02	2.841857e+01	4.835488e-01
1	TIGRP2P16480_rs8758959	17315566	0	A	G	0.142	-4.958265e-02	3.514483e-02	-3.041518e+02	2.693006e+01	1.588484e-01
1	BICF2P1295166	17325705	0	A	G	0.139	-3.878804e-02	3.542249e-02	-3.045449e+02	2.693903e+01	2.739757e-01
1	BICF2G630713757	17336561	0	A	G	0.202	-3.315399e-03	3.202918e-02	-3.050908e+02	2.705607e+01	9.175933e-01
1	BICF2G630713782	17355373	0	G	A	0.088	8.509237e-03	4.822032e-02	-3.050488e+02	2.768203e+01	8.599909e-01
1	BICF2G630713809	17371769	0	A	G	0.146	1.100604e-02	3.579071e-02	-3.051076e+02	2.764166e+01	7.585671e-01
1	BICF2G630713815	17373241	0	G	A	0.471	-2.547804e-02	2.617697e-02	-3.046628e+02	2.732701e+01	3.308187e-01
1	BICF2G630713816	17373831	0	A	C	0.471	-2.547804e-02	2.617697e-02	-3.046628e+02	2.732701e+01	3.308187e-01
1	chr1_17375351	17375351	0	A	G	0.063	1.153215e-02	5.038487e-02	-3.051342e+02	2.722674e+01	8.190436e-01
1	BICF2G630713819	17376281	17	C	A	0.414	-3.426970e-02	2.729830e-02	-3.043329e+02	2.767433e+01	2.098577e-01
1	BICF2G630713820	17376368	0	A	G	0.358	-5.792196e-02	2.724653e-02	-3.028812e+02	2.782685e+01	3.394677e-02
1	BICF2G630713834	17382980	3	C	A	0.476	-2.650315e-02	2.622214e-02	-3.046264e+02	2.747487e+01	3.125826e-01
1	BICF2G630713845	17398182	0	A	G	0.486	-5.496294e-02	2.595717e-02	-3.029192e+02	3.181591e+01	3.465583e-02
1	BICF2G630713855	17409289	0	A	G	0.455	3.374319e-02	2.678249e-02	-3.043187e+02	2.998736e+01	2.082238e-01
1	BICF2P764755	17419125	0	A	G	0.308	-5.505583e-02	2.805875e-02	-3.031933e+02	3.239921e+01	5.023137e-02
1	TIGRP2P16525_rs8882612	17443755	0	C	A	0.065	9.357426e-03	4.895160e-02	-3.051476e+02	2.734535e+01	8.484711e-01
1	chr1_17445618	17445618	0	A	G	0.130	3.627356e-02	3.764045e-02	-3.046415e+02	2.707630e+01	3.356136e-01
1	BICF2G630713890	17446347	0	A	G	0.396	-4.409873e-02	2.736518e-02	-3.038221e+02	3.087944e+01	1.076283e-01
1	chr1_17446766	17446766	0	G	A	0.208	3.099204e-02	3.074688e-02	-3.045972e+02	2.743877e+01	3.138965e-01
1	BICF2G630713894	17451480	0	G	A	0.383	-4.551943e-02	2.713684e-02	-3.037372e+02	2.960127e+01	9.401375e-02
1	BICF2G630713904	17463345	0	A	G	0.320	1.833693e-02	2.744695e-02	-3.049227e+02	2.855969e+01	5.043500e-01
1	chr1_17464549	17464549	0	A	C	0.152	2.786939e-02	3.462711e-02	-3.048105e+02	2.714488e+01	4.212469e-01
1	BICF2G630713905	17464820	1	A	T	0.373	2.797141e-02	2.689308e-02	-3.045716e+02	2.798912e+01	2.987374e-01
1	BICF2G630713917	17480289	0	A	G	0.235	-2.235126e-02	3.132709e-02	-3.048349e+02	2.588077e+01	4.758416e-01
1	BICF2P734435	17490068	8	A	C	0.073	3.865565e-02	5.009269e-02	-3.048354e+02	2.608696e+01	4.406234e-01
1	BICF2P734437	17490326	0	A	G	0.068	3.693317e-02	5.147905e-02	-3.048659e+02	2.624724e+01	4.733971e-01
1	BICF2P734438	17490447	0	G	A	0.068	3.693317e-02	5.147905e-02	-3.048659e+02	2.624724e+01	4.733971e-01
1	chr1_17491056	17491056	1	G	C	0.240	5.310531e-02	2.885573e-02	-3.034463e+02	2.544086e+01	6.623499e-02
1	BICF2G630713962	17508176	1	A	G	0.345	8.554239e-03	2.709928e-02	-3.050699e+02	2.809644e+01	7.523743e-01
1	BICF2G630713973	17510437	0	A	G	0.345	8.989270e-03	2.710717e-02	-3.050636e+02	2.815035e+01	7.402988e-01
1	BICF2G630713998	17524497	0	A	G	0.125	1.503303e-02	3.963746e-02	-3.050368e+02	2.706785e+01	7.046342e-01
1	chr1_17525093	17525093	0	G	A	0.389	-8.737320e-03	2.600626e-02	-3.051059e+02	2.672952e+01	7.370176e-01
1	chr1_17525501	17525501	0	A	G	0.466	1.626515e-02	2.430348e-02	-3.049379e+02	2.537892e+01	5.036067e-01
1	chr1_17525603	17525603	0	A	G	0.077	4.464514e-02	4.864266e-02	-3.047052e+02	2.506411e+01	3.591034e-01
1	BICF2G630714004	17525730	2	T	A	0.432	-1.522286e-02	2.537592e-02	-3.049659e+02	2.605737e+01	5.488162e-01
1	BICF2G630714008	17526195	11	G	A	0.089	2.788074e-02	4.564309e-02	-3.049387e+02	2.617558e+01	5.415481e-01
1	BICF2G630714009	17526463	1	C	G	0.082	3.076689e-02	4.791480e-02	-3.049131e+02	2.589014e+01	5.210565e-01
1	BICF2P162205	17526522	0	A	G	0.073	6.125535e-02	4.951198e-02	-3.043699e+02	2.409917e+01	2.165306e-01
1	chr1_17526702	17526702	0	G	A	0.188	2.105388e-02	3.301438e-02	-3.048861e+02	2.687960e+01	5.239139e-01
1	BICF2S23425898	17536104	0	G	A	0.292	5.885879e-03	2.750490e-02	-3.051100e+02	2.749330e+01	8.306286e-01
1	BICF2P952022	17548401	0	A	G	0.303	8.212679e-03	2.777594e-02	-3.050839e+02	2.768711e+01	7.675856e-01
1	BICF2P864404	17557024	0	A	G	0.158	2.204250e-02	3.546333e-02	-3.049619e+02	2.893504e+01	5.344821e-01
1	BICF2G630714030	17575316	0	A	G	0.180	1.028020e-02	3.314265e-02	-3.050987e+02	2.813901e+01	7.565376e-01
1	BICF2S23037200	17587551	0	G	A	0.383	-3.612780e-02	2.604647e-02	-3.041844e+02	3.045885e+01	1.659701e-01
1	BICF2S23047697	17589724	0	G	A	0.265	-5.599695e-02	2.840028e-02	-3.032414e+02	3.134271e+01	4.912828e-02
1	BICF2G630714047	17610117	0	G	A	0.425	2.154794e-02	2.560647e-02	-3.047184e+02	2.717572e+01	4.004200e-01
1	BICF2G630714052	17612158	0	A	C	0.409	1.658398e-02	2.593544e-02	-3.048694e+02	2.711064e+01	5.227991e-01
1	chr1_17629250	17629250	0	A	G	0.032	-1.122742e-01	6.887385e-02	-3.038663e+02	2.897589e+01	1.036258e-01
1	chr1_17629899	17629899	0	G	A	0.014	5.282101e-02	1.016864e-01	-3.050354e+02	2.799608e+01	6.036492e-01
1	BICF2G630714066	17630626	0	A	G	0.291	2.404987e-02	2.757664e-02	-3.047304e+02	2.744986e+01	3.835167e-01
1	BICF2G630714067	17631263	0	A	G	0.291	2.516443e-02	2.754567e-02	-3.046945e+02	2.754580e+01	3.613394e-01
1	chr1_17631987	17631987	0	G	A	0.012	7.998570e-02	1.069035e-01	-3.048973e+02	2.795828e+01	4.546462e-01
1	chr1_17632580	17632580	0	C	A	0.014	1.074955e-01	1.009663e-01	-3.046103e+02	2.776780e+01	2.874791e-01
1	BICF2G630714071	17633594	0	G	A	0.173	4.426960e-02	3.211767e-02	-3.042020e+02	2.609820e+01	1.686359e-01
1	BICF2G630714072	17633819	0	G	A	0.171	4.653386e-02	3.221544e-02	-3.041078e+02	2.601333e+01	1.491615e-01
1	BICF2G630714076	17635786	1	G	A	0.169	4.477038e-02	3.243595e-02	-3.041994e+02	2.629202e+01	1.680464e-01
1	BICF2G630714081	17646203	0	A	G	0.496	-3.394389e-02	2.633456e-02	-3.042468e+02	2.778687e+01	1.979406e-01
1	BICF2S22954480	17659479	0	G	A	0.497	-1.049081e-02	2.556051e-02	-3.049957e+02	2.815750e+01	6.816451e-01
1	BICF2S23435772	17688017	1	A	G	0.431	1.220904e-02	2.546679e-02	-3.049829e+02	2.729350e+01	6.318313e-01
1	BICF2P1223885	17704361	0	G	A	0.045	8.516357e-02	6.262016e-02	-3.041537e+02	2.444840e+01	1.743687e-01
1	BICF2P709584	17709766	0	A	G	0.024	1.250187e-01	9.583450e-02	-3.040474e+02	2.248730e+01	1.925821e-01
1	BICF2P172537	17712307	0	G	A	0.190	3.367192e-02	3.348372e-02	-3.045103e+02	2.662808e+01	3.150263e-01
1	BICF2G630714103	17726062	0	A	C	0.418	3.691520e-03	2.433713e-02	-3.051280e+02	2.754517e+01	8.794911e-01
1	BICF2G630714105	17726883	0	G	A	0.308	1.255344e-03	2.648154e-02	-3.051246e+02	2.744633e+01	9.622075e-01
1	BICF2G630714118	17743906	1	G	A	0.496	-4.571541e-03	2.516552e-02	-3.051145e+02	2.709798e+01	8.559152e-01
1	BICF2G630714129	17750078	0	G	A	0.427	-1.504533e-02	2.625682e-02	-3.049462e+02	2.829139e+01	5.668671e-01
1	BICF2G630714130	17751198	0	G	A	0.427	-1.504533e-02	2.625682e-02	-3.049462e+02	2.829139e+01	5.668671e-01
1	BICF2G630714145	17765993	0	G	A	0.492	-5.518474e-03	2.470140e-02	-3.050981e+02	2.708826e+01	8.232988e-01
1	TIGRP2P16600_rs8818545	17773356	0	G	A	0.267	-1.764961e-02	2.735466e-02	-3.049201e+02	2.659728e+01	5.190491e-01
1	BICF2G630714153	17786696	0	A	C	0.211	-1.230942e-02	3.124258e-02	-3.050150e+02	2.746873e+01	6.937326e-01
1	BICF2G630714176	17808236	0	C	A	0.117	-2.830024e-02	3.987653e-02	-3.048234e+02	2.686607e+01	4.781835e-01
1	BICF2G630714188	17824831	0	A	G	0.486	3.315492e-02	2.541679e-02	-3.042692e+02	3.014674e+01	1.926087e-01
1	BICF2P1465145	17846763	1	G	A	0.255	-9.816649e-05	2.793498e-02	-3.051337e+02	2.737487e+01	9.971974e-01
1	TIGRP2P16613_rs9171180	17860709	0	G	A	0.063	-1.526796e-02	5.299531e-02	-3.050420e+02	2.809427e+01	7.733751e-01
1	BICF2G630714226	17870438	0	A	G	0.450	-4.221704e-02	2.564176e-02	-3.037686e+02	2.716969e+01	1.002310e-01
1	BICF2G630714233	17889488	0	C	A	0.372	1.225073e-04	2.588231e-02	-3.051351e+02	2.738936e+01	9.962251e-01
1	BICF2G630714236	17903166	1	A	G	0.428	-2.306079e-03	2.540828e-02	-3.050620e+02	2.725583e+01	9.277146e-01
1	BICF2P846937	17911755	0	A	G	0.422	-3.424895e-03	2.537204e-02	-3.051382e+02	2.732327e+01	8.926700e-01
1	BICF2S23427278	17927062	0	G	A	0.229	3.801086e-02	2.911590e-02	-3.042816e+02	2.453445e+01	1.922505e-01
1	BICF2G630714275	17939101	0	C	A	0.481	-6.983035e-03	2.513527e-02	-3.050370e+02	2.699148e+01	7.812530e-01
1	BICF2G630714292	17952061	1	A	G	0.405	3.521517e-02	2.574710e-02	-3.041905e+02	2.645613e+01	1.719364e-01
1	BICF2P478930	17956021	0	G	A	0.110	4.551013e-02	4.100073e-02	-3.044817e+02	2.530502e+01	2.674759e-01
1	BICF2P1009249	17963447	1	G	A	0.429	-3.412112e-02	2.598880e-02	-3.042329e+02	2.585601e+01	1.897413e-01
1	TIGRP2P16637_rs9039773	17972306	11	A	G	0.462	6.699667e-04	2.514859e-02	-3.050722e+02	2.743931e+01	9.787560e-01
1	BICF2G630714328	17981639	0	G	A	0.218	-3.439658e-02	2.961932e-02	-3.044737e+02	2.732572e+01	2.460122e-01
1	TIGRP2P16643_rs9089258	17998067	0	A	G	0.221	-1.106687e-03	3.024678e-02	-3.051350e+02	2.753272e+01	9.708259e-01
1	BICF2G630714331	18006152	0	A	G	0.489	-4.002789e-03	2.497441e-02	-3.051182e+02	2.715847e+01	8.727209e-01
1	TIGRP2P16661_rs8631863	18039988	0	A	G	0.242	-1.883341e-02	2.955090e-02	-3.049312e+02	2.932939e+01	5.241725e-01
1	BICF2G630714377	18050538	1	A	G	0.460	-2.806808e-02	2.538193e-02	-3.045300e+02	2.785310e+01	2.692687e-01
1	BICF2G630714387	18067220	0	C	A	0.332	2.172608e-02	2.610178e-02	-3.047793e+02	2.643374e+01	4.055555e-01
1	BICF2G630714411	18079007	0	A	C	0.130	3.323867e-02	3.834798e-02	-3.047262e+02	2.836479e+01	3.864371e-01
1	BICF2G630714416	18085253	0	A	G	0.132	4.625509e-02	3.801427e-02	-3.043630e+02	2.972660e+01	2.241924e-01
1	TIGRP2P16671_rs9202034	18095245	0	A	C	0.359	7.173343e-03	2.630589e-02	-3.051193e+02	2.717375e+01	7.851909e-01
1	BICF2S23221565	18107386	0	A	G	0.039	3.316316e-02	6.475176e-02	-3.050149e+02	2.660111e+01	6.087392e-01
1	BICF2G630714480	18120975	0	G	A	0.488	-1.109889e-02	2.529885e-02	-3.050234e+02	2.731308e+01	6.610376e-01
1	BICF2S2333765	18131176	0	A	G	0.096	3.984509e-02	4.304042e-02	-3.047179e+02	2.821082e+01	3.549639e-01
1	BICF2G630714487	18142442	0	A	G	0.035	-8.130787e-03	7.102738e-02	-3.050722e+02	2.749214e+01	9.089025e-01
1	BICF2G630714502	18154349	0	G	A	0.439	-2.202191e-02	2.512679e-02	-3.047689e+02	2.686862e+01	3.811661e-01
1	BICF2P802180	18164999	1	A	G	0.155	-2.343256e-03	3.577150e-02	-3.051283e+02	2.726109e+01	9.477940e-01
1	BICF2G630714515	18176849	0	A	G	0.157	2.338348e-04	3.566136e-02	-3.051296e+02	2.735678e+01	9.947705e-01
1	BICF2G630714529	18196519	0	A	G	0.086	6.186606e-02	4.443932e-02	-3.041735e+02	2.788532e+01	1.644228e-01
1	BICF2G630714538	18201249	0	A	G	0.396	-2.655839e-02	2.669554e-02	-3.046150e+02	2.633148e+01	3.202269e-01
1	BICF2G630714543	18212723	0	G	A	0.268	5.381552e-03	3.012803e-02	-3.050391e+02	2.739951e+01	8.582976e-01
1	TIGRP2P16698_rs8970755	18230234	0	G	A	0.296	2.493969e-02	2.777813e-02	-3.047367e+02	2.743323e+01	3.696634e-01
1	BICF2G630714585	18233230	0	A	G	0.386	4.027588e-03	2.664983e-02	-3.050747e+02	2.761088e+01	8.799269e-01
1	BICF2G630714599	18246942	0	A	G	0.327	-1.411279e-03	2.705001e-02	-3.051031e+02	2.746418e+01	9.584092e-01
1	BICF2G630714618	18257851	0	A	G	0.459	-7.004879e-04	2.649998e-02	-3.051172e+02	2.745212e+01	9.789208e-01
1	BICF2P822605	18268077	0	G	A	0.375	-1.011472e-02	2.722088e-02	-3.050370e+02	2.806142e+01	7.103445e-01
1	BICF2S23540055	18278533	0	A	G	0.453	3.785593e-04	2.602430e-02	-3.051023e+02	2.734885e+01	9.883992e-01
1	BICF2P363532	18278666	0	A	G	0.453	3.785593e-04	2.602430e-02	-3.051023e+02	2.734885e+01	9.883992e-01
1	chr1_18279197	18279197	0	D	I	0.447	4.222847e-03	2.627670e-02	-3.050884e+02	2.706749e+01	8.723814e-01
1	BICF2P363533	18279276	0	G	A	0.099	-1.266568e-02	4.406255e-02	-3.050539e+02	2.748603e+01	7.738744e-01
1	BICF2P1341927	18301303	0	G	C	0.311	1.461504e-02	2.893908e-02	-3.049756e+02	2.665350e+01	6.137351e-01
1	BICF2P1341921	18302046	0	A	C	0.311	1.461504e-02	2.893908e-02	-3.049756e+02	2.665350e+01	6.137351e-01
1	BICF2G630714624	18322316	0	A	G	0.326	3.450559e-02	2.756914e-02	-3.043380e+02	2.763978e+01	2.112301e-01
1	BICF2G630714631	18330993	0	G	A	0.255	2.105141e-02	2.922091e-02	-3.048614e+02	2.740548e+01	4.715610e-01
1	BICF2G630714635	18337458	2	G	A	0.326	3.461466e-02	2.756065e-02	-3.043333e+02	2.768716e+01	2.096523e-01
1	BICF2P1153297	18337681	0	G	A	0.047	5.825309e-02	6.111812e-02	-3.047131e+02	2.830382e+01	3.409332e-01
1	chr1_18338112	18338112	6	C	A	0.044	6.757504e-02	6.294084e-02	-3.045988e+02	2.937689e+01	2.834454e-01
1	chr1_18338770	18338770	0	G	A	0.047	5.825309e-02	6.111812e-02	-3.047131e+02	2.830382e+01	3.409332e-01
1	BICF2S23754080	18351745	0	A	G	0.475	4.463006e-03	2.577805e-02	-3.050736e+02	2.744492e+01	8.626093e-01
1	BICF2G630714647	18360583	0	A	C	0.242	-4.775191e-03	2.993974e-02	-3.051017e+02	2.732260e+01	8.733369e-01
1	BICF2G630714657	18372431	0	A	G	0.242	1.967989e-03	2.924372e-02	-3.051446e+02	2.739903e+01	9.463696e-01
1	BICF2S23735739	18383320	0	A	G	0.446	3.135561e-03	2.622267e-02	-3.050786e+02	2.748079e+01	9.048625e-01
1	BICF2S2303742	18394807	0	A	G	0.146	-2.309394e-02	3.562236e-02	-3.049589e+02	2.873128e+01	5.170537e-01
1	BICF2G630714678	18408043	0	A	C	0.339	2.205014e-02	2.643664e-02	-3.047265e+02	2.658456e+01	4.045893e-01
1	BICF2G630714699	18417394	11	G	A	0.390	-3.324941e-02	2.791730e-02	-3.042901e+02	2.832123e+01	2.341525e-01
1	BICF2G630714715	18436498	0	A	C	0.499	-3.505903e-02	2.504268e-02	-3.041579e+02	2.526866e+01	1.620678e-01
1	BICF2G630714718	18440810	9	A	G	0.296	5.812447e-02	2.738159e-02	-3.028462e+02	2.543057e+01	3.420612e-02
1	BICF2S23256308	18453404	0	T	A	0.229	-1.361040e-02	3.012149e-02	-3.049997e+02	2.663617e+01	6.515494e-01
1	BICF2S23148503	18464410	0	A	G	0.119	-4.610681e-02	3.730876e-02	-3.043839e+02	2.995588e+01	2.170373e-01
1	BICF2G630714751	18481237	0	A	T	0.411	3.312528e-02	2.601745e-02	-3.042479e+02	2.749789e+01	2.034697e-01
1	chr1_18487508	18487508	0	G	A	0.458	-6.962391e-03	2.455798e-02	-3.051152e+02	2.757909e+01	7.768905e-01
1	BICF2G630714759	18491257	0	G	A	0.421	-2.191730e-02	2.571898e-02	-3.047595e+02	2.812008e+01	3.944712e-01
1	BICF2G630714765	18498485	0	G	A	0.093	9.228924e-02	4.395659e-02	-3.029376e+02	2.415711e+01	3.620870e-02
1	BICF2G630714786	18514470	1	G	A	0.214	5.815317e-02	3.162416e-02	-3.034476e+02	2.369066e+01	6.645406e-02
1	BICF2G630714787	18524177	0	A	G	0.492	2.678894e-02	2.494760e-02	-3.045584e+02	2.801168e+01	2.833645e-01
1	BICF2G630714800	18543235	0	A	C	0.075	1.382982e-01	4.802735e-02	-3.010390e+02	2.145791e+01	4.132278e-03
1	BICF2G630714801	18544398	0	A	G	0.071	1.278894e-01	4.896344e-02	-3.017602e+02	2.254928e+01	9.241198e-03
1	TIGRP2P16741_rs8775542	18588383	0	A	C	0.212	1.890498e-02	3.134373e-02	-3.049553e+02	2.710357e+01	5.466496e-01
1	TIGRP2P16748_rs9167563	18593202	0	A	C	0.494	2.062888e-02	2.464887e-02	-3.047810e+02	2.806688e+01	4.029952e-01
1	BICF2P518563	18603592	0	G	A	0.321	1.811123e-02	2.685250e-02	-3.049322e+02	2.775771e+01	5.002864e-01
1	BICF2S22914470	18618404	0	A	G	0.344	-7.422951e-03	2.726303e-02	-3.050784e+02	2.728414e+01	7.855120e-01
1	BICF2P974068	18624247	0	A	G	0.118	8.607433e-03	3.979534e-02	-3.051472e+02	2.733773e+01	8.288374e-01
1	BICF2G630714841	18652876	0	A	G	0.254	-2.277421e-02	2.957963e-02	-3.048255e+02	2.674219e+01	4.416622e-01
1	BICF2P508940	18662684	0	A	G	0.289	-1.552837e-02	2.851697e-02	-3.049966e+02	2.652915e+01	5.862900e-01
1	BICF2G630714876	18679747	0	A	G	0.276	3.428162e-02	2.753644e-02	-3.043642e+02	2.638680e+01	2.136618e-01
1	BICF2G630714883	18689187	0	A	G	0.414	-2.337763e-02	2.546976e-02	-3.047172e+02	2.575057e+01	3.590825e-01
1	BICF2S23753581	18711288	2	A	G	0.466	9.938548e-04	2.498041e-02	-3.051567e+02	2.743667e+01	9.682782e-01
1	BICF2S23014337	18724532	0	A	G	0.418	1.026358e-02	2.613689e-02	-3.050483e+02	2.721404e+01	6.946990e-01
1	BICF2G630714898	18738968	1	A	G	0.498	-3.180641e-02	2.516015e-02	-3.043209e+02	2.496602e+01	2.066918e-01
1	BICF2G630714912	18753645	0	A	G	0.431	-1.830502e-02	2.612165e-02	-3.048326e+02	2.639620e+01	4.837394e-01
1	BICF2G630714954	18772717	0	G	A	0.253	5.396252e-02	2.936687e-02	-3.034330e+02	2.543593e+01	6.665373e-02
1	BICF2S2376916	18773975	1	A	C	0.468	-4.275180e-02	2.490316e-02	-3.036683e+02	2.580738e+01	8.657510e-02
1	BICF2P1238594	18788595	1	A	G	0.174	3.262786e-02	3.182078e-02	-3.046357e+02	2.568667e+01	3.056283e-01
1	BICF2P34866	18799421	0	A	G	0.254	1.456381e-02	2.869994e-02	-3.050145e+02	2.750100e+01	6.120354e-01
1	BICF2S23110908	18811386	1	A	G	0.273	-3.941426e-02	2.849547e-02	-3.041644e+02	2.634044e+01	1.671542e-01
1	BICF2P563895	18835955	0	A	G	0.075	8.507066e-02	4.705321e-02	-3.034715e+02	2.346703e+01	7.114042e-02
1	chr1_18840136	18840136	6	G	A	0.326	-2.638758e-02	2.685232e-02	-3.046413e+02	2.799327e+01	3.261769e-01
1	chr1_18855187	18855187	0	A	G	0.028	-1.447831e-01	7.157054e-02	-3.031186e+02	2.887285e+01	4.354701e-02
1	chr1_18865258	18865258	0	C	A	0.331	-2.349842e-02	2.677819e-02	-3.047280e+02	2.793141e+01	3.805749e-01
1	chr1_18874923	18874923	0	C	A	0.327	-2.360838e-02	2.682833e-02	-3.047288e+02	2.790373e+01	3.792425e-01
1	chr1_18891545	18891545	0	A	G	0.124	3.732942e-02	3.885783e-02	-3.047090e+02	2.803106e+01	3.371286e-01
1	chr1_18908939	18908939	0	A	G	0.152	-4.208898e-03	3.526659e-02	-3.051477e+02	2.729963e+01	9.050441e-01
1	BICF2P1113084	18973503	4	G	A	0.102	1.786302e-02	4.066609e-02	-3.049964e+02	2.643683e+01	6.606397e-01
1	BICF2G630714964	19002760	0	G	A	0.030	8.720871e-02	7.213952e-02	-3.043739e+02	2.547423e+01	2.272083e-01
1	BICF2P208503	19015038	1	T	A	0.102	1.965702e-02	4.067161e-02	-3.049756e+02	2.635518e+01	6.290614e-01
1	BICF2P1224492	19035158	0	C	A	0.400	-3.080999e-02	2.608491e-02	-3.044258e+02	2.990549e+01	2.380404e-01
1	BICF2P737491	19041152	4	G	A	0.102	2.073934e-02	4.068671e-02	-3.049626e+02	2.631149e+01	6.104368e-01
1	BICF2P597559	19069941	0	G	A	0.102	2.016170e-02	4.066693e-02	-3.049695e+02	2.633883e+01	6.202439e-01
1	BICF2P409253	19088174	0	A	G	0.102	2.016170e-02	4.066693e-02	-3.049695e+02	2.633883e+01	6.202439e-01
1	BICF2P897761	19109733	0	G	A	0.095	4.287422e-02	4.194588e-02	-3.045680e+02	2.560042e+01	3.071536e-01
1	BICF2P540955	19122439	0	A	G	0.096	4.928602e-02	4.180481e-02	-3.043977e+02	2.518117e+01	2.389094e-01
1	BICF2P1083621	19133517	1	G	A	0.094	4.820529e-02	4.247080e-02	-3.044456e+02	2.536777e+01	2.568448e-01
1	BICF2P1427080	19145641	0	A	G	0.094	4.494934e-02	4.245322e-02	-3.045289e+02	2.552377e+01	2.901423e-01
1	BICF2P507242	19153101	0	G	C	0.094	4.494934e-02	4.245322e-02	-3.045289e+02	2.552377e+01	2.901423e-01
1	BICF2S22954521	19165031	0	A	G	0.398	-3.016437e-02	2.413491e-02	-3.043886e+02	2.856958e+01	2.118789e-01
1	BICF2P1197165	19176612	0	G	A	0.022	-1.076829e-01	8.187926e-02	-3.042920e+02	2.903020e+01	1.889926e-01
1	TIGRP2P16796_rs8980048	19191686	0	A	G	0.020	-1.394083e-01	8.500080e-02	-3.038093e+02	2.901348e+01	1.015418e-01
1	BICF2S231429	19209043	0	A	G	0.117	-5.375607e-02	3.851488e-02	-3.041434e+02	2.716989e+01	1.633435e-01
1	TIGRP2P16807_rs9052122	19219616	0	A	T	0.019	-1.341214e-01	8.689482e-02	-3.039578e+02	2.857997e+01	1.232684e-01
1	TIGRP2P16815_rs9100025	19229815	0	A	T	0.145	-3.980627e-02	3.551048e-02	-3.044790e+02	2.662306e+01	2.627733e-01
1	BICF2P62879	19231810	0	G	A	0.286	-1.096220e-02	2.772040e-02	-3.050604e+02	2.710721e+01	6.926548e-01
1	BICF2G630714968	19231838	0	A	G	0.096	1.717086e-02	4.775052e-02	-3.049251e+02	2.740285e+01	7.192835e-01
1	BICF2P1225994	19238089	0	A	G	0.387	-5.721718e-02	2.575015e-02	-3.026951e+02	2.897562e+01	2.667558e-02
1	BICF2P438420	19247015	0	A	G	0.115	-3.202065e-02	3.796854e-02	-3.047930e+02	3.040741e+01	3.993895e-01
1	BICF2S23518964	19260476	0	G	A	0.325	9.542457e-03	2.717748e-02	-3.050886e+02	2.800481e+01	7.256313e-01
1	BICF2S23010890	19312763	0	A	C	0.094	-2.609469e-02	4.408024e-02	-3.048914e+02	2.678424e+01	5.540984e-01
1	BICF2S23021320	19316603	0	G	A	0.153	-2.676464e-02	3.586893e-02	-3.048330e+02	2.622356e+01	4.558679e-01
1	BICF2S2413105	19361613	0	G	A	0.074	6.034253e-02	4.694287e-02	-3.043607e+02	2.753686e+01	1.991603e-01
1	BICF2P86167	19371454	0	A	G	0.453	-2.157151e-02	2.594041e-02	-3.047601e+02	2.826400e+01	4.059960e-01
1	BICF2S23451625	19385401	0	G	A	0.118	-2.622924e-02	3.835712e-02	-3.048835e+02	2.732435e+01	4.943698e-01
1	TIGRP2P16848_rs8955685	19399416	0	C	A	0.398	-4.287532e-02	2.553272e-02	-3.037202e+02	2.686396e+01	9.365711e-02
1	BICF2P753865	19406222	0	A	G	0.156	-4.981198e-02	3.431051e-02	-3.041159e+02	2.675425e+01	1.471095e-01
1	BICF2G630714985	19418649	0	A	G	0.407	-1.407988e-02	2.517250e-02	-3.049900e+02	2.705939e+01	5.761531e-01
1	BICF2G630715002	19430743	0	G	A	0.279	3.784355e-02	2.752624e-02	-3.042146e+02	2.752420e+01	1.697303e-01
1	BICF2G630715025	19444356	7	A	G	0.164	3.637488e-02	3.409044e-02	-3.045459e+02	2.748965e+01	2.864202e-01
1	BICF2P1167150	19458982	1	G	A	0.286	-1.779084e-02	2.782536e-02	-3.049551e+02	2.709855e+01	5.228366e-01
1	BICF2P284095	19474422	0	A	G	0.176	-4.290216e-02	3.284969e-02	-3.043177e+02	2.803544e+01	1.920763e-01
1	BICF2G630715032	19492481	0	A	G	0.227	-2.330962e-03	3.046397e-02	-3.050622e+02	2.743205e+01	9.390360e-01
1	BICF2G630715037	19503280	0	G	A	0.462	5.228654e-03	2.584776e-02	-3.051174e+02	2.731133e+01	8.397652e-01
1	BICF2S2291054	19515473	0	A	G	0.112	-3.335878e-02	3.988705e-02	-3.048152e+02	2.798639e+01	4.033204e-01
1	BICF2P1057541	19528106	0	G	A	0.254	-2.225982e-02	2.724935e-02	-3.048402e+02	2.726064e+01	4.143317e-01
1	BICF2S23453175	19534046	0	A	G	0.399	-4.927102e-02	2.495318e-02	-3.032314e+02	3.095528e+01	4.880445e-02
1	BICF2P1284504	19545293	6	A	G	0.035	7.817756e-02	6.666611e-02	-3.045414e+02	2.804645e+01	2.414184e-01
1	BICF2G630715088	19568314	0	G	A	0.481	-6.419117e-03	2.576423e-02	-3.050908e+02	2.744314e+01	8.033361e-01
1	BICF2G630715114	19585555	0	A	G	0.265	2.198071e-02	2.937767e-02	-3.048248e+02	2.848094e+01	4.546421e-01
1	BICF2G630715122	19594047	0	A	C	0.174	4.227827e-02	3.351888e-02	-3.043700e+02	2.837220e+01	2.077088e-01
1	BICF2P612910	19602289	0	A	G	0.172	3.975469e-02	3.378098e-02	-3.044734e+02	2.850456e+01	2.397536e-01
1	BICF2S23024405	19615058	0	G	A	0.153	-5.595047e-02	3.445764e-02	-3.038471e+02	3.082132e+01	1.049847e-01
1	BICF2G630715150	19626625	0	G	A	0.224	4.622668e-02	2.925812e-02	-3.039034e+02	2.875648e+01	1.146726e-01
1	BICF2G630715169	19636509	1	A	G	0.311	2.547190e-02	2.613182e-02	-3.046911e+02	2.775552e+01	3.301010e-01
1	BICF2P348329	19641020	0	C	A	0.368	2.567684e-02	2.555450e-02	-3.046604e+02	2.780284e+01	3.154272e-01
1	BICF2G630715179	19652084	0	A	G	0.120	2.431606e-03	4.001120e-02	-3.050920e+02	2.749240e+01	9.515613e-01
1	BICF2G630715194	19667530	0	A	G	0.359	5.240287e-02	2.662675e-02	-3.031611e+02	2.413528e+01	4.954788e-02
1	BICF2G630715208	19670479	0	A	G	0.232	8.460738e-02	2.906829e-02	-3.009100e+02	2.141216e+01	3.748317e-03
1	TIGRP2P16901_rs8842380	19685669	0	G	A	0.311	-4.067417e-04	2.778736e-02	-3.050516e+02	2.734937e+01	9.883264e-01
1	BICF2P1095628	19699633	0	A	G	0.038	-7.533037e-02	6.328736e-02	-3.044593e+02	2.939195e+01	2.344293e-01
1	BICF2P788591	19709660	0	A	C	0.306	5.855224e-04	2.831377e-02	-3.050405e+02	2.728993e+01	9.835084e-01
1	BICF2P287600	19719094	0	G	A	0.188	-1.183245e-02	3.045451e-02	-3.050809e+02	2.873549e+01	6.977704e-01
1	BICF2P278076	19739556	0	A	C	0.154	-6.368019e-03	3.375966e-02	-3.051391e+02	2.805600e+01	8.504517e-01
1	TIGRP2P16921_rs9138076	19742741	0	G	A	0.075	5.366338e-02	4.871789e-02	-3.045556e+02	2.508950e+01	2.711400e-01
1	BICF2S23526960	19757907	1	A	G	0.133	2.538942e-03	3.730936e-02	-3.051508e+02	2.716768e+01	9.457689e-01
1	BICF2P10724	19763752	0	A	G	0.094	9.045336e-03	4.418636e-02	-3.050984e+02	2.703434e+01	8.378730e-01
1	BICF2G630715220	19776432	0	C	A	0.204	-3.386424e-02	3.222012e-02	-3.045531e+02	2.899813e+01	2.936928e-01
1	BICF2G630715227	19790760	0	A	T	0.094	2.263604e-03	4.535543e-02	-3.050545e+02	2.748422e+01	9.602132e-01
1	BICF2P130613	19808623	0	A	C	0.095	1.485530e-01	4.058548e-02	-2.985490e+02	3.299037e+01	2.754675e-04
1	TIGRP2P16932_rs8832082	19857021	0	G	A	0.275	-2.176323e-02	2.798749e-02	-3.048316e+02	2.803253e+01	4.371252e-01
1	BICF2G630715241	19870526	0	A	G	0.196	-4.630873e-03	3.367279e-02	-3.050857e+02	2.750460e+01	8.906640e-01
1	BICF2G630715255	19883562	0	G	A	0.472	1.224581e-02	2.461785e-02	-3.050191e+02	2.728724e+01	6.190741e-01
1	TIGRP2P16934_rs8969178	19891923	0	A	C	0.095	1.311789e-01	4.072948e-02	-3.000425e+02	3.376781e+01	1.351723e-03
1	BICF2P1246032	19916674	0	A	G	0.276	-1.024766e-02	2.817591e-02	-3.050655e+02	2.767033e+01	7.162153e-01
1	BICF2G630715283	19932466	0	A	G	0.404	-2.638457e-02	2.509498e-02	-3.045818e+02	2.503340e+01	2.935274e-01
1	BICF2G630715288	19934494	0	A	G	0.289	-1.971809e-02	2.713530e-02	-3.048897e+02	2.622755e+01	4.677348e-01
1	BICF2P355578	19936943	0	A	G	0.088	1.337874e-02	4.384404e-02	-3.051234e+02	2.720481e+01	7.603684e-01
1	BICF2S22962111	19968487	0	A	G	0.048	-3.780089e-02	5.741861e-02	-3.049474e+02	2.762782e+01	5.105873e-01
1	BICF2S23516429	19972335	0	A	G	0.048	-3.780089e-02	5.741861e-02	-3.049474e+02	2.762782e+01	5.105873e-01
1	BICF2P872985	19999160	0	C	A	0.308	2.932651e-02	2.805781e-02	-3.045599e+02	2.908244e+01	2.963671e-01
1	BICF2S22962263	20015759	0	A	G	0.380	6.052472e-02	2.640232e-02	-3.024805e+02	3.097868e+01	2.224725e-02
1	BICF2P1398938	20032821	0	G	A	0.489	6.069636e-03	2.498758e-02	-3.051154e+02	2.748243e+01	8.081658e-01
1	BICF2P802066	20040189	0	A	G	0.434	-7.546525e-03	2.621166e-02	-3.050734e+02	2.697536e+01	7.735228e-01
1	BICF2P986779	20054348	0	G	A	0.454	-5.030147e-03	2.611241e-02	-3.050897e+02	2.717610e+01	8.473142e-01
1	BICF2P1463282	20068199	0	G	A	0.333	-5.879717e-02	2.815524e-02	-3.028424e+02	2.632157e+01	3.721366e-02
1	BICF2G630715296	20077410	0	A	C	0.354	-3.730989e-02	2.806371e-02	-3.041134e+02	2.768936e+01	1.842263e-01
1	BICF2G630715316	20088635	0	G	A	0.031	1.664106e-01	7.238586e-02	-3.024873e+02	2.171098e+01	2.187057e-02
1	TIGRP2P16955_rs8609970	20101318	0	A	G	0.224	-1.064192e-02	2.911550e-02	-3.050786e+02	2.751644e+01	7.148690e-01
1	BICF2G630715335	20105332	0	A	G	0.221	-1.230986e-02	2.953433e-02	-3.050541e+02	2.772756e+01	6.769834e-01
1	BICF2G630715342	20110472	0	A	G	0.220	-1.099733e-02	2.954264e-02	-3.050716e+02	2.764969e+01	7.098434e-01
1	BICF2P1321333	20135704	0	G	A	0.169	-5.152199e-02	3.642154e-02	-3.039920e+02	2.615127e+01	1.577330e-01
1	BICF2G630715354	20161099	0	A	G	0.289	2.893952e-02	2.844946e-02	-3.045766e+02	2.715303e+01	3.094792e-01
1	BICF2G630715359	20167563	0	A	G	0.172	-4.493977e-02	3.349722e-02	-3.042040e+02	3.026326e+01	1.802628e-01
1	BICF2G630715374	20187696	0	A	G	0.369	-1.674509e-02	2.750855e-02	-3.048728e+02	2.779478e+01	5.429513e-01
1	BICF2P1239941	20202305	0	A	G	0.193	-1.661595e-02	3.202644e-02	-3.050075e+02	2.736731e+01	6.040885e-01
1	BICF2P967900	20219208	0	G	A	0.228	-1.497615e-02	3.044750e-02	-3.050060e+02	2.759644e+01	6.230028e-01
1	BICF2S23248133	20228210	1	G	A	0.192	2.956755e-02	3.223699e-02	-3.047062e+02	2.858357e+01	3.594306e-01
1	BICF2G630715379	20247782	0	C	A	0.384	-2.237515e-03	2.522081e-02	-3.051489e+02	2.738937e+01	9.293381e-01
1	TIGRP2P16961_rs9025176	20259753	0	G	A	0.471	-5.536671e-03	2.506632e-02	-3.051152e+02	2.720582e+01	8.252646e-01
1	BICF2G630715394	20282115	0	A	G	0.125	-3.212330e-02	3.755958e-02	-3.046855e+02	2.693736e+01	3.927664e-01
1	BICF2G630715397	20292792	0	A	G	0.480	7.081249e-03	2.520750e-02	-3.050678e+02	2.794997e+01	7.788753e-01
1	BICF2G630715407	20304931	0	A	T	0.045	-1.942888e-02	5.792434e-02	-3.050753e+02	2.774894e+01	7.374334e-01
1	BICF2P697771	20336471	0	A	G	0.329	1.715789e-03	2.623193e-02	-3.051448e+02	2.733697e+01	9.478719e-01
1	TIGRP2P16971_rs9175448	20341163	0	C	A	0.290	1.245610e-02	2.809657e-02	-3.050375e+02	2.616238e+01	6.576945e-01
1	BICF2P1059685	20360804	0	G	A	0.129	6.545274e-02	3.930025e-02	-3.037531e+02	2.709712e+01	9.637370e-02
1	BICF2P1187622	20366768	0	A	G	0.101	4.338707e-02	4.446221e-02	-3.045747e+02	2.481464e+01	3.295696e-01
1	BICF2P457349	20382519	0	G	A	0.304	3.411588e-02	2.862133e-02	-3.043916e+02	2.659302e+01	2.337693e-01
1	TIGRP2P16976_rs9075007	20387883	0	G	A	0.300	1.974814e-02	2.809468e-02	-3.048834e+02	2.714170e+01	4.823975e-01
1	BICF2P727704	20425939	0	G	A	0.253	-3.677759e-02	2.978483e-02	-3.043105e+02	2.775554e+01	2.174244e-01
1	TIGRP2P16985_rs8552105	20450940	0	A	G	0.319	-1.332735e-02	2.762102e-02	-3.049659e+02	2.768264e+01	6.296314e-01
1	TIGRP2P16987_rs8696649	20458059	0	A	G	0.187	-3.152439e-03	3.235457e-02	-3.050807e+02	2.755741e+01	9.224160e-01
1	BICF2P701461	20479325	0	A	G	0.111	5.952376e-02	3.909642e-02	-3.040019e+02	2.458980e+01	1.284439e-01
1	BICF2S2295750	20513461	0	G	A	0.282	1.854026e-02	2.801730e-02	-3.049368e+02	2.653081e+01	5.084041e-01
1	BICF2S22925209	20523711	0	G	A	0.341	2.586234e-02	2.748125e-02	-3.047072e+02	2.544816e+01	3.470586e-01
1	BICF2P2581	20549601	0	A	G	0.249	1.473298e-02	2.932109e-02	-3.049871e+02	2.693740e+01	6.155314e-01
1	BICF2P1167162	20574858	0	A	G	0.181	2.814535e-03	3.284153e-02	-3.051231e+02	2.721980e+01	9.317347e-01
1	TIGRP2P17000_rs9054278	20590614	3	A	G	0.455	-7.805667e-03	2.534971e-02	-3.050852e+02	2.744094e+01	7.582566e-01
1	BICF2S2451719	20592090	0	G	A	0.455	-1.143263e-02	2.527106e-02	-3.050300e+02	2.747403e+01	6.511536e-01
1	BICF2P895704	20625819	1	A	G	0.496	-2.775199e-02	2.710884e-02	-3.045356e+02	2.795254e+01	3.064012e-01
1	BICF2P676479	20638142	0	A	G	0.500	2.657567e-02	2.691560e-02	-3.045728e+02	2.795739e+01	3.238815e-01
1	chr1_20656277	20656277	0	A	G	0.491	-1.883391e-02	2.642121e-02	-3.048188e+02	2.802730e+01	4.762419e-01
1	BICF2P962056	20659006	0	A	G	0.491	-1.883391e-02	2.642121e-02	-3.048188e+02	2.802730e+01	4.762419e-01
1	BICF2P266321	20679215	0	A	G	0.365	-1.158963e-02	2.685397e-02	-3.050302e+02	2.775893e+01	6.662108e-01
1	BICF2P571844	20687372	2	A	G	0.332	-2.875327e-02	2.738439e-02	-3.045702e+02	2.811206e+01	2.941704e-01
1	BICF2P571843	20687937	0	A	G	0.357	-1.849012e-02	2.685223e-02	-3.048900e+02	2.804718e+01	4.913638e-01
1	BICF2P77912	20695934	0	G	A	0.494	-1.801015e-02	2.606329e-02	-3.048853e+02	2.776443e+01	4.898377e-01
1	BICF2S2307217	20718841	0	C	A	0.253	-2.588297e-02	2.809700e-02	-3.047452e+02	2.853242e+01	3.573369e-01
1	BICF2P1146952	20735772	0	A	G	0.136	5.445469e-03	3.517448e-02	-3.051929e+02	2.718714e+01	8.770237e-01
1	BICF2S23341996	20751208	0	A	G	0.218	-4.026972e-03	3.083137e-02	-3.050552e+02	2.744434e+01	8.961279e-01
1	BICF2S23351495	20781808	0	A	G	0.307	2.850148e-02	2.705075e-02	-3.045620e+02	2.935987e+01	2.925003e-01
1	BICF2P996479	20824994	0	A	C	0.456	2.253772e-03	2.573162e-02	-3.050622e+02	2.747491e+01	9.302353e-01
1	BICF2S23635196	20851127	0	G	C	0.359	-4.484868e-02	2.654997e-02	-3.036434e+02	2.657629e+01	9.172650e-02
1	BICF2P1127851	20868404	0	A	G	0.476	6.453552e-03	2.707396e-02	-3.049607e+02	2.690806e+01	8.116820e-01
1	BICF2P1336125	20947142	0	A	G	0.047	-6.834661e-03	5.672784e-02	-3.051765e+02	2.730467e+01	9.041443e-01
1	G14f79S67	20987464	1	A	G	0.088	-1.124343e-02	4.720780e-02	-3.050272e+02	2.703424e+01	8.118360e-01
1	BICF2S24412875	21002632	0	A	G	0.088	1.728348e-03	4.731884e-02	-3.050524e+02	2.744959e+01	9.708761e-01
1	BICF2S2394642	21023551	0	G	A	0.162	-1.304998e-02	3.346423e-02	-3.050174e+02	2.701046e+01	6.967064e-01
1	BICF2S23332523	21059755	0	A	G	0.164	-1.535815e-02	3.337335e-02	-3.049884e+02	2.697869e+01	6.455544e-01
1	BICF2S2333879	21069228	0	G	A	0.161	-1.146150e-02	3.354095e-02	-3.050337e+02	2.705766e+01	7.326906e-01
1	BICF2S23332886	21081326	21	A	G	0.168	-1.608688e-02	3.345192e-02	-3.049851e+02	2.693925e+01	6.307758e-01
1	BICF2S2419977	21088910	0	G	A	0.163	-1.367994e-02	3.337115e-02	-3.050113e+02	2.697631e+01	6.820095e-01
1	BICF2P929289	21099824	0	A	G	0.091	-3.153292e-02	4.373147e-02	-3.049100e+02	2.638743e+01	4.711705e-01
1	chr1_21120626	21120626	0	A	C	0.229	-1.213627e-02	3.025876e-02	-3.049787e+02	2.707654e+01	6.885099e-01
1	BICF2S23327741	21141240	3	A	G	0.171	-3.058327e-02	3.190480e-02	-3.046443e+02	2.661761e+01	3.381787e-01
1	BICF2P1410756	21186536	0	A	G	0.063	6.503341e-04	5.017167e-02	-3.051928e+02	2.730008e+01	9.896625e-01
1	chr1_21190542	21190542	0	G	A	0.119	-4.389644e-03	3.893576e-02	-3.050944e+02	2.719656e+01	9.102760e-01
1	BICF2P130851	21222091	0	A	G	0.020	-7.491663e-02	9.245835e-02	-3.048226e+02	2.659706e+01	4.181218e-01
1	chr1_21275860	21275860	0	C	A	0.030	-3.058506e-03	7.304059e-02	-3.052004e+02	2.727762e+01	9.666138e-01
1	chr1_21283328	21283328	7	G	A	0.273	2.600592e-02	2.927625e-02	-3.046540e+02	2.955516e+01	3.747586e-01
1	chr1_21284697	21284697	0	G	A	0.031	-5.163421e-03	7.184620e-02	-3.052016e+02	2.726533e+01	9.427325e-01
1	BICF2P1013714	21303540	0	A	C	0.484	4.914226e-03	2.613478e-02	-3.049825e+02	2.786939e+01	8.509172e-01
1	BICF2P336625	21305612	0	G	A	0.497	-7.929049e-03	2.667005e-02	-3.049584e+02	2.810894e+01	7.663449e-01
1	BICF2P914703	21326275	0	A	G	0.488	4.565684e-03	2.668977e-02	-3.050032e+02	2.781117e+01	8.642336e-01
1	BICF2P914697	21328310	0	G	A	0.182	3.766717e-02	3.177830e-02	-3.044403e+02	2.676541e+01	2.363902e-01
1	BICF2P64506	21339611	1	A	G	0.372	1.737908e-02	2.693285e-02	-3.048675e+02	2.836029e+01	5.190099e-01
1	BICF2P663230	21357214	0	G	A	0.470	8.570899e-03	2.601409e-02	-3.050410e+02	2.633905e+01	7.419209e-01
1	TIGRP2P17044_rs8716029	21363606	0	A	G	0.015	1.200202e-01	9.830034e-02	-3.044002e+02	2.295511e+01	2.226100e-01
1	TIGRP2P17048_rs8850414	21376067	0	G	C	0.265	-2.074371e-02	2.902148e-02	-3.048614e+02	2.632245e+01	4.750443e-01
1	BICF2P1003867	21393173	0	A	G	0.498	9.232734e-03	2.655147e-02	-3.049741e+02	2.827293e+01	7.281720e-01
1	TIGRP2P17059_rs8886848	21404855	0	G	A	0.294	1.844004e-02	2.861219e-02	-3.048873e+02	2.861197e+01	5.195231e-01
1	BICF2P21190	21426179	0	A	C	0.195	-1.565012e-02	3.165106e-02	-3.050001e+02	2.644310e+01	6.211740e-01
1	BICF2P794751	21433114	0	G	A	0.089	-1.003042e-02	4.625079e-02	-3.050558e+02	2.715881e+01	8.283873e-01
1	BICF2S2342471	21442964	0	G	A	0.221	2.838955e-02	3.024156e-02	-3.046950e+02	2.793109e+01	3.482532e-01
1	BICF2P222001	21457490	0	A	C	0.225	2.597721e-02	3.014248e-02	-3.047666e+02	2.798294e+01	3.891536e-01
1	BICF2P572030	21482426	0	G	A	0.159	3.257150e-02	3.385413e-02	-3.047107e+02	2.864911e+01	3.364022e-01
1	BICF2P863862	21545361	0	A	G	0.464	-7.891825e-04	2.586970e-02	-3.050996e+02	2.743273e+01	9.756742e-01
1	BICF2S23241120	21612216	0	G	A	0.022	1.158659e-02	8.149528e-02	-3.051868e+02	2.725625e+01	8.869922e-01
1	BICF2P1211901	21616186	22	A	G	0.042	-5.300019e-02	6.648354e-02	-3.048391e+02	2.717136e+01	4.256722e-01
1	chr1_21656194	21656194	0	G	A	0.154	2.594216e-02	3.525896e-02	-3.048950e+02	2.790128e+01	4.621801e-01
1	chr1_21660787	21660787	0	G	A	0.091	5.582108e-02	4.311998e-02	-3.043359e+02	2.844069e+01	1.960006e-01
1	chr1_21706948	21706948	0	G	A	0.113	2.770698e-02	3.962242e-02	-3.049080e+02	2.813723e+01	4.846662e-01
1	BICF2P373354	21720247	0	C	A	0.054	-1.551903e-02	5.613384e-02	-3.051527e+02	2.762280e+01	7.822916e-01
1	BICF2P757392	21739547	0	A	G	0.275	1.235187e-02	2.742202e-02	-3.050957e+02	2.633257e+01	6.525679e-01
1	BICF2P1430501	21743886	0	A	G	0.082	5.127227e-02	4.523286e-02	-3.045229e+02	2.898482e+01	2.574749e-01
1	BICF2P321041	21759367	0	G	A	0.089	1.233231e-02	4.348870e-02	-3.051453e+02	2.680906e+01	7.768395e-01
1	BICF2P1409861	21768258	0	G	A	0.088	1.555470e-02	4.359419e-02	-3.051230e+02	2.666219e+01	7.213690e-01
1	BICF2P550254	21779972	0	A	G	0.354	-1.198134e-02	2.637403e-02	-3.050320e+02	2.651868e+01	6.497968e-01
1	BICF2S23426242	21796081	0	A	G	0.428	-1.218571e-02	2.522910e-02	-3.050449e+02	2.800780e+01	6.292803e-01
1	BICF2S23330661	21810391	0	C	A	0.449	-2.564409e-02	2.513257e-02	-3.046415e+02	2.822770e+01	3.079955e-01
1	BICF2P419907	21830087	0	A	G	0.030	-1.578093e-01	8.069513e-02	-3.031641e+02	2.910838e+01	5.099940e-02
1	TIGRP2P17125_rs8941216	21841917	0	A	G	0.498	-8.654943e-03	2.548251e-02	-3.051048e+02	2.805949e+01	7.342513e-01
1	BICF2P812791	21855124	0	G	A	0.226	1.167664e-02	2.940976e-02	-3.051182e+02	2.625295e+01	6.914923e-01
1	BICF2P812795	21856668	0	G	A	0.219	4.311345e-03	2.961048e-02	-3.051861e+02	2.691762e+01	8.842873e-01
1	BICF2P317022	21875503	0	G	A	0.071	7.998692e-02	4.802396e-02	-3.037169e+02	2.435312e+01	9.635188e-02
1	BICF2P789154	21888516	0	A	G	0.184	-1.415787e-02	3.272329e-02	-3.050177e+02	2.716594e+01	6.654301e-01
1	BICF2P678656	21895847	0	A	G	0.072	8.104067e-02	4.771153e-02	-3.036619e+02	2.478617e+01	8.995064e-02
1	BICF2S22939627	21911233	8	G	A	0.218	2.077115e-02	3.467769e-02	-3.047504e+02	2.657609e+01	5.494268e-01
1	BICF2P556351	21930339	0	G	A	0.183	-5.004126e-03	3.392905e-02	-3.050598e+02	2.723829e+01	8.827992e-01
1	BICF2P556348	21930858	0	A	G	0.206	-1.883138e-02	3.217788e-02	-3.049177e+02	2.728025e+01	5.586272e-01
1	BICF2P560946	21951080	0	C	A	0.127	-1.991884e-02	3.726643e-02	-3.050219e+02	2.689152e+01	5.932059e-01
1	BICF2S23444701	21968494	0	A	G	0.196	3.644195e-03	3.289183e-02	-3.050471e+02	2.728716e+01	9.118194e-01
1	BICF2P270859	21974369	0	G	A	0.211	7.422809e-03	3.276562e-02	-3.050058e+02	2.718880e+01	8.208609e-01
1	BICF2P892261	21983254	0	A	G	0.196	3.644195e-03	3.289183e-02	-3.050471e+02	2.728716e+01	9.118194e-01
1	BICF2P945211	22003486	0	G	A	0.176	4.500938e-03	3.681718e-02	-3.049719e+02	2.731757e+01	9.027435e-01
1	BICF2P585237	22006916	0	A	G	0.157	-3.255966e-03	3.695224e-02	-3.050237e+02	2.732640e+01	9.298180e-01
1	BICF2S22930824	22018645	0	A	G	0.280	6.487794e-03	2.855068e-02	-3.050584e+02	2.782827e+01	8.203206e-01
1	BICF2P570525	22046002	0	A	G	0.295	5.338645e-03	2.884004e-02	-3.051356e+02	2.719369e+01	8.532071e-01
1	BICF2S2394301	22046657	0	G	A	0.312	-1.837420e-02	2.751898e-02	-3.049391e+02	2.668053e+01	5.046016e-01
1	BICF2S23634186	22051495	0	A	G	0.189	-2.630952e-02	3.278441e-02	-3.048155e+02	2.765093e+01	4.225989e-01
1	BICF2S23251261	22062401	0	A	G	0.118	-2.321835e-02	3.833131e-02	-3.049967e+02	2.728374e+01	5.449373e-01
1	TIGRP2P17171_rs8722368	22091645	0	G	A	0.412	4.051254e-02	2.635584e-02	-3.039617e+02	2.637220e+01	1.248165e-01
1	BICF2P807085	22099323	0	A	C	0.399	4.604856e-02	2.631687e-02	-3.036135e+02	2.584816e+01	8.069740e-02
1	BICF2P504694	22115291	17	G	C	0.456	2.758481e-02	2.575046e-02	-3.045944e+02	2.688366e+01	2.845184e-01
1	TIGRP2P17186_rs8996050	22119320	0	G	A	0.465	2.591986e-02	2.519513e-02	-3.046422e+02	2.669777e+01	3.040282e-01
1	BICF2P1155251	22132707	0	G	A	0.395	-3.825934e-02	2.572171e-02	-3.040254e+02	2.821074e+01	1.374552e-01
1	BICF2P1036256	22180137	0	C	A	0.197	-3.749301e-02	3.597156e-02	-3.044547e+02	2.855627e+01	2.977180e-01
1	TIGRP2P17199_rs8966927	22189988	1	A	T	0.286	-2.531259e-02	2.902918e-02	-3.047336e+02	2.647284e+01	3.835928e-01
1	BICF2P1306592	22222394	4	A	T	0.028	3.278189e-02	7.965708e-02	-3.049962e+02	2.760488e+01	6.808335e-01
1	BICF2S23611572	22249905	0	C	A	0.132	2.068327e-02	3.702664e-02	-3.049619e+02	2.671436e+01	5.766513e-01
1	BICF2S23147386	22261510	0	A	G	0.194	1.396272e-02	3.296615e-02	-3.050234e+02	2.664621e+01	6.720564e-01
1	BICF2S23147383	22261632	0	A	G	0.194	1.396272e-02	3.296615e-02	-3.050234e+02	2.664621e+01	6.720564e-01
1	BICF2P1076144	22269586	15	C	A	0.495	3.664099e-03	2.582737e-02	-3.051266e+02	2.722528e+01	8.872339e-01
1	BICF2P988426	22280404	0	A	T	0.157	-4.844301e-02	3.336241e-02	-3.041252e+02	3.103881e+01	1.470472e-01
1	BICF2P864879	22296505	0	A	C	0.087	-4.343691e-03	4.545368e-02	-3.051546e+02	2.747333e+01	9.239013e-01
1	BICF2P227551	22322240	0	A	G	0.272	-7.282423e-03	2.987938e-02	-3.050545e+02	2.740108e+01	8.075300e-01
1	BICF2P748505	22333250	0	G	A	0.298	-4.924376e-03	2.855305e-02	-3.050870e+02	2.757315e+01	8.631341e-01
1	BICF2P735889	22342955	0	A	C	0.275	-4.626392e-03	2.846961e-02	-3.051037e+02	2.753450e+01	8.709677e-01
1	TIGRP2P17211_rs8916416	22349515	2	G	A	0.143	-6.300173e-02	3.589701e-02	-3.035899e+02	3.117120e+01	7.978658e-02
1	BICF2S23123355	22362391	0	A	G	0.394	-4.641021e-02	2.576380e-02	-3.035318e+02	3.417490e+01	7.217430e-02
1	BICF2P1200623	22380173	0	C	A	0.018	3.089601e-02	1.017544e-01	-3.050760e+02	2.753485e+01	7.615186e-01
1	BICF2S23333471	22385198	0	A	G	0.300	2.522239e-02	2.751804e-02	-3.046820e+02	2.993017e+01	3.597536e-01
1	BICF2P431438	22399006	0	A	G	0.143	-1.638885e-02	3.521341e-02	-3.050757e+02	2.790021e+01	6.418128e-01
1	BICF2P667035	22401970	0	A	G	0.117	-3.257817e-03	4.253036e-02	-3.050779e+02	2.743853e+01	9.389689e-01
1	BICF2P1052320	22414085	0	A	G	0.176	5.379707e-03	3.289705e-02	-3.050890e+02	2.787059e+01	8.701581e-01
1	BICF2P300236	22419943	0	G	A	0.375	-6.903795e-03	2.604888e-02	-3.051066e+02	2.729260e+01	7.910807e-01
1	BICF2P1282987	22424069	1	G	A	0.378	-6.077210e-03	2.603465e-02	-3.051116e+02	2.724478e+01	8.155134e-01
1	BICF2P980143	22428452	0	G	A	0.375	-1.012747e-02	2.598779e-02	-3.050646e+02	2.716646e+01	6.969038e-01
1	BICF2P1048615	22439720	1	A	G	0.366	-8.350509e-03	2.605941e-02	-3.050895e+02	2.714365e+01	7.487517e-01
1	BICF2P937362	22450312	0	C	A	0.239	-1.554283e-02	3.018814e-02	-3.049700e+02	2.840173e+01	6.068472e-01
1	BICF2S22935701	22453484	0	A	G	0.144	-4.769657e-02	3.721649e-02	-3.042726e+02	2.843258e+01	2.005067e-01
1	BICF2P576323	22459007	0	A	G	0.292	2.342824e-02	2.721835e-02	-3.047573e+02	2.725450e+01	3.897380e-01
1	BICF2P633763	22463987	0	A	G	0.293	2.348057e-02	2.721608e-02	-3.047560e+02	2.728769e+01	3.886410e-01
1	BICF2P162730	22469558	0	A	G	0.339	6.357874e-03	2.655591e-02	-3.050983e+02	2.726027e+01	8.108705e-01
1	BICF2P603100	22477978	0	A	G	0.146	-2.497159e-02	3.729111e-02	-3.048832e+02	2.827534e+01	5.033600e-01
1	BICF2P188992	22535450	0	G	A	0.219	2.033469e-02	3.052901e-02	-3.049339e+02	2.716796e+01	5.056319e-01
1	BICF2P947428	22550996	0	A	C	0.401	2.079114e-02	2.565411e-02	-3.048087e+02	2.805774e+01	4.180261e-01
1	BICF2S23422558	22567562	0	G	C	0.202	-1.680749e-02	3.188906e-02	-3.049614e+02	2.698708e+01	5.983568e-01
1	BICF2P708339	22576847	0	A	G	0.495	-6.680208e-03	2.502112e-02	-3.051078e+02	2.680753e+01	7.895794e-01
1	BICF2S2454320	22580584	0	G	A	0.494	1.293470e-03	2.550178e-02	-3.051246e+02	2.730236e+01	9.595659e-01
1	BICF2P1054180	22591074	9	A	G	0.474	-7.286845e-03	2.591739e-02	-3.050961e+02	2.761666e+01	7.786927e-01
1	TIGRP2P17293_rs8572285	22602310	0	A	G	0.330	-3.102757e-02	2.680819e-02	-3.044883e+02	2.552985e+01	2.475989e-01
1	BICF2P57650	22614424	0	A	C	0.275	-3.953990e-02	2.858395e-02	-3.042063e+02	2.978937e+01	1.671193e-01
1	TIGRP2P17321_rs8841781	22626734	0	A	G	0.293	-3.479074e-02	2.769951e-02	-3.043788e+02	2.874093e+01	2.096303e-01
1	BICF2P1047026	22640635	0	A	G	0.096	4.254169e-04	4.538150e-02	-3.050963e+02	2.741802e+01	9.925238e-01
1	BICF2S23548131	22650364	0	C	A	0.359	-1.716091e-02	2.578758e-02	-3.048793e+02	2.779220e+01	5.060190e-01
1	TIGRP2P17336_rs8925170	22664957	0	G	A	0.405	2.469665e-02	2.536660e-02	-3.047018e+02	2.602003e+01	3.306749e-01
1	TIGRP2P17344_rs8865764	22675364	0	C	A	0.078	-3.216452e-02	5.085960e-02	-3.049113e+02	2.876663e+01	5.273684e-01
1	TIGRP2P17362_rs9115889	22687621	0	G	C	0.227	-1.090441e-02	2.957775e-02	-3.050663e+02	2.853307e+01	7.125116e-01
1	BICF2P336857	22687856	0	G	A	0.404	-4.140809e-03	2.685700e-02	-3.050529e+02	2.786862e+01	8.775227e-01
1	BICF2P841789	22695450	0	A	G	0.428	1.693157e-02	2.646200e-02	-3.048743e+02	2.574380e+01	5.225315e-01
1	BICF2P115553	22715597	0	A	G	0.244	7.106093e-03	2.968184e-02	-3.050899e+02	2.711901e+01	8.108750e-01
1	TIGRP2P17376_rs8899111	22724505	0	A	G	0.376	-8.512193e-03	2.587153e-02	-3.050754e+02	2.762606e+01	7.422636e-01
1	BICF2S2453431	22732375	0	A	G	0.058	-3.631964e-02	5.286515e-02	-3.049231e+02	2.724852e+01	4.923478e-01
1	BICF2P1302500	22740877	0	G	A	0.177	1.419201e-02	3.354618e-02	-3.049771e+02	2.697290e+01	6.724125e-01
1	BICF2P321749	22778046	0	A	G	0.025	5.234416e-02	7.824641e-02	-3.049302e+02	2.672814e+01	5.037892e-01
1	BICF2P914059	22787221	0	A	G	0.018	2.620858e-02	9.731311e-02	-3.051304e+02	2.729688e+01	7.877796e-01
1	BICF2P618957	22800993	0	G	A	0.453	-2.793824e-02	2.558481e-02	-3.045217e+02	2.574790e+01	2.753024e-01
1	BICF2S22924448	22810136	0	G	A	0.342	-4.400054e-02	2.685638e-02	-3.037976e+02	2.410723e+01	1.018994e-01
1	TIGRP2P17418_rs8860289	22823138	1	G	A	0.091	2.125394e-03	4.210215e-02	-3.051564e+02	2.732961e+01	9.597562e-01
1	TIGRP2P17422_rs8791254	22832245	0	G	A	0.092	8.065173e-03	4.185602e-02	-3.051324e+02	2.724250e+01	8.472718e-01
1	BICF2S23158753	22857427	0	G	A	0.141	5.039738e-02	3.629521e-02	-3.041906e+02	2.379925e+01	1.655167e-01
1	BICF2S2307677	22866287	0	G	A	0.194	5.625416e-03	3.195520e-02	-3.051179e+02	2.718310e+01	8.603247e-01
1	BICF2P1229239	22879445	0	A	G	0.497	1.767596e-02	2.487290e-02	-3.048733e+02	2.629272e+01	4.775919e-01
1	BICF2P660010	22894623	0	C	A	0.132	2.396374e-02	3.925168e-02	-3.048470e+02	2.645914e+01	5.417649e-01
1	BICF2P495736	22922850	0	A	C	0.366	-6.475641e-03	2.630710e-02	-3.051003e+02	2.783039e+01	8.056507e-01
1	BICF2S2322928	22932586	0	A	C	0.417	4.848439e-03	2.527816e-02	-3.051292e+02	2.707725e+01	8.479647e-01
1	BICF2P613102	22959909	0	A	C	0.188	1.813597e-02	3.335592e-02	-3.049684e+02	2.725771e+01	5.868538e-01
1	BICF2S23616573	22978436	0	A	G	0.095	8.455242e-03	4.105788e-02	-3.051404e+02	2.711808e+01	8.369157e-01
1	BICF2S23214892	22989459	0	A	G	0.019	-6.615760e-02	8.548450e-02	-3.049055e+02	2.711782e+01	4.393040e-01
1	BICF2P568831	23011200	0	G	A	0.112	-2.804719e-02	3.899034e-02	-3.048953e+02	2.783593e+01	4.722293e-01
1	BICF2P435184	23017214	0	A	T	0.448	7.797133e-03	2.724075e-02	-3.049431e+02	2.755957e+01	7.748059e-01
1	BICF2S2377633	23044893	0	G	A	0.308	1.990139e-02	2.796865e-02	-3.048899e+02	2.699848e+01	4.770290e-01
1	TIGRP2P17474_rs8805327	23060455	0	G	A	0.303	-1.428829e-02	2.761451e-02	-3.049954e+02	2.731135e+01	6.050646e-01
1	BICF2S23527626	23066248	0	A	C	0.317	-1.457443e-02	2.717367e-02	-3.049897e+02	2.731470e+01	5.919310e-01
1	BICF2P327379	23079472	0	G	A	0.344	-2.131217e-02	2.694264e-02	-3.048178e+02	2.718528e+01	4.292624e-01
1	BICF2P136634	23100380	0	G	A	0.098	5.335367e-03	4.743476e-02	-3.049737e+02	2.743633e+01	9.104842e-01
1	BICF2S23238220	23108674	0	A	G	0.240	-2.848505e-02	2.991643e-02	-3.046796e+02	2.734779e+01	3.414238e-01
1	BICF2S23642345	23123610	0	G	A	0.451	-3.113959e-03	2.625033e-02	-3.050557e+02	2.744580e+01	9.056140e-01
1	BICF2P1312108	23131454	0	G	A	0.494	-1.612597e-03	2.491059e-02	-3.051343e+02	2.749636e+01	9.484075e-01
1	BICF2P795809	23146910	0	A	G	0.168	-1.201187e-02	3.374694e-02	-3.051006e+02	2.733458e+01	7.220180e-01
1	BICF2P395048	23161548	1	T	A	0.302	2.794198e-02	2.831592e-02	-3.046565e+02	2.549714e+01	3.241638e-01
1	BICF2P1387646	23183714	1	A	C	0.412	-7.009815e-05	2.608920e-02	-3.051486e+02	2.741080e+01	9.978571e-01
1	TIGRP2P17514_rs8550265	23183736	0	A	G	0.254	5.713882e-02	3.001505e-02	-3.033333e+02	2.526184e+01	5.745802e-02
1	BICF2P305122	23189547	0	A	G	0.089	-4.925374e-02	4.573611e-02	-3.045666e+02	2.861266e+01	2.819770e-01
1	BICF2P1470220	23204599	0	A	G	0.418	-3.852352e-02	2.633399e-02	-3.040290e+02	2.744519e+01	1.440528e-01
1	BICF2P1389936	23211687	0	A	G	0.480	2.971664e-02	2.494069e-02	-3.044232e+02	2.727532e+01	2.339579e-01
1	BICF2P543716	23223054	0	A	G	0.224	-3.810874e-02	3.325048e-02	-3.043739e+02	2.793521e+01	2.522318e-01
1	BICF2P718002	23239095	0	A	C	0.223	-3.733275e-02	3.318436e-02	-3.044001e+02	2.791203e+01	2.610598e-01
1	BICF2P1446571	23246076	0	G	A	0.225	-3.969141e-02	3.302781e-02	-3.043105e+02	2.789341e+01	2.299584e-01
1	BICF2P94046	23258920	0	A	C	0.224	2.125625e-02	3.054073e-02	-3.048378e+02	2.756432e+01	4.867155e-01
1	BICF2P291553	23270803	0	A	G	0.446	1.382581e-02	2.540062e-02	-3.049990e+02	2.766193e+01	5.864418e-01
1	BICF2P1342706	23285268	0	A	G	0.301	-1.898849e-03	2.893704e-02	-3.050389e+02	2.733351e+01	9.477034e-01
1	BICF2P1342708	23285940	0	G	A	0.223	5.947239e-03	3.067209e-02	-3.050617e+02	2.749870e+01	8.463255e-01
1	BICF2P597923	23292256	0	G	A	0.297	3.000403e-03	2.736795e-02	-3.051538e+02	2.724195e+01	9.127399e-01
1	TIGRP2P17586_rs9097220	23300383	0	A	C	0.228	-4.316509e-02	3.273997e-02	-3.041852e+02	2.739196e+01	1.878938e-01
1	TIGRP2P17593_rs8591336	23307505	0	A	G	0.423	5.712224e-03	2.637505e-02	-3.051178e+02	2.753627e+01	8.286159e-01
1	BICF2P1218551	23316876	0	A	G	0.022	3.621070e-02	8.596047e-02	-3.050176e+02	2.766245e+01	6.737331e-01
1	chr1_23322720	23322720	0	G	A	0.298	2.584885e-02	2.694904e-02	-3.046653e+02	2.706088e+01	3.378785e-01
1	chr1_23337892	23337892	0	A	G	0.354	1.236923e-02	2.760199e-02	-3.049719e+02	2.743361e+01	6.542317e-01
1	chr1_23359471	23359471	0	A	C	0.214	-1.283418e-02	3.129566e-02	-3.050541e+02	2.771487e+01	6.818911e-01
1	chr1_23362139	23362139	0	A	G	0.376	7.754945e-03	2.657853e-02	-3.050634e+02	2.752251e+01	7.705653e-01
1	chr1_23372932	23372932	0	G	A	0.403	-9.316320e-03	2.504145e-02	-3.050978e+02	2.670834e+01	7.100048e-01
1	chr1_23377302	23377302	1	G	A	0.411	1.266711e-02	2.667901e-02	-3.049711e+02	2.789271e+01	6.351143e-01
1	chr1_23388583	23388583	0	G	A	0.413	1.120489e-02	2.529469e-02	-3.050443e+02	2.723444e+01	6.579532e-01
1	BICF2S23152929	23394565	0	A	G	0.128	-4.799308e-03	3.762158e-02	-3.050816e+02	2.723140e+01	8.985360e-01
1	BICF2S22935806	23404515	0	A	T	0.463	7.173167e-03	2.615568e-02	-3.050251e+02	2.761888e+01	7.839931e-01
1	BICF2S23632260	23411109	0	A	G	0.275	-3.532491e-03	2.827997e-02	-3.051282e+02	2.758108e+01	9.006379e-01
1	TIGRP2P17614_rs8918615	23422411	0	G	A	0.127	-6.516208e-03	3.777279e-02	-3.050860e+02	2.713802e+01	8.630975e-01
1	BICF2P512232	23435797	2	A	G	0.195	-2.174059e-02	3.394485e-02	-3.048898e+02	2.758671e+01	5.221266e-01
1	BICF2S2375452	23446470	19	A	G	0.332	4.229319e-03	2.694140e-02	-3.051069e+02	2.750267e+01	8.753147e-01
1	TIGRP2P17647_rs9121206	23468581	14	G	A	0.299	2.597397e-02	2.728937e-02	-3.047167e+02	2.734538e+01	3.416041e-01
1	BICF2S23634487	23494929	16	G	A	0.109	-1.014520e-02	4.393695e-02	-3.049948e+02	2.740722e+01	8.174728e-01
1	BICF2S2293066	23498852	0	G	A	0.447	2.958019e-02	2.581268e-02	-3.044722e+02	2.769344e+01	2.522961e-01
1	TIGRP2P17660_rs8986102	23514610	0	G	A	0.448	2.623434e-02	2.559254e-02	-3.045904e+02	2.800947e+01	3.057630e-01
1	BICF2P1101627	23522736	1	A	C	0.206	1.064535e-02	3.094984e-02	-3.050697e+02	2.735015e+01	7.310075e-01
1	TIGRP2P17667_rs8855930	23531388	0	A	G	0.325	-1.688120e-02	2.847712e-02	-3.048832e+02	2.771083e+01	5.535518e-01
1	BICF2P878699	23531720	0	G	A	0.395	-5.324619e-03	2.681353e-02	-3.050974e+02	2.762654e+01	8.426627e-01
1	BICF2P513740	23535172	0	A	G	0.388	1.216766e-02	2.573071e-02	-3.050318e+02	2.813537e+01	6.364771e-01
1	BICF2P273562	23560780	0	A	C	0.339	2.634929e-03	2.593424e-02	-3.051563e+02	2.738627e+01	9.191097e-01
1	TIGRP2P17697_rs9034515	23579207	0	G	C	0.243	3.976712e-03	2.889218e-02	-3.051231e+02	2.745168e+01	8.905739e-01
1	TIGRP2P17699_rs8654280	23581336	0	A	G	0.297	4.838199e-03	2.694339e-02	-3.051356e+02	2.747658e+01	8.575549e-01
1	TIGRP2P17703_rs8968872	23595189	0	A	G	0.311	-1.248621e-02	2.688677e-02	-3.050406e+02	2.735306e+01	6.425393e-01
1	TIGRP2P17708_rs8540808	23613953	0	A	G	0.073	3.472694e-02	4.457200e-02	-3.048923e+02	2.620303e+01	4.362335e-01
1	TIGRP2P17710_rs8808553	23618996	2	A	G	0.256	-3.491567e-03	2.858584e-02	-3.051078e+02	2.731648e+01	9.028288e-01
1	BICF2S23245609	23625329	7	A	C	0.061	-2.727538e-02	5.150886e-02	-3.049870e+02	2.688941e+01	5.966462e-01
1	BICF2P489911	23634519	0	G	A	0.178	-2.530562e-02	3.368440e-02	-3.048438e+02	2.681197e+01	4.528096e-01
1	BICF2P646699	23641880	0	A	C	0.129	-2.735388e-02	3.733818e-02	-3.048911e+02	2.827380e+01	4.641058e-01
1	BICF2S23122749	23652028	0	A	C	0.422	-1.087964e-04	2.648014e-02	-3.051254e+02	2.738741e+01	9.967233e-01
1	BICF2P96122	23670388	0	A	G	0.473	1.340917e-03	2.507608e-02	-3.051214e+02	2.739476e+01	9.573731e-01
1	BICF2P326270	23675365	0	G	A	0.488	-9.200845e-03	2.531443e-02	-3.050627e+02	2.721566e+01	7.163947e-01
1	BICF2P1456437	23701799	0	G	A	0.330	-1.194580e-02	2.642300e-02	-3.050641e+02	2.702736e+01	6.513706e-01
1	BICF2P1387961	23706644	0	G	C	0.083	-1.249021e-01	4.491694e-02	-3.013300e+02	2.570440e+01	5.603523e-03
1	BICF2P1005323	23718020	0	A	G	0.066	-1.133168e-01	4.993484e-02	-3.026149e+02	2.626252e+01	2.362457e-02
1	BICF2P532862	23730311	0	G	A	0.302	-2.440269e-02	2.667439e-02	-3.047115e+02	2.800487e+01	3.606660e-01
1	BICF2S22959028	23754226	0	A	G	0.146	-1.980387e-03	3.705421e-02	-3.051342e+02	2.748037e+01	9.573956e-01
1	BICF2P787778	23773565	0	A	C	0.228	-1.075140e-02	2.922495e-02	-3.050471e+02	2.696315e+01	7.130965e-01
1	TIGRP2P17768_rs8697988	23776404	0	A	G	0.018	-2.073183e-01	9.396060e-02	-3.026804e+02	2.846277e+01	2.775269e-02
1	BICF2P1159715	23776600	0	T	A	0.017	-2.088609e-01	9.635245e-02	-3.027592e+02	2.786293e+01	3.059802e-02
1	BICF2P746922	23798188	0	G	A	0.192	-2.656728e-02	3.259211e-02	-3.047189e+02	2.650130e+01	4.153312e-01
1	BICF2P266322	23804103	0	G	A	0.431	-2.771142e-02	2.431226e-02	-3.045208e+02	2.571312e+01	2.548448e-01
1	BICF2P342466	23814422	0	C	A	0.081	-1.759320e-02	4.499343e-02	-3.050639e+02	2.706997e+01	6.959312e-01
1	BICF2P38366	23821683	0	A	G	0.133	1.826443e-02	3.689734e-02	-3.050179e+02	2.770722e+01	6.207869e-01
1	BICF2P131444	23834410	0	G	A	0.378	-3.697842e-03	2.595365e-02	-3.051283e+02	2.741203e+01	8.867524e-01
1	chr1_23837049	23837049	0	A	G	0.066	4.839929e-03	5.432906e-02	-3.051223e+02	2.722770e+01	9.290454e-01
1	BICF2P467012	23838138	0	A	C	0.122	1.363178e-02	3.794658e-02	-3.050783e+02	2.750995e+01	7.195519e-01
1	BICF2P182997	23870986	0	A	G	0.151	-4.189315e-02	3.888060e-02	-3.043491e+02	2.728603e+01	2.817224e-01
1	BICF2P1066402	23894323	0	A	G	0.092	-6.602399e-02	4.499123e-02	-3.039511e+02	2.586794e+01	1.427974e-01
1	BICF2P404381	23919059	0	A	C	0.090	-6.378098e-02	4.575436e-02	-3.040533e+02	2.580842e+01	1.638666e-01
1	BICF2P476925	23941533	0	A	G	0.434	1.255946e-02	2.490545e-02	-3.049967e+02	2.669446e+01	6.142563e-01
1	BICF2P778856	23954801	0	A	G	0.118	-8.532805e-02	3.613230e-02	-3.023192e+02	2.647851e+01	1.853551e-02
1	BICF2P770352	23964238	0	G	A	0.117	-8.276576e-02	3.590745e-02	-3.024518e+02	2.654996e+01	2.152765e-02
1	BICF2P1415237	23980200	0	A	G	0.179	1.834569e-02	3.483603e-02	-3.048546e+02	2.703097e+01	5.986562e-01
1	BICF2P990644	23985816	0	A	G	0.035	-5.462933e-02	7.214724e-02	-3.048253e+02	2.831085e+01	4.492487e-01
1	BICF2P990643	23985891	0	A	G	0.375	-3.679032e-02	2.650448e-02	-3.041834e+02	2.840666e+01	1.656571e-01
1	BICF2S2327284	24024856	0	G	A	0.230	-3.586527e-02	3.187608e-02	-3.044121e+02	2.841991e+01	2.610020e-01
1	BICF2P478548	24032460	0	G	A	0.126	-1.691106e-02	3.737004e-02	-3.050318e+02	2.758535e+01	6.510601e-01
1	BICF2P1266261	24042626	0	G	A	0.089	-1.811931e-02	4.503595e-02	-3.049964e+02	2.775990e+01	6.875927e-01
1	BICF2P808960	24056431	0	A	T	0.122	2.722260e-02	4.104751e-02	-3.047875e+02	2.709715e+01	5.074732e-01
1	BICF2P39743	24065845	0	C	A	0.169	1.450676e-02	3.264952e-02	-3.050335e+02	2.746623e+01	6.569822e-01
1	BICF2P238459	24076060	0	A	G	0.029	-8.984089e-02	7.596268e-02	-3.044763e+02	2.766651e+01	2.374238e-01
1	BICF2S22937618	24083930	0	G	A	0.056	1.048121e-02	5.396224e-02	-3.051474e+02	2.719522e+01	8.460635e-01
1	BICF2S2323172	24088277	0	A	C	0.383	-3.405242e-04	2.673240e-02	-3.051322e+02	2.736808e+01	9.898411e-01
1	chr1_24091629	24091629	7	A	G	0.020	1.139118e-01	8.890514e-02	-3.043258e+02	2.698035e+01	2.006206e-01
1	BICF2P923443	24092203	0	C	A	0.317	-1.395715e-02	2.722714e-02	-3.049720e+02	2.613800e+01	6.084171e-01
1	chr1_24092477	24092477	19	A	G	0.357	-1.687546e-02	2.694485e-02	-3.049070e+02	2.589144e+01	5.313723e-01
1	chr1_24092739	24092739	28	C	A	0.087	-4.773545e-03	4.556916e-02	-3.051630e+02	2.738112e+01	9.166081e-01
1	TIGRP2P17803_rs8957491	24097438	0	A	G	0.078	6.655988e-03	4.854254e-02	-3.050879e+02	2.740532e+01	8.909872e-01
1	BICF2P1248996	24143018	0	G	A	0.469	-8.816998e-03	2.554911e-02	-3.050614e+02	2.698878e+01	7.301469e-01
1	BICF2P746146	24158740	0	A	G	0.355	2.061151e-03	2.636160e-02	-3.051127e+02	2.750157e+01	9.377063e-01
1	BICF2P670473	24174220	0	G	A	0.433	1.025436e-02	2.552537e-02	-3.050143e+02	2.674745e+01	6.880323e-01
1	BICF2S23615697	24185121	0	G	A	0.353	9.744499e-03	2.806544e-02	-3.049387e+02	2.711742e+01	7.285649e-01
1	BICF2P887554	24192886	0	A	G	0.151	3.842884e-02	3.709213e-02	-3.045066e+02	2.646996e+01	3.006256e-01
1	TIGRP2P17861_rs8712869	24211435	0	G	A	0.169	1.576239e-02	3.436053e-02	-3.049816e+02	2.679949e+01	6.465997e-01
1	BICF2P1283451	24222155	0	A	G	0.456	2.931002e-03	2.532503e-02	-3.051026e+02	2.740426e+01	9.079032e-01
1	BICF2P508912	24257314	0	A	G	0.407	1.498858e-02	2.549110e-02	-3.049582e+02	2.647751e+01	5.567709e-01
1	TIGRP2P17893_rs9237063	24272711	1	G	A	0.148	1.395534e-02	3.651529e-02	-3.050406e+02	2.722665e+01	7.024723e-01
1	TIGRP2P17898_rs9244221	24301367	0	G	A	0.306	1.078651e-02	2.832920e-02	-3.050449e+02	2.706317e+01	7.035268e-01
1	BICF2P1396496	24322562	0	G	A	0.191	1.901909e-03	3.199404e-02	-3.051167e+02	2.727702e+01	9.526180e-01
1	BICF2P403360	24336537	0	A	G	0.095	2.246709e-02	4.118489e-02	-3.050190e+02	2.673443e+01	5.856117e-01
1	TIGRP2P17917_rs9241698	24343355	0	A	G	0.440	2.978365e-02	2.656520e-02	-3.044627e+02	2.498364e+01	2.626966e-01
1	BICF2P29694	24344208	0	A	G	0.406	-3.204304e-02	2.653845e-02	-3.043904e+02	2.540852e+01	2.277733e-01
1	BICF2P1121391	24351971	0	A	G	0.383	-2.775843e-02	2.694196e-02	-3.045770e+02	2.594956e+01	3.033055e-01
1	BICF2P1140956	24364734	0	A	G	0.381	-2.683940e-02	2.696135e-02	-3.046117e+02	2.623807e+01	3.199283e-01
1	chr1_24391112	24391112	0	A	G	0.339	2.065558e-02	2.793511e-02	-3.047818e+02	2.690414e+01	4.599618e-01
1	BICF2P674878	24417633	0	G	A	0.278	-3.652435e-03	2.874168e-02	-3.050921e+02	2.725984e+01	8.989236e-01
1	BICF2P871223	24427550	0	A	G	0.340	-1.753450e-02	2.679889e-02	-3.048910e+02	2.672060e+01	5.131837e-01
1	chr1_24430529	24430529	1	A	T	0.112	-1.056672e-02	4.146702e-02	-3.050289e+02	2.719283e+01	7.989525e-01
1	BICF2S2364433	24442215	0	G	A	0.046	-6.837365e-03	5.971314e-02	-3.051718e+02	2.730551e+01	9.088791e-01
1	BICF2S23614279	24443343	0	A	G	0.026	6.119337e-02	8.650187e-02	-3.048409e+02	2.815538e+01	4.795941e-01
1	BICF2P950639	24467601	0	A	G	0.201	-4.365288e-03	3.269583e-02	-3.050670e+02	2.740622e+01	8.938357e-01
1	BICF2P110457	24481087	0	A	G	0.201	-4.365288e-03	3.269583e-02	-3.050670e+02	2.740622e+01	8.938357e-01
1	BICF2P1358821	24506304	0	G	C	0.495	-2.676120e-02	2.559893e-02	-3.045752e+02	2.596170e+01	2.962813e-01
1	BICF2S22929236	24516067	0	C	A	0.268	-3.829145e-02	2.909665e-02	-3.042855e+02	2.552223e+01	1.887020e-01
1	chr1_24540921	24540921	0	A	G	0.479	-3.644134e-02	2.553917e-02	-3.040960e+02	2.560417e+01	1.541638e-01
1	chr1_24541601	24541601	12	G	A	0.498	-3.047625e-02	2.589998e-02	-3.044287e+02	2.553724e+01	2.398121e-01
1	BICF2P672688	24544483	1	G	A	0.443	-3.240680e-02	2.505400e-02	-3.043135e+02	2.617595e+01	1.963715e-01
1	BICF2P145622	24554257	2	A	G	0.272	-2.095237e-02	2.853909e-02	-3.048572e+02	2.730751e+01	4.631517e-01
1	chr1_24557788	24557788	3	A	C	0.258	-2.381826e-02	2.893344e-02	-3.047980e+02	2.737520e+01	4.107348e-01
1	BICF2P553300	24570506	1	G	A	0.209	4.478634e-03	3.083622e-02	-3.051351e+02	2.729181e+01	8.845734e-01
1	BICF2P22721	24597626	0	G	A	0.454	-1.590022e-02	2.538591e-02	-3.049356e+02	2.694736e+01	5.313435e-01
1	TIGRP2P17956_rs8846836	24604895	0	G	A	0.416	-5.185445e-02	2.556514e-02	-3.031232e+02	2.405748e+01	4.299309e-02
1	BICF2P281121	24617129	0	A	G	0.265	-1.082013e-02	2.776161e-02	-3.050764e+02	2.751364e+01	6.968663e-01
1	BICF2P170125	24621078	0	A	G	0.048	-1.041726e-02	5.471436e-02	-3.051598e+02	2.727263e+01	8.490687e-01
1	BICF2S22933315	24643635	0	A	G	0.340	-1.079806e-02	2.762065e-02	-3.050124e+02	2.714356e+01	6.959871e-01
1	BICF2P836026	24647704	0	G	A	0.204	-2.751081e-02	3.347780e-02	-3.046887e+02	2.708789e+01	4.115567e-01
1	TIGRP2P17997_rs9161652	24656606	0	A	G	0.102	5.968485e-04	4.453683e-02	-3.050498e+02	2.734097e+01	9.893124e-01
1	BICF2P1011763	24671994	0	A	G	0.159	-1.311701e-02	3.452836e-02	-3.050503e+02	2.682950e+01	7.041685e-01
1	BICF2P368321	24682991	0	A	G	0.303	8.012319e-03	2.734046e-02	-3.051163e+02	2.772650e+01	7.695854e-01
1	BICF2P649420	24693843	0	G	A	0.061	2.573054e-02	5.391715e-02	-3.050331e+02	2.684512e+01	6.333865e-01
1	BICF2S23243385	24710385	1	G	A	0.427	1.262915e-02	2.828283e-02	-3.049065e+02	2.731719e+01	6.553842e-01
1	BICF2P620453	24718405	0	G	A	0.127	-9.597052e-03	3.817437e-02	-3.051167e+02	2.766788e+01	8.015955e-01
1	BICF2P1330507	24724808	0	A	G	0.424	-8.130770e-03	2.645779e-02	-3.050709e+02	2.754650e+01	7.587193e-01
1	TIGRP2P18057_rs9175538	24738416	0	A	G	0.482	-3.929092e-03	2.664095e-02	-3.050806e+02	2.754766e+01	8.828030e-01
1	TIGRP2P18062_rs8842318	24752248	0	A	G	0.411	-1.931775e-02	2.669386e-02	-3.048576e+02	2.764455e+01	4.695614e-01
1	BICF2P499692	24763508	0	G	A	0.410	-2.237184e-03	2.606275e-02	-3.051424e+02	2.734553e+01	9.316252e-01
1	BICF2P871082	24785843	0	A	G	0.359	2.050979e-02	2.635245e-02	-3.048024e+02	2.796144e+01	4.367235e-01
1	BICF2P241728	24795748	0	A	G	0.241	2.973678e-02	2.940865e-02	-3.045952e+02	2.797537e+01	3.123716e-01
1	BICF2P962739	24818023	0	A	G	0.428	-9.520940e-03	2.574000e-02	-3.050592e+02	2.738864e+01	7.116032e-01
1	BICF2P730278	24845873	0	A	G	0.421	-1.676083e-02	2.588053e-02	-3.049626e+02	2.681491e+01	5.174904e-01
1	TIGRP2P18091_rs9135091	24856757	0	A	G	0.047	-5.480891e-02	5.787887e-02	-3.046981e+02	2.619366e+01	3.440624e-01
1	BICF2P1272208	24872931	0	G	A	0.216	-1.018431e-02	3.163737e-02	-3.049827e+02	2.724859e+01	7.476412e-01
1	BICF2P970147	24893106	1	A	G	0.425	-1.034981e-02	2.558543e-02	-3.050757e+02	2.733706e+01	6.859828e-01
1	BICF2P238715	24899952	0	G	C	0.336	7.696647e-03	2.841474e-02	-3.050614e+02	2.753479e+01	7.865909e-01
1	BICF2P626692	24909599	0	A	G	0.111	1.504476e-02	4.194149e-02	-3.050985e+02	2.691973e+01	7.199466e-01
1	BICF2P626688	24910448	0	C	A	0.111	1.504476e-02	4.194149e-02	-3.050985e+02	2.691973e+01	7.199466e-01
1	BICF2P1382837	24920047	0	A	G	0.097	3.365267e-02	4.460299e-02	-3.048740e+02	2.654792e+01	4.508656e-01
1	BICF2P935861	24927539	0	A	G	0.036	-5.668005e-02	6.725402e-02	-3.048413e+02	2.773433e+01	3.997087e-01
1	BICF2S22960046	24931996	0	G	A	0.196	-3.294971e-02	3.081541e-02	-3.045966e+02	2.838495e+01	2.854063e-01
1	BICF2P176852	24945204	0	A	G	0.319	4.250662e-02	2.848829e-02	-3.039717e+02	2.666815e+01	1.362351e-01
1	BICF2P252854	24970579	0	C	A	0.478	1.605067e-02	2.634174e-02	-3.049331e+02	2.678331e+01	5.425529e-01
1	BICF2P695568	24983079	2	G	A	0.377	2.874835e-02	2.731691e-02	-3.045239e+02	2.585029e+01	2.930630e-01
1	chr1_25008928	25008928	0	A	G	0.069	-6.962189e-02	5.131838e-02	-3.042162e+02	2.568885e+01	1.754264e-01
1	chr1_25014517	25014517	0	G	A	0.176	-1.354200e-02	3.341646e-02	-3.050711e+02	2.725598e+01	6.854468e-01
1	BICF2P1347877	25019806	0	C	A	0.320	-5.018815e-02	2.725451e-02	-3.034506e+02	2.531596e+01	6.607501e-02
1	BICF2P295909	25034144	0	A	T	0.237	4.743346e-02	2.952100e-02	-3.038217e+02	2.788891e+01	1.086605e-01
1	BICF2P3694	25044771	0	G	A	0.304	4.261306e-02	2.856277e-02	-3.040420e+02	2.410534e+01	1.362781e-01
1	BICF2P1042202	25049946	0	A	G	0.272	5.483176e-02	2.932381e-02	-3.034016e+02	2.345682e+01	6.201582e-02
1	BICF2P1042201	25051093	0	A	T	0.272	5.483176e-02	2.932381e-02	-3.034016e+02	2.345682e+01	6.201582e-02
1	BICF2S23016234	25074448	0	G	A	0.343	4.851825e-02	2.813102e-02	-3.036158e+02	2.450121e+01	8.512116e-02
1	BICF2P532348	25085967	0	A	G	0.314	4.334769e-02	2.682654e-02	-3.038457e+02	2.598900e+01	1.066819e-01
1	chr1_25113655	25113655	0	A	C	0.056	2.266240e-02	5.256852e-02	-3.050840e+02	2.791310e+01	6.665577e-01
1	chr1_25114117	25114117	0	G	A	0.157	-1.037182e-02	3.492394e-02	-3.050812e+02	2.703581e+01	7.665880e-01
1	BICF2P680416	25150177	1	A	G	0.063	3.121584e-02	4.890826e-02	-3.049599e+02	2.803123e+01	5.235663e-01
1	BICF2P167452	25160976	0	C	G	0.398	2.613835e-03	2.723555e-02	-3.051083e+02	2.758519e+01	9.235771e-01
1	BICF2P749396	25170160	2	G	A	0.322	-1.053831e-03	2.701027e-02	-3.051509e+02	2.732932e+01	9.688914e-01
1	BICF2P189468	25194331	21	G	A	0.353	-2.822058e-03	2.663363e-02	-3.051163e+02	2.737081e+01	9.156527e-01
1	BICF2S23547999	25209356	7	G	A	0.272	3.045518e-02	3.049493e-02	-3.045448e+02	2.846412e+01	3.183670e-01
1	BICF2S23745469	25241659	0	G	A	0.141	-2.958196e-02	3.658615e-02	-3.048217e+02	2.790995e+01	4.191090e-01
1	BICF2P680865	25260410	0	C	A	0.048	-1.068567e-01	5.465982e-02	-3.032891e+02	2.624811e+01	5.108008e-02
1	BICF2S23151346	25272480	0	A	G	0.419	-1.316952e-02	2.610232e-02	-3.050193e+02	2.737213e+01	6.140813e-01
1	BICF2P19923	25283409	0	A	G	0.362	-5.679040e-03	2.620232e-02	-3.051219e+02	2.741849e+01	8.284903e-01
1	BICF2S23044886	25289422	1	G	A	0.350	9.719350e-03	2.552019e-02	-3.050856e+02	2.672096e+01	7.034573e-01
1	BICF2P507939	25311038	0	A	C	0.261	4.039944e-03	2.863520e-02	-3.051069e+02	2.719054e+01	8.878543e-01
1	TIGRP2P18186_rs9139000	25351538	0	A	G	0.167	-9.242913e-03	3.505275e-02	-3.050996e+02	2.753202e+01	7.921176e-01
1	BICF2P147299	25385879	8	C	A	0.141	-1.166465e-02	3.709312e-02	-3.050924e+02	2.743763e+01	7.532801e-01
1	chr1_25387348	25387348	1	C	G	0.138	-1.758422e-02	3.702237e-02	-3.050305e+02	2.749369e+01	6.349965e-01
1	BICF2P735708	25401240	12	A	C	0.091	4.237590e-03	4.386530e-02	-3.051296e+02	2.736981e+01	9.230745e-01
1	BICF2P95142	25403284	0	G	A	0.170	-1.857271e-02	3.406583e-02	-3.049856e+02	2.742851e+01	5.858295e-01
1	BICF2P192035	25417099	0	A	G	0.419	-1.405056e-02	2.696077e-02	-3.049312e+02	2.648645e+01	6.024666e-01
1	BICF2P770471	25425802	0	G	A	0.166	1.283005e-02	3.598931e-02	-3.049916e+02	2.745019e+01	7.216015e-01
1	BICF2P1261840	25429475	2	A	C	0.123	-4.876791e-02	3.740845e-02	-3.043288e+02	2.755314e+01	1.928776e-01
1	TIGRP2P18165_rs9079841	25446101	0	G	C	0.058	-2.249224e-02	5.383409e-02	-3.050692e+02	2.710252e+01	6.762464e-01
1	BICF2P445620	25448763	0	A	G	0.162	1.056991e-02	3.616647e-02	-3.050231e+02	2.748941e+01	7.701967e-01
1	TIGRP2P18162_rs8546859	25449974	0	A	G	0.084	-1.083991e-02	4.546674e-02	-3.051085e+02	2.754525e+01	8.116459e-01
1	TIGRP2P18159_rs9179649	25470326	0	G	A	0.018	-6.999933e-02	1.014323e-01	-3.048636e+02	2.789465e+01	4.904077e-01
1	BICF2P642679	25483781	0	A	G	0.219	-3.975067e-02	3.075935e-02	-3.042761e+02	2.877619e+01	1.967747e-01
1	TIGRP2P18148_rs9090040	25510229	0	A	G	0.016	-6.590492e-02	1.087806e-01	-3.049229e+02	2.819143e+01	5.448552e-01
1	chr1_25510693	25510693	0	A	G	0.068	4.115448e-03	5.088098e-02	-3.051583e+02	2.732383e+01	9.355628e-01
1	BICF2P488457	25524462	0	A	G	0.084	1.988713e-03	4.569458e-02	-3.051640e+02	2.729899e+01	9.653008e-01
1	BICF2S23914759	25547188	0	A	G	0.286	-9.401772e-03	2.913042e-02	-3.049666e+02	2.747042e+01	7.470052e-01
1	chr1_25558695	25558695	0	G	A	0.179	-1.327976e-02	3.325313e-02	-3.049794e+02	2.793215e+01	6.897827e-01
1	chr1_25559797	25559797	0	G	A	0.186	-3.775007e-03	3.212638e-02	-3.051540e+02	2.709004e+01	9.065015e-01
1	chr1_25560281	25560281	6	A	G	0.365	-1.206999e-02	2.694778e-02	-3.049636e+02	2.711333e+01	6.543940e-01
1	chr1_25561677	25561677	0	A	G	0.179	-1.327976e-02	3.325313e-02	-3.049794e+02	2.793215e+01	6.897827e-01
1	BICF2P534512	25563427	0	G	A	0.121	2.978313e-02	3.762364e-02	-3.048406e+02	2.628713e+01	4.289204e-01
1	TIGRP2P18272_rs8945373	25580144	0	C	G	0.104	2.601761e-04	4.250767e-02	-3.050915e+02	2.740915e+01	9.951186e-01
1	BICF2P482758	25609435	0	G	A	0.016	-2.085387e-01	1.005668e-01	-3.030430e+02	2.980430e+01	3.856336e-02
1	BICF2P1110880	25610621	0	G	A	0.362	7.141491e-03	2.637157e-02	-3.050951e+02	2.734960e+01	7.866412e-01
1	BICF2P179617	25621297	0	G	A	0.466	1.978426e-02	2.546971e-02	-3.048010e+02	2.651218e+01	4.376144e-01
1	TIGRP2P18335_rs8944574	25638139	0	A	C	0.492	-2.925752e-02	2.568986e-02	-3.044574e+02	2.646450e+01	2.552358e-01
1	BICF2P729748	25645025	0	A	G	0.058	2.528264e-02	5.869942e-02	-3.049932e+02	2.676418e+01	6.668400e-01
1	BICF2P228800	25659010	0	A	G	0.051	3.969754e-02	5.927014e-02	-3.048875e+02	2.647699e+01	5.032747e-01
1	TIGRP2P18356_rs9196916	25671994	0	A	G	0.322	-3.611337e-02	2.667141e-02	-3.042294e+02	2.582800e+01	1.762715e-01
1	BICF2P1350910	25714140	0	A	G	0.357	-3.701270e-02	2.771344e-02	-3.041946e+02	2.420735e+01	1.822311e-01
1	BICF2P1159509	25770887	0	G	A	0.266	1.301212e-02	2.902933e-02	-3.050501e+02	2.715107e+01	6.541507e-01
1	BICF2S22920343	25793141	0	G	A	0.139	1.333954e-02	3.738633e-02	-3.050206e+02	2.769603e+01	7.213721e-01
1	BICF2P578621	25798483	0	A	T	0.221	-5.276342e-02	2.944467e-02	-3.035432e+02	2.545636e+01	7.367283e-02
1	BICF2S23242684	25801067	0	C	G	0.221	-5.276342e-02	2.944467e-02	-3.035432e+02	2.545636e+01	7.367283e-02
1	chr1_25810445	25810445	0	G	A	0.144	1.373512e-02	3.757760e-02	-3.050105e+02	2.799254e+01	7.148642e-01
1	chr1_25820617	25820617	0	G	A	0.114	1.203379e-02	4.076147e-02	-3.050460e+02	2.760784e+01	7.679302e-01
1	chr1_25820717	25820717	0	A	G	0.175	-3.338938e-02	3.553735e-02	-3.046300e+02	2.563593e+01	3.478440e-01
1	chr1_25830795	25830795	0	C	A	0.047	-3.071348e-02	6.213513e-02	-3.049706e+02	2.788537e+01	6.212845e-01
1	TIGRP2P18465_rs9049550	25838266	0	G	C	0.172	2.203054e-02	3.362509e-02	-3.049550e+02	2.746955e+01	5.126160e-01
1	BICF2P831459	25851893	0	T	A	0.195	6.107073e-03	3.188705e-02	-3.051659e+02	2.730558e+01	8.481850e-01
1	BICF2P1159228	25869509	0	A	G	0.213	1.249015e-02	3.056316e-02	-3.050838e+02	2.696957e+01	6.829383e-01
1	TIGRP2P18485_rs9026230	25874646	0	A	G	0.212	1.242816e-02	3.087798e-02	-3.050869e+02	2.689386e+01	6.874729e-01
1	BICF2P153028	25889659	5	C	A	0.044	-2.072994e-02	6.327782e-02	-3.050145e+02	2.729942e+01	7.433333e-01
1	BICF2S23223288	25911818	0	C	A	0.173	3.701091e-02	3.402865e-02	-3.045412e+02	2.673867e+01	2.772156e-01
1	BICF2S2368997	25931311	0	G	A	0.213	8.746966e-03	3.033772e-02	-3.051230e+02	2.718570e+01	7.732071e-01
1	BICF2P1127399	25933320	0	G	A	0.095	-2.937761e-02	4.218429e-02	-3.049009e+02	2.743024e+01	4.864563e-01
1	BICF2P879617	25973253	0	A	G	0.057	-4.337375e-02	5.194794e-02	-3.048493e+02	2.744208e+01	4.040989e-01
1	BICF2P978174	25979361	0	A	G	0.363	-9.359075e-03	2.746266e-02	-3.049677e+02	2.790374e+01	7.333856e-01
1	BICF2S23327581	25993251	0	A	G	0.293	-2.083599e-02	3.030866e-02	-3.047412e+02	2.745281e+01	4.920735e-01
1	BICF2P608397	26011430	0	A	G	0.250	-3.434710e-02	3.012404e-02	-3.043877e+02	2.758327e+01	2.546881e-01
1	TIGRP2P18522_rs8991242	26012685	0	G	A	0.061	-3.725584e-03	5.257488e-02	-3.051852e+02	2.737978e+01	9.435322e-01
1	BICF2P145081	26025701	0	G	A	0.043	-5.216525e-02	6.521262e-02	-3.047436e+02	2.750685e+01	4.240883e-01
1	BICF2P739304	26044599	0	A	G	0.071	-2.602595e-02	4.808527e-02	-3.050302e+02	2.791809e+01	5.885503e-01
1	BICF2P1196969	26055085	0	A	G	0.088	-5.330452e-02	4.432572e-02	-3.044362e+02	2.825549e+01	2.296462e-01
1	BICF2P1004684	26072659	0	G	A	0.074	-5.015818e-02	4.754004e-02	-3.046179e+02	2.818904e+01	2.918408e-01
1	TIGRP2P18560_rs8968769	26088534	0	G	C	0.038	-4.865590e-02	6.665426e-02	-3.048255e+02	2.779372e+01	4.657068e-01
1	TIGRP2P18562_rs9006844	26095136	0	A	C	0.182	-1.570709e-02	3.425713e-02	-3.049269e+02	2.753030e+01	6.467646e-01
1	BICF2P112678	26104827	3	G	A	0.135	-2.492064e-02	3.737039e-02	-3.048975e+02	2.680099e+01	5.051353e-01
1	BICF2S23720329	26120031	0	A	G	0.346	2.319940e-02	2.588921e-02	-3.047497e+02	2.521040e+01	3.705773e-01
1	TIGRP2P18583_rs8963033	26144928	0	A	C	0.482	1.186469e-02	2.605362e-02	-3.049745e+02	2.743989e+01	6.489990e-01
1	TIGRP2P18586_rs8746233	26156743	0	G	A	0.139	-2.514532e-02	3.760335e-02	-3.048598e+02	2.692178e+01	5.039592e-01
1	BICF2P1031161	26170953	0	A	G	0.475	8.735759e-03	2.579092e-02	-3.050384e+02	2.772561e+01	7.349500e-01
1	BICF2P350944	26180965	0	A	C	0.073	-3.840178e-02	4.645764e-02	-3.048358e+02	2.652497e+01	4.088122e-01
1	TIGRP2P18606_rs8693206	26193421	0	G	A	0.096	-3.121114e-02	4.085642e-02	-3.048882e+02	2.619535e+01	4.452307e-01
1	TIGRP2P18613_rs9202115	26207215	0	A	G	0.414	1.424997e-02	2.589831e-02	-3.049995e+02	2.716824e+01	5.823795e-01
1	BICF2S22929941	26208251	0	A	G	0.084	2.767971e-02	4.395770e-02	-3.049748e+02	2.558534e+01	5.291508e-01
1	BICF2P113807	26224100	0	A	G	0.149	-2.459236e-02	3.523234e-02	-3.048834e+02	2.718051e+01	4.854595e-01
1	TIGRP2P18640_rs8637455	26240082	1	A	T	0.439	-1.694326e-02	2.474089e-02	-3.048994e+02	2.725340e+01	4.937316e-01
1	BICF2P1281735	26250939	0	A	G	0.219	-1.964998e-02	3.077318e-02	-3.049061e+02	2.641945e+01	5.233781e-01
1	BICF2S23147938	26261913	2	A	G	0.433	-1.467367e-02	2.802087e-02	-3.048202e+02	2.681965e+01	6.007129e-01
1	BICF2S2349447	26266774	0	A	G	0.377	1.104340e-02	2.685993e-02	-3.049856e+02	2.643860e+01	6.811193e-01
1	BICF2S23346193	26288257	0	A	G	0.370	1.406297e-02	2.701673e-02	-3.049036e+02	2.634922e+01	6.028982e-01
1	BICF2P708562	26293324	0	G	A	0.335	2.271215e-02	2.704289e-02	-3.047385e+02	2.555987e+01	4.013422e-01
1	BICF2P540510	26307304	0	C	A	0.325	1.530160e-03	2.732756e-02	-3.050910e+02	2.727353e+01	9.553668e-01
1	BICF2P289000	26313474	11	A	G	0.191	4.522539e-02	3.167530e-02	-3.041550e+02	2.377137e+01	1.539045e-01
1	TIGRP2P18681_rs8819369	26330301	0	A	G	0.105	5.864534e-02	4.128799e-02	-3.041399e+02	2.454947e+01	1.560408e-01
1	BICF2P194937	26346238	0	G	A	0.017	-1.407965e-01	9.176913e-02	-3.039751e+02	2.759351e+01	1.255258e-01
1	BICF2P186600	26368937	0	A	G	0.075	-5.221959e-02	4.547126e-02	-3.045147e+02	2.747108e+01	2.512832e-01
1	BICF2P848519	26384196	1	G	A	0.449	-8.927683e-03	2.442976e-02	-3.050625e+02	2.783226e+01	7.149169e-01
1	BICF2P1096901	26405959	3	G	A	0.103	-4.745926e-02	4.077827e-02	-3.044020e+02	2.785795e+01	2.449788e-01
1	BICF2P270493	26408125	0	A	G	0.105	-5.297055e-02	4.053166e-02	-3.042247e+02	2.815608e+01	1.917779e-01
1	BICF2S23143309	26438930	10	C	A	0.309	4.908023e-02	2.630262e-02	-3.034055e+02	2.457084e+01	6.255900e-02
1	BICF2P754027	26457060	0	G	A	0.189	5.898286e-02	3.113195e-02	-3.033779e+02	2.314525e+01	5.865191e-02
1	BICF2P237190	26482551	0	A	G	0.157	1.578211e-02	3.530344e-02	-3.050206e+02	2.763061e+01	6.550154e-01
1	BICF2P1054089	26485950	0	A	G	0.116	4.757931e-02	3.835594e-02	-3.043979e+02	2.481453e+01	2.153146e-01
1	BICF2P378388	26505421	0	A	G	0.064	-5.528156e-02	5.197760e-02	-3.045721e+02	2.786494e+01	2.879778e-01
1	chr1_26512250	26512250	0	G	A	0.133	1.311372e-02	3.760339e-02	-3.050678e+02	2.768988e+01	7.274154e-01
1	chr1_26513549	26513549	4	A	G	0.159	1.231924e-02	3.536109e-02	-3.050646e+02	2.745231e+01	7.276809e-01
1	chr1_26513925	26513925	0	G	A	0.045	-9.390375e-02	6.251387e-02	-3.039830e+02	2.879010e+01	1.336201e-01
1	chr1_26514177	26514177	0	G	A	0.045	-9.390375e-02	6.251387e-02	-3.039830e+02	2.879010e+01	1.336201e-01
1	BICF2P1028887	26516342	0	A	G	0.118	5.489213e-02	3.841351e-02	-3.041466e+02	2.484311e+01	1.535598e-01
1	BICF2P104206	26523535	0	G	A	0.478	1.190768e-02	2.468664e-02	-3.049905e+02	2.728417e+01	6.297408e-01
1	chr1_26546595	26546595	0	A	C	0.197	1.479266e-02	3.191759e-02	-3.049800e+02	2.744316e+01	6.432093e-01
1	TIGRP2P18720_rs8770839	26599683	1	A	G	0.472	6.513593e-04	2.611205e-02	-3.051165e+02	2.733858e+01	9.801078e-01
1	BICF2S2343850	26630051	3	A	C	0.215	-2.346321e-02	3.111629e-02	-3.048218e+02	2.690835e+01	4.511322e-01
1	BICF2P164200	26646523	0	A	T	0.412	-4.610549e-02	2.579893e-02	-3.034877e+02	2.424513e+01	7.445308e-02
1	BICF2S2342031	26672433	1	A	C	0.321	-7.606541e-03	2.698043e-02	-3.051354e+02	2.770101e+01	7.781013e-01
1	BICF2P747716	26705395	0	G	A	0.145	-3.953464e-02	3.538229e-02	-3.045250e+02	2.647917e+01	2.643143e-01
1	BICF2P1164085	26736172	1	G	A	0.165	-4.096959e-02	3.334883e-02	-3.043797e+02	2.585481e+01	2.197620e-01
1	BICF2P806301	26746809	0	G	A	0.216	-1.638088e-02	3.070425e-02	-3.049613e+02	2.721829e+01	5.938926e-01
1	TIGRP2P18760_rs9010994	26763919	8	A	G	0.246	-2.562504e-02	2.964403e-02	-3.047009e+02	2.614496e+01	3.877193e-01
1	TIGRP2P18772_rs8491774	26775069	0	A	G	0.332	-2.527828e-02	2.610403e-02	-3.046498e+02	2.723510e+01	3.332732e-01
1	BICF2P218761	26803305	0	G	A	0.112	-2.880212e-02	3.971191e-02	-3.048646e+02	2.700300e+01	4.685810e-01
1	BICF2P855768	26813680	0	G	A	0.109	-2.496665e-02	4.048468e-02	-3.049272e+02	2.703136e+01	5.376837e-01
1	TIGRP2P18790_rs8931387	26815178	0	A	C	0.109	-2.496665e-02	4.048468e-02	-3.049272e+02	2.703136e+01	5.376837e-01
1	BICF2S23763366	26837876	0	A	G	0.115	4.030590e-02	4.020036e-02	-3.046824e+02	2.423279e+01	3.164686e-01
1	BICF2P694060	26839731	1	G	A	0.092	2.986512e-03	4.427528e-02	-3.051116e+02	2.742539e+01	9.462446e-01
1	BICF2P142422	26854446	0	G	A	0.299	-6.776275e-03	2.665799e-02	-3.051009e+02	2.706163e+01	7.994384e-01
1	BICF2S23021022	26861885	0	C	A	0.450	-1.412451e-02	2.456607e-02	-3.050115e+02	2.860556e+01	5.655461e-01
1	BICF2P1433886	26863343	0	G	A	0.386	-3.186726e-02	2.702524e-02	-3.043513e+02	2.654815e+01	2.388254e-01
1	BICF2P377081	26875511	0	A	C	0.370	-2.779924e-03	2.638240e-02	-3.051406e+02	2.726899e+01	9.161191e-01
1	BICF2P377078	26875908	1	A	G	0.370	-2.573564e-03	2.639599e-02	-3.051411e+02	2.727479e+01	9.223651e-01
1	TIGRP2P18815_rs8589232	26884664	0	A	G	0.394	1.230142e-03	2.589580e-02	-3.051323e+02	2.737012e+01	9.621286e-01
1	BICF2S22964728	26946064	5	A	G	0.065	-7.629836e-02	5.092692e-02	-3.039716e+02	2.700252e+01	1.346386e-01
1	BICF2P733884	26948939	0	A	G	0.065	-7.918122e-02	5.102498e-02	-3.038830e+02	2.744471e+01	1.212640e-01
1	BICF2P53922	26956206	8	C	G	0.020	-1.101778e-01	8.315999e-02	-3.042603e+02	2.877072e+01	1.857406e-01
1	BICF2P53921	26956297	0	A	G	0.020	-1.102300e-01	8.315721e-02	-3.042591e+02	2.870291e+01	1.855179e-01
1	TIGRP2P18839_rs9045635	26964727	0	G	A	0.188	1.617966e-02	3.176185e-02	-3.050143e+02	2.661977e+01	6.106659e-01
1	BICF2P923600	26974225	0	G	A	0.360	9.137926e-03	2.575133e-02	-3.050734e+02	2.822407e+01	7.228317e-01
1	chr1_26993784	26993784	7	D	I	0.131	6.142052e-02	3.831202e-02	-3.038150e+02	2.571346e+01	1.094539e-01
1	BICF2P73644	26999228	0	A	C	0.381	6.515777e-03	2.541734e-02	-3.051088e+02	2.794518e+01	7.977721e-01
1	BICF2P34858	27010505	0	G	A	0.372	-3.755806e-02	2.620416e-02	-3.041240e+02	2.737945e+01	1.523263e-01
1	TIGRP2P819_rs8979721	27032573	0	G	A	0.254	5.795140e-02	2.953718e-02	-3.031482e+02	2.435153e+01	5.025248e-02
1	BICF2P956880	27036608	0	A	G	0.021	3.282304e-02	8.586345e-02	-3.051312e+02	2.719461e+01	7.024039e-01
1	TIGRP2P838_rs8650510	27050001	0	G	A	0.239	-4.245619e-03	3.016747e-02	-3.050470e+02	2.697588e+01	8.881292e-01
1	BICF2P60083	27065775	0	G	A	0.065	3.007128e-02	5.434964e-02	-3.048826e+02	2.775705e+01	5.802804e-01
1	BICF2P405685	27072157	0	G	A	0.443	2.536920e-02	2.475294e-02	-3.046356e+02	2.763665e+01	3.058483e-01
1	BICF2P865928	27075592	0	T	A	0.428	3.130611e-02	2.477347e-02	-3.043639e+02	2.748622e+01	2.068579e-01
1	BICF2S23411231	27082072	0	A	C	0.406	-2.091368e-02	2.600135e-02	-3.048437e+02	2.903425e+01	4.215426e-01
1	TIGRP2P868_rs8587119	27109036	1	C	A	0.072	-2.474728e-02	4.817227e-02	-3.050384e+02	2.792414e+01	6.076444e-01
1	TIGRP2P871_rs8681644	27115230	0	A	C	0.187	3.510130e-02	3.271447e-02	-3.045803e+02	2.545221e+01	2.837449e-01
1	BICF2P415787	27131601	0	G	A	0.324	1.264265e-02	2.779422e-02	-3.050559e+02	2.678121e+01	6.493793e-01
1	BICF2S23323455	27159789	0	A	G	0.430	1.104680e-02	2.564534e-02	-3.050413e+02	2.666861e+01	6.668115e-01
1	TIGRP2P877_rs8968905	27181416	2	A	C	0.323	-1.044526e-02	2.666446e-02	-3.050438e+02	2.750172e+01	6.954049e-01
1	BICF2P859260	27189938	0	G	A	0.430	5.628717e-03	2.561886e-02	-3.051043e+02	2.804563e+01	8.261760e-01
1	BICF2S23112732	27198757	0	G	A	0.333	-4.112440e-02	2.659363e-02	-3.039070e+02	2.616411e+01	1.225648e-01
1	BICF2P162496	27209577	0	A	G	0.216	1.615026e-02	3.163763e-02	-3.049348e+02	2.807207e+01	6.099161e-01
1	BICF2S22913108	27225262	3	G	A	0.430	3.756133e-04	2.560492e-02	-3.051400e+02	2.739015e+01	9.883009e-01
1	BICF2P1008811	27239311	0	C	A	0.408	-2.619287e-03	2.548550e-02	-3.051300e+02	2.744699e+01	9.181774e-01
1	BICF2P744008	27263289	0	G	C	0.401	1.156059e-02	2.603749e-02	-3.050516e+02	2.719809e+01	6.572132e-01
1	TIGRP2P904_rs9168447	27279310	0	A	G	0.184	1.919708e-02	3.333839e-02	-3.049119e+02	2.827205e+01	5.649615e-01
1	BICF2P1167327	27286844	0	G	A	0.425	2.091884e-02	2.594459e-02	-3.048253e+02	2.729541e+01	4.204137e-01
1	BICF2S2379011	27300794	0	A	C	0.182	1.250221e-02	3.346801e-02	-3.050060e+02	2.807351e+01	7.088734e-01
1	BICF2P1131127	27332974	0	A	T	0.135	-2.288830e-02	3.776137e-02	-3.048769e+02	2.731434e+01	5.446706e-01
1	TIGRP2P931_rs9001804	27350928	7	C	A	0.307	4.352196e-02	2.725514e-02	-3.038332e+02	2.995867e+01	1.108587e-01
1	BICF2P1349635	27357008	0	A	G	0.410	-7.554329e-03	2.526006e-02	-3.050982e+02	2.772983e+01	7.650020e-01
1	BICF2P304995	27367488	0	A	G	0.238	3.104729e-02	2.901949e-02	-3.045488e+02	2.607939e+01	2.851290e-01
1	BICF2P395928	27387938	0	A	G	0.419	-2.824265e-02	2.460863e-02	-3.045132e+02	2.995252e+01	2.515869e-01
1	BICF2P695172	27393839	0	A	G	0.413	2.685279e-02	2.493002e-02	-3.045578e+02	2.852916e+01	2.818809e-01
1	BICF2S2305511	27412979	2	G	A	0.117	1.191977e-02	3.825414e-02	-3.050911e+02	2.774457e+01	7.554633e-01
1	TIGRP2P953_rs9088120	27429862	0	A	G	0.158	8.645926e-03	3.210713e-02	-3.051142e+02	2.696439e+01	7.878092e-01
1	BICF2S23131087	27457651	0	G	A	0.423	1.384994e-02	2.461709e-02	-3.050227e+02	2.565062e+01	5.739193e-01
1	BICF2S23341762	27469100	0	A	G	0.085	-2.713322e-02	4.446121e-02	-3.049002e+02	2.745817e+01	5.419288e-01
1	BICF2S23341763	27469125	0	A	C	0.085	-2.713322e-02	4.446121e-02	-3.049002e+02	2.745817e+01	5.419288e-01
1	BICF2S23124613	27474445	0	G	A	0.171	-1.126668e-02	3.318421e-02	-3.050734e+02	2.676007e+01	7.343441e-01
1	BICF2S23437590	27490392	0	G	A	0.075	-2.731331e-03	4.671846e-02	-3.051498e+02	2.746882e+01	9.533999e-01
1	BICF2S23125839	27506312	5	G	A	0.176	-5.290325e-03	3.284063e-02	-3.051322e+02	2.748005e+01	8.720791e-01
1	BICF2S23722397	27516846	0	A	G	0.318	5.955589e-03	2.624179e-02	-3.051321e+02	2.732549e+01	8.205439e-01
1	BICF2P1370706	27532770	0	C	A	0.245	1.888042e-02	2.961532e-02	-3.048768e+02	2.882911e+01	5.240418e-01
1	BICF2P299445	27542326	1	A	C	0.298	-1.449743e-03	2.589380e-02	-3.051643e+02	2.746734e+01	9.553710e-01
1	TIGRP2P983_rs8538935	27558586	0	G	A	0.220	-1.245201e-03	3.055204e-02	-3.051491e+02	2.743065e+01	9.675042e-01
1	BICF2S23523710	27564457	0	A	G	0.259	-4.368247e-03	2.859152e-02	-3.051106e+02	2.751409e+01	8.786251e-01
1	TIGRP2P992_rs8745765	27596835	3	G	A	0.375	-4.327792e-02	2.656672e-02	-3.037804e+02	2.829372e+01	1.038616e-01
1	TIGRP2P999_rs8916154	27615568	0	G	A	0.137	1.344045e-02	3.641577e-02	-3.050388e+02	2.722806e+01	7.122033e-01
1	BICF2S2346124	27620600	0	A	G	0.132	-4.371393e-02	3.975725e-02	-3.044302e+02	2.678547e+01	2.720066e-01
1	BICF2S2301136	27632471	0	G	A	0.220	8.983911e-03	2.993463e-02	-3.050965e+02	2.752732e+01	7.641972e-01
1	BICF2P546156	27645842	0	A	G	0.411	5.710099e-03	2.484438e-02	-3.051309e+02	2.709301e+01	8.183031e-01
1	BICF2S22955746	27647170	0	G	A	0.277	-2.181145e-02	2.845676e-02	-3.048361e+02	2.749190e+01	4.437111e-01
1	BICF2P85699	27658799	0	A	G	0.068	-6.108280e-02	5.208296e-02	-3.044149e+02	2.663840e+01	2.413684e-01
1	chr1_27669150	27669150	0	G	A	0.168	3.093442e-02	3.433446e-02	-3.046793e+02	2.900168e+01	3.679846e-01
1	chr1_27669668	27669668	0	A	C	0.264	-2.742958e-02	2.888647e-02	-3.046458e+02	2.651618e+01	3.427371e-01
1	BICF2P408519	27670053	1	G	A	0.344	-3.831457e-02	2.631017e-02	-3.040816e+02	2.633594e+01	1.458721e-01
1	BICF2S24315845	27670873	0	G	A	0.383	1.756510e-02	2.660324e-02	-3.048645e+02	2.843585e+01	5.093535e-01
1	chr1_27671619	27671619	0	G	A	0.382	1.814053e-02	2.668970e-02	-3.048506e+02	2.844128e+01	4.969822e-01
1	TIGRP2P1006_rs8933611	27671838	0	G	A	0.448	2.898290e-02	2.658773e-02	-3.044551e+02	2.791967e+01	2.761377e-01
1	TIGRP2P1008_rs8933612	27672801	0	A	G	0.380	1.690556e-02	2.675039e-02	-3.048803e+02	2.842945e+01	5.276579e-01
1	chr1_27673418	27673418	4	T	A	0.063	4.393104e-02	5.120903e-02	-3.048124e+02	2.562627e+01	3.913224e-01
1	BICF2P940035	27676725	0	A	G	0.053	2.642424e-03	5.442874e-02	-3.051821e+02	2.726806e+01	9.612963e-01
1	BICF2P583409	27682559	0	A	G	0.018	-1.078660e-01	9.059955e-02	-3.044799e+02	2.758950e+01	2.343159e-01
1	chr1_27691164	27691164	0	C	A	0.043	-3.821756e-02	6.610127e-02	-3.049224e+02	2.737671e+01	5.633806e-01
1	chr1_27691220	27691220	0	A	C	0.239	-4.334684e-03	3.066322e-02	-3.051035e+02	2.741439e+01	8.876323e-01
1	BICF2S23441292	27698746	23	A	C	0.464	-4.118215e-03	2.616682e-02	-3.050727e+02	2.746651e+01	8.749989e-01
1	chr1_27702948	27702948	1	C	A	0.378	4.840324e-03	2.642382e-02	-3.050969e+02	2.719939e+01	8.547219e-01
1	chr1_27704076	27704076	0	A	G	0.478	-7.491228e-04	2.627903e-02	-3.050746e+02	2.741891e+01	9.772682e-01
1	chr1_27704641	27704641	0	G	A	0.013	-4.096733e-02	1.091109e-01	-3.051210e+02	2.728836e+01	7.074548e-01
1	TIGRP2P1012_rs8515774	27706859	2	G	A	0.478	-5.912062e-04	2.627891e-02	-3.050748e+02	2.741680e+01	9.820591e-01
1	BICF2S22916737	27722553	3	G	A	0.426	-4.502426e-03	2.568099e-02	-3.050896e+02	2.763774e+01	8.608896e-01
1	BICF2P441502	27730819	0	A	C	0.044	-2.878504e-02	5.763940e-02	-3.050365e+02	2.778522e+01	6.176919e-01
1	BICF2P210343	27739280	0	G	A	0.354	6.717319e-03	2.645281e-02	-3.050890e+02	2.696546e+01	7.996369e-01
1	BICF2P980151	27742866	0	A	C	0.044	-2.878504e-02	5.763940e-02	-3.050365e+02	2.778522e+01	6.176919e-01
1	BICF2S23049006	27752548	0	G	A	0.383	2.588591e-02	2.652216e-02	-3.046420e+02	2.747787e+01	3.294747e-01
1	BICF2S22928909	27761602	8	C	A	0.290	2.395838e-02	2.787873e-02	-3.047618e+02	2.614840e+01	3.904942e-01
1	BICF2P1349170	27802832	0	A	G	0.193	-2.991681e-02	3.250819e-02	-3.047037e+02	2.687232e+01	3.578144e-01
1	BICF2S23056678	27810863	0	C	A	0.098	4.744926e-03	4.099858e-02	-3.051364e+02	2.756433e+01	9.079043e-01
1	BICF2S23323875	27819151	0	G	A	0.444	-2.430109e-02	2.643142e-02	-3.046543e+02	2.715917e+01	3.582758e-01
1	BICF2P807649	27843424	0	A	G	0.171	1.099782e-03	3.426506e-02	-3.051213e+02	2.739689e+01	9.744065e-01
1	BICF2P241681	27860195	0	C	A	0.268	-4.156607e-03	3.131817e-02	-3.050665e+02	2.746159e+01	8.944603e-01
1	BICF2P1135047	27865896	0	G	A	0.177	6.637828e-03	3.266986e-02	-3.051144e+02	2.714950e+01	8.390679e-01
1	BICF2G630715491	27877028	0	G	A	0.439	2.333974e-02	2.477327e-02	-3.046662e+02	2.679396e+01	3.465246e-01
1	BICF2G630715496	27888848	0	A	G	0.163	-4.202151e-02	3.600264e-02	-3.044003e+02	2.643152e+01	2.436281e-01
1	BICF2P183706	27901798	0	A	G	0.489	-1.378323e-02	2.453086e-02	-3.049526e+02	2.743649e+01	5.744240e-01
1	BICF2G630715508	27914356	0	A	G	0.084	2.415878e-02	5.025084e-02	-3.048807e+02	2.813082e+01	6.308695e-01
1	BICF2G630715510	27924114	0	A	C	0.475	-1.868923e-02	2.494240e-02	-3.048728e+02	2.791056e+01	4.539892e-01
1	BICF2G630715515	27937811	0	G	A	0.082	2.707385e-02	5.034120e-02	-3.048564e+02	2.818771e+01	5.909209e-01
1	BICF2P633602	27945221	0	G	A	0.254	1.451311e-02	2.907258e-02	-3.050101e+02	2.762084e+01	6.178299e-01
1	BICF2G630715524	27963241	5	G	A	0.353	3.213358e-02	2.620939e-02	-3.043838e+02	2.795718e+01	2.206943e-01
1	BICF2G630715530	27967727	0	A	G	0.379	2.607311e-03	2.530935e-02	-3.051420e+02	2.737891e+01	9.179853e-01
1	BICF2P230124	27987683	0	G	A	0.451	-4.698692e-02	2.584458e-02	-3.034516e+02	2.577364e+01	6.958203e-02
1	chr1_27992184	27992184	0	G	C	0.476	-5.774196e-02	2.628095e-02	-3.026842e+02	2.646602e+01	2.841622e-02
1	BICF2G630715573	28000311	0	A	G	0.248	-2.160651e-02	2.948527e-02	-3.048696e+02	2.701243e+01	4.639887e-01
1	BICF2P333833	28032774	1	C	A	0.229	-2.713772e-02	3.041440e-02	-3.047071e+02	2.740448e+01	3.726286e-01
1	BICF2G630715580	28085701	1	C	G	0.351	1.158999e-03	2.666235e-02	-3.051146e+02	2.743283e+01	9.653426e-01
1	BICF2G630715585	28092176	9	C	G	0.358	2.205607e-03	2.681566e-02	-3.051150e+02	2.743857e+01	9.344763e-01
1	BICF2G630715598	28116668	0	G	A	0.359	-3.973391e-04	2.667750e-02	-3.051136e+02	2.741437e+01	9.881218e-01
1	chr1_28166912	28166912	1	T	A	0.331	6.149321e-03	2.699055e-02	-3.050908e+02	2.756408e+01	8.198585e-01
1	BICF2G630715628	28172096	0	A	G	0.028	-4.817330e-02	7.601106e-02	-3.049888e+02	2.778034e+01	5.264880e-01
1	BICF2G630715637	28182623	0	A	G	0.028	-4.817330e-02	7.601106e-02	-3.049888e+02	2.778034e+01	5.264880e-01
1	BICF2G630715640	28190579	0	A	G	0.028	-4.817330e-02	7.601106e-02	-3.049888e+02	2.778034e+01	5.264880e-01
1	chr1_28191554	28191554	10	A	G	0.244	1.677364e-02	2.919599e-02	-3.049298e+02	2.853141e+01	5.658443e-01
1	BICF2G630715643	28197783	0	A	C	0.356	1.781198e-03	2.668748e-02	-3.051159e+02	2.743765e+01	9.468099e-01
1	BICF2G630715646	28212587	0	G	A	0.027	-5.017911e-02	7.617785e-02	-3.049214e+02	2.716077e+01	5.103490e-01
1	BICF2S23617497	28233414	0	A	G	0.076	-8.446829e-03	5.038299e-02	-3.050426e+02	2.733620e+01	8.669164e-01
1	BICF2G630715649	28249459	0	C	G	0.036	6.829150e-02	7.090541e-02	-3.046802e+02	2.647008e+01	3.358895e-01
1	BICF2G630715654	28264651	0	G	A	0.196	2.157467e-02	3.071631e-02	-3.048809e+02	2.855851e+01	4.827271e-01
1	BICF2S23017989	28285385	10	A	T	0.131	-7.202080e-03	3.997184e-02	-3.050409e+02	2.734700e+01	8.570764e-01
1	BICF2G630715668	28306131	0	A	G	0.099	-2.265582e-02	4.377101e-02	-3.049410e+02	2.696307e+01	6.049398e-01
1	BICF2G630715714	28322353	0	C	A	0.143	-1.082691e-02	3.614336e-02	-3.050661e+02	2.760904e+01	7.646264e-01
1	BICF2G630715720	28334597	0	G	A	0.219	-1.123935e-02	3.013775e-02	-3.050749e+02	2.754249e+01	7.093377e-01
1	BICF2G630715737	28347642	13	G	A	0.227	-7.342135e-03	3.026882e-02	-3.051357e+02	2.729708e+01	8.084305e-01
1	BICF2G630715756	28368785	0	A	G	0.289	-2.937306e-02	2.789142e-02	-3.046072e+02	2.743892e+01	2.927330e-01
1	BICF2G630715776	28386038	0	A	T	0.270	-3.383408e-02	2.838525e-02	-3.044416e+02	2.795959e+01	2.337748e-01
1	BICF2G630715782	28394962	0	C	A	0.287	-2.820984e-02	2.796657e-02	-3.046539e+02	2.762634e+01	3.135486e-01
1	BICF2G630715800	28402306	0	A	G	0.266	-2.990300e-02	2.851028e-02	-3.046008e+02	2.778028e+01	2.946933e-01
1	chr1_28440250	28440250	0	A	C	0.068	-6.153327e-02	4.947857e-02	-3.044161e+02	2.681266e+01	2.141471e-01
1	chr1_28449172	28449172	0	A	G	0.068	-6.153327e-02	4.947857e-02	-3.044161e+02	2.681266e+01	2.141471e-01
1	BICF2G630715807	28462550	1	G	A	0.401	-4.155695e-02	2.590199e-02	-3.038336e+02	2.928822e+01	1.091835e-01
1	BICF2G630715810	28474148	0	G	A	0.396	-2.853404e-02	2.598803e-02	-3.045144e+02	2.895877e+01	2.726833e-01
1	BICF2G630715811	28496226	0	G	A	0.182	-3.129534e-02	3.152662e-02	-3.046503e+02	2.526675e+01	3.212964e-01
1	BICF2G630715814	28508765	0	G	A	0.452	-2.855713e-02	2.741147e-02	-3.044597e+02	2.778553e+01	2.979499e-01
1	BICF2G630715825	28521780	0	G	A	0.121	-5.308890e-03	3.699892e-02	-3.051378e+02	2.707810e+01	8.859559e-01
1	BICF2P123921	28562764	0	G	A	0.254	1.415943e-02	2.932209e-02	-3.050139e+02	2.746412e+01	6.293577e-01
1	BICF2P1338081	28578350	18	G	A	0.265	2.368597e-02	2.992075e-02	-3.048123e+02	2.746404e+01	4.289108e-01
1	BICF2P1338083	28578927	0	C	A	0.265	2.240542e-02	2.943006e-02	-3.048335e+02	2.744988e+01	4.467876e-01
1	BICF2G630715868	28588146	0	G	A	0.085	5.849834e-02	4.613394e-02	-3.043761e+02	2.484703e+01	2.053136e-01
1	BICF2S2347155	28606224	11	A	C	0.054	-5.268076e-02	5.513922e-02	-3.047331e+02	2.600623e+01	3.397751e-01
1	BICF2S2446595	28611244	0	C	A	0.019	-6.666268e-02	9.412741e-02	-3.049032e+02	2.699245e+01	4.791007e-01
1	BICF2S2352512	28631967	1	A	C	0.351	2.786066e-03	2.596822e-02	-3.051643e+02	2.757748e+01	9.145988e-01
1	BICF2G630715887	28651055	0	G	A	0.165	4.065651e-02	3.653223e-02	-3.045048e+02	2.538134e+01	2.662245e-01
1	BICF2S22918394	28657743	0	A	G	0.331	-4.202433e-02	2.677286e-02	-3.038719e+02	2.666792e+01	1.170508e-01
1	BICF2S23130351	28667043	0	G	A	0.301	-5.235502e-02	2.720833e-02	-3.032797e+02	2.717727e+01	5.482537e-02
1	BICF2P61782	28679956	0	A	G	0.287	-2.915657e-02	2.798551e-02	-3.045707e+02	2.700625e+01	2.979267e-01
1	BICF2G630715898	28695753	1	A	C	0.246	3.771752e-03	2.862152e-02	-3.051646e+02	2.756637e+01	8.952047e-01
1	BICF2G630715903	28698977	0	A	T	0.246	4.073662e-03	2.860721e-02	-3.051631e+02	2.758654e+01	8.868147e-01
1	BICF2P673410	28701627	0	A	G	0.150	-6.811641e-02	3.379193e-02	-3.031491e+02	2.945471e+01	4.429555e-02
1	BICF2G630715923	28713303	0	A	C	0.377	2.171331e-02	2.570088e-02	-3.047774e+02	2.999176e+01	3.985519e-01
1	BICF2P1527	28728244	2	A	G	0.161	-8.987534e-03	3.460527e-02	-3.051094e+02	2.686516e+01	7.951772e-01
1	BICF2P338005	28740349	1	G	A	0.272	1.307094e-02	2.913921e-02	-3.050350e+02	2.819462e+01	6.539139e-01
1	BICF2S2333824	28749448	2	A	T	0.481	3.666318e-02	2.562045e-02	-3.041053e+02	2.594484e+01	1.529767e-01
1	BICF2P276756	28762329	0	A	G	0.292	-2.500802e-02	2.727967e-02	-3.047285e+02	2.691255e+01	3.596747e-01
1	BICF2P818519	28781232	0	A	G	0.201	-2.229080e-02	3.125343e-02	-3.048813e+02	2.703468e+01	4.759980e-01
1	BICF2S23026469	28784627	0	G	A	0.261	-1.504411e-02	2.958258e-02	-3.049720e+02	2.648550e+01	6.112677e-01
1	BICF2P414127	28802594	0	G	C	0.132	4.238543e-03	3.895414e-02	-3.050427e+02	2.747162e+01	9.133928e-01
1	BICF2P414126	28802611	0	A	C	0.132	4.238543e-03	3.895414e-02	-3.050427e+02	2.747162e+01	9.133928e-01
1	BICF2P663115	28805102	0	C	G	0.055	-7.365122e-02	5.794443e-02	-3.042790e+02	2.596203e+01	2.042253e-01
1	BICF2P1189089	28819855	0	A	G	0.091	9.663175e-03	4.864571e-02	-3.049655e+02	2.759059e+01	8.426123e-01
1	BICF2P170262	28846168	0	A	C	0.093	5.642264e-03	4.756320e-02	-3.049862e+02	2.755829e+01	9.056131e-01
1	BICF2P1344197	28848094	1	G	A	0.424	-2.255490e-02	2.745754e-02	-3.047310e+02	2.789251e+01	4.117366e-01
1	BICF2G630715936	28888166	0	C	A	0.320	6.146468e-03	2.827166e-02	-3.050726e+02	2.762170e+01	8.279689e-01
1	BICF2G630715944	28897877	0	G	A	0.320	6.146468e-03	2.827166e-02	-3.050726e+02	2.762170e+01	8.279689e-01
1	BICF2G630715988	28917696	0	G	A	0.192	-2.842895e-03	3.093883e-02	-3.051627e+02	2.739032e+01	9.268197e-01
1	BICF2G630716012	28932794	3	A	G	0.254	4.010167e-02	2.937162e-02	-3.042257e+02	2.687650e+01	1.726928e-01
1	chr1_28933346	28933346	0	A	G	0.256	3.554313e-02	2.912898e-02	-3.044153e+02	2.668409e+01	2.228961e-01
1	chr1_28934038	28934038	0	I	D	0.254	3.859425e-02	2.928690e-02	-3.042906e+02	2.679177e+01	1.881021e-01
1	BICF2G630716017	28938811	0	G	A	0.055	-8.299859e-04	5.604676e-02	-3.051678e+02	2.736034e+01	9.881899e-01
1	BICF2P1314354	28945936	0	C	A	0.493	9.150016e-04	2.591940e-02	-3.051174e+02	2.739921e+01	9.718515e-01
1	BICF2P118828	28977145	0	G	A	0.161	1.577372e-02	4.049545e-02	-3.048340e+02	2.753576e+01	6.970388e-01
1	BICF2G630716035	29013487	0	A	G	0.199	2.982383e-03	3.228631e-02	-3.051367e+02	2.737656e+01	9.264343e-01
1	BICF2G630716040	29033626	0	A	C	0.199	2.982383e-03	3.228631e-02	-3.051367e+02	2.737656e+01	9.264343e-01
1	BICF2G630716046	29039198	0	G	A	0.199	2.982383e-03	3.228631e-02	-3.051367e+02	2.737656e+01	9.264343e-01
1	BICF2G630716067	29047031	0	A	G	0.199	2.982383e-03	3.228631e-02	-3.051367e+02	2.737656e+01	9.264343e-01
1	BICF2G630716085	29058933	0	C	A	0.199	2.982383e-03	3.228631e-02	-3.051367e+02	2.737656e+01	9.264343e-01
1	BICF2P796582	29106045	0	A	C	0.159	-7.476919e-04	3.550969e-02	-3.050823e+02	2.740649e+01	9.832084e-01
1	BICF2P796585	29106634	0	G	C	0.139	2.652620e-02	3.615775e-02	-3.048468e+02	2.703645e+01	4.634805e-01
1	BICF2P312690	29107249	0	G	A	0.159	-7.476919e-04	3.550969e-02	-3.050823e+02	2.740649e+01	9.832084e-01
1	BICF2P312689	29107322	0	G	A	0.159	-7.476919e-04	3.550969e-02	-3.050823e+02	2.740649e+01	9.832084e-01
1	BICF2P312686	29107713	0	G	A	0.159	-7.476919e-04	3.550969e-02	-3.050823e+02	2.740649e+01	9.832084e-01
1	BICF2S23433512	29112756	0	A	G	0.159	-7.476919e-04	3.550969e-02	-3.050823e+02	2.740649e+01	9.832084e-01
1	BICF2G630716134	29173380	0	C	A	0.485	-2.405402e-03	2.524394e-02	-3.051290e+02	2.739265e+01	9.241210e-01
1	BICF2S23039736	29219791	0	G	A	0.364	-2.965674e-02	2.575813e-02	-3.044903e+02	2.746991e+01	2.500709e-01
1	BICF2P608897	29239759	0	A	C	0.065	-9.524070e-02	5.127133e-02	-3.033837e+02	2.775175e+01	6.374570e-02
1	BICF2S23256780	29250013	0	A	G	0.392	-2.494308e-02	2.540929e-02	-3.046647e+02	2.725736e+01	3.266894e-01
1	BICF2S23422673	29260841	0	A	G	0.299	-5.116612e-02	2.967601e-02	-3.035978e+02	2.956340e+01	8.522345e-02
1	BICF2S23338342	29273189	0	A	C	0.282	-6.259163e-02	2.945188e-02	-3.028541e+02	2.912571e+01	3.399953e-02
1	BICF2G630716143	29284749	0	A	G	0.235	-5.633229e-02	3.097231e-02	-3.034448e+02	2.912889e+01	6.946916e-02
1	BICF2G630716149	29292151	0	A	C	0.129	-1.205556e-02	3.712810e-02	-3.051196e+02	2.744698e+01	7.455264e-01
1	BICF2G630716163	29298848	0	A	C	0.036	-4.282641e-02	6.626279e-02	-3.049769e+02	2.754876e+01	5.183386e-01
1	BICF2P1166016	29311205	1	A	C	0.136	-7.010105e-02	3.637369e-02	-3.033030e+02	2.707897e+01	5.444739e-02
1	BICF2S23422635	29354184	0	A	C	0.040	-3.645791e-02	6.417432e-02	-3.049841e+02	2.714400e+01	5.701865e-01
1	chr1_29397495	29397495	0	G	A	0.039	-3.092960e-02	6.474481e-02	-3.050317e+02	2.714520e+01	6.330365e-01
1	chr1_29419262	29419262	0	C	A	0.036	-5.786640e-02	6.684166e-02	-3.047783e+02	2.652430e+01	3.870073e-01
1	chr1_29419724	29419724	0	A	C	0.346	8.441420e-03	2.664647e-02	-3.050644e+02	2.742816e+01	7.515170e-01
1	BICF2P788535	29429098	0	A	G	0.422	7.741755e-03	2.492228e-02	-3.051136e+02	2.708566e+01	7.561914e-01
1	BICF2G630716183	29436104	0	A	G	0.484	-1.009607e-02	2.463550e-02	-3.050890e+02	2.680519e+01	6.820940e-01
1	BICF2G630716186	29448880	0	G	A	0.494	2.930160e-02	2.495579e-02	-3.044464e+02	2.883043e+01	2.408308e-01
1	BICF2G630716201	29457365	0	A	G	0.028	6.890754e-03	8.089599e-02	-3.051239e+02	2.741333e+01	9.321480e-01
1	BICF2S2352461	29495565	3	G	A	0.034	1.448174e-02	6.922222e-02	-3.051539e+02	2.735063e+01	8.343620e-01
1	chr1_29507030	29507030	0	C	G	0.315	4.757182e-02	2.690010e-02	-3.036030e+02	2.951943e+01	7.752026e-02
1	BICF2S2444101	29523677	0	A	G	0.119	2.879835e-02	3.752856e-02	-3.048652e+02	2.701006e+01	4.431795e-01
1	BICF2G630716222	29548741	2	G	A	0.267	-3.510028e-03	2.888609e-02	-3.051319e+02	2.745677e+01	9.033279e-01
1	BICF2G630716228	29562084	0	C	A	0.117	-9.459654e-03	3.912066e-02	-3.051187e+02	2.741302e+01	8.090169e-01
1	BICF2S23634478	29603869	0	A	G	0.017	7.727589e-03	9.907763e-02	-3.051705e+02	2.724281e+01	9.378593e-01
1	chr1_29611762	29611762	0	A	G	0.082	4.791884e-02	4.511398e-02	-3.045768e+02	2.688178e+01	2.886087e-01
1	chr1_29625297	29625297	0	A	G	0.032	3.577314e-02	7.082385e-02	-3.049849e+02	2.715007e+01	6.136844e-01
1	chr1_29625723	29625723	0	G	A	0.099	5.336905e-03	4.312233e-02	-3.051184e+02	2.740107e+01	9.015475e-01
[truncated: 169,162 more rows]
