# Supplementary material for: R-locus for roaned coat is associated with a tandem duplication in an intronic region of USH2A in dogs and also contributes to Dalmatian spotting
Source: PLoS One. 2021 Mar 23;16(3):e0248233. doi: 10.1371/journal.pone.0248233 (PMC7987146; doi:10.1371/journal.pone.0248233)
Supplement: S7 File — (ZIP) [file pone.0248233.s030.zip]

Archive with 3 entries (2 files):
- tickPurebred269_controlPurebred84_nonherding.assoc.txt
- __MACOSX/
- __MACOSX/._tickPurebred269_controlPurebred84_nonherding.assoc.txt
