# Supplementary material for: R-locus for roaned coat is associated with a tandem duplication in an intronic region of USH2A in dogs and also contributes to Dalmatian spotting
Source: PLoS One. 2021 Mar 23;16(3):e0248233. doi: 10.1371/journal.pone.0248233 (PMC7987146; doi:10.1371/journal.pone.0248233)
Supplement: S7 File — (ZIP) [file pone.0248233.s030.zip › tickPurebred269_controlPurebred84_nonherding.assoc.txt]

chr	rs	ps	n_miss	allele1	allele0	af	beta	se	logl_H1	l_remle	p_wald
1	TIGRP2P259_rs8993730	249580	0	G	A	0.067	-7.778707e-02	9.904898e-02	-3.342465e+02	2.641744e+01	4.327844e-01
1	BICF2G630707905	251205	0	G	C	0.280	-2.764857e-02	5.490569e-02	-3.344120e+02	2.485764e+01	6.148832e-01
1	chr1_266523	266523	0	A	C	0.341	1.071589e-02	5.871902e-02	-3.343647e+02	2.579235e+01	8.553001e-01
1	BICF2G630707908	273487	0	A	G	0.186	1.000101e-01	7.881257e-02	-3.334614e+02	2.239856e+01	2.052956e-01
1	BICF2P563564	307563	0	A	C	0.067	-7.778707e-02	9.904898e-02	-3.342465e+02	2.641744e+01	4.327844e-01
1	BICF2P574107	320055	0	G	A	0.067	-7.778707e-02	9.904898e-02	-3.342465e+02	2.641744e+01	4.327844e-01
1	TIGRP2P277_rs8525603	343359	0	G	A	0.067	-7.778707e-02	9.904898e-02	-3.342465e+02	2.641744e+01	4.327844e-01
1	BICF2G630707918	348210	0	G	A	0.327	-4.581461e-02	5.485224e-02	-3.341578e+02	2.374187e+01	4.041525e-01
1	chr1_363618	363618	0	G	A	0.496	-8.422161e-03	5.146076e-02	-3.344987e+02	2.575115e+01	8.700916e-01
1	chr1_363892	363892	14	G	C	0.018	6.829712e-02	2.148856e-01	-3.344694e+02	2.661210e+01	7.508028e-01
1	TIGRP2P286_rs8866509	373664	0	A	T	0.067	-7.778707e-02	9.904898e-02	-3.342465e+02	2.641744e+01	4.327844e-01
1	BICF2P391650	398892	0	A	G	0.067	-7.778707e-02	9.904898e-02	-3.342465e+02	2.641744e+01	4.327844e-01
1	chr1_412573	412573	7	A	C	0.171	4.582853e-02	7.319188e-02	-3.341950e+02	2.411405e+01	5.316286e-01
1	BICF2G630707932	420036	0	G	A	0.473	-4.906969e-02	5.044285e-02	-3.340684e+02	2.312003e+01	3.313336e-01
1	BICF2P636188	430139	0	A	C	0.067	-7.778707e-02	9.904898e-02	-3.342465e+02	2.641744e+01	4.327844e-01
1	BICF2P270452	479574	0	C	A	0.074	-9.611554e-02	9.429978e-02	-3.340323e+02	2.659532e+01	3.087838e-01
1	BICF2P98519	486173	0	T	A	0.153	-4.293610e-02	7.955154e-02	-3.342374e+02	2.580141e+01	5.897276e-01
1	BICF2P1377001	497316	0	A	G	0.074	-9.611554e-02	9.429978e-02	-3.340323e+02	2.659532e+01	3.087838e-01
1	BICF2G630707957	511277	0	A	G	0.449	-2.280346e-02	5.550496e-02	-3.342851e+02	2.542395e+01	6.814431e-01
1	BICF2P1282632	573533	0	A	C	0.076	9.521335e-03	9.586741e-02	-3.345187e+02	2.653858e+01	9.209427e-01
1	BICF2P1445404	594361	0	A	G	0.074	-9.611554e-02	9.429978e-02	-3.340323e+02	2.659532e+01	3.087838e-01
1	TIGRP2P338_rs9075968	600575	0	A	G	0.074	-9.611554e-02	9.429978e-02	-3.340323e+02	2.659532e+01	3.087838e-01
1	chr1_601944	601944	0	A	G	0.074	-9.611554e-02	9.429978e-02	-3.340323e+02	2.659532e+01	3.087838e-01
1	TIGRP2P340_rs9005494	614572	1	C	A	0.072	-7.602706e-02	9.549139e-02	-3.342285e+02	2.599436e+01	4.264733e-01
1	BICF2G630707991	650365	0	G	A	0.288	1.198694e-01	6.184371e-02	-3.325615e+02	2.222484e+01	5.339263e-02
1	BICF2G630708013	675531	0	G	A	0.288	1.198694e-01	6.184371e-02	-3.325615e+02	2.222484e+01	5.339263e-02
1	BICF2G630708020	691938	0	G	A	0.263	9.870612e-02	6.614806e-02	-3.332639e+02	2.378982e+01	1.365450e-01
1	BICF2G630708027	714375	0	A	C	0.263	9.870612e-02	6.614806e-02	-3.332639e+02	2.378982e+01	1.365450e-01
1	BICF2G630708028	717913	0	G	A	0.341	1.953911e-02	5.888487e-02	-3.343914e+02	2.570114e+01	7.402241e-01
1	BICF2G630708032	742901	0	G	A	0.125	6.017484e-02	8.476503e-02	-3.341409e+02	2.741468e+01	4.782364e-01
1	BICF2P188815	753378	0	A	G	0.370	7.142506e-02	5.539033e-02	-3.336473e+02	2.422952e+01	1.980782e-01
1	BICF2P410099	790404	0	G	A	0.370	7.142506e-02	5.539033e-02	-3.336473e+02	2.422952e+01	1.980782e-01
1	BICF2P238696	802359	1	C	G	0.369	6.967300e-02	5.538350e-02	-3.336879e+02	2.413043e+01	2.092243e-01
1	BICF2P1124921	822555	0	G	A	0.370	7.142506e-02	5.539033e-02	-3.336473e+02	2.422952e+01	1.980782e-01
1	BICF2P884661	840555	5	A	G	0.366	6.223340e-02	5.587011e-02	-3.338537e+02	2.443414e+01	2.660867e-01
1	BICF2G630708039	860805	0	A	G	0.133	7.843919e-02	8.132322e-02	-3.339340e+02	2.726977e+01	3.354412e-01
1	BICF2P1357045	867177	1	G	A	0.486	7.543718e-02	5.763064e-02	-3.334593e+02	2.386480e+01	1.913984e-01
1	BICF2P466666	874172	0	A	G	0.375	6.749539e-02	5.505331e-02	-3.337223e+02	2.430545e+01	2.210204e-01
1	BICF2P646761	889117	0	G	A	0.377	6.314718e-02	5.513604e-02	-3.338171e+02	2.452941e+01	2.528661e-01
1	BICF2G630708043	895636	1	A	C	0.126	5.739892e-02	8.252893e-02	-3.341550e+02	2.733218e+01	4.872018e-01
1	BICF2P1404670	896951	0	A	G	0.385	7.275532e-02	5.466261e-02	-3.336009e+02	2.396838e+01	1.840566e-01
1	BICF2P615194	912356	1	G	A	0.382	7.175430e-02	5.469752e-02	-3.336282e+02	2.392630e+01	1.904321e-01
1	BICF2P1178503	921159	0	A	G	0.385	7.275532e-02	5.466261e-02	-3.336009e+02	2.396838e+01	1.840566e-01
1	BICF2P970528	963279	0	A	C	0.384	7.449514e-02	5.429496e-02	-3.335499e+02	2.425527e+01	1.709256e-01
1	BICF2P303607	968152	1	G	A	0.384	7.438551e-02	5.429079e-02	-3.335528e+02	2.424500e+01	1.715216e-01
1	BICF2P972673	997568	1	G	A	0.379	5.669360e-02	5.477592e-02	-3.339518e+02	2.454980e+01	3.013769e-01
1	BICF2P195485	1001017	0	A	G	0.092	-4.788973e-03	8.769698e-02	-3.345074e+02	2.607261e+01	9.564817e-01
1	BICF2P987431	1012024	0	G	A	0.392	5.179325e-02	5.363775e-02	-3.340339e+02	2.454810e+01	3.349033e-01
1	BICF2P606695	1026665	0	G	A	0.380	5.880513e-02	5.480345e-02	-3.339116e+02	2.436908e+01	2.839998e-01
1	BICF2P606694	1027507	0	C	A	0.378	5.509085e-02	5.462588e-02	-3.339800e+02	2.456030e+01	3.139035e-01
1	BICF2P606693	1027604	0	G	A	0.351	5.798345e-02	5.561591e-02	-3.339271e+02	2.398248e+01	2.978652e-01
1	BICF2P742102	1030993	0	G	A	0.382	5.132087e-02	5.462551e-02	-3.340456e+02	2.480939e+01	3.481182e-01
1	BICF2P1104224	1036086	5	G	A	0.372	7.560335e-02	5.481683e-02	-3.335474e+02	2.453149e+01	1.687113e-01
1	BICF2P1277518	1048637	1	G	A	0.381	4.909437e-02	5.440159e-02	-3.340876e+02	2.490474e+01	3.674401e-01
1	BICF2P1277519	1049666	0	C	A	0.378	5.509085e-02	5.462588e-02	-3.339800e+02	2.456030e+01	3.139035e-01
1	BICF2G630708061	1062891	0	A	G	0.494	-9.852712e-02	5.819959e-02	-3.328707e+02	2.605902e+01	9.135841e-02
1	BICF2P1065496	1074156	0	A	G	0.378	5.509085e-02	5.462588e-02	-3.339800e+02	2.456030e+01	3.139035e-01
1	BICF2P1032299	1084288	0	G	A	0.441	5.829076e-02	5.238033e-02	-3.338759e+02	2.468363e+01	2.665401e-01
1	BICF2G630708083	1101117	0	G	A	0.441	5.829076e-02	5.238033e-02	-3.338759e+02	2.468363e+01	2.665401e-01
1	BICF2G630708099	1110911	6	A	G	0.439	6.097973e-02	5.236058e-02	-3.338174e+02	2.474567e+01	2.449673e-01
1	chr1_1120968	1120968	1	A	G	0.261	2.168607e-02	5.772863e-02	-3.344456e+02	2.487002e+01	7.074001e-01
1	BICF2P760763	1132340	2	G	A	0.382	3.019072e-02	5.380122e-02	-3.343445e+02	2.527627e+01	5.750513e-01
1	BICF2P392899	1136684	1	G	A	0.425	4.562037e-02	5.330935e-02	-3.341058e+02	2.499368e+01	3.927106e-01
1	BICF2G630708109	1164707	3	A	G	0.350	5.635651e-02	5.447608e-02	-3.339639e+02	2.615490e+01	3.016061e-01
1	BICF2G630708111	1178399	0	G	A	0.347	6.066560e-02	5.452382e-02	-3.338753e+02	2.619811e+01	2.666228e-01
1	BICF2G630708113	1214774	0	A	G	0.156	2.302768e-02	7.486870e-02	-3.343679e+02	2.712306e+01	7.585887e-01
1	chr1_1233565	1233565	1	A	C	0.347	6.256921e-02	5.456722e-02	-3.338364e+02	2.616608e+01	2.523096e-01
1	chr1_1245423	1245423	0	A	G	0.079	6.838416e-02	1.432842e-01	-3.337925e+02	2.440807e+01	6.334724e-01
1	chr1_1251817	1251817	0	G	A	0.098	-2.062007e-02	8.401955e-02	-3.344781e+02	2.546879e+01	8.062748e-01
1	chr1_1266515	1266515	0	A	G	0.103	-4.160418e-02	8.261492e-02	-3.343602e+02	2.447523e+01	6.148643e-01
1	chr1_1303598	1303598	2	A	G	0.077	3.051959e-02	1.313660e-01	-3.339845e+02	2.511051e+01	8.164211e-01
1	BICF2G630708124	1312356	0	G	A	0.353	5.118063e-02	5.439605e-02	-3.340479e+02	2.656099e+01	3.474090e-01
1	BICF2G630708125	1317124	0	A	G	0.157	-3.723486e-03	7.335213e-02	-3.344492e+02	2.592953e+01	9.595442e-01
1	BICF2G630708127	1326088	0	A	G	0.353	5.118063e-02	5.439605e-02	-3.340479e+02	2.656099e+01	3.474090e-01
1	BICF2G630708129	1361419	0	A	G	0.042	1.116837e-01	1.327770e-01	-3.340873e+02	2.640191e+01	4.008439e-01
1	BICF2G630708133	1375796	0	A	G	0.042	1.116837e-01	1.327770e-01	-3.340873e+02	2.640191e+01	4.008439e-01
1	BICF2G630708142	1384838	1	G	C	0.358	5.114589e-02	5.386945e-02	-3.340491e+02	2.677016e+01	3.430494e-01
1	BICF2G630708148	1400426	0	G	A	0.436	5.407557e-02	5.285945e-02	-3.339465e+02	2.535637e+01	3.070092e-01
1	BICF2G630708152	1404132	0	C	A	0.082	-2.874743e-02	8.510302e-02	-3.345005e+02	2.524736e+01	7.357191e-01
1	chr1_1412112	1412112	0	D	I	0.357	4.661062e-02	5.387516e-02	-3.341241e+02	2.666058e+01	3.875421e-01
1	chr1_1413579	1413579	11	G	A	0.085	-2.682705e-02	1.067848e-01	-3.341723e+02	2.629247e+01	8.017869e-01
1	BICF2G630708156	1413914	0	G	A	0.357	4.661062e-02	5.387516e-02	-3.341241e+02	2.666058e+01	3.875421e-01
1	chr1_1414797	1414797	0	A	G	0.099	-2.258971e-02	1.175709e-01	-3.340360e+02	2.667228e+01	8.477460e-01
1	chr1_1421066	1421066	0	A	G	0.093	-8.352594e-04	8.505396e-02	-3.345079e+02	2.621621e+01	9.921702e-01
1	BICF2G630708163	1430423	0	A	G	0.357	4.661062e-02	5.387516e-02	-3.341241e+02	2.666058e+01	3.875421e-01
1	BICF2G630708165	1448961	0	A	T	0.042	1.116837e-01	1.327770e-01	-3.340873e+02	2.640191e+01	4.008439e-01
1	BICF2G630708166	1460648	0	A	G	0.348	3.695612e-02	5.397460e-02	-3.342607e+02	2.620976e+01	4.939885e-01
1	BICF2P1442152	1472808	0	A	G	0.241	-7.229443e-02	6.413567e-02	-3.338066e+02	2.461654e+01	2.604233e-01
1	BICF2G630708170	1487200	0	A	G	0.392	5.255179e-02	5.225008e-02	-3.339992e+02	2.691825e+01	3.152170e-01
1	BICF2G630708173	1499313	0	G	A	0.472	6.028385e-02	5.171584e-02	-3.338084e+02	2.546453e+01	2.445375e-01
1	BICF2G630708179	1531511	0	A	G	0.448	6.891326e-02	5.251749e-02	-3.336119e+02	2.708465e+01	1.903113e-01
1	BICF2G630708182	1544590	0	A	G	0.489	-3.822731e-02	5.124598e-02	-3.342404e+02	2.559393e+01	4.561924e-01
1	BICF2G630708185	1562482	0	G	A	0.384	5.928430e-02	5.305278e-02	-3.338674e+02	2.711840e+01	2.645625e-01
1	BICF2G630708186	1578245	0	G	A	0.030	-1.826098e-01	1.532827e-01	-3.338338e+02	2.454258e+01	2.343305e-01
1	BICF2P1154406	1594588	0	A	C	0.310	-4.098070e-02	6.233959e-02	-3.341446e+02	2.510153e+01	5.113685e-01
1	BICF2P247436	1601615	0	A	G	0.103	-5.820048e-02	8.352991e-02	-3.342469e+02	2.391755e+01	4.864128e-01
1	BICF2P562192	1608626	0	C	G	0.351	-1.733280e-02	5.797300e-02	-3.343815e+02	2.570790e+01	7.651319e-01
1	BICF2G630708190	1622718	0	C	A	0.042	1.116837e-01	1.327770e-01	-3.340873e+02	2.640191e+01	4.008439e-01
1	BICF2G630708195	1643262	0	G	A	0.307	-6.738948e-02	6.194385e-02	-3.337786e+02	2.561481e+01	2.773803e-01
1	BICF2G630708204	1676322	0	G	A	0.052	1.040935e-01	1.263436e-01	-3.340533e+02	2.625683e+01	4.105605e-01
1	BICF2G630708209	1700583	0	A	G	0.299	-4.109193e-02	6.336853e-02	-3.341620e+02	2.504755e+01	5.171118e-01
1	BICF2G630708211	1722438	0	G	A	0.399	-4.722684e-02	6.187978e-02	-3.339899e+02	2.587878e+01	4.458549e-01
1	BICF2P207208	1728485	0	A	G	0.497	-4.070109e-02	5.222287e-02	-3.342258e+02	2.575100e+01	4.362852e-01
1	BICF2G630708216	1752349	0	A	G	0.280	-4.138008e-02	6.076708e-02	-3.341704e+02	2.575083e+01	4.963444e-01
1	BICF2P741303	1759968	0	G	A	0.455	1.459337e-02	5.366319e-02	-3.344578e+02	2.586747e+01	7.858252e-01
1	BICF2P726575	1779875	0	A	G	0.425	-5.957827e-02	5.424457e-02	-3.338178e+02	2.577923e+01	2.728146e-01
1	BICF2P929768	1785323	2	G	A	0.412	-5.229089e-02	5.401392e-02	-3.339613e+02	2.557928e+01	3.336609e-01
1	BICF2P406037	1786997	0	A	G	0.411	-6.858128e-02	5.486195e-02	-3.336224e+02	2.601625e+01	2.121068e-01
1	BICF2P247108	1796182	0	A	G	0.424	-6.150121e-02	5.425135e-02	-3.337770e+02	2.544056e+01	2.577215e-01
1	BICF2P804826	1810947	0	A	G	0.394	-2.986569e-02	5.453005e-02	-3.342940e+02	2.557543e+01	5.842513e-01
1	BICF2P988306	1819020	0	G	A	0.156	-1.390997e-02	7.530600e-02	-3.343748e+02	2.583364e+01	8.535611e-01
1	BICF2P180743	1838805	0	G	A	0.424	-6.150121e-02	5.425135e-02	-3.337770e+02	2.544056e+01	2.577215e-01
1	BICF2G630708220	1869397	0	A	T	0.052	1.040935e-01	1.263436e-01	-3.340533e+02	2.625683e+01	4.105605e-01
1	BICF2P1413903	1873919	0	G	A	0.412	1.731607e-02	5.455126e-02	-3.344129e+02	2.648122e+01	7.511080e-01
1	BICF2G630708221	1888935	0	C	A	0.042	1.116837e-01	1.327770e-01	-3.340873e+02	2.640191e+01	4.008439e-01
1	BICF2P814595	1896142	0	A	G	0.368	-2.152089e-02	5.627930e-02	-3.343313e+02	2.564372e+01	7.024003e-01
1	BICF2G630708225	1916583	0	A	G	0.013	7.321672e-02	1.970940e-01	-3.345732e+02	2.637508e+01	7.105032e-01
1	BICF2P1092470	2021998	0	A	G	0.448	-2.686569e-05	5.863726e-02	-3.342454e+02	2.624714e+01	9.996347e-01
1	BICF2P168065	2048128	0	A	T	0.477	-3.489594e-02	5.681295e-02	-3.340989e+02	2.595273e+01	5.394646e-01
1	BICF2P1148238	2078104	0	A	C	0.337	-4.001250e-03	5.600428e-02	-3.344235e+02	2.607495e+01	9.430839e-01
1	TIGRP2P401_rs8846599	2092214	0	A	G	0.340	1.427746e-03	5.556615e-02	-3.344305e+02	2.621848e+01	9.795156e-01
1	BICF2G630708238	2102141	1	C	A	0.345	5.640307e-03	5.926364e-02	-3.343609e+02	2.624390e+01	9.242316e-01
1	BICF2G630708240	2139015	0	G	A	0.041	9.264746e-02	1.333634e-01	-3.342074e+02	2.641233e+01	4.877035e-01
1	TIGRP2P2613_rs9126421	2175231	0	G	A	0.438	-8.528874e-03	5.620561e-02	-3.343120e+02	2.616012e+01	8.794759e-01
1	BICF2P1167646	2191437	0	A	G	0.327	6.008301e-03	5.601124e-02	-3.344707e+02	2.636688e+01	9.146364e-01
1	BICF2P515422	2195827	0	A	G	0.302	1.306084e-02	5.619684e-02	-3.344663e+02	2.646961e+01	8.163532e-01
1	BICF2G630708247	2240283	0	G	A	0.041	9.264746e-02	1.333634e-01	-3.342074e+02	2.641233e+01	4.877035e-01
1	TIGRP2P2621_rs9174004	2246338	0	A	G	0.296	2.657564e-02	5.648748e-02	-3.343923e+02	2.662779e+01	6.383118e-01
1	BICF2P1148079	2259490	0	A	G	0.296	2.657564e-02	5.648748e-02	-3.343923e+02	2.662779e+01	6.383118e-01
1	TIGRP2P2627_rs8593091	2277640	0	A	G	0.302	1.659792e-02	5.625765e-02	-3.344544e+02	2.658109e+01	7.681423e-01
1	BICF2G630708249	2289441	0	A	G	0.456	2.489049e-02	5.569366e-02	-3.342452e+02	2.614931e+01	6.552100e-01
1	BICF2P1336950	2301633	0	G	A	0.296	2.657564e-02	5.648748e-02	-3.343923e+02	2.662779e+01	6.383118e-01
1	BICF2P1316503	2328280	0	A	C	0.307	1.597999e-02	5.611115e-02	-3.344739e+02	2.649831e+01	7.759717e-01
1	BICF2S23545226	2347264	0	C	A	0.300	2.362392e-02	5.599218e-02	-3.344303e+02	2.661505e+01	6.733456e-01
1	BICF2P552194	2362016	0	C	A	0.300	2.362392e-02	5.599218e-02	-3.344303e+02	2.661505e+01	6.733456e-01
1	BICF2P627157	2376435	0	A	G	0.300	2.362392e-02	5.599218e-02	-3.344303e+02	2.661505e+01	6.733456e-01
1	BICF2S22956053	2383448	0	G	A	0.300	2.362392e-02	5.599218e-02	-3.344303e+02	2.661505e+01	6.733456e-01
1	BICF2G630708254	2391860	0	A	G	0.033	-1.172114e-01	1.202527e-01	-3.342307e+02	2.488057e+01	3.303760e-01
1	BICF2G630708271	2414014	0	A	G	0.388	7.861986e-03	5.235498e-02	-3.345286e+02	2.621977e+01	8.807192e-01
1	BICF2G630708286	2426690	0	G	A	0.028	-1.828323e-02	1.505946e-01	-3.345733e+02	2.565873e+01	9.034382e-01
1	BICF2G630708300	2458761	9	G	C	0.244	-3.406773e-02	6.527688e-02	-3.342433e+02	2.601565e+01	6.020720e-01
1	BICF2S2335694	2484855	0	C	A	0.108	8.021525e-02	9.413835e-02	-3.338760e+02	2.645777e+01	3.947398e-01
1	BICF2P551656	2501183	0	A	G	0.419	2.701068e-03	5.581010e-02	-3.344735e+02	2.597363e+01	9.614270e-01
1	BICF2P1451246	2507972	0	A	G	0.271	3.467540e-02	5.872647e-02	-3.343261e+02	2.442134e+01	5.552649e-01
1	TIGRP2P2671_rs8596160	2550379	0	A	G	0.268	1.529466e-02	6.164283e-02	-3.344315e+02	2.630415e+01	8.041886e-01
1	BICF2G630708310	2615407	0	A	G	0.050	-1.121151e-02	1.100914e-01	-3.346519e+02	2.542021e+01	9.189432e-01
1	BICF2G630708318	2673228	1	G	C	0.020	-2.023402e-02	1.570801e-01	-3.346199e+02	2.552411e+01	8.975791e-01
1	BICF2G630708319	2692523	0	A	G	0.013	-9.193509e-02	1.985406e-01	-3.344424e+02	2.563481e+01	6.436125e-01
1	chr1_2794145	2794145	0	G	A	0.465	-4.866708e-02	5.241536e-02	-3.340919e+02	2.525012e+01	3.537921e-01
1	BICF2P870035	2815013	0	A	G	0.422	2.108829e-02	5.475003e-02	-3.344073e+02	2.586404e+01	7.003417e-01
1	BICF2G630708326	2852240	0	A	C	0.013	-9.193509e-02	1.985406e-01	-3.344424e+02	2.563481e+01	6.436125e-01
1	BICF2G630708330	2897852	0	A	G	0.020	-2.005664e-02	1.570927e-01	-3.346200e+02	2.552636e+01	8.984802e-01
1	BICF2G630708332	2931689	0	A	G	0.013	-9.193509e-02	1.985406e-01	-3.344424e+02	2.563481e+01	6.436125e-01
1	BICF2P1085054	2948208	0	G	C	0.262	2.394901e-02	6.292389e-02	-3.343684e+02	2.633823e+01	7.037283e-01
1	BICF2G630708339	3041620	0	A	G	0.333	1.659473e-02	5.377905e-02	-3.344729e+02	2.651391e+01	7.578299e-01
1	TIGRP2P2684_rs8604610	3127281	1	A	G	0.456	-1.870992e-02	5.389131e-02	-3.344075e+02	2.654936e+01	7.286651e-01
1	BICF2G630708346	3194397	0	A	G	0.042	-2.233356e-01	1.138102e-01	-3.326769e+02	2.461766e+01	5.051134e-02
1	BICF2P1090882	3200422	6	A	G	0.406	-2.342143e-02	5.422315e-02	-3.343666e+02	2.613320e+01	6.660465e-01
1	TIGRP2P2688_rs8722583	3243958	0	A	G	0.377	3.047022e-02	5.574318e-02	-3.343008e+02	2.612844e+01	5.849885e-01
1	BICF2P91832	3274017	0	C	A	0.265	4.533093e-02	5.745495e-02	-3.342018e+02	2.623058e+01	4.306550e-01
1	TIGRP2P2690_rs9195750	3308831	1	A	G	0.403	1.559273e-02	5.574320e-02	-3.344030e+02	2.607977e+01	7.798538e-01
1	TIGRP2P2694_rs9074880	3374684	0	C	A	0.254	-1.245200e-02	5.865127e-02	-3.345344e+02	2.584515e+01	8.319917e-01
1	chr1_3380658	3380658	0	G	A	0.076	1.349235e-02	9.286680e-02	-3.345113e+02	2.647335e+01	8.845675e-01
1	BICF2G630708353	3419580	0	G	A	0.306	4.277726e-02	5.641756e-02	-3.342442e+02	2.628697e+01	4.488245e-01
1	BICF2G630708356	3470332	0	A	G	0.023	1.407696e-02	1.705585e-01	-3.344927e+02	2.654054e+01	9.342687e-01
1	BICF2P389287	3480810	0	G	A	0.422	3.747373e-02	5.174117e-02	-3.342601e+02	2.620435e+01	4.693925e-01
1	BICF2S23349063	3484482	0	A	G	0.054	6.512517e-02	1.075989e-01	-3.343846e+02	2.597552e+01	5.453983e-01
1	BICF2G630708359	3520373	0	A	G	0.123	1.302504e-01	8.308193e-02	-3.331919e+02	2.357363e+01	1.178441e-01
1	BICF2S23763002	3667307	0	A	C	0.020	-1.278341e-01	1.942240e-01	-3.343291e+02	2.559540e+01	5.108547e-01
1	BICF2P590289	3697160	0	C	A	0.467	3.557931e-02	5.310143e-02	-3.342744e+02	2.640108e+01	5.032821e-01
1	BICF2G630708374	3724186	0	A	T	0.065	4.196979e-02	1.092827e-01	-3.343904e+02	2.615987e+01	7.011755e-01
1	TIGRP2P2702_rs8768645	3760558	0	C	A	0.446	2.312671e-02	5.288476e-02	-3.344167e+02	2.618200e+01	6.621599e-01
1	BICF2P232247	3778681	0	G	C	0.382	-7.265206e-02	5.391969e-02	-3.335816e+02	2.522613e+01	1.787166e-01
1	BICF2G630708377	3796640	0	G	A	0.265	7.657377e-02	6.151560e-02	-3.336767e+02	2.684005e+01	2.140408e-01
1	BICF2P555674	3828021	0	G	A	0.397	6.216595e-02	5.438676e-02	-3.338387e+02	2.417054e+01	2.538032e-01
1	TIGRP2P2710_rs9134620	3842554	0	A	G	0.425	3.140049e-02	5.326796e-02	-3.343386e+02	2.574092e+01	5.559174e-01
1	BICF2P333055	3875185	0	A	T	0.339	6.387968e-02	5.491892e-02	-3.338207e+02	2.588899e+01	2.455533e-01
1	BICF2S23541136	3946665	0	A	T	0.324	7.853733e-02	5.566829e-02	-3.335028e+02	2.500816e+01	1.591866e-01
1	BICF2G630708384	3962719	0	G	A	0.411	3.852829e-02	5.290714e-02	-3.342366e+02	2.624809e+01	4.669615e-01
1	BICF2P322145	3964544	0	T	A	0.373	5.337604e-02	5.378059e-02	-3.340119e+02	2.447809e+01	3.216482e-01
1	BICF2P194479	3967481	0	G	A	0.327	7.133952e-02	5.551710e-02	-3.336708e+02	2.502204e+01	1.996393e-01
1	BICF2P915835	3989037	0	A	G	0.324	7.853733e-02	5.566829e-02	-3.335028e+02	2.500816e+01	1.591866e-01
1	BICF2P853468	3990312	0	A	G	0.324	7.853733e-02	5.566829e-02	-3.335028e+02	2.500816e+01	1.591866e-01
1	BICF2P298830	4010307	0	A	G	0.329	7.360386e-02	5.561582e-02	-3.336194e+02	2.544312e+01	1.865525e-01
1	BICF2S2299080	4021484	0	C	A	0.324	8.300026e-02	5.584537e-02	-3.333849e+02	2.515667e+01	1.381103e-01
1	BICF2P53930	4032891	2	C	A	0.323	8.020385e-02	5.570223e-02	-3.334560e+02	2.505553e+01	1.507960e-01
1	BICF2P122934	4044567	0	G	A	0.324	8.300026e-02	5.584537e-02	-3.333849e+02	2.515667e+01	1.381103e-01
1	BICF2P1246652	4051150	0	G	A	0.324	8.300026e-02	5.584537e-02	-3.333849e+02	2.515667e+01	1.381103e-01
1	TIGRP2P2748_rs9156364	4079240	3	A	G	0.326	8.609605e-02	5.609187e-02	-3.333102e+02	2.499138e+01	1.257065e-01
1	TIGRP2P2751_rs8733852	4090327	0	G	C	0.324	8.300026e-02	5.584537e-02	-3.333849e+02	2.515667e+01	1.381103e-01
1	BICF2P1398229	4099583	4	G	A	0.321	8.540707e-02	5.623761e-02	-3.333406e+02	2.561671e+01	1.297426e-01
1	BICF2P637675	4120708	0	A	G	0.331	8.432064e-02	5.473649e-02	-3.333270e+02	2.571092e+01	1.243437e-01
1	TIGRP2P2774_rs8786396	4134195	1	A	G	0.295	9.053220e-02	5.659324e-02	-3.332409e+02	2.545201e+01	1.105649e-01
1	BICF2P1426220	4157111	0	G	A	0.296	8.956479e-02	5.631727e-02	-3.332544e+02	2.525937e+01	1.126537e-01
1	BICF2P675305	4172445	0	G	A	0.307	6.497574e-02	5.700300e-02	-3.338236e+02	2.399111e+01	2.551196e-01
1	BICF2P675307	4174806	0	G	A	0.292	4.307719e-02	5.773935e-02	-3.341909e+02	2.459980e+01	4.561287e-01
1	BICF2G630708396	4204443	0	G	A	0.119	-2.269618e-01	8.547583e-02	-3.309410e+02	2.433884e+01	8.285577e-03
1	BICF2G630708397	4210698	0	C	A	0.109	-1.839003e-01	9.265590e-02	-3.324315e+02	2.214119e+01	4.794860e-02
1	BICF2P211382	4227095	0	C	G	0.371	5.464986e-02	5.303368e-02	-3.340122e+02	2.723660e+01	3.034968e-01
1	chr1_4227658	4227658	2	A	G	0.389	6.254109e-02	5.232101e-02	-3.338239e+02	2.762539e+01	2.327635e-01
1	BICF2G630708403	4239459	0	G	A	0.118	-2.031143e-01	8.676486e-02	-3.317206e+02	2.159872e+01	1.979267e-02
1	BICF2G630708405	4245417	0	A	G	0.118	-2.031143e-01	8.676486e-02	-3.317206e+02	2.159872e+01	1.979267e-02
1	TIGRP2P2780_rs8499983	4264222	0	G	A	0.492	-7.003980e-03	5.037416e-02	-3.345264e+02	2.583742e+01	8.894990e-01
1	BICF2G630708412	4272138	0	A	G	0.116	-2.017697e-01	8.835112e-02	-3.318170e+02	2.492080e+01	2.298450e-02
1	BICF2G630708417	4283592	0	G	A	0.116	-2.017697e-01	8.835112e-02	-3.318170e+02	2.492080e+01	2.298450e-02
1	BICF2G630708422	4361401	0	T	A	0.089	-2.143354e-01	1.028385e-01	-3.321902e+02	2.271212e+01	3.786529e-02
1	BICF2G630708423	4371564	0	A	G	0.113	-1.619226e-01	8.911976e-02	-3.327476e+02	2.162380e+01	7.008354e-02
1	BICF2G630708424	4390106	4	G	A	0.016	2.180645e-01	1.699978e-01	-3.338865e+02	2.577231e+01	2.004263e-01
1	BICF2G630708426	4401517	0	A	G	0.089	-2.143354e-01	1.028385e-01	-3.321902e+02	2.271212e+01	3.786529e-02
1	BICF2P28788	4410755	0	A	G	0.016	2.187681e-01	1.700067e-01	-3.338810e+02	2.578243e+01	1.990049e-01
1	chr1_4419221	4419221	0	G	A	0.259	1.148382e-03	6.351825e-02	-3.344440e+02	2.612804e+01	9.855857e-01
1	chr1_4419714	4419714	0	G	A	0.255	-1.094982e-02	6.320374e-02	-3.344338e+02	2.619925e+01	8.625577e-01
1	chr1_4419786	4419786	0	D	I	0.255	-1.094982e-02	6.320374e-02	-3.344338e+02	2.619925e+01	8.625577e-01
1	BICF2P1255280	4426123	0	A	G	0.222	1.272698e-02	6.761778e-02	-3.343937e+02	2.588492e+01	8.508134e-01
1	BICF2P1469700	4450046	1	T	A	0.223	1.572778e-02	6.763147e-02	-3.343849e+02	2.582508e+01	8.162455e-01
1	TIGRP2P2790_rs8527730	4459378	0	A	G	0.222	1.272698e-02	6.761778e-02	-3.343937e+02	2.588492e+01	8.508134e-01
1	BICF2P922651	4469990	1	A	C	0.214	2.200278e-02	6.792828e-02	-3.343646e+02	2.569390e+01	7.461976e-01
1	BICF2P1208544	4475164	0	G	A	0.215	2.434017e-02	6.811078e-02	-3.343494e+02	2.566831e+01	7.210360e-01
1	BICF2P636148	4485474	1	A	G	0.214	3.220050e-02	6.838630e-02	-3.342994e+02	2.570737e+01	6.380319e-01
1	BICF2P313176	4499421	0	G	A	0.215	2.434017e-02	6.811078e-02	-3.343494e+02	2.566831e+01	7.210360e-01
1	TIGRP2P2813_rs8765556	4523008	0	A	G	0.215	1.166236e-02	6.735717e-02	-3.344095e+02	2.587559e+01	8.626396e-01
1	BICF2G630708433	4560104	0	A	T	0.016	1.660200e-01	2.270242e-01	-3.342383e+02	2.624213e+01	4.650914e-01
1	BICF2P370160	4575316	0	G	A	0.215	1.166236e-02	6.735717e-02	-3.344095e+02	2.587559e+01	8.626396e-01
1	TIGRP2P2820_rs9091359	4590874	0	A	G	0.221	-1.194218e-02	6.622820e-02	-3.344165e+02	2.643822e+01	8.570065e-01
1	TIGRP2P2822_rs8922524	4600818	0	C	A	0.215	1.166236e-02	6.735717e-02	-3.344095e+02	2.587559e+01	8.626396e-01
1	chr1_4606010	4606010	1	G	A	0.220	-1.748825e-02	6.641592e-02	-3.343966e+02	2.674298e+01	7.924629e-01
1	BICF2P659809	4671291	4	G	A	0.017	2.244550e-01	1.857689e-01	-3.338548e+02	2.570389e+01	2.277650e-01
1	BICF2P252167	4700786	0	A	G	0.229	-2.144728e-02	6.569006e-02	-3.343857e+02	2.666324e+01	7.442467e-01
1	BICF2P487841	4711650	0	A	G	0.229	-2.144728e-02	6.569006e-02	-3.343857e+02	2.666324e+01	7.442467e-01
1	BICF2P477485	4725113	0	A	C	0.229	-2.144728e-02	6.569006e-02	-3.343857e+02	2.666324e+01	7.442467e-01
1	TIGRP2P2846_rs8786031	4726836	5	A	G	0.227	-9.766599e-03	6.523671e-02	-3.344533e+02	2.608553e+01	8.810793e-01
1	BICF2P1297269	4748284	0	A	G	0.229	-2.144728e-02	6.569006e-02	-3.343857e+02	2.666324e+01	7.442467e-01
1	TIGRP2P2853_rs9056630	4757417	0	A	G	0.229	-2.144728e-02	6.569006e-02	-3.343857e+02	2.666324e+01	7.442467e-01
1	BICF2S23640275	4764376	0	A	G	0.229	-2.144728e-02	6.569006e-02	-3.343857e+02	2.666324e+01	7.442467e-01
1	BICF2P547987	4809432	0	A	G	0.229	-2.144728e-02	6.569006e-02	-3.343857e+02	2.666324e+01	7.442467e-01
1	BICF2G630708438	4820578	0	A	C	0.030	1.820287e-01	1.387460e-01	-3.337809e+02	2.591874e+01	1.903924e-01
1	TIGRP2P2869_rs8779374	4836401	0	A	G	0.229	-2.144728e-02	6.569006e-02	-3.343857e+02	2.666324e+01	7.442467e-01
1	BICF2P146323	4878941	0	A	G	0.079	1.688282e-02	9.112942e-02	-3.344969e+02	2.639280e+01	8.531305e-01
1	BICF2P931405	4886951	0	A	T	0.079	1.688282e-02	9.112942e-02	-3.344969e+02	2.639280e+01	8.531305e-01
1	BICF2P572263	4893108	1	G	A	0.078	9.287642e-03	9.135027e-02	-3.345119e+02	2.635069e+01	9.190761e-01
1	BICF2P1275198	4901016	0	A	G	0.062	7.693828e-02	9.793058e-02	-3.342217e+02	2.631319e+01	4.326079e-01
1	BICF2S2339476	4911941	0	G	A	0.249	3.701095e-02	5.934948e-02	-3.343510e+02	2.701056e+01	5.332886e-01
1	BICF2P371264	4913657	0	A	T	0.116	-2.284476e-02	7.726194e-02	-3.344908e+02	2.545822e+01	7.676498e-01
1	BICF2P1070937	4914914	0	G	A	0.062	7.693828e-02	9.793058e-02	-3.342217e+02	2.631319e+01	4.326079e-01
1	chr1_4915001	4915001	0	G	A	0.116	-2.284476e-02	7.726194e-02	-3.344908e+02	2.545822e+01	7.676498e-01
1	BICF2P1031026	4928973	0	G	A	0.062	7.693828e-02	9.793058e-02	-3.342217e+02	2.631319e+01	4.326079e-01
1	BICF2G630708462	4942312	0	A	G	0.231	9.128465e-02	6.010616e-02	-3.333620e+02	2.489918e+01	1.297322e-01
1	BICF2G630708467	4951927	0	A	G	0.249	8.361084e-02	5.800085e-02	-3.334936e+02	2.377745e+01	1.503223e-01
1	TIGRP2P2903_rs9014550	4957252	0	G	A	0.061	7.299520e-02	9.891636e-02	-3.342550e+02	2.636629e+01	4.610387e-01
1	BICF2P900574	4973985	1	A	G	0.061	7.520291e-02	9.890590e-02	-3.342385e+02	2.635293e+01	4.475570e-01
1	chr1_4974870	4974870	0	A	G	0.102	-1.310146e-01	8.581773e-02	-3.332950e+02	2.291868e+01	1.277460e-01
1	TIGRP2P2911_rs8936096	4979308	0	A	C	0.061	7.299520e-02	9.891636e-02	-3.342550e+02	2.636629e+01	4.610387e-01
1	BICF2G630708495	4985698	0	G	A	0.198	6.789167e-02	6.452266e-02	-3.339658e+02	2.513075e+01	2.934250e-01
1	BICF2G630708548	5006108	0	G	A	0.195	-1.403732e-01	6.986044e-02	-3.323827e+02	2.238774e+01	4.526654e-02
1	BICF2G630708568	5013851	0	A	C	0.200	-1.431661e-01	6.910461e-02	-3.322564e+02	2.264267e+01	3.902061e-02
1	BICF2G630708570	5016106	6	A	G	0.065	5.090753e-02	1.010312e-01	-3.344046e+02	2.522191e+01	6.146624e-01
1	BICF2G630708586	5026727	0	A	G	0.299	-8.127389e-02	5.920118e-02	-3.335346e+02	2.434762e+01	1.706778e-01
1	TIGRP2P2919_rs8606614	5029025	2	A	G	0.057	-1.443681e-01	9.841481e-02	-3.335212e+02	2.463593e+01	1.432892e-01
1	chr1_5030287	5030287	0	A	G	0.431	-4.376241e-02	5.301646e-02	-3.341380e+02	2.579157e+01	4.096771e-01
1	BICF2S2443809	5032877	0	G	A	0.431	-4.376241e-02	5.301646e-02	-3.341380e+02	2.579157e+01	4.096771e-01
1	BICF2G630708598	5044074	1	G	A	0.300	-8.000771e-02	5.911970e-02	-3.335634e+02	2.440148e+01	1.768252e-01
1	BICF2S23423243	5059152	0	C	A	0.431	-4.376241e-02	5.301646e-02	-3.341380e+02	2.579157e+01	4.096771e-01
1	BICF2G630708623	5066599	0	G	A	0.079	1.388624e-02	8.996719e-02	-3.345465e+02	2.596080e+01	8.774242e-01
1	BICF2G630708633	5073833	0	A	C	0.137	2.419232e-02	7.426373e-02	-3.344202e+02	2.610901e+01	7.447984e-01
1	BICF2G630708647	5091966	0	A	G	0.099	4.245315e-02	8.388872e-02	-3.344039e+02	2.540711e+01	6.131286e-01
1	BICF2G630708656	5094664	0	A	G	0.099	4.245315e-02	8.388872e-02	-3.344039e+02	2.540711e+01	6.131286e-01
1	BICF2G630708685	5109742	9	A	G	0.087	8.114289e-02	8.975437e-02	-3.341345e+02	2.431868e+01	3.665862e-01
1	BICF2P934097	5128753	0	G	A	0.075	3.286343e-02	9.359645e-02	-3.344745e+02	2.573191e+01	7.257102e-01
1	BICF2P1405933	5141525	0	A	G	0.098	-6.721491e-02	8.567833e-02	-3.341957e+02	2.432250e+01	4.332741e-01
1	BICF2P1002529	5156662	0	A	G	0.068	-9.315533e-03	1.000380e-01	-3.345150e+02	2.637697e+01	9.258614e-01
1	BICF2P1244955	5159885	0	A	G	0.068	-9.315533e-03	1.000380e-01	-3.345150e+02	2.637697e+01	9.258614e-01
1	BICF2P607260	5196785	0	A	G	0.176	-5.821458e-02	6.452774e-02	-3.341815e+02	2.410117e+01	3.675886e-01
1	TIGRP2P2953_rs9123276	5198813	0	C	A	0.176	-5.821458e-02	6.452774e-02	-3.341815e+02	2.410117e+01	3.675886e-01
1	TIGRP2P2955_rs8986818	5211086	0	G	A	0.176	-5.821458e-02	6.452774e-02	-3.341815e+02	2.410117e+01	3.675886e-01
1	BICF2P123491	5226059	0	A	C	0.093	-3.948663e-02	8.678033e-02	-3.344114e+02	2.655682e+01	6.493775e-01
1	TIGRP2P2962_rs8537173	5244422	0	A	G	0.180	-5.505127e-02	6.425953e-02	-3.342213e+02	2.426283e+01	3.921941e-01
1	TIGRP2P2964_rs9157697	5257306	0	A	G	0.093	-3.948663e-02	8.678033e-02	-3.344114e+02	2.655682e+01	6.493775e-01
1	TIGRP2P2975_rs9102742	5287987	0	A	G	0.108	3.680093e-02	8.085835e-02	-3.344167e+02	2.603725e+01	6.492983e-01
1	BICF2P369261	5288133	0	G	A	0.108	3.680093e-02	8.085835e-02	-3.344167e+02	2.603725e+01	6.492983e-01
1	TIGRP2P2985_rs9123662	5310127	1	A	G	0.064	7.502305e-02	1.003264e-01	-3.342394e+02	2.721138e+01	4.550878e-01
1	TIGRP2P2986_rs9000637	5323473	0	C	A	0.293	2.830025e-02	5.795734e-02	-3.343189e+02	2.717547e+01	6.256462e-01
1	TIGRP2P2987_rs9029815	5325340	0	G	A	0.302	6.986877e-03	5.684138e-02	-3.344419e+02	2.640704e+01	9.022417e-01
1	BICF2P166510	5344916	0	G	A	0.259	8.168474e-03	5.934056e-02	-3.344592e+02	2.606161e+01	8.905927e-01
1	BICF2G630708702	5361620	0	G	A	0.374	-8.616150e-02	5.171899e-02	-3.331671e+02	2.375354e+01	9.661458e-02
1	BICF2P1191617	5394934	0	G	A	0.354	1.832504e-02	5.436921e-02	-3.344151e+02	2.569539e+01	7.362821e-01
1	BICF2P1437031	5409586	0	A	G	0.299	-1.539263e-02	5.580597e-02	-3.344723e+02	2.598451e+01	7.828454e-01
1	TIGRP2P3063_rs9092981	5420526	0	A	G	0.013	-1.539224e-01	2.002032e-01	-3.343306e+02	2.556597e+01	4.425108e-01
1	BICF2P392799	5420699	0	C	A	0.309	-8.521121e-03	5.544501e-02	-3.344868e+02	2.599629e+01	8.779456e-01
1	BICF2P1197476	5432113	0	G	A	0.079	7.626774e-03	9.438295e-02	-3.344913e+02	2.628292e+01	9.356417e-01
1	BICF2S23010713	5441353	0	G	A	0.210	-4.602812e-02	6.489548e-02	-3.341853e+02	2.710948e+01	4.786306e-01
1	BICF2P1000997	5452889	0	A	G	0.130	-6.518987e-02	7.437506e-02	-3.340987e+02	2.691219e+01	3.813568e-01
1	BICF2S23018913	5471709	0	A	G	0.108	-6.672167e-02	8.138812e-02	-3.341312e+02	2.691808e+01	4.128886e-01
1	BICF2S23649906	5477202	0	T	A	0.290	7.712626e-03	5.623260e-02	-3.344960e+02	2.604841e+01	8.909863e-01
1	BICF2P1170347	5486246	0	G	A	0.392	-1.415626e-02	5.017839e-02	-3.345007e+02	2.612563e+01	7.780188e-01
1	BICF2G630708719	5497533	0	A	G	0.041	2.069191e-02	1.308658e-01	-3.344555e+02	2.618867e+01	8.744567e-01
1	BICF2P1290808	5511825	0	A	G	0.013	-1.539224e-01	2.002032e-01	-3.343306e+02	2.556597e+01	4.425108e-01
1	TIGRP2P3107_rs9178643	5523125	0	G	A	0.356	-5.311941e-02	5.242389e-02	-3.340375e+02	2.608310e+01	3.116304e-01
1	TIGRP2P3119_rs8958362	5547867	0	G	A	0.084	-2.200910e-01	9.088943e-02	-3.316181e+02	2.768708e+01	1.596181e-02
1	BICF2G630708731	5561736	0	C	A	0.123	-1.640578e-01	7.946208e-02	-3.324061e+02	2.379366e+01	3.969450e-02
1	BICF2P981825	5568287	0	G	A	0.237	1.076122e-02	6.278891e-02	-3.344680e+02	2.603928e+01	8.640180e-01
1	BICF2S23321919	5579289	0	A	G	0.360	-6.659443e-02	5.347928e-02	-3.337553e+02	2.466985e+01	2.138750e-01
1	BICF2G630708743	5589651	0	A	G	0.122	-1.566234e-01	8.003194e-02	-3.326151e+02	2.417793e+01	5.113853e-02
1	BICF2G630708759	5600922	1	A	C	0.288	-3.706058e-02	5.705312e-02	-3.343032e+02	2.624114e+01	5.163883e-01
1	BICF2P1435982	5619955	0	T	A	0.092	-8.304023e-02	8.520830e-02	-3.341379e+02	2.202147e+01	3.304519e-01
1	BICF2P501260	5624782	0	C	G	0.157	-6.122471e-02	6.892900e-02	-3.341390e+02	2.398936e+01	3.750260e-01
1	BICF2G630708800	5641678	2	A	G	0.044	-6.477352e-02	1.276919e-01	-3.343988e+02	2.611609e+01	6.122881e-01
1	BICF2G630708810	5648072	0	A	C	0.119	-8.814578e-02	7.611964e-02	-3.338875e+02	2.210105e+01	2.476555e-01
1	BICF2G630708857	5669524	0	G	A	0.030	-3.926788e-02	1.553231e-01	-3.344970e+02	2.624969e+01	8.005598e-01
1	BICF2G630708864	5673842	0	A	G	0.180	-6.944432e-03	7.083036e-02	-3.344501e+02	2.589299e+01	9.219540e-01
1	BICF2G630708903	5693910	0	A	G	0.052	-1.254987e-01	1.102663e-01	-3.339158e+02	2.263629e+01	2.558374e-01
1	BICF2P1391960	5708287	1	A	C	0.084	3.838093e-02	8.437865e-02	-3.344722e+02	2.617150e+01	6.494873e-01
1	BICF2P639682	5721194	2	G	A	0.083	3.237096e-02	8.534787e-02	-3.344976e+02	2.626200e+01	7.047074e-01
1	BICF2G630708914	5746980	10	A	G	0.136	-4.423068e-02	6.851975e-02	-3.343577e+02	2.676075e+01	5.190138e-01
1	TIGRP2P3174_rs8880071	5748787	0	G	A	0.136	8.661814e-02	7.386028e-02	-3.337392e+02	2.649193e+01	2.416995e-01
1	BICF2S2295154	5779816	0	G	A	0.163	6.275931e-03	7.061561e-02	-3.344212e+02	2.633608e+01	9.292323e-01
1	BICF2P916853	5786011	0	T	A	0.163	6.275931e-03	7.061561e-02	-3.344212e+02	2.633608e+01	9.292323e-01
1	BICF2P191726	5795837	0	G	A	0.163	6.275931e-03	7.061561e-02	-3.344212e+02	2.633608e+01	9.292323e-01
1	BICF2P103696	5808242	0	A	G	0.160	2.641255e-02	7.177581e-02	-3.343520e+02	2.682285e+01	7.131050e-01
1	BICF2P142733	5818706	0	A	G	0.160	2.641255e-02	7.177581e-02	-3.343520e+02	2.682285e+01	7.131050e-01
1	BICF2S22948201	5837420	0	A	G	0.160	2.641255e-02	7.177581e-02	-3.343520e+02	2.682285e+01	7.131050e-01
1	BICF2S23247539	5844519	0	A	G	0.143	8.614754e-03	7.492155e-02	-3.343972e+02	2.644381e+01	9.085238e-01
1	BICF2S22924252	5859958	1	C	G	0.135	5.326877e-03	7.861478e-02	-3.343912e+02	2.637927e+01	9.460159e-01
1	BICF2G630708925	5872563	0	G	A	0.149	-3.230106e-02	7.893057e-02	-3.342289e+02	2.595664e+01	6.826177e-01
1	chr1_5940131	5940131	0	G	A	0.126	7.534399e-04	7.418439e-02	-3.345331e+02	2.593746e+01	9.919023e-01
1	chr1_5945645	5945645	0	G	A	0.061	-7.690388e-02	9.479822e-02	-3.343495e+02	2.344618e+01	4.177790e-01
1	chr1_5962470	5962470	0	A	C	0.125	-2.421449e-03	7.545669e-02	-3.345290e+02	2.586866e+01	9.744181e-01
1	chr1_5970092	5970092	0	A	G	0.167	4.338845e-02	6.361215e-02	-3.343164e+02	2.672637e+01	4.956394e-01
1	BICF2S22934599	6003372	0	A	G	0.188	9.532085e-03	6.140721e-02	-3.345553e+02	2.615399e+01	8.767312e-01
1	BICF2S23626182	6020825	0	G	A	0.187	-1.786867e-04	6.120931e-02	-3.345715e+02	2.602257e+01	9.976724e-01
1	BICF2G630708937	6028468	0	A	G	0.027	-1.538182e-01	1.359591e-01	-3.340641e+02	2.619984e+01	2.586774e-01
1	BICF2G630708939	6040509	0	A	G	0.027	-1.538182e-01	1.359591e-01	-3.340641e+02	2.619984e+01	2.586774e-01
1	BICF2G630708947	6052112	0	A	G	0.424	-3.073218e-03	5.406608e-02	-3.343954e+02	2.621235e+01	9.547035e-01
1	BICF2G630709003	6096061	0	A	C	0.329	-3.376837e-02	5.640670e-02	-3.342492e+02	2.607244e+01	5.497865e-01
1	BICF2G630709018	6107781	0	A	C	0.329	-3.376837e-02	5.640670e-02	-3.342492e+02	2.607244e+01	5.497865e-01
1	BICF2G630709037	6128352	0	C	G	0.018	-3.196531e-01	1.925112e-01	-3.332159e+02	2.428283e+01	9.771912e-02
1	BICF2S23426245	6139857	0	G	A	0.246	-4.675612e-02	5.970823e-02	-3.341610e+02	2.621307e+01	4.341101e-01
1	BICF2S23328319	6162357	0	G	A	0.265	-3.336366e-02	5.999731e-02	-3.342743e+02	2.584619e+01	5.785064e-01
1	BICF2G630709073	6175472	0	G	A	0.261	-1.489864e-02	6.022387e-02	-3.344001e+02	2.601572e+01	8.047529e-01
1	BICF2P1178165	6209485	0	C	G	0.449	-2.467303e-02	5.770829e-02	-3.342354e+02	2.508217e+01	6.692429e-01
1	BICF2G630709129	6218800	5	C	G	0.404	1.507813e-02	5.266424e-02	-3.345128e+02	2.542122e+01	7.748121e-01
1	BICF2G630709132	6224919	0	A	C	0.407	1.334186e-02	5.240177e-02	-3.345220e+02	2.550873e+01	7.991757e-01
1	BICF2G630709159	6263554	0	G	A	0.152	4.189425e-04	8.691863e-02	-3.342290e+02	2.574348e+01	9.961570e-01
1	BICF2G630709168	6271129	0	G	A	0.082	-2.467521e-02	9.595206e-02	-3.343624e+02	2.654415e+01	7.972045e-01
1	BICF2P1386889	6283052	5	A	G	0.365	-4.201550e-03	5.866110e-02	-3.343556e+02	2.616197e+01	9.429418e-01
1	BICF2G630709186	6297308	0	A	G	0.370	-9.209011e-02	5.044032e-02	-3.329088e+02	2.778535e+01	6.874136e-02
1	BICF2G630709207	6304660	0	A	G	0.392	-5.720820e-02	5.139878e-02	-3.339220e+02	2.666897e+01	2.664587e-01
1	BICF2G630709224	6315377	1	A	G	0.372	-6.349684e-02	5.179724e-02	-3.337893e+02	2.667360e+01	2.210684e-01
1	BICF2G630709237	6352738	0	G	A	0.472	9.118139e-03	5.019243e-02	-3.345016e+02	2.588713e+01	8.559516e-01
1	BICF2G630709239	6358902	0	A	G	0.480	-1.706794e-03	4.963420e-02	-3.345274e+02	2.607102e+01	9.725877e-01
1	BICF2G630709270	6379490	0	G	A	0.310	-2.489600e-02	5.622027e-02	-3.343162e+02	2.495017e+01	6.581617e-01
1	BICF2P695321	6395704	0	A	G	0.081	1.211286e-01	8.913335e-02	-3.335927e+02	2.668090e+01	1.750319e-01
1	BICF2S22920299	6405159	0	A	G	0.290	5.880007e-03	5.997268e-02	-3.343718e+02	2.647682e+01	9.219527e-01
1	BICF2S23238022	6427277	0	G	A	0.442	2.529475e-02	5.929297e-02	-3.341740e+02	2.429662e+01	6.699277e-01
1	BICF2G630709295	6447040	0	C	A	0.327	7.390200e-03	5.332276e-02	-3.345106e+02	2.586523e+01	8.898507e-01
1	BICF2G630709312	6453921	0	G	A	0.329	-9.761471e-04	5.359287e-02	-3.345158e+02	2.602860e+01	9.854784e-01
1	BICF2G630709354	6465949	0	A	G	0.322	-8.833583e-03	5.400206e-02	-3.345072e+02	2.635233e+01	8.701570e-01
1	BICF2G630709364	6474333	0	A	C	0.319	6.038842e-03	5.401459e-02	-3.345125e+02	2.578358e+01	9.110457e-01
1	BICF2G630709388	6489993	0	G	A	0.377	1.242731e-02	5.121986e-02	-3.344859e+02	2.572156e+01	8.084362e-01
1	BICF2G630709424	6512438	0	G	A	0.380	1.529895e-02	5.124801e-02	-3.344630e+02	2.568447e+01	7.654772e-01
1	BICF2G630709429	6520082	0	G	A	0.337	-8.335708e-03	5.365949e-02	-3.344818e+02	2.625025e+01	8.766390e-01
1	BICF2P351258	6539253	0	A	G	0.484	1.373666e-02	5.999909e-02	-3.342047e+02	2.548050e+01	8.190428e-01
1	BICF2S23051653	6551416	0	C	A	0.330	1.884658e-03	6.159143e-02	-3.342984e+02	2.628941e+01	9.756064e-01
1	BICF2G630709448	6554263	0	G	A	0.177	4.348436e-02	6.796020e-02	-3.342328e+02	2.463171e+01	5.226873e-01
1	BICF2G630709459	6567658	0	C	A	0.177	4.348436e-02	6.796020e-02	-3.342328e+02	2.463171e+01	5.226873e-01
1	BICF2P106739	6581162	0	G	A	0.288	6.679636e-03	6.433152e-02	-3.343053e+02	2.645500e+01	9.173624e-01
1	BICF2G630709466	6594954	0	A	G	0.178	4.911778e-02	6.758016e-02	-3.341711e+02	2.441592e+01	4.678282e-01
1	BICF2P301383	6613794	3	A	C	0.483	-1.180262e-02	5.346990e-02	-3.344288e+02	2.614263e+01	8.254280e-01
1	BICF2P341516	6627776	0	G	A	0.480	-1.537805e-02	5.329942e-02	-3.344103e+02	2.610316e+01	7.731176e-01
1	BICF2P634226	6636016	1	A	G	0.482	-9.326749e-03	5.351203e-02	-3.344350e+02	2.613849e+01	8.617360e-01
1	BICF2S2419359	6648634	0	A	G	0.110	6.013142e-02	1.010516e-01	-3.339959e+02	2.679226e+01	5.521890e-01
1	BICF2P664793	6675256	0	A	G	0.479	-3.495935e-03	5.434710e-02	-3.344331e+02	2.623353e+01	9.487472e-01
1	BICF2G630709471	6684616	0	G	C	0.212	2.999282e-02	6.325407e-02	-3.343623e+02	2.521293e+01	6.356776e-01
1	BICF2P984968	6693398	0	A	G	0.500	1.808868e-02	5.429468e-02	-3.343813e+02	2.598948e+01	7.392143e-01
1	BICF2S22959180	6710663	0	A	G	0.490	1.425965e-02	5.332027e-02	-3.344172e+02	2.605957e+01	7.892921e-01
1	BICF2P219758	6721693	0	T	A	0.140	-1.128804e-03	9.102453e-02	-3.341646e+02	2.614456e+01	9.901127e-01
1	BICF2P637832	6736449	3	A	G	0.499	1.621457e-02	5.321038e-02	-3.344082e+02	2.604837e+01	7.607556e-01
1	BICF2S2341214	6737483	0	G	A	0.500	2.280906e-02	5.339244e-02	-3.343575e+02	2.609670e+01	6.694982e-01
1	BICF2P370100	6787592	0	G	A	0.205	1.404491e-03	7.064047e-02	-3.343023e+02	2.625228e+01	9.841486e-01
1	BICF2S23111960	6797293	10	C	A	0.201	-1.563387e-02	6.751446e-02	-3.343551e+02	2.615127e+01	8.170122e-01
1	BICF2G630709473	6825957	0	G	A	0.265	-4.920420e-03	5.784348e-02	-3.344794e+02	2.607222e+01	9.322587e-01
1	chr1_6843854	6843854	6	A	G	0.294	-2.234152e-02	5.644952e-02	-3.344170e+02	2.599841e+01	6.925087e-01
1	BICF2G630709489	6844921	0	C	A	0.288	1.855972e-02	5.701759e-02	-3.344551e+02	2.578132e+01	7.449901e-01
1	BICF2G630709492	6855643	0	G	A	0.397	-8.402845e-03	6.371567e-02	-3.342240e+02	2.662876e+01	8.951545e-01
1	BICF2G630709495	6865364	0	A	G	0.401	-5.127414e-03	6.292492e-02	-3.342370e+02	2.636995e+01	9.351030e-01
1	BICF2G630709499	6879261	0	G	A	0.245	-1.234150e-01	6.047165e-02	-3.324306e+02	2.509258e+01	4.201115e-02
1	BICF2G630709507	6892064	0	G	A	0.258	-1.310381e-01	5.888974e-02	-3.320563e+02	2.447650e+01	2.670668e-02
1	BICF2G630709519	6899092	1	A	G	0.257	-1.271128e-01	5.913005e-02	-3.322172e+02	2.413965e+01	3.226062e-02
1	BICF2S23628196	6913015	0	A	G	0.484	7.529557e-02	5.077515e-02	-3.334226e+02	2.526666e+01	1.389925e-01
1	BICF2G630709527	6932755	0	A	G	0.021	-1.330758e-01	1.622232e-01	-3.343003e+02	2.283195e+01	4.125874e-01
1	BICF2G630709528	6955258	0	T	A	0.047	-5.756918e-02	1.170135e-01	-3.344412e+02	2.484525e+01	6.230357e-01
1	BICF2G630709529	6963978	0	C	A	0.292	4.883278e-02	5.730501e-02	-3.340540e+02	2.356132e+01	3.947088e-01
1	BICF2S23138952	7020134	0	A	G	0.433	4.066812e-02	5.449609e-02	-3.341434e+02	2.547479e+01	4.560113e-01
1	BICF2G630709551	7037523	0	G	A	0.442	2.418843e-02	5.631562e-02	-3.343027e+02	2.577292e+01	6.678117e-01
1	BICF2G630709573	7050340	0	G	A	0.487	1.797697e-03	5.393279e-02	-3.344554e+02	2.603190e+01	9.734287e-01
1	BICF2S23316675	7075191	0	C	A	0.170	-2.209512e-02	7.109916e-02	-3.343870e+02	2.647049e+01	7.561638e-01
1	chr1_7086401	7086401	1	A	G	0.169	-2.126251e-02	7.106653e-02	-3.343928e+02	2.648081e+01	7.649709e-01
1	chr1_7106674	7106674	0	G	A	0.486	8.443147e-03	5.321572e-02	-3.344222e+02	2.605651e+01	8.740289e-01
1	chr1_7123701	7123701	0	A	G	0.159	1.245365e-03	7.067092e-02	-3.344523e+02	2.636100e+01	9.859504e-01
1	BICF2S23321805	7143332	1	A	G	0.406	-1.649642e-02	5.080180e-02	-3.344609e+02	2.606132e+01	7.455855e-01
1	G8f60S185	7175735	1	A	G	0.188	3.448939e-03	7.542344e-02	-3.342574e+02	2.628314e+01	9.635533e-01
1	chr1_7183494	7183494	0	G	A	0.144	4.533380e-02	8.973484e-02	-3.340324e+02	2.723811e+01	6.137373e-01
1	chr1_7200965	7200965	0	C	A	0.045	-4.255317e-02	1.208043e-01	-3.344249e+02	2.591334e+01	7.248631e-01
1	chr1_7230151	7230151	0	A	G	0.028	-1.798160e-01	1.511714e-01	-3.337813e+02	2.555919e+01	2.350532e-01
1	chr1_7240254	7240254	0	A	G	0.028	-1.798160e-01	1.511714e-01	-3.337813e+02	2.555919e+01	2.350532e-01
1	chr1_7255361	7255361	0	A	G	0.177	-4.235017e-02	6.811139e-02	-3.343391e+02	2.773339e+01	5.344915e-01
1	G9f34S190	7258510	0	A	G	0.177	-4.235017e-02	6.811139e-02	-3.343391e+02	2.773339e+01	5.344915e-01
1	BICF2G630709606	7281243	0	C	A	0.129	-1.474377e-01	7.558704e-02	-3.326232e+02	2.257736e+01	5.190397e-02
1	chr1_7286537	7286537	0	G	A	0.031	5.358332e-02	1.519444e-01	-3.344689e+02	2.605749e+01	7.245618e-01
1	chr1_7317241	7317241	3	G	A	0.061	-7.329286e-02	9.967030e-02	-3.343319e+02	2.460245e+01	4.626155e-01
1	BICF2G630709608	7336711	6	C	A	0.144	-1.035765e-01	7.675380e-02	-3.335361e+02	2.713633e+01	1.780579e-01
1	BICF2S24311805	7337586	0	A	G	0.062	-6.500523e-02	9.880763e-02	-3.343854e+02	2.489684e+01	5.110356e-01
1	chr1_7348868	7348868	0	G	A	0.041	-1.759294e-01	1.264110e-01	-3.335341e+02	2.606998e+01	1.648870e-01
1	chr1_7358282	7358282	0	A	G	0.044	-1.747102e-01	1.222804e-01	-3.334918e+02	2.619096e+01	1.539604e-01
1	BICF2G630709610	7363714	0	A	C	0.252	-6.047697e-02	5.885408e-02	-3.339923e+02	2.712721e+01	3.048574e-01
1	BICF2G630709612	7421527	0	A	G	0.404	-6.292037e-03	5.127287e-02	-3.345133e+02	2.610505e+01	9.024017e-01
1	BICF2G630709614	7482135	1	G	A	0.089	-1.111927e-01	1.026964e-01	-3.337338e+02	2.460165e+01	2.796707e-01
1	BICF2G630709643	7492577	0	A	G	0.290	2.053082e-02	5.783709e-02	-3.343809e+02	2.567820e+01	7.228203e-01
1	TIGRP2P7617_rs8786139	7505400	2	G	C	0.044	6.173034e-02	1.374125e-01	-3.343236e+02	2.677514e+01	6.535402e-01
1	BICF2G630709680	7513442	0	G	A	0.364	5.185392e-02	5.774578e-02	-3.339533e+02	2.584964e+01	3.698176e-01
1	BICF2G630709694	7520149	0	C	A	0.319	2.119924e-02	5.440304e-02	-3.344247e+02	2.583501e+01	6.970169e-01
1	BICF2G630709740	7551941	0	A	C	0.399	3.318282e-02	5.435328e-02	-3.342428e+02	2.632269e+01	5.419240e-01
1	BICF2G630709745	7554163	0	G	A	0.399	3.318282e-02	5.435328e-02	-3.342428e+02	2.632269e+01	5.419240e-01
1	BICF2P1254836	7571195	0	A	C	0.317	4.078739e-02	5.768662e-02	-3.341374e+02	2.758180e+01	4.800039e-01
1	BICF2P1453557	7578528	0	A	C	0.285	3.504597e-02	5.972449e-02	-3.342079e+02	2.737801e+01	5.577193e-01
1	BICF2P1062287	7591982	0	G	A	0.030	7.994796e-02	1.400659e-01	-3.343847e+02	2.593763e+01	5.685086e-01
1	BICF2S23543570	7618214	0	A	C	0.448	-8.977204e-03	5.702404e-02	-3.343778e+02	2.540862e+01	8.749977e-01
1	BICF2G630709757	7635258	0	G	C	0.191	-2.144106e-02	6.515826e-02	-3.344521e+02	2.647734e+01	7.423056e-01
1	BICF2G630709759	7657707	0	C	A	0.166	2.754487e-02	6.986301e-02	-3.343952e+02	2.589619e+01	6.936214e-01
1	BICF2P799026	7707189	0	A	G	0.357	-5.047063e-02	5.554913e-02	-3.340128e+02	2.415101e+01	3.641972e-01
1	BICF2P772650	7720714	0	C	A	0.306	-9.129726e-02	5.928011e-02	-3.332384e+02	2.216829e+01	1.244371e-01
1	BICF2P151356	7729393	0	G	A	0.350	-1.067916e-01	6.053333e-02	-3.327757e+02	2.088352e+01	7.857168e-02
1	BICF2P649174	7740189	0	A	G	0.313	-1.145914e-01	6.466119e-02	-3.327340e+02	2.067963e+01	7.723164e-02
1	BICF2G630709769	7769386	0	A	G	0.499	7.017441e-02	5.032002e-02	-3.335432e+02	2.529441e+01	1.640298e-01
1	BICF2G630709791	7785677	0	A	C	0.399	7.839457e-02	5.119084e-02	-3.333269e+02	2.648306e+01	1.265669e-01
1	TIGRP2P7647_rs8616698	7813710	0	A	G	0.221	3.302756e-02	6.174063e-02	-3.343809e+02	2.525134e+01	5.930298e-01
1	TIGRP2P7659_rs8795592	7820887	0	G	A	0.218	2.657527e-02	6.238478e-02	-3.344237e+02	2.542281e+01	6.703765e-01
1	BICF2P657448	7831853	0	A	G	0.229	2.663715e-02	6.105325e-02	-3.344170e+02	2.523999e+01	6.628918e-01
1	BICF2P970266	7838613	0	A	G	0.398	4.040494e-02	5.956631e-02	-3.340809e+02	2.456401e+01	4.980166e-01
1	BICF2P1147267	7844779	2	A	G	0.177	-2.902323e-03	6.914189e-02	-3.344997e+02	2.598393e+01	9.665414e-01
1	TIGRP2P7695_rs9059427	7864196	0	A	G	0.246	2.733273e-02	6.158076e-02	-3.343700e+02	2.522685e+01	6.574232e-01
1	BICF2P1339554	7865281	0	G	A	0.248	3.889573e-02	6.136422e-02	-3.342714e+02	2.489821e+01	5.265913e-01
1	BICF2G630709805	7890465	0	A	G	0.229	2.711123e-02	6.309488e-02	-3.343866e+02	2.632701e+01	6.676850e-01
1	BICF2G630709810	7898583	0	A	G	0.482	-3.793110e-04	5.996889e-02	-3.342791e+02	2.621805e+01	9.949569e-01
1	BICF2G630709825	7909532	0	G	A	0.419	5.478163e-02	6.346764e-02	-3.338536e+02	2.417519e+01	3.886483e-01
1	BICF2G630709833	7915508	0	G	A	0.489	2.437634e-02	5.977267e-02	-3.342006e+02	2.564570e+01	6.836564e-01
1	BICF2G630709842	7925031	0	A	G	0.266	-1.228874e-01	6.168328e-02	-3.324870e+02	2.191391e+01	4.711989e-02
1	chr1_7926268	7926268	13	A	G	0.309	6.860720e-02	6.819027e-02	-3.337158e+02	2.631037e+01	3.150537e-01
1	BICF2G630709860	7935005	0	G	A	0.500	1.622997e-02	5.945467e-02	-3.342727e+02	2.582415e+01	7.850287e-01
1	BICF2P555245	7960539	0	G	A	0.326	9.515211e-03	5.613523e-02	-3.344923e+02	2.617561e+01	8.654970e-01
1	BICF2P555243	7960988	0	G	A	0.326	9.515211e-03	5.613523e-02	-3.344923e+02	2.617561e+01	8.654970e-01
1	TIGRP2P7756_rs9025801	7979763	0	A	C	0.292	1.490404e-02	5.846489e-02	-3.344402e+02	2.608748e+01	7.989319e-01
1	BICF2P533944	7979804	0	G	A	0.170	3.011568e-02	8.514815e-02	-3.341116e+02	2.665828e+01	7.237868e-01
1	BICF2G630709873	8001795	0	A	G	0.399	1.112722e-02	5.270840e-02	-3.345018e+02	2.581257e+01	8.329247e-01
1	BICF2P18236	8007051	0	A	G	0.088	3.476172e-01	1.289138e-01	-3.304008e+02	3.831980e+01	7.344816e-03
1	BICF2G630709904	8022725	0	G	A	0.313	5.118801e-02	6.569388e-02	-3.339363e+02	2.544655e+01	4.363929e-01
1	BICF2G630709937	8044418	0	G	A	0.071	-1.145394e-01	9.889097e-02	-3.338852e+02	2.737130e+01	2.475537e-01
1	TIGRP2P7766_rs9177075	8048010	0	T	A	0.382	-4.105598e-02	5.453408e-02	-3.342050e+02	2.496487e+01	4.520446e-01
1	BICF2S23444329	8054483	0	G	C	0.282	1.341205e-02	5.481323e-02	-3.345468e+02	2.665157e+01	8.068422e-01
1	TIGRP2P7768_rs9243118	8060534	0	A	G	0.133	5.535109e-03	7.926629e-02	-3.344519e+02	2.578454e+01	9.443693e-01
1	BICF2S2337757	8073090	2	A	G	0.416	-5.820445e-02	5.359902e-02	-3.338870e+02	2.474262e+01	2.782580e-01
1	BICF2S23742583	8084756	0	C	A	0.108	4.873793e-03	8.977636e-02	-3.343790e+02	2.632280e+01	9.567365e-01
1	BICF2G630709989	8095387	0	G	A	0.050	-6.839345e-02	1.222607e-01	-3.343390e+02	2.648254e+01	5.762409e-01
1	BICF2G630710011	8111989	0	G	A	0.214	-3.493429e-02	6.317626e-02	-3.343582e+02	2.709092e+01	5.806390e-01
1	BICF2P1068759	8143422	0	A	G	0.275	-2.870370e-02	5.822204e-02	-3.343448e+02	2.581842e+01	6.223181e-01
1	BICF2P617581	8161870	0	A	G	0.144	-2.523227e-02	7.674591e-02	-3.343581e+02	2.626069e+01	7.425206e-01
1	BICF2G630710036	8165086	0	A	C	0.152	-3.467854e-02	7.500710e-02	-3.343104e+02	2.614944e+01	6.441263e-01
1	TIGRP2P7812_rs9060535	8229814	1	G	A	0.261	2.431485e-02	5.927652e-02	-3.344434e+02	2.537607e+01	6.819142e-01
1	BICF2P785250	8235680	1	A	G	0.040	-8.744920e-02	1.328288e-01	-3.343465e+02	2.681098e+01	5.107384e-01
1	BICF2P1131131	8253421	0	A	G	0.068	-2.242013e-03	9.871895e-02	-3.345323e+02	2.625877e+01	9.818937e-01
1	BICF2G630710048	8268652	4	A	G	0.324	1.345969e-02	6.122077e-02	-3.343857e+02	2.579046e+01	8.261119e-01
1	BICF2G630710049	8280193	0	A	G	0.095	2.449077e-02	1.002570e-01	-3.343370e+02	2.514402e+01	8.071568e-01
1	chr1_8288009	8288009	0	C	A	0.038	7.141350e-03	1.329016e-01	-3.344762e+02	2.643167e+01	9.571776e-01
1	BICF2P1430778	8291123	1	G	A	0.261	2.362936e-02	5.920242e-02	-3.344491e+02	2.532406e+01	6.900415e-01
1	BICF2G630710050	8321430	3	A	G	0.020	-3.138710e-01	1.899751e-01	-3.332223e+02	3.150709e+01	9.939430e-02
1	chr1_8323480	8323480	0	G	A	0.027	8.773478e-02	1.523542e-01	-3.342935e+02	2.653576e+01	5.650784e-01
1	chr1_8324267	8324267	0	A	G	0.193	4.220720e-02	7.055674e-02	-3.342789e+02	2.503774e+01	5.500908e-01
1	BICF2P1213203	8328959	0	A	G	0.040	-8.803846e-02	1.328448e-01	-3.343434e+02	2.679520e+01	5.079469e-01
1	BICF2P954170	8337429	0	A	G	0.183	5.456381e-02	6.852777e-02	-3.342021e+02	2.626031e+01	4.264371e-01
1	BICF2G630710064	8352934	0	G	A	0.193	4.220720e-02	7.055674e-02	-3.342789e+02	2.503774e+01	5.500908e-01
1	TIGRP2P7835_rs8513842	8369669	0	A	G	0.044	-1.732205e-01	1.271558e-01	-3.336367e+02	2.717461e+01	1.739861e-01
1	TIGRP2P7837_rs8513845	8371377	0	A	G	0.044	-1.732205e-01	1.271558e-01	-3.336367e+02	2.717461e+01	1.739861e-01
1	BICF2P332231	8374502	0	A	T	0.044	-1.732205e-01	1.271558e-01	-3.336367e+02	2.717461e+01	1.739861e-01
1	TIGRP2P7842_rs9090892	8390379	0	A	G	0.025	-1.657167e-01	1.577320e-01	-3.340824e+02	2.685205e+01	2.941551e-01
1	TIGRP2P7844_rs8971131	8394376	0	G	A	0.028	-2.411263e-01	1.484448e-01	-3.333281e+02	2.702695e+01	1.051987e-01
1	BICF2G630710100	8411036	0	A	G	0.176	6.088825e-02	6.881232e-02	-3.341123e+02	2.551698e+01	3.768459e-01
1	BICF2S2361515	8430205	0	A	G	0.034	-6.290338e-03	1.449553e-01	-3.345404e+02	2.632150e+01	9.654113e-01
1	BICF2G630710102	8443239	1	G	A	0.183	-4.076877e-02	6.719499e-02	-3.343470e+02	2.664526e+01	5.444267e-01
1	BICF2G630710121	8455231	0	A	G	0.251	1.200739e-02	6.056249e-02	-3.344848e+02	2.584188e+01	8.429529e-01
1	BICF2G630710133	8463865	0	A	G	0.238	5.256594e-02	6.178039e-02	-3.341247e+02	2.444971e+01	3.954319e-01
1	TIGRP2P7862_rs8910487	8477203	0	A	G	0.071	3.602407e-02	1.128046e-01	-3.343725e+02	2.635269e+01	7.496516e-01
1	BICF2G630710183	8486192	0	G	A	0.245	6.999327e-02	6.166260e-02	-3.338677e+02	2.352964e+01	2.571076e-01
1	BICF2G630710210	8497677	0	A	G	0.261	3.899088e-02	5.916108e-02	-3.342925e+02	2.473228e+01	5.102874e-01
1	BICF2G630710243	8514900	0	A	G	0.093	9.312509e-03	9.206091e-02	-3.344651e+02	2.639726e+01	9.194844e-01
1	BICF2P997453	8522934	0	A	C	0.023	-6.735170e-02	2.026527e-01	-3.343844e+02	2.627455e+01	7.398231e-01
1	BICF2G630710247	8532697	0	A	C	0.034	-1.495214e-01	1.520260e-01	-3.340093e+02	2.598367e+01	3.260265e-01
1	BICF2S23227425	8546882	0	G	A	0.443	-1.815834e-02	5.109876e-02	-3.344848e+02	2.622715e+01	7.225351e-01
1	BICF2G630710270	8561857	0	A	G	0.425	3.892368e-04	5.530830e-02	-3.344447e+02	2.616537e+01	9.943889e-01
1	BICF2G630710286	8573470	0	A	G	0.295	-4.189261e-02	5.361606e-02	-3.342490e+02	2.659833e+01	4.351266e-01
1	BICF2G630710327	8595207	0	A	G	0.286	-4.229170e-02	5.475766e-02	-3.342555e+02	2.643016e+01	4.404309e-01
1	BICF2P230315	8604276	0	C	A	0.470	1.165298e-02	5.417163e-02	-3.344260e+02	2.617978e+01	8.298048e-01
1	BICF2G630710345	8613543	0	A	G	0.295	-3.589903e-02	5.488861e-02	-3.343345e+02	2.648963e+01	5.135180e-01
1	BICF2G630710368	8630247	0	A	G	0.459	5.733977e-02	5.698468e-02	-3.338689e+02	3.032471e+01	3.149975e-01
1	BICF2G630710409	8647033	0	A	G	0.187	2.463268e-03	6.513380e-02	-3.345087e+02	2.607902e+01	9.698538e-01
1	BICF2G630710410	8647955	0	G	A	0.441	6.286967e-02	5.639449e-02	-3.337853e+02	3.111594e+01	2.656906e-01
1	BICF2P801590	8679834	0	G	A	0.313	-1.619329e-02	5.500489e-02	-3.344822e+02	2.628790e+01	7.686284e-01
1	BICF2P1476	8697663	0	C	G	0.326	5.886838e-03	6.020777e-02	-3.343332e+02	2.627455e+01	9.221665e-01
1	BICF2G630710467	8711821	0	G	A	0.414	-2.423587e-02	5.518661e-02	-3.343379e+02	2.499654e+01	6.608143e-01
1	BICF2G630710480	8717703	0	A	C	0.465	-4.986560e-02	5.797038e-02	-3.340001e+02	2.438187e+01	3.902709e-01
1	BICF2G630710495	8728624	0	G	A	0.339	5.752363e-02	6.389840e-02	-3.338913e+02	2.442741e+01	3.686120e-01
1	BICF2S23321456	8746315	0	A	G	0.424	-1.162049e-02	5.139344e-02	-3.344957e+02	2.596741e+01	8.212487e-01
1	BICF2G630710527	8751574	0	A	G	0.405	3.633087e-02	5.191804e-02	-3.342547e+02	2.617429e+01	4.845323e-01
1	BICF2G630710545	8762788	0	A	G	0.295	3.032931e-02	5.534258e-02	-3.343499e+02	2.633549e+01	5.840207e-01
1	BICF2G630710563	8775014	0	A	C	0.251	2.723253e-02	5.657782e-02	-3.344181e+02	2.574814e+01	6.305828e-01
1	BICF2G630710585	8785475	0	A	G	0.246	3.176721e-02	5.743408e-02	-3.343722e+02	2.557261e+01	5.805420e-01
1	BICF2G630710596	8798857	11	G	A	0.377	-3.502064e-03	5.430105e-02	-3.344602e+02	2.614596e+01	9.486140e-01
1	BICF2G630710611	8833676	0	G	A	0.453	-1.890821e-02	5.574645e-02	-3.343627e+02	2.644895e+01	7.346752e-01
1	BICF2G630710632	8847422	0	G	A	0.449	4.537452e-02	5.870583e-02	-3.340011e+02	2.831956e+01	4.400939e-01
1	BICF2G630710651	8863032	0	G	A	0.207	-7.567900e-02	6.597007e-02	-3.337588e+02	2.414854e+01	2.520920e-01
1	BICF2G630710660	8870689	0	G	A	0.214	-1.404850e-02	8.831415e-02	-3.340346e+02	2.653959e+01	8.737019e-01
1	BICF2G630710678	8878416	0	A	G	0.214	-1.404850e-02	8.831415e-02	-3.340346e+02	2.653959e+01	8.737019e-01
1	BICF2S22945143	8888552	0	A	G	0.256	-1.963653e-03	5.419482e-02	-3.345706e+02	2.604337e+01	9.711170e-01
1	BICF2G630710699	8899796	0	A	G	0.095	-1.497904e-02	9.192817e-02	-3.344128e+02	2.615321e+01	8.706572e-01
1	BICF2G630710701	8903354	0	G	A	0.340	-7.668552e-02	5.432233e-02	-3.334744e+02	2.314758e+01	1.589313e-01
1	BICF2G630710719	8920737	0	G	A	0.099	-2.680731e-02	8.951325e-02	-3.343961e+02	2.652590e+01	7.647521e-01
1	BICF2G630710724	8926447	2	A	G	0.098	-2.739105e-02	8.904227e-02	-3.344033e+02	2.660157e+01	7.585551e-01
1	BICF2G630710726	8927301	0	A	G	0.099	-2.680731e-02	8.951325e-02	-3.343961e+02	2.652590e+01	7.647521e-01
1	BICF2G630710733	8934509	0	A	G	0.099	-2.680731e-02	8.951325e-02	-3.343961e+02	2.652590e+01	7.647521e-01
1	BICF2G630710760	8955374	0	A	G	0.479	3.490522e-02	5.108808e-02	-3.342776e+02	2.666646e+01	4.949084e-01
1	BICF2G630710766	8958598	0	G	A	0.035	-1.009141e-01	1.285392e-01	-3.342288e+02	2.550612e+01	4.329336e-01
1	BICF2G630710800	8975122	0	G	A	0.224	-1.174586e-01	6.030310e-02	-3.326476e+02	2.651542e+01	5.223537e-02
1	BICF2G630710810	8980525	0	C	A	0.448	-1.203027e-01	5.152357e-02	-3.318337e+02	2.684040e+01	2.011153e-02
1	BICF2G630710819	8993571	0	G	A	0.441	1.163038e-01	5.036321e-02	-3.318949e+02	3.199997e+01	2.150697e-02
1	BICF2G630710832	9010909	0	A	G	0.224	7.535953e-02	5.959340e-02	-3.337885e+02	2.209079e+01	2.068675e-01
1	BICF2G630710837	9017633	0	A	G	0.173	2.989148e-02	6.692247e-02	-3.344530e+02	2.504130e+01	6.553972e-01
1	BICF2P1120946	9033858	0	C	A	0.286	-6.706518e-02	5.560814e-02	-3.337609e+02	2.732322e+01	2.286176e-01
1	BICF2G630710853	9041117	5	C	A	0.119	-1.731723e-02	7.688610e-02	-3.345494e+02	2.474148e+01	8.219297e-01
1	BICF2G630710867	9055097	3	A	G	0.213	-1.555577e-02	6.469824e-02	-3.344536e+02	2.564541e+01	8.101328e-01
1	BICF2P463407	9065606	0	A	G	0.323	-1.290097e-02	5.303916e-02	-3.345378e+02	2.592978e+01	8.079656e-01
1	BICF2G630710914	9094017	0	G	A	0.263	-2.417747e-02	6.007783e-02	-3.343938e+02	2.622495e+01	6.876083e-01
1	BICF2G630710917	9096236	1	G	A	0.264	-2.260605e-02	5.996202e-02	-3.344065e+02	2.617250e+01	7.063969e-01
1	BICF2S22931976	9109243	0	A	G	0.147	-1.023318e-02	7.586095e-02	-3.344024e+02	2.555298e+01	8.927731e-01
1	BICF2G630710959	9120663	0	A	G	0.377	2.014439e-02	5.438070e-02	-3.343819e+02	2.572041e+01	7.112835e-01
1	BICF2P100940	9134130	0	A	G	0.169	-6.691769e-02	6.857246e-02	-3.339994e+02	2.825547e+01	3.298018e-01
1	BICF2G630711019	9159357	0	T	A	0.119	1.031938e-01	1.017884e-01	-3.335952e+02	2.834869e+01	3.113730e-01
1	BICF2G630711036	9166089	0	A	G	0.275	2.181856e-02	5.789309e-02	-3.344015e+02	2.680182e+01	7.064929e-01
1	BICF2G630711047	9187067	0	G	A	0.074	1.437816e-01	9.733557e-02	-3.334695e+02	2.805925e+01	1.405257e-01
1	BICF2G630711049	9190035	1	A	G	0.411	1.702611e-02	5.396208e-02	-3.343990e+02	2.683253e+01	7.525545e-01
1	BICF2G630711060	9201414	0	A	G	0.470	-1.991476e-02	5.377265e-02	-3.343787e+02	2.533974e+01	7.113443e-01
1	chr1_9202940	9202940	0	A	C	0.378	-2.877363e-02	5.424189e-02	-3.343145e+02	2.726045e+01	5.961224e-01
1	chr1_9203398	9203398	0	C	A	0.378	-2.877363e-02	5.424189e-02	-3.343145e+02	2.726045e+01	5.961224e-01
1	chr1_9204247	9204247	0	G	A	0.456	-1.902524e-03	5.443873e-02	-3.344377e+02	2.604333e+01	9.721411e-01
1	BICF2G630711067	9212509	0	G	A	0.210	3.876886e-02	7.104158e-02	-3.341842e+02	2.695227e+01	5.856046e-01
1	BICF2G630711068	9214283	0	A	C	0.350	-1.213188e-02	5.164467e-02	-3.345343e+02	2.598970e+01	8.144152e-01
1	BICF2G630711082	9224106	4	G	A	0.318	-4.618015e-02	5.327235e-02	-3.341751e+02	2.577914e+01	3.866060e-01
1	BICF2P158777	9257013	1	C	A	0.155	-4.567285e-02	7.030393e-02	-3.342948e+02	2.697302e+01	5.163441e-01
1	BICF2S23513417	9288943	0	A	C	0.286	2.913725e-02	5.620830e-02	-3.343370e+02	2.527210e+01	6.045199e-01
1	BICF2G630711105	9296248	0	G	A	0.120	-2.584873e-02	8.016553e-02	-3.344367e+02	2.656843e+01	7.473099e-01
1	TIGRP2P7951_rs9003035	9309123	0	G	A	0.467	2.884569e-02	5.216259e-02	-3.342850e+02	2.511052e+01	5.806184e-01
1	TIGRP2P7957_rs9013755	9325658	0	C	A	0.201	-1.638217e-02	6.364821e-02	-3.344831e+02	2.618255e+01	7.970314e-01
1	BICF2P467525	9338347	0	A	G	0.190	-1.799993e-04	6.306290e-02	-3.345398e+02	2.609534e+01	9.977242e-01
1	TIGRP2P7974_rs8878364	9354482	1	A	G	0.463	8.792484e-02	5.242754e-02	-3.330336e+02	2.327140e+01	9.441837e-02
1	BICF2G630711114	9362100	0	A	C	0.061	-1.623129e-01	1.033766e-01	-3.333117e+02	2.694329e+01	1.172901e-01
1	BICF2S23620468	9396188	0	A	G	0.212	4.166873e-02	6.391724e-02	-3.342655e+02	2.517344e+01	5.148814e-01
1	BICF2P477935	9406695	0	C	A	0.176	5.650904e-02	6.576181e-02	-3.341853e+02	2.352141e+01	3.907622e-01
1	BICF2S23535687	9420442	0	A	G	0.163	3.679702e-02	6.792248e-02	-3.344029e+02	2.440783e+01	5.883343e-01
1	BICF2S23318569	9428903	1	G	A	0.163	3.999987e-02	6.793235e-02	-3.343770e+02	2.427521e+01	5.563613e-01
1	BICF2P823657	9440183	1	G	A	0.163	3.308066e-02	6.804753e-02	-3.344298e+02	2.452724e+01	6.271709e-01
1	BICF2G630711133	9459731	0	A	C	0.028	-6.523472e-02	1.590615e-01	-3.344424e+02	2.502475e+01	6.819662e-01
1	BICF2P861232	9464337	0	A	T	0.462	-1.101927e-01	5.589190e-02	-3.324017e+02	3.036360e+01	4.944805e-02
1	BICF2P337159	9477943	0	A	G	0.212	2.791519e-02	6.221574e-02	-3.344187e+02	2.673362e+01	6.539367e-01
1	BICF2G630711160	9486307	0	A	G	0.486	-1.096945e-01	4.978328e-02	-3.321598e+02	3.092095e+01	2.821274e-02
1	BICF2G630711166	9502938	0	G	A	0.391	-1.269718e-01	5.335607e-02	-3.316501e+02	2.963885e+01	1.786008e-02
1	BICF2G630711183	9520176	0	A	G	0.102	-4.421226e-03	8.457940e-02	-3.344762e+02	2.633607e+01	9.583408e-01
1	BICF2G630711199	9526549	0	G	A	0.483	-1.950050e-03	5.196773e-02	-3.344448e+02	2.598403e+01	9.700883e-01
1	BICF2G630711226	9540990	0	A	G	0.074	-1.782474e-01	9.907098e-02	-3.328956e+02	2.299319e+01	7.284759e-02
1	BICF2G630711231	9545603	0	A	G	0.075	-1.674564e-01	9.840540e-02	-3.330626e+02	2.356480e+01	8.969728e-02
1	BICF2S23052776	9557421	0	T	A	0.113	6.530323e-02	9.108528e-02	-3.340532e+02	2.579873e+01	4.738842e-01
1	BICF2G630711272	9565301	0	G	A	0.207	-1.030309e-01	6.444301e-02	-3.331627e+02	2.760210e+01	1.107669e-01
1	BICF2G630711277	9573293	2	A	G	0.358	-2.922506e-02	6.153107e-02	-3.341609e+02	2.744297e+01	6.351078e-01
1	BICF2G630711289	9578777	0	A	T	0.343	4.356538e-02	6.075529e-02	-3.340959e+02	2.525326e+01	4.738120e-01
1	BICF2G630711302	9592401	0	A	G	0.421	-2.990928e-02	5.800246e-02	-3.341617e+02	2.558653e+01	6.064197e-01
1	BICF2G630711318	9604233	0	A	G	0.275	-3.238056e-02	6.062130e-02	-3.342623e+02	2.736831e+01	5.935794e-01
1	BICF2G630711324	9612915	0	A	C	0.360	-1.139978e-01	5.425766e-02	-3.322566e+02	3.046498e+01	3.634960e-02
1	BICF2G630711334	9629445	0	A	G	0.390	-1.653782e-02	5.730522e-02	-3.343397e+02	2.663179e+01	7.730641e-01
1	BICF2G630711348	9638283	0	A	G	0.390	-1.653782e-02	5.730522e-02	-3.343397e+02	2.663179e+01	7.730641e-01
1	BICF2G630711365	9649685	0	A	G	0.150	-2.739143e-02	7.412692e-02	-3.343546e+02	2.686003e+01	7.119625e-01
1	BICF2P1182394	9659261	0	G	A	0.078	5.570827e-02	9.322929e-02	-3.343671e+02	2.692140e+01	5.505319e-01
1	TIGRP2P8041_rs9097161	9672599	1	A	G	0.165	8.466862e-02	7.387509e-02	-3.336798e+02	2.781250e+01	2.525324e-01
1	BICF2P231214	9690287	0	G	A	0.327	3.570831e-02	5.730880e-02	-3.342228e+02	2.656046e+01	5.336326e-01
1	TIGRP2P8049_rs9045277	9696341	13	A	G	0.057	3.937402e-02	9.902706e-02	-3.344404e+02	2.621999e+01	6.911603e-01
1	BICF2G630711388	9720002	0	A	G	0.018	4.301581e-02	1.923925e-01	-3.344920e+02	2.626761e+01	8.232114e-01
1	BICF2P821731	9728738	0	G	A	0.353	-4.447505e-02	6.101267e-02	-3.340378e+02	2.694642e+01	4.665197e-01
1	TIGRP2P8074_rs9169598	9741629	0	A	G	0.163	-3.341333e-02	7.285425e-02	-3.344108e+02	2.516536e+01	6.467819e-01
1	BICF2P741988	9752154	0	A	C	0.343	6.603109e-03	5.362275e-02	-3.345063e+02	2.596013e+01	9.020667e-01
1	BICF2P962214	9777156	0	C	G	0.067	-6.426047e-02	1.089996e-01	-3.341956e+02	2.644968e+01	5.558731e-01
1	TIGRP2P8092_rs9196836	9812380	1	A	G	0.348	-5.719168e-03	5.299723e-02	-3.345295e+02	2.601943e+01	9.141252e-01
1	BICF2S23153877	9826231	0	G	A	0.469	-1.443108e-02	5.068899e-02	-3.345177e+02	2.634390e+01	7.760430e-01
1	BICF2S23514499	9834647	0	G	A	0.467	2.226075e-02	4.898460e-02	-3.344529e+02	2.482273e+01	6.497903e-01
1	BICF2S23337618	9862442	0	A	C	0.289	-4.014088e-02	5.399515e-02	-3.342519e+02	2.561557e+01	4.577269e-01
1	BICF2G630711446	9875555	0	A	G	0.441	5.710231e-02	5.668735e-02	-3.338272e+02	2.711368e+01	3.144749e-01
1	BICF2G630711451	9882263	0	G	A	0.445	9.315082e-02	5.528793e-02	-3.329601e+02	2.702234e+01	9.291004e-02
1	BICF2S23738428	9897935	4	T	A	0.375	4.730654e-02	5.612732e-02	-3.340356e+02	2.374342e+01	3.998899e-01
1	BICF2G630711453	9909273	0	A	T	0.021	2.853002e-02	1.784438e-01	-3.344622e+02	2.629632e+01	8.730657e-01
1	BICF2S23453035	9961779	0	G	C	0.065	-3.177390e-02	1.062247e-01	-3.344683e+02	2.596174e+01	7.650257e-01
1	BICF2G630711456	9968034	10	A	T	0.289	-5.635471e-04	5.832133e-02	-3.345440e+02	2.588240e+01	9.922958e-01
1	BICF2G630711458	9969789	0	G	A	0.292	1.933866e-03	5.869975e-02	-3.345171e+02	2.595419e+01	9.737371e-01
1	TIGRP2P8121_rs9090075	10008027	1	A	G	0.281	6.106475e-02	6.825365e-02	-3.338123e+02	2.759171e+01	3.715746e-01
1	BICF2G630711464	10027540	1	G	A	0.247	1.429638e-02	6.127881e-02	-3.344468e+02	2.638267e+01	8.156640e-01
1	BICF2G630711494	10060855	1	A	G	0.378	-8.299416e-03	5.171130e-02	-3.345677e+02	2.608541e+01	8.725833e-01
1	BICF2G630711497	10064727	0	C	A	0.373	-6.982249e-03	5.169448e-02	-3.345773e+02	2.605321e+01	8.926358e-01
1	BICF2S2322427	10093579	0	A	C	0.305	-2.894947e-03	5.939313e-02	-3.344001e+02	2.599755e+01	9.611525e-01
1	BICF2P763897	10099935	5	A	G	0.237	3.285163e-02	6.081033e-02	-3.343530e+02	2.687390e+01	5.893802e-01
1	BICF2P701385	10107282	0	A	G	0.214	2.207127e-02	6.105854e-02	-3.344647e+02	2.614590e+01	7.179603e-01
1	BICF2G630711516	10138348	2	C	A	0.056	-9.100447e-02	1.233084e-01	-3.341757e+02	2.457452e+01	4.609934e-01
1	BICF2G630711539	10214038	4	A	C	0.352	2.297570e-02	5.394252e-02	-3.344486e+02	2.623331e+01	6.704204e-01
1	BICF2G630711540	10231948	0	G	A	0.442	7.444225e-02	5.023383e-02	-3.334336e+02	2.411801e+01	1.392602e-01
1	BICF2G630711545	10238823	1	A	G	0.188	7.288548e-02	6.881098e-02	-3.338285e+02	2.507779e+01	2.902312e-01
1	BICF2G630711562	10255636	0	G	A	0.475	4.711788e-02	5.233366e-02	-3.340629e+02	2.433968e+01	3.685588e-01
1	BICF2G630711594	10309970	0	G	A	0.210	-6.430913e-02	6.121781e-02	-3.340145e+02	2.507036e+01	2.942124e-01
1	BICF2S2416695	10329292	0	A	C	0.241	-4.508764e-02	6.377023e-02	-3.341668e+02	2.432813e+01	4.800152e-01
1	BICF2G630711607	10341135	0	A	G	0.331	-2.073818e-02	5.509470e-02	-3.343987e+02	2.511798e+01	7.068397e-01
1	BICF2S23656672	10357617	0	A	T	0.195	2.056759e-02	6.528681e-02	-3.344294e+02	2.641604e+01	7.529228e-01
1	BICF2P883221	10403384	0	G	A	0.435	3.329472e-02	5.677423e-02	-3.341725e+02	2.745391e+01	5.579563e-01
1	BICF2P878157	10508512	0	G	A	0.300	5.885635e-03	5.672303e-02	-3.344455e+02	2.607463e+01	9.174183e-01
1	TIGRP2P8190_rs9076964	10549938	0	A	C	0.387	4.404423e-02	5.730885e-02	-3.341335e+02	2.777519e+01	4.426823e-01
1	chr1_10672540	10672540	0	C	A	0.418	-6.885718e-04	5.200450e-02	-3.345126e+02	2.602706e+01	9.894433e-01
1	chr1_10672746	10672746	0	A	G	0.106	6.987452e-02	8.560538e-02	-3.341132e+02	2.385498e+01	4.149166e-01
1	BICF2P956517	10699423	0	G	A	0.331	5.530392e-03	5.332350e-02	-3.344862e+02	2.617076e+01	9.174556e-01
1	BICF2P1008542	10756573	0	G	A	0.176	-2.687710e-02	6.547690e-02	-3.343978e+02	2.548145e+01	6.817028e-01
1	BICF2P1014047	10780593	2	G	A	0.457	-2.084483e-02	5.421377e-02	-3.342917e+02	2.608240e+01	7.008457e-01
1	BICF2P59100	10792454	1	A	C	0.249	-4.253575e-02	6.383954e-02	-3.341173e+02	2.568945e+01	5.056624e-01
1	BICF2P814850	10878370	2	G	A	0.046	4.104731e-02	1.124354e-01	-3.344682e+02	2.706400e+01	7.152756e-01
1	BICF2S23155214	10898701	6	A	C	0.125	1.482518e-02	7.636915e-02	-3.344820e+02	2.582371e+01	8.461901e-01
1	BICF2P407470	10934077	0	G	A	0.392	3.760384e-02	5.679801e-02	-3.341606e+02	2.739967e+01	5.083655e-01
1	BICF2S22926875	10976955	1	G	A	0.185	2.036366e-02	6.457200e-02	-3.344792e+02	2.686268e+01	7.526730e-01
1	BICF2S2309684	11052005	0	C	A	0.021	-2.447730e-01	1.666690e-01	-3.335233e+02	2.505868e+01	1.428322e-01
1	BICF2S23653590	11074423	3	G	C	0.390	2.989764e-02	5.134653e-02	-3.343565e+02	2.609990e+01	5.607574e-01
1	BICF2P387634	11091891	4	G	A	0.466	-2.029620e-02	5.559285e-02	-3.343952e+02	2.684463e+01	7.152666e-01
1	BICF2P258313	11097654	3	G	A	0.296	-8.124742e-02	5.620962e-02	-3.335039e+02	3.101538e+01	1.492277e-01
1	TIGRP2P8291_rs8903611	11111953	3	C	A	0.259	2.950299e-03	5.491616e-02	-3.345236e+02	2.584958e+01	9.571859e-01
1	BICF2P629544	11119991	0	A	G	0.289	4.490749e-02	5.589923e-02	-3.341764e+02	2.563852e+01	4.223075e-01
1	chr1_11165907	11165907	2	G	A	0.323	-7.060366e-02	5.578860e-02	-3.336522e+02	2.542541e+01	2.065111e-01
1	chr1_11166635	11166635	6	G	A	0.254	1.606103e-02	6.399391e-02	-3.343255e+02	2.634307e+01	8.019784e-01
1	chr1_11167678	11167678	1	G	A	0.254	-5.459271e-02	5.712213e-02	-3.340625e+02	2.690570e+01	3.398719e-01
1	BICF2P1082366	11167979	0	A	G	0.428	3.777814e-02	5.218264e-02	-3.342196e+02	2.576843e+01	4.695725e-01
1	chr1_11168555	11168555	0	A	G	0.255	-5.465340e-02	5.704179e-02	-3.340610e+02	2.696549e+01	3.386571e-01
1	BICF2S22961686	11187180	0	C	A	0.129	3.189877e-02	7.917937e-02	-3.343041e+02	2.602657e+01	6.872912e-01
1	BICF2P304894	11286624	6	C	A	0.451	-1.891727e-02	5.219352e-02	-3.343907e+02	2.614008e+01	7.172378e-01
1	BICF2P258539	11368842	0	A	G	0.370	4.670358e-02	6.028133e-02	-3.339828e+02	2.548578e+01	4.390029e-01
1	TIGRP2P8373_rs8521226	11418720	0	G	A	0.371	8.348730e-03	6.019722e-02	-3.342513e+02	2.574962e+01	8.897749e-01
1	BICF2S23910124	11465332	0	A	C	0.024	-1.017780e-01	1.610352e-01	-3.343303e+02	2.635594e+01	5.277831e-01
1	TIGRP2P8419_rs8959368	11497808	2	G	A	0.340	5.643015e-02	6.114614e-02	-3.338637e+02	2.575309e+01	3.567072e-01
1	BICF2S23412474	11523463	1	A	G	0.057	1.253274e-02	1.134666e-01	-3.345652e+02	2.623350e+01	9.121132e-01
1	BICF2P1108272	11539753	1	G	A	0.409	-1.563398e-04	5.708664e-02	-3.343456e+02	2.597211e+01	9.978164e-01
1	BICF2P631496	11564083	2	A	G	0.118	-6.419946e-02	7.355087e-02	-3.342030e+02	2.819483e+01	3.833373e-01
1	BICF2P356018	11601253	1	G	A	0.118	-7.363081e-02	8.438605e-02	-3.339980e+02	2.561672e+01	3.835064e-01
1	BICF2S2369046	11629081	9	G	A	0.391	4.715525e-02	5.562786e-02	-3.339914e+02	2.351018e+01	3.971877e-01
1	BICF2S23534100	11653215	0	G	A	0.411	-1.620687e-02	5.120391e-02	-3.344560e+02	2.506457e+01	7.517988e-01
1	BICF2P6662	11679629	1	G	A	0.432	-1.855317e-02	5.442625e-02	-3.343129e+02	2.483950e+01	7.333930e-01
1	BICF2P1277523	11708684	10	G	A	0.475	1.531782e-03	5.497167e-02	-3.344428e+02	2.591665e+01	9.777857e-01
1	BICF2P779428	11730119	3	A	G	0.469	-4.703845e-02	6.137501e-02	-3.339656e+02	2.594631e+01	4.439472e-01
1	BICF2P576377	11759885	0	G	A	0.489	-3.993758e-02	5.550121e-02	-3.341116e+02	2.529265e+01	4.722622e-01
1	BICF2S23114218	11774784	4	A	G	0.454	-5.291232e-02	6.133120e-02	-3.338915e+02	2.679260e+01	3.888746e-01
1	BICF2P340398	11779243	0	A	G	0.399	-4.927316e-02	5.673825e-02	-3.339908e+02	2.630704e+01	3.857527e-01
1	BICF2P654352	11834885	0	A	G	0.093	1.204269e-03	8.348124e-02	-3.345974e+02	2.573868e+01	9.884986e-01
1	TIGRP2P8517_rs8894908	11844563	5	A	G	0.305	-3.222184e-02	6.269548e-02	-3.342129e+02	2.552573e+01	6.076160e-01
1	BICF2S23013314	11875141	0	C	G	0.164	6.768217e-02	6.965192e-02	-3.339781e+02	2.892820e+01	3.318590e-01
1	TIGRP2P8538_rs8853941	11884008	1	G	A	0.264	-3.491921e-02	6.021626e-02	-3.343246e+02	2.504115e+01	5.623564e-01
1	TIGRP2P8553_rs8392830	11946797	0	G	A	0.088	-5.624194e-02	9.866293e-02	-3.341872e+02	2.623555e+01	5.690144e-01
1	TIGRP2P8555_rs8792137	11951448	2	G	A	0.426	3.125484e-02	5.130162e-02	-3.343269e+02	2.715239e+01	5.427615e-01
1	BICF2P137576	11981850	5	G	A	0.427	-1.061069e-02	4.846913e-02	-3.345091e+02	2.618991e+01	8.268423e-01
1	BICF2S23214790	12007076	1	G	A	0.347	-5.238447e-03	5.981095e-02	-3.343251e+02	2.616577e+01	9.302577e-01
1	BICF2P1401451	12024782	0	A	G	0.293	-4.594581e-02	6.149994e-02	-3.340432e+02	2.552063e+01	4.555112e-01
1	BICF2P1283139	12033348	13	A	C	0.413	-6.458051e-02	5.201697e-02	-3.336867e+02	2.423658e+01	2.152399e-01
1	BICF2P107320	12046335	12	A	G	0.082	-1.108466e-01	1.051377e-01	-3.337729e+02	2.654115e+01	2.924711e-01
1	TIGRP2P8605_rs8516721	12055950	8	A	G	0.384	5.368278e-02	5.169625e-02	-3.339571e+02	2.656553e+01	2.997861e-01
1	TIGRP2P8633_rs8991340	12101184	2	C	A	0.283	5.292408e-02	5.441606e-02	-3.340587e+02	2.677562e+01	3.314309e-01
1	TIGRP2P15313_rs9161584	12124292	1	A	G	0.423	1.946684e-02	5.153139e-02	-3.344374e+02	2.574533e+01	7.058323e-01
1	BICF2P1162632	12144103	4	C	A	0.390	-3.464916e-02	5.224016e-02	-3.342801e+02	2.483242e+01	5.075952e-01
1	BICF2P301927	12156624	2	G	A	0.266	3.414086e-02	6.328036e-02	-3.342100e+02	2.538339e+01	5.898719e-01
1	chr1_12239369	12239369	1	A	G	0.493	7.043895e-03	5.362856e-02	-3.344158e+02	2.641835e+01	8.955769e-01
1	BICF2P630489	12268168	1	G	A	0.311	3.751819e-02	5.989598e-02	-3.341405e+02	2.639535e+01	5.314669e-01
1	BICF2P1045220	12292936	1	A	G	0.247	1.219396e-01	6.039474e-02	-3.323915e+02	2.728477e+01	4.424254e-02
1	TIGRP2P15426_rs8702677	12305086	0	A	G	0.279	8.538736e-02	5.645871e-02	-3.333441e+02	2.662530e+01	1.313355e-01
1	BICF2P1293785	12326997	4	G	A	0.163	5.189311e-02	8.555412e-02	-3.340003e+02	2.556576e+01	5.445397e-01
1	BICF2P682714	12395859	3	G	A	0.027	1.290826e-01	1.729324e-01	-3.341870e+02	2.756684e+01	4.559049e-01
1	BICF2S23530860	12416079	5	C	A	0.043	9.845101e-02	1.199236e-01	-3.342663e+02	2.614485e+01	4.122334e-01
1	BICF2P296037	12470251	3	G	A	0.384	-3.411921e-02	5.466542e-02	-3.341772e+02	2.556558e+01	5.329371e-01
1	BICF2P606025	12515484	4	A	G	0.239	4.461716e-03	5.972364e-02	-3.344747e+02	2.613134e+01	9.404912e-01
1	BICF2S23727748	12674746	0	A	G	0.184	-1.595272e-02	6.866298e-02	-3.343869e+02	2.557730e+01	8.164143e-01
1	BICF2P1166615	12703724	2	G	A	0.355	2.472804e-02	5.543761e-02	-3.342839e+02	2.615527e+01	6.558350e-01
1	BICF2P893554	12724538	0	C	A	0.365	-7.913259e-02	5.743680e-02	-3.334273e+02	2.238436e+01	1.691634e-01
1	BICF2P1077045	12732415	0	G	A	0.341	-6.372943e-02	5.621324e-02	-3.337519e+02	2.309710e+01	2.576906e-01
1	BICF2P730971	12745113	0	A	G	0.027	-2.218696e-01	1.526113e-01	-3.335855e+02	2.544180e+01	1.468894e-01
1	BICF2P422182	12752045	0	G	C	0.211	-5.928434e-02	6.391541e-02	-3.340485e+02	2.497270e+01	3.542817e-01
1	BICF2P248994	12829696	0	A	G	0.344	2.522741e-02	5.847727e-02	-3.342767e+02	2.448815e+01	6.664385e-01
1	BICF2P363287	12831740	0	A	G	0.493	-8.462189e-03	5.377887e-02	-3.343707e+02	2.628976e+01	8.750583e-01
1	BICF2P669790	12843349	1	A	G	0.364	-1.115092e-02	5.327283e-02	-3.344392e+02	2.561612e+01	8.343221e-01
1	BICF2P1384375	12863961	0	G	A	0.276	-2.660844e-02	5.940913e-02	-3.342823e+02	2.536835e+01	6.545126e-01
1	BICF2S23016406	12868228	0	A	G	0.157	2.414552e-02	7.013155e-02	-3.344636e+02	2.689068e+01	7.308351e-01
1	BICF2P869436	12880943	0	T	A	0.072	-8.476099e-02	9.607382e-02	-3.342327e+02	2.362587e+01	3.782462e-01
1	BICF2P705124	12891091	0	A	T	0.227	9.504219e-02	7.233324e-02	-3.333942e+02	2.165017e+01	1.897214e-01
1	BICF2P428432	12926259	0	A	G	0.225	1.161258e-01	7.776584e-02	-3.330460e+02	2.196848e+01	1.362634e-01
1	BICF2P636842	12946001	0	G	A	0.323	-2.974029e-02	5.259065e-02	-3.343723e+02	2.490469e+01	5.720915e-01
1	BICF2P662198	12954634	0	A	G	0.350	4.410571e-02	5.833799e-02	-3.340639e+02	2.388457e+01	4.501338e-01
1	TIGRP2P15612_rs8932092	12960312	0	A	G	0.214	1.096210e-01	7.598847e-02	-3.331867e+02	2.082163e+01	1.500249e-01
1	BICF2P1171448	12978143	0	A	G	0.419	6.307288e-03	5.317979e-02	-3.344373e+02	2.588587e+01	9.056577e-01
1	BICF2P79987	12985295	2	G	A	0.419	6.899210e-03	5.353150e-02	-3.344295e+02	2.579722e+01	8.975254e-01
1	BICF2P745908	13003212	0	G	A	0.446	-2.171926e-03	4.963896e-02	-3.345305e+02	2.600951e+01	9.651250e-01
1	BICF2P745909	13004908	0	A	C	0.186	5.367929e-02	7.316734e-02	-3.340394e+02	2.696782e+01	4.636512e-01
1	BICF2P928162	13022592	2	A	G	0.177	4.082067e-02	7.875362e-02	-3.341280e+02	2.656479e+01	6.045519e-01
1	TIGRP2P15670_rs9208301	13032121	0	G	A	0.176	3.520702e-02	7.864324e-02	-3.341627e+02	2.653731e+01	6.546602e-01
1	TIGRP2P15677_rs8806610	13044677	0	A	G	0.401	-1.074983e-02	5.227278e-02	-3.344441e+02	2.602261e+01	8.371846e-01
1	BICF2P1170079	13047397	0	A	G	0.176	3.520702e-02	7.864324e-02	-3.341627e+02	2.653731e+01	6.546602e-01
1	TIGRP2P15681_rs8498499	13057467	0	G	A	0.334	1.892010e-02	5.031387e-02	-3.345016e+02	2.681212e+01	7.071132e-01
1	BICF2S23258050	13065849	2	G	A	0.365	-1.421738e-02	4.955970e-02	-3.345225e+02	2.608783e+01	7.743782e-01
1	BICF2P584048	13085178	0	A	C	0.221	-1.161951e-01	6.805489e-02	-3.329164e+02	2.592054e+01	8.863690e-02
1	BICF2P1008939	13104855	0	A	G	0.027	-3.218487e-02	1.643445e-01	-3.345486e+02	2.603833e+01	8.448504e-01
1	BICF2P369301	13115587	0	G	A	0.234	-6.949241e-02	5.857018e-02	-3.338796e+02	2.410023e+01	2.362349e-01
1	BICF2P863469	13128683	0	C	A	0.266	-5.317664e-02	6.022868e-02	-3.340359e+02	2.695055e+01	3.778879e-01
1	BICF2P846867	13132232	0	A	G	0.293	-3.036653e-02	5.627265e-02	-3.343373e+02	2.566917e+01	5.897929e-01
1	BICF2P534733	13137512	0	A	C	0.068	9.593122e-02	8.880237e-02	-3.341164e+02	2.798408e+01	2.807602e-01
1	BICF2S2361901	13178719	0	G	A	0.193	1.733184e-02	6.190816e-02	-3.345022e+02	2.538407e+01	7.796727e-01
1	chr1_13213824	13213824	0	A	G	0.013	-1.966482e-02	2.130489e-01	-3.346628e+02	2.584672e+01	9.265108e-01
1	BICF2P1260680	13214008	0	G	A	0.069	-5.702413e-02	9.904437e-02	-3.344613e+02	2.414682e+01	5.651577e-01
1	chr1_13223245	13223245	0	G	A	0.017	-1.107263e-01	1.921042e-01	-3.344647e+02	2.560994e+01	5.647234e-01
1	chr1_13223302	13223302	2	A	G	0.121	-1.098044e-01	8.932184e-02	-3.335239e+02	2.495390e+01	2.197781e-01
1	chr1_13223502	13223502	0	G	A	0.123	-1.253868e-01	8.913299e-02	-3.332884e+02	2.450779e+01	1.603899e-01
1	chr1_13234133	13234133	11	C	A	0.135	-1.523156e-03	6.976153e-02	-3.345409e+02	2.571764e+01	9.825930e-01
1	chr1_13234246	13234246	0	G	A	0.144	3.824789e-02	7.078222e-02	-3.343563e+02	2.515903e+01	5.892914e-01
1	chr1_13234676	13234676	0	A	G	0.144	3.824789e-02	7.078222e-02	-3.343563e+02	2.515903e+01	5.892914e-01
1	BICF2S2397446	13239142	0	A	G	0.144	3.824789e-02	7.078222e-02	-3.343563e+02	2.515903e+01	5.892914e-01
1	chr1_13260261	13260261	0	I	D	0.159	-3.135517e-03	6.660566e-02	-3.345443e+02	2.576966e+01	9.624796e-01
1	BICF2S24112448	13266679	0	G	A	0.220	8.868201e-03	5.898264e-02	-3.345517e+02	2.554205e+01	8.805727e-01
1	BICF2S23337862	13283523	1	A	G	0.023	6.495500e-02	1.687546e-01	-3.344876e+02	2.686992e+01	7.005387e-01
1	BICF2S23762436	13298012	0	G	A	0.088	-3.540515e-02	8.737586e-02	-3.344298e+02	2.563584e+01	6.855735e-01
1	BICF2S23422980	13331028	0	A	C	0.016	-2.131984e-01	2.141085e-01	-3.340684e+02	2.562987e+01	3.200579e-01
1	chr1_13336245	13336245	2	G	A	0.066	-1.977687e-02	1.058535e-01	-3.344406e+02	2.630772e+01	8.518999e-01
1	BICF2S23445823	13347614	0	A	G	0.047	-2.010980e-01	1.138838e-01	-3.330939e+02	2.802735e+01	7.829571e-02
1	TIGRP2P15720_rs8799784	13355961	0	G	A	0.310	-9.403872e-02	6.178399e-02	-3.331848e+02	2.131783e+01	1.288953e-01
1	BICF2P1372927	13369932	0	A	G	0.429	-4.050334e-02	5.518087e-02	-3.341777e+02	2.664732e+01	4.634324e-01
1	BICF2S23354689	13375903	0	A	G	0.365	2.609638e-02	5.345551e-02	-3.343536e+02	2.563503e+01	6.257209e-01
1	BICF2P897678	13385246	0	A	G	0.271	5.651183e-02	5.863578e-02	-3.340232e+02	2.657120e+01	3.358211e-01
1	BICF2P1346707	13412399	0	A	G	0.194	-2.598111e-03	6.488730e-02	-3.344926e+02	2.621856e+01	9.680837e-01
1	BICF2P1409469	13428072	0	G	A	0.194	-3.053175e-02	6.518379e-02	-3.343718e+02	2.665816e+01	6.397929e-01
1	BICF2S23661189	13431034	0	G	A	0.490	-6.258591e-02	5.768710e-02	-3.337450e+02	2.551544e+01	2.787016e-01
1	BICF2P342283	13446742	0	G	A	0.404	-4.878207e-02	5.563399e-02	-3.340544e+02	2.668364e+01	3.811736e-01
1	BICF2P898749	13454177	0	G	A	0.409	-5.497939e-02	5.609695e-02	-3.339466e+02	2.666215e+01	3.277226e-01
1	BICF2P1362061	13463880	0	A	T	0.208	-5.142563e-02	6.288627e-02	-3.341616e+02	2.696882e+01	4.140513e-01
1	chr1_13466714	13466714	0	A	C	0.098	-1.088240e-01	8.942288e-02	-3.337367e+02	2.353264e+01	2.244375e-01
1	chr1_13471714	13471714	0	A	C	0.409	-5.497939e-02	5.609695e-02	-3.339466e+02	2.666215e+01	3.277226e-01
1	BICF2P561513	13471855	0	G	C	0.493	1.054628e-01	5.812403e-02	-3.326873e+02	2.387340e+01	7.046298e-02
1	BICF2P1240331	13478424	0	A	G	0.210	-4.821821e-02	6.228038e-02	-3.341983e+02	2.688232e+01	4.393266e-01
1	chr1_13481722	13481722	0	G	A	0.067	-1.284669e-01	1.042342e-01	-3.337094e+02	2.412506e+01	2.185936e-01
1	BICF2P1038853	13493435	0	C	G	0.360	-5.654595e-02	6.893839e-02	-3.337773e+02	2.528063e+01	4.126367e-01
1	BICF2P1038854	13493609	0	A	G	0.329	3.921076e-03	7.555304e-02	-3.340284e+02	2.613420e+01	9.586392e-01
1	chr1_13495946	13495946	0	C	A	0.317	6.441761e-03	7.812872e-02	-3.339921e+02	2.616783e+01	9.343354e-01
1	chr1_13505603	13505603	3	G	A	0.327	-2.383473e-02	7.386060e-02	-3.339929e+02	2.614498e+01	7.471154e-01
1	BICF2S23513984	13506057	0	A	C	0.391	-7.077357e-02	6.500117e-02	-3.335779e+02	2.523178e+01	2.769871e-01
1	chr1_13518860	13518860	0	A	G	0.037	-2.104567e-01	1.295417e-01	-3.333446e+02	2.825960e+01	1.051399e-01
1	chr1_13525098	13525098	0	A	G	0.038	-1.670377e-01	1.377300e-01	-3.337709e+02	2.668066e+01	2.260252e-01
1	chr1_13526109	13526109	0	A	G	0.078	-1.325164e-01	9.155851e-02	-3.335739e+02	2.826208e+01	1.486939e-01
1	BICF2P1035482	13554172	0	A	G	0.120	2.258470e-02	8.001578e-02	-3.344395e+02	2.647241e+01	7.779158e-01
1	BICF2P263531	13560487	0	G	A	0.331	-2.806631e-02	6.019130e-02	-3.342878e+02	2.687873e+01	6.413006e-01
1	TIGRP2P15804_rs9196392	13567459	0	A	G	0.068	5.852829e-02	1.049797e-01	-3.342971e+02	2.661218e+01	5.775273e-01
1	BICF2S23454139	13568168	0	G	A	0.443	5.821911e-02	5.790179e-02	-3.338662e+02	2.310714e+01	3.153582e-01
1	BICF2P352064	13585953	0	G	A	0.289	-6.558841e-03	5.513382e-02	-3.345473e+02	2.560383e+01	9.053733e-01
1	BICF2P404481	13590516	0	A	G	0.387	5.125200e-02	5.254059e-02	-3.340078e+02	2.589276e+01	3.299969e-01
1	TIGRP2P15814_rs9074722	13601070	0	C	A	0.248	-6.525121e-02	6.579144e-02	-3.339095e+02	2.338938e+01	3.219837e-01
1	TIGRP2P15816_rs9114166	13610738	0	C	A	0.248	-6.525121e-02	6.579144e-02	-3.339095e+02	2.338938e+01	3.219837e-01
1	TIGRP2P15823_rs9099765	13629913	0	A	G	0.431	4.322274e-02	5.279291e-02	-3.341287e+02	2.606191e+01	4.135003e-01
1	BICF2P326224	13635403	0	A	G	0.266	-8.771462e-02	5.839968e-02	-3.334018e+02	2.524042e+01	1.340037e-01
1	chr1_13693007	13693007	0	G	A	0.200	-8.012111e-02	7.593668e-02	-3.337693e+02	2.488511e+01	2.921034e-01
1	chr1_13695455	13695455	0	A	C	0.217	-8.096684e-02	7.358340e-02	-3.337051e+02	2.417966e+01	2.719376e-01
1	chr1_13717827	13717827	0	G	A	0.341	-3.467289e-02	5.701349e-02	-3.342209e+02	2.541888e+01	5.434797e-01
1	BICF2P1079359	13723229	0	A	G	0.058	7.750940e-02	1.097282e-01	-3.342285e+02	2.653644e+01	4.804230e-01
1	chr1_13723779	13723779	0	A	G	0.086	-8.266174e-02	8.849814e-02	-3.341480e+02	2.858329e+01	3.509199e-01
1	chr1_13734423	13734423	0	C	A	0.348	5.960041e-02	6.315530e-02	-3.338302e+02	2.487510e+01	3.459660e-01
1	TIGRP2P15838_rs8801024	13759668	0	A	G	0.456	-1.544940e-02	5.294542e-02	-3.344049e+02	2.588442e+01	7.706130e-01
1	BICF2P426201	13773492	1	A	C	0.423	3.012039e-02	5.888662e-02	-3.341515e+02	2.629048e+01	6.093240e-01
1	BICF2P46311	13798565	0	G	A	0.035	-2.052709e-01	1.280975e-01	-3.334072e+02	2.730118e+01	1.099537e-01
1	BICF2P694207	13805012	0	A	G	0.133	-1.548533e-02	8.466168e-02	-3.343321e+02	2.632883e+01	8.549755e-01
1	BICF2P622051	13822697	0	A	C	0.424	-3.965465e-03	5.840808e-02	-3.343090e+02	2.612008e+01	9.459099e-01
1	BICF2P993746	13829372	0	G	A	0.351	-4.223941e-02	5.668074e-02	-3.341408e+02	2.693178e+01	4.566397e-01
1	BICF2S2436535	13842621	0	A	C	0.452	-4.215998e-02	5.620122e-02	-3.340668e+02	2.716042e+01	4.536601e-01
1	BICF2P396242	13857178	0	G	A	0.466	-5.828162e-02	6.736061e-02	-3.337611e+02	2.728584e+01	3.875101e-01
1	BICF2S22916306	13861908	0	A	G	0.290	-7.370447e-02	6.053215e-02	-3.336977e+02	2.766723e+01	2.241906e-01
1	BICF2P940553	13873480	0	G	A	0.229	1.165537e-03	6.269242e-02	-3.345064e+02	2.615813e+01	9.851777e-01
1	TIGRP2P15885_rs8570710	13898860	0	G	A	0.089	-1.578360e-01	8.302634e-02	-3.327847e+02	2.531343e+01	5.811626e-02
1	BICF2P736091	13901500	0	G	A	0.353	6.952285e-02	6.359545e-02	-3.336693e+02	2.484257e+01	2.750536e-01
1	BICF2S23236635	13901704	2	A	G	0.073	-3.628865e-02	1.084556e-01	-3.343281e+02	2.615636e+01	7.381307e-01
1	chr1_13901894	13901894	6	D	I	0.411	-6.923624e-02	5.518123e-02	-3.336295e+02	2.245866e+01	2.104202e-01
1	chr1_13902044	13902044	0	G	A	0.215	8.106020e-02	6.971930e-02	-3.336294e+02	2.351997e+01	2.457553e-01
1	chr1_13902336	13902336	0	A	G	0.154	-5.638038e-02	7.666848e-02	-3.341046e+02	2.613375e+01	4.625999e-01
1	chr1_13902575	13902575	0	A	G	0.212	7.077091e-02	6.951882e-02	-3.337896e+02	2.376665e+01	3.093740e-01
1	chr1_13903421	13903421	0	D	I	0.181	7.953896e-02	7.535759e-02	-3.337155e+02	2.369830e+01	2.919286e-01
1	BICF2P141254	13912699	0	A	G	0.025	-2.255481e-02	1.663575e-01	-3.345167e+02	2.625197e+01	8.922308e-01
1	BICF2P647658	13932790	0	A	G	0.061	2.115103e-02	1.043828e-01	-3.344922e+02	2.643046e+01	8.395421e-01
1	BICF2P160224	13966852	0	A	G	0.476	-3.148078e-02	5.013451e-02	-3.342787e+02	2.523403e+01	5.304606e-01
1	BICF2P460868	13987701	0	A	G	0.259	-7.501698e-04	5.436330e-02	-3.345329e+02	2.594997e+01	9.889980e-01
1	BICF2P252171	14000177	0	G	A	0.436	5.469751e-02	5.237759e-02	-3.339046e+02	2.403222e+01	2.970688e-01
1	TIGRP2P15911_rs8826086	14025015	0	G	A	0.217	-4.210466e-02	7.022665e-02	-3.340786e+02	2.594151e+01	5.491904e-01
1	chr1_14027995	14027995	0	A	G	0.031	-2.089739e-01	1.389164e-01	-3.335402e+02	2.845527e+01	1.333997e-01
1	chr1_14028097	14028097	0	A	G	0.031	-2.089739e-01	1.389164e-01	-3.335402e+02	2.845527e+01	1.333997e-01
1	chr1_14028546	14028546	0	A	T	0.180	3.209713e-03	6.185496e-02	-3.345344e+02	2.602853e+01	9.586451e-01
1	chr1_14028691	14028691	0	A	G	0.188	-5.547326e-03	6.056179e-02	-3.345469e+02	2.586790e+01	9.270699e-01
1	BICF2P102423	14038517	0	A	G	0.102	9.249029e-02	8.475887e-02	-3.338918e+02	2.614680e+01	2.759260e-01
1	TIGRP2P15921_rs9035080	14051040	0	G	A	0.314	3.983633e-02	5.698182e-02	-3.341817e+02	2.628952e+01	4.849488e-01
1	TIGRP2P15926_rs8935881	14058776	0	A	G	0.432	-4.317296e-03	5.410876e-02	-3.343809e+02	2.608259e+01	9.364504e-01
1	BICF2S22943775	14089087	0	G	A	0.421	4.887762e-02	5.118429e-02	-3.339931e+02	2.709115e+01	3.402683e-01
1	BICF2P300536	14100367	0	G	A	0.289	-1.758280e-02	5.735041e-02	-3.344212e+02	2.601806e+01	7.593407e-01
1	BICF2P69061	14120734	0	A	G	0.299	-8.420469e-03	5.623600e-02	-3.344583e+02	2.603401e+01	8.810601e-01
1	BICF2P931019	14124297	0	A	G	0.292	-2.857304e-02	5.663204e-02	-3.343433e+02	2.591006e+01	6.141997e-01
1	BICF2P172990	14133089	0	G	A	0.288	-1.898531e-02	5.698322e-02	-3.344243e+02	2.600975e+01	7.392021e-01
1	TIGRP2P15939_rs8638348	14154296	0	A	G	0.486	-3.638826e-02	5.298430e-02	-3.341608e+02	2.500827e+01	4.926783e-01
1	TIGRP2P15940_rs9048842	14171000	0	G	A	0.306	-2.148328e-02	5.582425e-02	-3.344109e+02	2.589078e+01	7.005906e-01
1	BICF2P1166345	14173454	0	G	A	0.306	-2.148328e-02	5.582425e-02	-3.344109e+02	2.589078e+01	7.005906e-01
1	TIGRP2P15943_rs9090365	14187541	0	G	A	0.305	-2.593890e-02	5.577242e-02	-3.343770e+02	2.585389e+01	6.421591e-01
1	TIGRP2P15945_rs8794906	14201871	0	G	A	0.167	-2.534188e-03	6.792347e-02	-3.345076e+02	2.604660e+01	9.702595e-01
1	BICF2S2334324	14217295	0	G	A	0.466	2.271690e-03	5.175829e-02	-3.344557e+02	2.599586e+01	9.650168e-01
1	BICF2S23115010	14226811	5	C	A	0.296	-5.079574e-02	5.470231e-02	-3.341079e+02	2.728202e+01	3.537424e-01
1	BICF2S23057675	14231717	0	G	A	0.170	-3.395030e-02	6.885361e-02	-3.343456e+02	2.569692e+01	6.222648e-01
1	BICF2S23515973	14248782	0	T	A	0.105	-3.304310e-03	8.113682e-02	-3.345896e+02	2.601651e+01	9.675382e-01
1	BICF2S23524163	14252712	0	A	C	0.065	-1.144361e-01	1.032627e-01	-3.339978e+02	2.852633e+01	2.685326e-01
1	BICF2S23147946	14281609	0	A	G	0.384	8.842490e-03	5.169182e-02	-3.344600e+02	2.627074e+01	8.642738e-01
1	BICF2P213116	14287726	0	C	A	0.044	3.910788e-02	1.240982e-01	-3.344215e+02	2.673173e+01	7.528451e-01
1	BICF2P701631	14323114	0	A	G	0.038	7.630884e-02	1.350083e-01	-3.342722e+02	2.579639e+01	5.722880e-01
1	BICF2S23638404	14333504	0	A	G	0.211	-1.102185e-02	7.005069e-02	-3.342730e+02	2.635941e+01	8.750665e-01
1	BICF2S23031795	14346372	0	A	G	0.052	1.030845e-01	1.101887e-01	-3.340475e+02	2.566098e+01	3.501600e-01
1	BICF2P956985	14378509	0	G	A	0.203	3.695326e-02	6.461699e-02	-3.343161e+02	2.460200e+01	5.677684e-01
1	BICF2P985873	14389797	3	A	G	0.249	-2.434791e-02	6.016406e-02	-3.343345e+02	2.589783e+01	6.859505e-01
1	BICF2P510074	14391559	0	A	G	0.296	2.757282e-02	5.813866e-02	-3.342768e+02	2.640943e+01	6.356097e-01
1	BICF2S23346814	14402319	0	G	A	0.045	1.132971e-01	1.043052e-01	-3.341287e+02	2.445554e+01	2.781326e-01
1	BICF2S22944621	14416073	0	G	A	0.120	3.471047e-02	6.993765e-02	-3.344795e+02	2.571883e+01	6.199893e-01
1	BICF2S2293000	14456169	0	G	A	0.456	2.927791e-02	5.647133e-02	-3.342092e+02	2.566645e+01	6.044668e-01
1	BICF2P1036859	14465969	0	C	A	0.402	1.572628e-02	6.031407e-02	-3.342716e+02	2.564101e+01	7.944460e-01
1	BICF2P1307086	14472225	0	G	A	0.494	1.872182e-02	5.601631e-02	-3.342606e+02	2.528986e+01	7.384125e-01
1	TIGRP2P16004_rs9234951	14484107	0	A	G	0.391	-5.846605e-02	5.993348e-02	-3.338581e+02	2.460891e+01	3.299763e-01
1	TIGRP2P16009_rs9126768	14488488	4	G	A	0.352	-6.750176e-02	5.771740e-02	-3.337588e+02	2.378681e+01	2.429870e-01
1	BICF2S23342735	14494290	0	G	A	0.030	8.743200e-02	1.749033e-01	-3.341632e+02	2.576732e+01	6.174674e-01
1	chr1_14503852	14503852	0	A	G	0.098	-5.568173e-03	9.136897e-02	-3.343851e+02	2.593555e+01	9.514404e-01
1	chr1_14503912	14503912	9	A	G	0.359	1.578427e-02	6.127829e-02	-3.342742e+02	2.602301e+01	7.968794e-01
1	BICF2S23311738	14507952	0	G	A	0.190	4.453963e-03	7.703987e-02	-3.342866e+02	2.646289e+01	9.539299e-01
1	chr1_14517554	14517554	2	G	A	0.161	-4.163929e-02	7.318539e-02	-3.342465e+02	2.631048e+01	5.697496e-01
1	BICF2P221798	14526630	0	A	G	0.242	5.780597e-02	5.664651e-02	-3.340141e+02	2.777850e+01	3.082093e-01
1	BICF2S23537870	14534509	0	A	G	0.364	-3.086859e-02	4.935210e-02	-3.343514e+02	2.689556e+01	5.320647e-01
1	chr1_14535980	14535980	0	A	G	0.235	4.375318e-02	5.596265e-02	-3.342530e+02	2.698096e+01	4.348426e-01
1	chr1_14536842	14536842	0	A	G	0.401	-3.408184e-03	5.150047e-02	-3.344645e+02	2.615912e+01	9.472740e-01
1	BICF2P1107	14541895	0	A	G	0.058	5.505102e-02	1.010595e-01	-3.344796e+02	2.471070e+01	5.862790e-01
1	BICF2P355231	14559119	0	G	A	0.178	-9.227567e-02	7.283055e-02	-3.336013e+02	2.533469e+01	2.059984e-01
1	BICF2P355227	14560189	0	C	A	0.285	-7.992183e-02	6.465918e-02	-3.336091e+02	2.394970e+01	2.172674e-01
1	BICF2P468796	14563023	5	G	A	0.158	-9.575381e-02	7.352359e-02	-3.335951e+02	2.539005e+01	1.936490e-01
1	BICF2P739054	14594581	8	A	C	0.159	-1.314200e-01	7.451811e-02	-3.328638e+02	2.785098e+01	7.866966e-02
1	chr1_14614352	14614352	0	A	T	0.197	7.782264e-02	6.481339e-02	-3.337680e+02	2.178379e+01	2.306701e-01
1	BICF2P612019	14615890	0	A	G	0.176	-7.673909e-02	7.107574e-02	-3.338400e+02	2.507961e+01	2.810258e-01
1	BICF2P694792	14651579	0	A	G	0.176	-7.673909e-02	7.107574e-02	-3.338400e+02	2.507961e+01	2.810258e-01
1	BICF2P523223	14673982	0	A	G	0.176	-7.673909e-02	7.107574e-02	-3.338400e+02	2.507961e+01	2.810258e-01
1	BICF2P1362381	14682573	0	A	C	0.441	-1.175824e-02	5.403377e-02	-3.343886e+02	2.565018e+01	8.278601e-01
1	BICF2P1249574	14693619	0	A	G	0.210	9.287275e-02	6.638882e-02	-3.334768e+02	2.574468e+01	1.627195e-01
1	BICF2P1319517	14708146	0	A	G	0.343	5.394035e-02	5.511506e-02	-3.339623e+02	2.728163e+01	3.284091e-01
1	BICF2P621418	14718141	0	A	G	0.210	9.287275e-02	6.638882e-02	-3.334768e+02	2.574468e+01	1.627195e-01
1	BICF2P1225386	14732871	0	G	A	0.289	-9.010773e-02	6.085656e-02	-3.332968e+02	2.620379e+01	1.395949e-01
1	BICF2P976808	14736839	0	G	A	0.289	-9.010773e-02	6.085656e-02	-3.332968e+02	2.620379e+01	1.395949e-01
1	BICF2P572866	14771450	0	A	G	0.289	-9.010773e-02	6.085656e-02	-3.332968e+02	2.620379e+01	1.395949e-01
1	BICF2P51884	14785901	0	G	A	0.289	-9.010773e-02	6.085656e-02	-3.332968e+02	2.620379e+01	1.395949e-01
1	chr1_14789648	14789648	0	G	A	0.011	8.261348e-02	2.328942e-01	-3.345724e+02	2.588279e+01	7.230084e-01
1	BICF2P51875	14789870	0	A	G	0.343	5.394035e-02	5.511506e-02	-3.339623e+02	2.728163e+01	3.284091e-01
1	chr1_14790538	14790538	0	A	C	0.011	8.261348e-02	2.328942e-01	-3.345724e+02	2.588279e+01	7.230084e-01
1	chr1_14792692	14792692	0	G	A	0.357	1.800253e-02	6.010156e-02	-3.342808e+02	2.587488e+01	7.647090e-01
1	TIGRP2P16037_rs8652110	14797158	0	A	G	0.268	8.516799e-02	6.058386e-02	-3.334801e+02	2.481181e+01	1.606720e-01
1	BICF2P230951	14805156	0	G	A	0.296	8.395716e-02	5.829850e-02	-3.334143e+02	2.433063e+01	1.507232e-01
1	BICF2P674288	14821310	0	G	A	0.103	1.018965e-01	8.128057e-02	-3.337039e+02	2.528089e+01	2.108075e-01
1	BICF2P181859	14830785	0	A	C	0.290	6.845247e-02	5.766820e-02	-3.337481e+02	2.493775e+01	2.360282e-01
1	BICF2P1102627	14849733	0	C	A	0.340	7.753184e-02	5.090660e-02	-3.334154e+02	2.631564e+01	1.286538e-01
1	BICF2P646881	14855591	0	A	G	0.154	1.182159e-01	6.940321e-02	-3.330633e+02	2.802314e+01	8.939336e-02
1	TIGRP2P16053_rs9041190	14866292	0	G	A	0.463	-1.399427e-02	5.564573e-02	-3.343712e+02	2.589557e+01	8.015836e-01
1	BICF2G630711645	14880841	0	G	A	0.143	8.608276e-03	7.586076e-02	-3.344470e+02	2.647818e+01	9.097191e-01
1	BICF2G630711673	14892273	0	C	A	0.183	-3.538383e-02	7.032848e-02	-3.343093e+02	2.678317e+01	6.151938e-01
1	BICF2G630711678	14896448	0	C	A	0.178	1.510657e-02	6.558959e-02	-3.344519e+02	2.658951e+01	8.179776e-01
1	BICF2S23630146	14918904	0	A	G	0.489	-1.801642e-02	4.702985e-02	-3.344992e+02	2.488279e+01	7.018888e-01
1	TIGRP2P16066_rs9123992	14921247	0	A	G	0.316	-1.797008e-02	5.384353e-02	-3.344332e+02	2.554208e+01	7.387703e-01
1	BICF2G630711695	14937979	0	G	A	0.484	-2.846859e-02	4.859207e-02	-3.343767e+02	2.432186e+01	5.583401e-01
1	BICF2G630711711	14950539	1	G	A	0.286	-3.408782e-02	5.485130e-02	-3.343974e+02	2.520851e+01	5.347012e-01
1	BICF2G630711718	14956125	0	A	G	0.220	-1.763445e-02	5.929052e-02	-3.345432e+02	2.511162e+01	7.663184e-01
1	BICF2G630711735	14969369	0	G	A	0.120	1.529677e-01	8.274526e-02	-3.327181e+02	2.279928e+01	6.534806e-02
1	BICF2P658111	14977014	0	A	G	0.300	3.871175e-03	6.537734e-02	-3.342916e+02	2.580406e+01	9.528163e-01
1	chr1_14986220	14986220	5	A	C	0.017	2.606976e-01	2.052771e-01	-3.337587e+02	2.521659e+01	2.049335e-01
1	BICF2G630711764	14988276	0	A	G	0.370	6.220747e-02	5.289266e-02	-3.337787e+02	2.409348e+01	2.403489e-01
1	BICF2G630711794	15005529	0	A	G	0.095	7.827575e-02	8.523350e-02	-3.341349e+02	2.545782e+01	3.590567e-01
1	BICF2G630711817	15014153	0	A	G	0.490	5.329530e-02	5.284772e-02	-3.339774e+02	2.709266e+01	3.139239e-01
1	BICF2G630711829	15031630	0	T	A	0.329	1.984390e-02	5.518752e-02	-3.344502e+02	2.489676e+01	7.193833e-01
1	TIGRP2P16085_rs8540443	15036132	0	G	A	0.084	3.729057e-02	9.650293e-02	-3.344138e+02	2.524978e+01	6.994205e-01
1	BICF2P1075612	15053383	0	A	G	0.324	-1.407491e-01	5.923180e-02	-3.315866e+02	2.099017e+01	1.802592e-02
1	BICF2G630711877	15057467	0	A	G	0.479	-1.057065e-01	5.240013e-02	-3.324798e+02	1.933507e+01	4.442564e-02
1	TIGRP2P16106_rs9076289	15080381	0	A	G	0.309	1.951315e-02	5.392478e-02	-3.344720e+02	2.594885e+01	7.176753e-01
1	BICF2P276918	15098120	0	A	G	0.486	1.176572e-01	5.271758e-02	-3.320222e+02	2.015560e+01	2.625629e-02
1	BICF2G630711952	15108508	0	G	A	0.306	-4.158321e-02	5.468844e-02	-3.342422e+02	2.388013e+01	4.475465e-01
1	BICF2G630711956	15116966	0	C	A	0.207	-1.730650e-02	6.085776e-02	-3.345412e+02	2.521804e+01	7.762898e-01
1	BICF2G630712003	15160307	0	G	A	0.422	7.424451e-04	5.410308e-02	-3.344440e+02	2.608240e+01	9.890589e-01
1	BICF2G630712032	15172672	0	G	A	0.436	3.571595e-02	5.069751e-02	-3.342180e+02	2.593641e+01	4.815940e-01
1	BICF2G630712066	15186332	4	A	G	0.252	-9.866443e-03	6.263353e-02	-3.344234e+02	2.655834e+01	8.749205e-01
1	BICF2G630712076	15189413	0	C	G	0.261	-1.704642e-02	6.223027e-02	-3.343962e+02	2.679891e+01	7.843034e-01
1	BICF2G630712091	15199402	0	A	G	0.255	-1.431408e-02	6.263844e-02	-3.344067e+02	2.666785e+01	8.193757e-01
1	BICF2G630712094	15204569	0	G	A	0.255	-1.431408e-02	6.263844e-02	-3.344067e+02	2.666785e+01	8.193757e-01
1	BICF2S23327749	15207553	0	A	G	0.023	-4.106691e-03	1.601950e-01	-3.346130e+02	2.616580e+01	9.795626e-01
1	BICF2G630712117	15218485	0	A	G	0.255	-1.431408e-02	6.263844e-02	-3.344067e+02	2.666785e+01	8.193757e-01
1	BICF2G630712141	15230599	0	A	C	0.255	-1.431408e-02	6.263844e-02	-3.344067e+02	2.666785e+01	8.193757e-01
1	BICF2G630712154	15248017	0	G	A	0.261	-1.704642e-02	6.223027e-02	-3.343962e+02	2.679891e+01	7.843034e-01
1	BICF2G630712167	15266342	1	A	G	0.145	1.092849e-01	7.611143e-02	-3.334068e+02	2.313980e+01	1.519346e-01
1	BICF2G630712176	15280943	0	G	A	0.037	1.400044e-01	1.338229e-01	-3.340024e+02	2.556371e+01	2.961924e-01
1	BICF2G630712180	15309118	0	A	T	0.034	1.174755e-01	1.386028e-01	-3.341868e+02	2.579330e+01	3.972553e-01
1	BICF2G630712182	15321057	0	G	A	0.225	-8.450097e-02	6.584839e-02	-3.336071e+02	2.676327e+01	2.002456e-01
1	BICF2P1005766	15364978	0	G	A	0.239	-6.849001e-03	6.487041e-02	-3.343862e+02	2.568625e+01	9.159761e-01
1	BICF2G630712191	15372503	0	G	A	0.177	-3.031043e-02	7.114920e-02	-3.343230e+02	2.489825e+01	6.703600e-01
1	BICF2G630712210	15380050	0	A	G	0.171	3.923559e-04	7.211747e-02	-3.344041e+02	2.595832e+01	9.956622e-01
1	BICF2P701174	15391799	15	G	A	0.092	-1.621418e-01	7.807652e-02	-3.324786e+02	2.602698e+01	3.855595e-02
1	BICF2P784323	15411076	0	A	G	0.092	-7.095165e-02	8.872874e-02	-3.341110e+02	2.588855e+01	4.244563e-01
1	BICF2G630712257	15418100	0	A	G	0.169	-4.773440e-02	6.868953e-02	-3.342893e+02	2.503539e+01	4.875591e-01
1	BICF2G630712263	15431051	0	A	C	0.263	6.648472e-02	6.146138e-02	-3.337763e+02	2.618289e+01	2.801144e-01
1	BICF2G630712269	15448285	15	A	G	0.102	-1.667780e-02	8.878553e-02	-3.344522e+02	2.606874e+01	8.511077e-01
1	BICF2G630712299	15491995	0	A	G	0.486	-1.484033e-02	4.878274e-02	-3.345176e+02	2.657215e+01	7.611460e-01
1	BICF2G630712300	15496312	0	G	A	0.188	1.523227e-01	6.627750e-02	-3.318556e+02	2.297157e+01	2.213449e-02
1	TIGRP2P16163_rs9228354	15511136	0	A	G	0.418	-5.109134e-02	5.150349e-02	-3.340078e+02	2.787103e+01	3.218820e-01
1	BICF2S2357481	15517214	5	C	A	0.108	6.703909e-02	8.523630e-02	-3.341388e+02	2.644873e+01	4.321002e-01
1	BICF2G630712331	15529859	0	A	G	0.482	4.125356e-03	4.985077e-02	-3.345367e+02	2.585909e+01	9.340942e-01
1	BICF2G630712362	15544090	0	A	G	0.341	5.545987e-02	5.311158e-02	-3.339611e+02	2.648195e+01	2.971049e-01
1	BICF2G630712366	15548491	0	A	G	0.346	3.813286e-02	4.996058e-02	-3.343123e+02	2.474035e+01	4.458216e-01
1	BICF2G630712387	15553192	0	G	A	0.385	4.279484e-02	5.277415e-02	-3.341215e+02	2.530831e+01	4.179696e-01
1	TIGRP2P16178_rs8530955	15566979	0	A	G	0.164	-5.325087e-04	6.768568e-02	-3.344898e+02	2.615735e+01	9.937273e-01
1	BICF2G630712428	15590031	0	A	G	0.195	6.240289e-03	6.382325e-02	-3.345272e+02	2.575061e+01	9.221671e-01
1	BICF2G630712434	15598773	6	G	A	0.183	1.483142e-02	6.304835e-02	-3.345388e+02	2.537944e+01	8.141605e-01
1	BICF2G630712444	15612220	0	A	C	0.316	1.931732e-02	5.196695e-02	-3.344655e+02	2.567433e+01	7.103233e-01
1	BICF2S23112242	15624640	0	A	G	0.033	1.544436e-01	1.378007e-01	-3.339416e+02	2.728688e+01	2.631500e-01
1	BICF2P596309	15635861	0	A	G	0.106	-5.841187e-02	7.793892e-02	-3.343047e+02	2.607966e+01	4.540838e-01
1	BICF2P1007324	15644107	0	A	G	0.152	-8.638707e-04	7.766882e-02	-3.343658e+02	2.622179e+01	9.911320e-01
1	BICF2G630712489	15658711	0	C	A	0.130	1.334578e-02	7.053906e-02	-3.345580e+02	2.565609e+01	8.500478e-01
1	BICF2G630712495	15673409	0	G	A	0.500	-4.108122e-03	4.936116e-02	-3.345778e+02	2.609189e+01	9.337195e-01
1	BICF2G630712506	15688491	0	A	G	0.078	-6.248612e-02	8.920334e-02	-3.343269e+02	2.556561e+01	4.840849e-01
1	BICF2G630712518	15693895	0	G	A	0.082	-5.976508e-02	8.728152e-02	-3.343430e+02	2.563236e+01	4.939604e-01
1	BICF2G630712527	15711918	0	G	A	0.082	-5.976508e-02	8.728152e-02	-3.343430e+02	2.563236e+01	4.939604e-01
1	BICF2S23414543	15736401	4	A	G	0.186	9.653680e-02	6.739013e-02	-3.334312e+02	2.696874e+01	1.528889e-01
1	BICF2G630712556	15757117	1	G	A	0.141	-3.203549e-02	6.795298e-02	-3.344564e+02	2.621438e+01	6.376222e-01
1	BICF2G630712578	15770986	0	G	A	0.140	-3.270851e-02	6.799938e-02	-3.344508e+02	2.621317e+01	6.308078e-01
1	TIGRP2P16213_rs8686742	15794393	0	A	G	0.476	4.363215e-02	4.774685e-02	-3.341240e+02	2.600809e+01	3.614374e-01
1	BICF2G630712614	15805483	0	G	A	0.303	-2.157840e-02	5.214011e-02	-3.344885e+02	2.585761e+01	6.792337e-01
1	BICF2P1171762	15816348	0	A	G	0.384	-6.005123e-02	5.229031e-02	-3.338377e+02	2.459459e+01	2.515773e-01
1	BICF2G630712641	15830445	0	A	G	0.027	-1.174790e-01	1.687312e-01	-3.342986e+02	2.617053e+01	4.867333e-01
1	BICF2G630712663	15840316	0	G	A	0.346	-6.990852e-02	5.676383e-02	-3.336450e+02	2.672771e+01	2.189349e-01
1	BICF2S23254222	15852260	0	C	A	0.222	8.821310e-02	6.044334e-02	-3.334972e+02	2.277317e+01	1.453399e-01
1	BICF2G630712709	15873535	0	G	A	0.424	-4.415987e-02	5.429833e-02	-3.340969e+02	2.569726e+01	4.166075e-01
1	BICF2S23651635	15874938	10	C	A	0.436	-3.900030e-02	5.373657e-02	-3.341780e+02	2.557529e+01	4.684645e-01
1	BICF2G630712750	15896352	0	G	A	0.237	-1.046560e-01	6.137681e-02	-3.330213e+02	2.699657e+01	8.905324e-02
1	BICF2G630712755	15900750	0	A	C	0.118	-1.789179e-01	8.561379e-02	-3.321980e+02	2.279062e+01	3.735280e-02
1	BICF2S23029066	15911482	0	G	A	0.297	1.693708e-02	5.354475e-02	-3.344899e+02	2.555718e+01	7.519504e-01
1	BICF2G630712777	15920290	0	A	G	0.336	5.806148e-02	5.153022e-02	-3.339410e+02	2.524828e+01	2.606195e-01
1	TIGRP2P16266_rs8700774	15920324	0	C	G	0.299	2.915576e-02	5.441236e-02	-3.343981e+02	2.513590e+01	5.924156e-01
1	BICF2G630712815	15948746	0	A	G	0.239	-4.094219e-02	5.607397e-02	-3.342373e+02	2.436072e+01	4.657879e-01
1	BICF2G630712835	15962377	0	T	A	0.489	-1.968582e-02	5.034144e-02	-3.344507e+02	2.648476e+01	6.960005e-01
1	BICF2G630712851	15970326	0	C	A	0.177	-1.274143e-01	6.878589e-02	-3.327585e+02	2.531299e+01	6.481762e-02
1	chr1_15998040	15998040	0	G	A	0.314	9.324259e-02	5.698472e-02	-3.331159e+02	2.489273e+01	1.026786e-01
1	chr1_16002821	16002821	0	A	G	0.085	8.635808e-02	1.038755e-01	-3.339886e+02	2.507084e+01	4.063346e-01
1	chr1_16009193	16009193	1	A	T	0.149	1.536160e-01	7.993568e-02	-3.325189e+02	2.818139e+01	5.544716e-02
1	BICF2S22958919	16013787	0	A	G	0.187	5.865027e-02	6.596805e-02	-3.340781e+02	2.642754e+01	3.745739e-01
1	BICF2G630712884	16024354	0	G	A	0.436	-1.678863e-02	5.088481e-02	-3.344048e+02	2.509830e+01	7.416467e-01
1	BICF2P738529	16045803	0	A	G	0.432	6.349392e-02	5.507206e-02	-3.337279e+02	2.715276e+01	2.497260e-01
1	BICF2P1239489	16053508	2	G	A	0.430	6.312887e-02	5.539688e-02	-3.337401e+02	2.705174e+01	2.552407e-01
1	TIGRP2P16286_rs8968917	16063459	0	A	C	0.334	1.939710e-02	5.585738e-02	-3.343528e+02	2.683857e+01	7.286032e-01
1	BICF2P1163793	16078323	0	A	T	0.116	5.417253e-02	8.182491e-02	-3.342692e+02	2.640635e+01	5.083709e-01
1	BICF2G630712895	16082782	2	A	G	0.145	-1.733677e-01	7.530314e-02	-3.317806e+02	2.153638e+01	2.190495e-02
1	BICF2G630712899	16106412	2	G	A	0.208	-4.202531e-02	6.673234e-02	-3.342127e+02	2.510169e+01	5.292618e-01
1	BICF2G630712908	16121427	0	G	A	0.239	-4.775210e-02	6.058125e-02	-3.341935e+02	2.331690e+01	4.310928e-01
1	chr1_16132465	16132465	0	A	C	0.282	-8.865136e-03	6.081144e-02	-3.344141e+02	2.581292e+01	8.841782e-01
1	BICF2G630712915	16132998	0	C	G	0.412	-1.610456e-02	5.522395e-02	-3.343355e+02	2.711980e+01	7.707473e-01
1	BICF2G630712921	16138985	0	A	G	0.479	2.472858e-02	5.686332e-02	-3.342317e+02	2.439261e+01	6.639186e-01
1	BICF2G630712979	16156784	2	A	G	0.416	-5.218435e-03	5.470134e-02	-3.343823e+02	2.638270e+01	9.240526e-01
1	BICF2P1038124	16162212	2	A	G	0.412	-9.103042e-03	5.534198e-02	-3.343662e+02	2.660889e+01	8.694424e-01
1	BICF2G630712994	16162703	1	A	G	0.412	-8.446331e-03	5.529160e-02	-3.343689e+02	2.656572e+01	8.786755e-01
1	BICF2G630712999	16175817	2	A	G	0.444	-8.069926e-03	5.297686e-02	-3.343913e+02	2.641225e+01	8.790148e-01
1	BICF2G630713011	16185504	0	G	A	0.432	-1.327428e-02	5.322555e-02	-3.343870e+02	2.690428e+01	8.031997e-01
1	BICF2G630713017	16196294	0	C	G	0.399	1.214004e-02	5.244719e-02	-3.344526e+02	2.551679e+01	8.170832e-01
1	BICF2G630713056	16219720	0	A	G	0.407	1.233580e-02	5.192270e-02	-3.344637e+02	2.552037e+01	8.123455e-01
1	BICF2G630713087	16231036	0	G	A	0.414	1.260774e-02	5.123599e-02	-3.344683e+02	2.549997e+01	8.057704e-01
1	BICF2G630713106	16244265	0	A	C	0.459	-3.200761e-03	5.310755e-02	-3.344652e+02	2.597029e+01	9.519754e-01
1	BICF2G630713129	16255217	0	A	G	0.361	-3.218949e-02	5.888246e-02	-3.341996e+02	2.623294e+01	5.849503e-01
1	BICF2G630713147	16265331	0	A	G	0.429	2.214582e-02	5.368719e-02	-3.343564e+02	2.658651e+01	6.802268e-01
1	BICF2G630713157	16281556	0	G	C	0.455	-5.023453e-02	5.318050e-02	-3.340148e+02	2.449533e+01	3.455107e-01
1	BICF2G630713161	16293337	0	A	C	0.176	-9.391874e-02	7.288314e-02	-3.335297e+02	2.555584e+01	1.983786e-01
1	BICF2G630713167	16306787	0	G	A	0.475	-6.965015e-02	5.258397e-02	-3.335804e+02	2.359022e+01	1.861819e-01
1	BICF2P1110155	16320005	0	A	G	0.463	-9.748490e-02	5.191850e-02	-3.327037e+02	2.386410e+01	6.125772e-02
1	BICF2G630713221	16324420	0	G	A	0.473	-7.475916e-02	5.235825e-02	-3.334426e+02	2.325527e+01	1.542273e-01
1	BICF2G630713238	16337721	0	C	A	0.473	-9.436955e-02	5.171067e-02	-3.328124e+02	2.255333e+01	6.885791e-02
1	BICF2G630713244	16359855	0	A	G	0.249	-9.013250e-02	6.291483e-02	-3.333618e+02	2.472575e+01	1.528589e-01
1	BICF2S23756203	16379257	6	G	A	0.202	-5.451968e-02	6.708836e-02	-3.341615e+02	2.650124e+01	4.169668e-01
1	BICF2G630713250	16399830	0	A	G	0.392	2.300171e-02	4.828229e-02	-3.345171e+02	2.560585e+01	6.340855e-01
1	BICF2G630713257	16418729	0	A	G	0.147	-3.719962e-02	7.711039e-02	-3.342961e+02	2.584765e+01	6.298081e-01
1	BICF2S23312889	16428724	0	G	C	0.401	3.757847e-02	5.034392e-02	-3.342926e+02	2.553008e+01	4.559043e-01
1	BICF2G630713269	16440171	0	A	G	0.140	8.186493e-02	7.173953e-02	-3.338648e+02	2.404380e+01	2.545891e-01
1	BICF2G630713309	16461127	0	A	G	0.149	6.996220e-02	7.173732e-02	-3.340285e+02	2.402193e+01	3.301053e-01
1	BICF2P347527	16500159	1	G	A	0.234	5.227059e-02	6.989190e-02	-3.340339e+02	2.752477e+01	4.550347e-01
1	BICF2G630713318	16508273	0	G	A	0.071	-1.489493e-01	9.550933e-02	-3.333556e+02	2.552536e+01	1.197732e-01
1	BICF2G630713327	16523082	0	G	A	0.013	2.891463e-01	2.271200e-01	-3.337937e+02	2.470202e+01	2.038253e-01
1	BICF2G630713341	16531663	3	A	G	0.107	5.726441e-02	7.622343e-02	-3.343537e+02	2.684936e+01	4.529933e-01
1	BICF2G630713357	16546927	0	A	C	0.112	5.666153e-02	7.500585e-02	-3.343507e+02	2.699017e+01	4.504987e-01
1	BICF2G630713376	16586375	0	A	G	0.054	-3.398800e-01	1.153861e-01	-3.302828e+02	1.922372e+01	3.438521e-03
1	BICF2S23532118	16591910	0	A	G	0.232	-1.742403e-02	5.877290e-02	-3.344856e+02	2.536440e+01	7.670513e-01
1	BICF2G630713378	16639703	0	G	A	0.157	-4.512114e-02	6.824625e-02	-3.343693e+02	2.650734e+01	5.089486e-01
1	BICF2G630713380	16663755	0	T	A	0.074	1.532177e-02	1.070534e-01	-3.343976e+02	2.601412e+01	8.862754e-01
1	chr1_16688757	16688757	0	G	A	0.113	-1.635788e-03	7.612730e-02	-3.346042e+02	2.594179e+01	9.828690e-01
1	BICF2G630713381	16723651	1	C	G	0.105	-9.349954e-02	9.473905e-02	-3.338343e+02	2.613354e+01	3.243633e-01
1	BICF2G630713400	16782943	0	C	A	0.305	1.997931e-02	5.843701e-02	-3.344258e+02	2.650590e+01	7.326347e-01
1	TIGRP2P16352_rs8891819	16799708	0	A	G	0.310	-6.275838e-02	5.397309e-02	-3.338786e+02	2.509950e+01	2.457121e-01
1	BICF2G630713411	16806542	0	A	G	0.263	9.535249e-02	6.638880e-02	-3.333519e+02	2.957712e+01	1.518151e-01
1	BICF2G630713424	16811874	0	T	A	0.263	1.196665e-01	6.476017e-02	-3.327270e+02	3.047200e+01	6.546646e-02
1	BICF2S23349334	16812062	0	A	G	0.137	-1.767997e-02	8.583525e-02	-3.343073e+02	2.576696e+01	8.369294e-01
1	BICF2P634645	16819803	0	G	A	0.234	2.639320e-02	5.936307e-02	-3.344473e+02	2.551387e+01	6.568783e-01
1	BICF2G630713443	16820003	0	G	A	0.470	7.602932e-02	4.888394e-02	-3.334040e+02	2.631495e+01	1.207752e-01
1	BICF2P958503	16829946	0	A	G	0.020	1.991405e-01	1.675936e-01	-3.339181e+02	2.680148e+01	2.355445e-01
1	BICF2G630713455	16835322	0	G	A	0.218	6.034294e-02	6.395894e-02	-3.339825e+02	2.342972e+01	3.460927e-01
1	BICF2P798939	16844869	0	A	G	0.020	1.991405e-01	1.675936e-01	-3.339181e+02	2.680148e+01	2.355445e-01
1	BICF2P191948	16854080	0	A	G	0.178	-5.673948e-02	6.626741e-02	-3.341554e+02	2.600565e+01	3.924603e-01
1	chr1_16869158	16869158	5	A	G	0.284	-4.211834e-02	5.653063e-02	-3.342297e+02	2.555629e+01	4.567380e-01
1	TIGRP2P16372_rs9041059	16872021	0	A	G	0.200	-8.797206e-02	6.355936e-02	-3.335921e+02	2.688629e+01	1.672094e-01
1	BICF2P279065	16889483	0	A	G	0.350	-7.280234e-02	4.951365e-02	-3.335022e+02	2.567365e+01	1.423631e-01
1	BICF2P893167	16923606	0	C	A	0.211	-2.622708e-02	6.690034e-02	-3.343701e+02	2.593799e+01	6.952724e-01
1	BICF2P518184	16936332	0	A	G	0.377	-1.029868e-01	5.087033e-02	-3.325090e+02	2.596950e+01	4.367599e-02
1	chr1_16944232	16944232	0	A	G	0.164	4.963568e-02	7.367877e-02	-3.342471e+02	2.528801e+01	5.009602e-01
1	TIGRP2P16395_rs9237869	16947053	0	G	A	0.302	-4.079859e-02	5.803978e-02	-3.341969e+02	2.565552e+01	4.825579e-01
1	TIGRP2P16400_rs8609472	16956533	0	G	A	0.381	-3.173574e-02	5.072659e-02	-3.343182e+02	2.626983e+01	5.319686e-01
1	TIGRP2P16416_rs8992752	16968037	0	G	A	0.364	-1.601405e-02	5.390510e-02	-3.344492e+02	2.584587e+01	7.665823e-01
1	chr1_16975127	16975127	0	A	G	0.201	-2.204367e-02	6.438742e-02	-3.344097e+02	2.617971e+01	7.322850e-01
1	BICF2P190688	16983628	0	A	G	0.300	-3.498124e-02	6.313905e-02	-3.341951e+02	2.600492e+01	5.799077e-01
1	BICF2P1003421	16997869	7	G	A	0.285	-5.273797e-02	6.584168e-02	-3.340072e+02	2.538852e+01	4.236842e-01
1	BICF2P1393041	17003688	0	A	C	0.108	1.380230e-01	8.987775e-02	-3.332574e+02	2.971656e+01	1.255192e-01
1	BICF2G630713467	17033376	0	A	C	0.113	7.690545e-02	8.326418e-02	-3.340078e+02	2.802019e+01	3.563125e-01
1	BICF2G630713472	17038060	0	A	C	0.374	5.304310e-03	6.269934e-02	-3.342610e+02	2.638927e+01	9.326283e-01
1	BICF2G630713521	17063159	0	G	A	0.433	-6.145545e-03	5.020111e-02	-3.345155e+02	2.612683e+01	9.026376e-01
1	chr1_17079862	17079862	1	A	G	0.146	-1.622697e-02	7.507223e-02	-3.344558e+02	2.587397e+01	8.289952e-01
1	BICF2P895104	17080855	0	A	G	0.232	3.544751e-03	5.701363e-02	-3.345448e+02	2.589484e+01	9.504599e-01
1	BICF2S23429070	17081733	0	C	A	0.378	-2.663308e-03	5.301317e-02	-3.344299e+02	2.597078e+01	9.599608e-01
1	BICF2G630713549	17090951	0	A	C	0.266	1.231125e-02	5.825451e-02	-3.344657e+02	2.647974e+01	8.327481e-01
1	chr1_17094403	17094403	0	A	G	0.105	-2.775186e-04	8.742041e-02	-3.343802e+02	2.635335e+01	9.974689e-01
1	BICF2G630713554	17100543	0	A	G	0.265	3.002842e-02	6.198441e-02	-3.343141e+02	2.625257e+01	6.283678e-01
1	chr1_17108311	17108311	0	A	G	0.297	-2.452368e-02	6.050529e-02	-3.342676e+02	2.593862e+01	6.854931e-01
1	BICF2G630713570	17125112	0	A	G	0.254	-8.548236e-02	5.842001e-02	-3.334781e+02	2.481099e+01	1.442972e-01
1	BICF2P408235	17128451	0	C	A	0.411	-3.023639e-02	6.194752e-02	-3.341376e+02	2.528254e+01	6.257859e-01
1	BICF2G630713595	17135819	0	G	A	0.380	-5.538714e-02	5.078199e-02	-3.339832e+02	2.502296e+01	2.761598e-01
1	chr1_17143743	17143743	0	A	G	0.106	4.232689e-02	8.211262e-02	-3.344014e+02	2.694658e+01	6.065466e-01
1	BICF2P1049342	17149726	0	G	A	0.477	1.449692e-02	5.113157e-02	-3.344490e+02	2.595724e+01	7.769439e-01
1	TIGRP2P16436_rs8508371	17153514	2	C	A	0.030	-8.352723e-02	1.459414e-01	-3.343833e+02	2.611192e+01	5.674622e-01
1	BICF2P537291	17171273	0	A	G	0.424	1.616872e-02	5.357689e-02	-3.344052e+02	2.615353e+01	7.629944e-01
1	BICF2P518821	17180667	0	A	G	0.031	-9.338158e-02	1.435214e-01	-3.343337e+02	2.601298e+01	5.157008e-01
1	TIGRP2P16445_rs8874129	17186610	0	G	A	0.469	3.306246e-02	5.293869e-02	-3.343360e+02	2.498702e+01	5.326771e-01
1	BICF2P673942	17200947	0	G	A	0.473	3.153019e-02	4.982856e-02	-3.343412e+02	2.579045e+01	5.272937e-01
1	BICF2G630713640	17212415	0	A	C	0.220	-9.167881e-02	6.173698e-02	-3.333942e+02	2.567958e+01	1.384439e-01
1	BICF2G630713653	17220963	0	A	G	0.176	8.393052e-03	7.425572e-02	-3.343650e+02	2.620803e+01	9.100722e-01
1	BICF2P155129	17236459	0	A	C	0.170	1.505389e-03	7.482002e-02	-3.343684e+02	2.620441e+01	9.839590e-01
1	BICF2G630713680	17246152	0	G	A	0.258	5.280232e-02	5.780740e-02	-3.341355e+02	2.446414e+01	3.616497e-01
1	BICF2G630713682	17249128	0	A	T	0.081	5.318899e-02	1.041975e-01	-3.342446e+02	2.678415e+01	6.100479e-01
1	BICF2G630713686	17263074	0	A	C	0.119	8.758166e-02	7.694200e-02	-3.338317e+02	2.741454e+01	2.557793e-01
1	BICF2P777530	17274039	0	A	G	0.422	2.686238e-02	4.905985e-02	-3.344259e+02	2.633950e+01	5.843537e-01
1	BICF2G630713688	17278430	0	G	A	0.445	-2.119761e-02	5.177441e-02	-3.344247e+02	2.444148e+01	6.824793e-01
1	BICF2G630713712	17292432	0	A	G	0.098	-5.077183e-02	7.880695e-02	-3.344047e+02	2.537465e+01	5.198304e-01
1	BICF2G630713733	17302397	0	A	G	0.408	1.335713e-02	5.096146e-02	-3.345022e+02	2.631374e+01	7.933962e-01
1	TIGRP2P16480_rs8758959	17315566	0	A	G	0.218	1.419020e-02	6.520792e-02	-3.344917e+02	2.623785e+01	8.278558e-01
1	BICF2P1295166	17325705	0	A	G	0.195	4.823363e-02	6.846006e-02	-3.342628e+02	2.681313e+01	4.815567e-01
1	BICF2G630713757	17336561	0	A	G	0.292	8.390494e-02	5.948339e-02	-3.334790e+02	2.682321e+01	1.592598e-01
1	BICF2G630713782	17355373	0	G	A	0.329	-1.629588e-03	5.815884e-02	-3.344784e+02	2.580046e+01	9.776624e-01
1	BICF2G630713809	17371769	1	A	G	0.352	-1.439811e-02	5.739112e-02	-3.344223e+02	2.531803e+01	8.020561e-01
1	BICF2G630713815	17373241	0	G	A	0.442	-3.749816e-02	5.790027e-02	-3.341802e+02	2.384290e+01	5.176454e-01
1	BICF2G630713816	17373831	0	A	C	0.442	-3.749816e-02	5.790027e-02	-3.341802e+02	2.384290e+01	5.176454e-01
1	chr1_17375351	17375351	0	A	G	0.023	-4.324008e-02	1.534149e-01	-3.345126e+02	2.623450e+01	7.782243e-01
1	BICF2G630713819	17376281	9	C	A	0.424	-3.644018e-02	5.808070e-02	-3.342353e+02	2.388463e+01	5.308011e-01
1	BICF2G630713820	17376368	0	A	G	0.419	-3.133319e-02	5.799642e-02	-3.342721e+02	2.413182e+01	5.893598e-01
1	BICF2G630713834	17382980	0	C	A	0.438	-3.572905e-02	5.824962e-02	-3.341948e+02	2.392505e+01	5.400235e-01
1	BICF2G630713845	17398182	0	A	G	0.470	-2.646563e-02	5.687379e-02	-3.342807e+02	2.419488e+01	6.419768e-01
1	BICF2G630713855	17409289	0	G	A	0.455	-1.434861e-02	5.680351e-02	-3.343535e+02	2.493461e+01	8.007246e-01
1	BICF2P764755	17419125	0	A	G	0.197	-3.690825e-03	6.185010e-02	-3.345233e+02	2.566510e+01	9.524495e-01
1	TIGRP2P16525_rs8882612	17443755	0	C	A	0.072	-6.890845e-02	9.646193e-02	-3.343175e+02	2.576157e+01	4.754800e-01
1	chr1_17445618	17445618	0	A	G	0.074	-4.051970e-02	9.523845e-02	-3.344343e+02	2.657549e+01	6.707655e-01
1	BICF2G630713890	17446347	1	A	G	0.318	-3.053746e-02	5.415828e-02	-3.343648e+02	2.438002e+01	5.732124e-01
1	chr1_17446766	17446766	0	G	A	0.146	-4.107971e-02	7.022722e-02	-3.344147e+02	2.653415e+01	5.589543e-01
1	BICF2G630713894	17451480	0	G	A	0.280	-4.636577e-02	5.735033e-02	-3.342005e+02	2.406280e+01	4.193703e-01
1	BICF2G630713904	17463345	0	A	G	0.184	1.894259e-02	6.949419e-02	-3.344416e+02	2.590615e+01	7.853379e-01
1	chr1_17464549	17464549	0	A	C	0.088	-4.854487e-03	8.614724e-02	-3.346003e+02	2.599498e+01	9.550942e-01
1	BICF2G630713905	17464820	0	A	T	0.381	-8.408647e-03	5.097900e-02	-3.345565e+02	2.558992e+01	8.690835e-01
1	BICF2G630713917	17480289	0	A	G	0.140	1.679410e-02	7.684088e-02	-3.344604e+02	2.666020e+01	8.271223e-01
1	BICF2P734435	17490068	10	A	C	0.172	-7.501883e-02	8.971401e-02	-3.338040e+02	2.879854e+01	4.036114e-01
1	BICF2P734437	17490326	0	A	G	0.164	-5.710080e-02	9.318364e-02	-3.339241e+02	2.804528e+01	5.404205e-01
1	BICF2P734438	17490447	0	G	A	0.164	-5.710080e-02	9.318364e-02	-3.339241e+02	2.804528e+01	5.404205e-01
1	BICF2G630713926	17490618	0	G	C	0.030	-7.750515e-02	1.407894e-01	-3.345236e+02	2.585048e+01	5.823237e-01
1	chr1_17491056	17491056	0	G	C	0.327	-6.072357e-02	6.381855e-02	-3.338370e+02	2.679523e+01	3.420036e-01
1	BICF2G630713962	17508176	1	A	G	0.158	1.584052e-02	7.372135e-02	-3.344688e+02	2.638834e+01	8.299933e-01
1	BICF2G630713973	17510437	1	A	G	0.185	4.113221e-02	6.631288e-02	-3.343686e+02	2.693782e+01	5.354793e-01
1	BICF2G630713998	17524497	0	A	G	0.275	-7.777966e-02	7.170594e-02	-3.335932e+02	2.802926e+01	2.787977e-01
1	chr1_17525093	17525093	0	G	A	0.203	1.584917e-02	6.431471e-02	-3.345138e+02	2.630598e+01	8.054923e-01
1	chr1_17525427	17525427	0	G	A	0.084	-1.652400e-02	9.543633e-02	-3.344682e+02	2.608329e+01	8.626399e-01
1	chr1_17525501	17525501	0	G	A	0.204	1.046194e-02	6.451427e-02	-3.345272e+02	2.624282e+01	8.712695e-01
1	chr1_17525603	17525603	1	A	G	0.189	-1.005477e-01	8.369810e-02	-3.334521e+02	2.742361e+01	2.304393e-01
1	BICF2G630714004	17525730	0	T	A	0.203	1.584917e-02	6.431471e-02	-3.345138e+02	2.630598e+01	8.054923e-01
1	BICF2G630714008	17526195	2	G	A	0.278	-7.059217e-02	7.216153e-02	-3.336981e+02	2.788272e+01	3.286234e-01
1	BICF2G630714009	17526463	0	C	G	0.246	-5.089171e-02	7.065740e-02	-3.340115e+02	2.707757e+01	4.718442e-01
1	BICF2P162205	17526522	0	A	G	0.089	-4.015082e-02	8.650415e-02	-3.344686e+02	2.580553e+01	6.428287e-01
1	chr1_17526702	17526702	0	G	A	0.296	-7.836528e-02	6.744035e-02	-3.335745e+02	2.853572e+01	2.460274e-01
1	BICF2S23425898	17536104	0	G	A	0.251	-1.947346e-02	5.631962e-02	-3.345239e+02	2.600948e+01	7.297251e-01
1	BICF2P952022	17548401	0	A	G	0.194	1.878745e-02	6.515825e-02	-3.345028e+02	2.619327e+01	7.732599e-01
1	BICF2P864404	17557024	0	A	G	0.180	1.983206e-02	6.653565e-02	-3.344983e+02	2.619273e+01	7.658286e-01
1	BICF2G630714030	17575316	0	A	G	0.273	-4.291758e-03	5.949689e-02	-3.344654e+02	2.607906e+01	9.425362e-01
1	BICF2S23037200	17587551	0	G	A	0.343	2.607812e-02	6.214526e-02	-3.341864e+02	2.656820e+01	6.750113e-01
1	BICF2S23047697	17589724	0	G	A	0.146	1.683286e-01	7.524911e-02	-3.319660e+02	2.573710e+01	2.591691e-02
1	BICF2G630714047	17610117	0	G	A	0.249	-3.839908e-02	5.823701e-02	-3.343134e+02	2.503916e+01	5.100978e-01
1	BICF2G630714052	17612158	0	A	C	0.212	-3.690063e-02	6.309754e-02	-3.343129e+02	2.520746e+01	5.590452e-01
1	chr1_17629899	17629899	0	G	A	0.149	-3.775514e-02	7.190595e-02	-3.343608e+02	2.593622e+01	5.998710e-01
1	BICF2G630714066	17630626	0	A	G	0.181	8.203092e-02	6.760714e-02	-3.337556e+02	2.564764e+01	2.258131e-01
1	BICF2G630714067	17631263	0	A	G	0.282	7.924468e-02	7.549523e-02	-3.335368e+02	2.471833e+01	2.945945e-01
1	chr1_17631987	17631987	0	G	A	0.037	-3.602794e-02	1.331226e-01	-3.344843e+02	2.614116e+01	7.868291e-01
1	chr1_17632580	17632580	2	C	A	0.043	-7.196768e-02	1.266767e-01	-3.343561e+02	2.582089e+01	5.703160e-01
1	BICF2G630714071	17633594	1	G	A	0.263	7.685054e-02	6.918764e-02	-3.336322e+02	2.530373e+01	2.674340e-01
1	BICF2G630714072	17633819	0	G	A	0.256	9.659678e-02	7.037558e-02	-3.332905e+02	2.467473e+01	1.707564e-01
1	BICF2G630714076	17635786	0	G	A	0.265	9.102214e-02	6.826451e-02	-3.333694e+02	2.469102e+01	1.832737e-01
1	BICF2G630714081	17646203	0	G	A	0.421	8.038726e-02	5.048856e-02	-3.333001e+02	2.679935e+01	1.122426e-01
1	BICF2S22954480	17659479	0	A	G	0.373	5.659264e-02	5.476175e-02	-3.338915e+02	2.663998e+01	3.021125e-01
1	BICF2S23435772	17688017	7	A	G	0.272	3.674947e-02	5.572183e-02	-3.343030e+02	2.535934e+01	5.099966e-01
1	BICF2P339458	17692763	0	A	G	0.183	-7.219480e-02	6.909407e-02	-3.339070e+02	2.548182e+01	2.967989e-01
1	BICF2P1223885	17704361	0	G	A	0.142	1.068443e-01	8.470498e-02	-3.334945e+02	2.945924e+01	2.080133e-01
1	BICF2P172537	17712307	0	G	A	0.411	3.814289e-04	6.003006e-02	-3.342923e+02	2.608010e+01	9.949339e-01
1	BICF2G630714103	17726062	1	A	C	0.489	-2.045039e-02	5.068111e-02	-3.344389e+02	2.628388e+01	6.868180e-01
1	BICF2G630714105	17726883	0	G	A	0.409	-2.178118e-02	5.291991e-02	-3.343958e+02	2.633327e+01	6.808929e-01
1	BICF2G630714118	17743906	0	G	A	0.370	-2.271681e-03	5.316840e-02	-3.344760e+02	2.603406e+01	9.659441e-01
1	BICF2G630714129	17750078	0	A	G	0.435	-1.621007e-02	5.273499e-02	-3.344283e+02	2.645687e+01	7.587308e-01
1	BICF2G630714130	17751198	0	A	G	0.435	-1.621007e-02	5.273499e-02	-3.344283e+02	2.645687e+01	7.587308e-01
1	BICF2G630714145	17765993	0	A	G	0.494	-2.280222e-02	6.090839e-02	-3.341787e+02	2.513782e+01	7.083557e-01
1	TIGRP2P16600_rs8818545	17773356	1	G	A	0.298	-2.871628e-02	5.347315e-02	-3.344206e+02	2.613386e+01	5.915924e-01
1	BICF2G630714153	17786696	0	A	C	0.266	-1.458394e-02	6.177756e-02	-3.344073e+02	2.575794e+01	8.135146e-01
1	BICF2G630714176	17808236	0	C	A	0.037	-1.068459e-02	1.359127e-01	-3.344972e+02	2.623028e+01	9.373848e-01
1	BICF2G630714188	17824831	0	A	G	0.387	2.336589e-02	5.436407e-02	-3.343529e+02	2.643730e+01	6.676021e-01
1	BICF2P1465145	17846763	0	G	A	0.293	3.777248e-03	5.586353e-02	-3.345344e+02	2.570484e+01	9.461301e-01
1	TIGRP2P16613_rs9171180	17860709	0	G	A	0.149	-2.110514e-03	7.432905e-02	-3.344843e+02	2.606757e+01	9.773639e-01
1	BICF2G630714226	17870438	0	A	G	0.401	-2.967037e-02	5.001905e-02	-3.343968e+02	2.540453e+01	5.534417e-01
1	BICF2G630714233	17889488	0	C	A	0.432	-2.761343e-02	5.065889e-02	-3.343729e+02	2.564438e+01	5.860408e-01
1	BICF2G630714236	17903166	0	A	G	0.263	8.981685e-03	6.146071e-02	-3.344294e+02	2.640506e+01	8.838971e-01
1	BICF2P846937	17911755	0	G	A	0.442	-1.381170e-02	5.448604e-02	-3.343964e+02	2.528763e+01	8.000375e-01
1	BICF2S23427278	17927062	1	G	A	0.436	1.444645e-02	5.327158e-02	-3.344115e+02	2.605389e+01	7.864081e-01
1	BICF2G630714275	17939101	0	C	A	0.373	1.569488e-02	5.619977e-02	-3.343950e+02	2.681564e+01	7.802026e-01
1	BICF2G630714292	17952061	0	A	G	0.285	3.626688e-02	5.362137e-02	-3.343584e+02	2.503538e+01	4.992631e-01
1	BICF2P478930	17956021	0	G	A	0.227	6.972825e-02	7.109690e-02	-3.338333e+02	2.687582e+01	3.273918e-01
1	BICF2P1009249	17963447	1	G	A	0.490	-1.750463e-02	5.442056e-02	-3.343761e+02	2.586412e+01	7.479058e-01
1	TIGRP2P16637_rs9039773	17972306	8	A	G	0.487	2.942281e-02	5.387423e-02	-3.343223e+02	2.634193e+01	5.853175e-01
1	BICF2G630714328	17981639	0	G	A	0.246	3.909314e-02	6.595285e-02	-3.341987e+02	2.593600e+01	5.537344e-01
1	TIGRP2P16643_rs9089258	17998067	0	A	G	0.146	-4.625574e-02	7.161953e-02	-3.343498e+02	2.415383e+01	5.187961e-01
1	BICF2G630714331	18006152	0	A	G	0.395	5.687674e-03	5.549500e-02	-3.343903e+02	2.596679e+01	9.184264e-01
1	TIGRP2P16648_rs9203177	18015181	0	C	A	0.034	-1.472808e-01	1.322105e-01	-3.340554e+02	2.522976e+01	2.660471e-01
1	TIGRP2P16661_rs8631863	18039988	0	A	G	0.147	-5.933004e-02	7.376977e-02	-3.342269e+02	2.348318e+01	4.217915e-01
1	BICF2G630714377	18050538	0	A	G	0.493	4.378523e-02	5.624751e-02	-3.340118e+02	2.475585e+01	4.368349e-01
1	BICF2G630714387	18067220	0	C	A	0.265	-4.983405e-02	6.245008e-02	-3.341079e+02	2.296127e+01	4.254204e-01
1	BICF2G630714411	18079007	0	A	C	0.024	-9.348638e-03	1.626864e-01	-3.345707e+02	2.628243e+01	9.542082e-01
1	BICF2G630714416	18085253	0	A	G	0.025	-1.074816e-01	1.596567e-01	-3.343398e+02	2.594676e+01	5.012601e-01
1	TIGRP2P16671_rs9202034	18095245	0	A	C	0.371	6.752466e-02	5.128636e-02	-3.336580e+02	2.262727e+01	1.888250e-01
1	BICF2S23221565	18107386	0	A	G	0.285	-1.093580e-01	6.370822e-02	-3.328939e+02	2.296188e+01	8.694454e-02
1	BICF2G630714480	18120975	0	G	A	0.285	3.461251e-02	5.994564e-02	-3.342966e+02	2.678311e+01	5.640406e-01
1	BICF2S2333765	18131176	0	A	G	0.184	-1.082213e-01	7.340901e-02	-3.332780e+02	2.274799e+01	1.413176e-01
1	BICF2G630714487	18142442	0	A	G	0.050	-1.180034e-02	1.207505e-01	-3.345033e+02	2.611559e+01	9.222065e-01
1	BICF2G630714502	18154349	0	G	A	0.398	3.900709e-02	5.230080e-02	-3.341776e+02	2.407414e+01	4.562742e-01
1	BICF2P802180	18164999	0	A	G	0.190	-6.709973e-03	6.560918e-02	-3.344577e+02	2.616761e+01	9.185993e-01
1	BICF2G630714515	18176849	0	A	G	0.143	1.072879e-02	6.771366e-02	-3.345735e+02	2.569268e+01	8.741984e-01
1	BICF2G630714529	18196519	0	A	G	0.050	3.464807e-04	1.215010e-01	-3.344760e+02	2.642324e+01	9.977263e-01
1	BICF2G630714538	18201249	0	A	G	0.334	7.047256e-02	5.655194e-02	-3.336241e+02	2.507087e+01	2.135381e-01
1	BICF2G630714543	18212723	0	G	A	0.361	6.970887e-02	5.580290e-02	-3.336509e+02	2.554414e+01	2.124251e-01
1	TIGRP2P16698_rs8970755	18230234	0	G	A	0.499	-3.283860e-02	4.860461e-02	-3.343564e+02	2.480871e+01	4.997222e-01
1	BICF2G630714585	18233230	0	A	G	0.225	-1.354425e-02	8.082893e-02	-3.341135e+02	2.663536e+01	8.670206e-01
1	BICF2G630714599	18246942	0	A	G	0.480	5.804680e-02	5.310853e-02	-3.338677e+02	2.506322e+01	2.751502e-01
1	BICF2G630714618	18257851	0	A	G	0.462	8.039770e-02	5.612346e-02	-3.333491e+02	2.511735e+01	1.528865e-01
1	BICF2P822605	18268077	0	G	A	0.483	9.141313e-02	5.926432e-02	-3.331060e+02	2.441103e+01	1.238618e-01
1	BICF2S23540055	18278533	0	G	A	0.398	-8.143474e-02	5.323502e-02	-3.333490e+02	2.200668e+01	1.269864e-01
1	BICF2P363532	18278666	1	G	A	0.396	-7.282457e-02	5.329959e-02	-3.335857e+02	2.220097e+01	1.727116e-01
1	chr1_18279197	18279197	0	I	D	0.416	-7.151516e-02	5.189038e-02	-3.335718e+02	2.300627e+01	1.690204e-01
1	BICF2P363533	18279276	0	G	A	0.248	4.241014e-02	6.463933e-02	-3.341612e+02	2.599079e+01	5.121869e-01
1	BICF2P1341927	18301303	0	G	C	0.492	5.780495e-02	5.862488e-02	-3.338164e+02	2.548075e+01	3.248054e-01
1	BICF2P1341921	18302046	0	A	C	0.492	5.780495e-02	5.862488e-02	-3.338164e+02	2.548075e+01	3.248054e-01
1	BICF2G630714624	18322316	0	G	A	0.336	-1.634486e-02	5.805419e-02	-3.343216e+02	2.534114e+01	7.784584e-01
1	BICF2G630714631	18330993	0	A	G	0.377	-5.589442e-02	5.817270e-02	-3.339276e+02	2.256999e+01	3.372961e-01
1	BICF2G630714635	18337458	6	A	G	0.314	-2.871605e-02	5.881703e-02	-3.342703e+02	2.461545e+01	6.256941e-01
1	BICF2P1153297	18337681	1	G	A	0.053	-9.648171e-02	1.083911e-01	-3.342272e+02	2.431813e+01	3.740079e-01
1	chr1_18338112	18338112	3	C	A	0.050	-1.352701e-01	1.111465e-01	-3.338777e+02	2.555115e+01	2.244051e-01
1	chr1_18338770	18338770	0	G	A	0.054	-9.539693e-02	1.071097e-01	-3.342274e+02	2.451505e+01	3.737285e-01
1	BICF2S23754080	18351745	0	A	G	0.479	4.875478e-02	5.078734e-02	-3.340425e+02	2.484473e+01	3.377265e-01
1	BICF2G630714647	18360583	0	A	C	0.314	-1.195150e-02	5.393899e-02	-3.344988e+02	2.598400e+01	8.247740e-01
1	BICF2G630714657	18372431	0	A	G	0.204	-7.569118e-02	6.737870e-02	-3.338523e+02	2.411420e+01	2.620483e-01
1	BICF2S23735739	18383320	0	A	G	0.450	6.903707e-02	5.099014e-02	-3.335784e+02	2.397410e+01	1.766298e-01
1	BICF2S2303742	18394807	0	A	G	0.357	2.703763e-03	4.981563e-02	-3.345755e+02	2.587277e+01	9.567466e-01
1	BICF2G630714678	18408043	0	C	A	0.368	1.541848e-02	5.177295e-02	-3.344776e+02	2.617979e+01	7.660247e-01
1	BICF2G630714699	18417394	7	G	A	0.204	1.787850e-02	6.287253e-02	-3.345013e+02	2.686609e+01	7.763014e-01
1	BICF2G630714715	18436498	0	A	C	0.241	8.427208e-02	6.515461e-02	-3.335279e+02	2.732734e+01	1.967174e-01
1	BICF2G630714718	18440810	7	G	A	0.341	8.601967e-02	5.999583e-02	-3.333368e+02	3.119504e+01	1.525307e-01
1	BICF2S23256308	18453404	0	T	A	0.178	7.907869e-03	7.495839e-02	-3.343175e+02	2.637683e+01	9.160419e-01
1	BICF2S23148503	18464410	4	A	G	0.135	2.294744e-02	7.638095e-02	-3.343630e+02	2.695819e+01	7.640239e-01
1	BICF2G630714751	18481237	0	T	A	0.390	9.155606e-02	5.990281e-02	-3.331384e+02	2.982496e+01	1.273114e-01
1	chr1_18487508	18487508	1	G	A	0.328	8.475842e-02	5.587917e-02	-3.333308e+02	2.701022e+01	1.302132e-01
1	BICF2G630714759	18491257	0	G	A	0.351	6.297148e-02	5.585261e-02	-3.338241e+02	2.769181e+01	2.603190e-01
1	BICF2G630714765	18498485	0	G	A	0.120	2.428651e-02	7.725058e-02	-3.344540e+02	2.579649e+01	7.534146e-01
1	BICF2G630714786	18514470	0	A	G	0.493	-6.713313e-02	4.963291e-02	-3.336366e+02	2.307079e+01	1.770564e-01
1	BICF2G630714787	18524177	0	A	G	0.300	4.647562e-02	5.689286e-02	-3.341692e+02	2.548089e+01	4.145412e-01
1	BICF2G630714800	18543235	0	A	C	0.156	6.609063e-02	6.813593e-02	-3.340463e+02	2.541716e+01	3.327234e-01
1	BICF2G630714801	18544398	0	A	G	0.120	2.428651e-02	7.725058e-02	-3.344540e+02	2.579649e+01	7.534146e-01
1	BICF2P626377	18559607	0	A	C	0.025	-8.960413e-02	1.794854e-01	-3.342751e+02	2.623708e+01	6.179316e-01
1	TIGRP2P16741_rs8775542	18588383	1	A	C	0.214	4.583566e-02	6.193707e-02	-3.342288e+02	2.510207e+01	4.597729e-01
1	TIGRP2P16748_rs9167563	18593202	0	C	A	0.316	6.785001e-02	5.714174e-02	-3.337671e+02	2.509126e+01	2.358734e-01
1	BICF2P518563	18603592	0	G	A	0.146	-1.337898e-02	7.523019e-02	-3.344707e+02	2.618970e+01	8.589508e-01
1	BICF2S22914470	18618404	0	A	G	0.363	-3.913590e-02	6.282785e-02	-3.340511e+02	2.610044e+01	5.337502e-01
1	BICF2P974068	18624247	0	A	G	0.266	4.126206e-03	6.240709e-02	-3.343936e+02	2.582495e+01	9.473218e-01
1	BICF2G630714841	18652876	0	A	G	0.102	-7.470857e-02	7.834139e-02	-3.341940e+02	2.708248e+01	3.409281e-01
1	BICF2P508940	18662684	0	A	G	0.408	1.354712e-02	6.527004e-02	-3.341131e+02	2.587570e+01	8.356969e-01
1	BICF2G630714876	18679747	0	A	G	0.307	-1.376581e-03	5.558337e-02	-3.344790e+02	2.609278e+01	9.802556e-01
1	BICF2G630714883	18689187	0	A	G	0.278	2.300181e-02	5.907750e-02	-3.343329e+02	2.591477e+01	6.972535e-01
1	BICF2S23753581	18711288	0	G	A	0.217	3.253631e-02	6.447425e-02	-3.343201e+02	2.689445e+01	6.141281e-01
1	BICF2S23014337	18724532	0	A	G	0.347	-4.993502e-03	5.056565e-02	-3.345397e+02	2.575046e+01	9.213909e-01
1	BICF2G630714898	18738968	0	A	G	0.237	-1.683245e-02	5.913826e-02	-3.344626e+02	2.611532e+01	7.760964e-01
1	BICF2G630714912	18753645	1	A	G	0.105	-2.972865e-02	8.516820e-02	-3.343908e+02	2.654331e+01	7.272550e-01
1	BICF2G630714954	18772717	0	G	A	0.391	3.000963e-02	5.160935e-02	-3.343271e+02	2.590351e+01	5.612925e-01
1	BICF2S2376916	18773975	3	A	C	0.376	-9.768413e-03	4.869974e-02	-3.345660e+02	2.627536e+01	8.411397e-01
1	BICF2P1238594	18788595	0	A	G	0.424	-3.174443e-02	5.222839e-02	-3.343458e+02	2.538662e+01	5.437130e-01
1	BICF2P34866	18799421	0	A	G	0.278	1.705129e-02	6.057577e-02	-3.344422e+02	2.641474e+01	7.785029e-01
1	BICF2S23110908	18811386	0	A	G	0.214	6.305400e-03	6.645769e-02	-3.344856e+02	2.594963e+01	9.244655e-01
1	BICF2P563895	18835955	0	A	G	0.126	-5.028004e-02	7.706082e-02	-3.342512e+02	2.642415e+01	5.145237e-01
1	chr1_18840136	18840136	3	A	G	0.499	-2.357174e-02	5.828510e-02	-3.342043e+02	2.591602e+01	6.861492e-01
1	chr1_18855187	18855187	0	A	G	0.076	1.961569e-02	9.651897e-02	-3.345318e+02	2.609928e+01	8.390719e-01
1	chr1_18865258	18865258	1	A	C	0.497	-3.300543e-02	5.826192e-02	-3.341239e+02	2.621041e+01	5.714154e-01
1	chr1_18874923	18874923	0	A	C	0.499	-2.858128e-02	5.843336e-02	-3.341599e+02	2.618336e+01	6.250580e-01
1	chr1_18891545	18891545	0	A	G	0.065	1.059477e-01	1.170133e-01	-3.339329e+02	2.847190e+01	3.658570e-01
1	chr1_18908939	18908939	0	A	G	0.142	5.829196e-02	7.705866e-02	-3.342042e+02	2.749648e+01	4.498796e-01
1	BICF2P1113084	18973503	3	G	A	0.203	-3.462035e-02	6.409859e-02	-3.343355e+02	2.624230e+01	5.894630e-01
1	BICF2G630714964	19002760	0	G	A	0.020	7.626087e-02	1.780734e-01	-3.344716e+02	2.608088e+01	6.687280e-01
1	BICF2P208503	19015038	0	T	A	0.203	-2.607145e-02	6.405681e-02	-3.343969e+02	2.611973e+01	6.842523e-01
1	BICF2P1224492	19035158	0	A	C	0.334	5.626605e-02	5.294925e-02	-3.339152e+02	2.607642e+01	2.886753e-01
1	BICF2P737491	19041152	2	G	A	0.204	-3.198940e-02	6.409499e-02	-3.343557e+02	2.612991e+01	6.180260e-01
1	BICF2P597559	19069941	0	G	A	0.203	-2.607145e-02	6.405681e-02	-3.343969e+02	2.611973e+01	6.842523e-01
1	BICF2P409253	19088174	0	A	G	0.203	-2.607145e-02	6.405681e-02	-3.343969e+02	2.611973e+01	6.842523e-01
1	BICF2P897761	19109733	0	G	A	0.204	-2.192196e-02	6.408866e-02	-3.344201e+02	2.615928e+01	7.325129e-01
1	BICF2P540955	19122439	0	A	G	0.203	-1.687185e-02	6.414982e-02	-3.344438e+02	2.617904e+01	7.926996e-01
1	BICF2P1083621	19133517	4	G	A	0.202	-2.346137e-02	6.428204e-02	-3.344134e+02	2.626987e+01	7.153495e-01
1	BICF2P1427080	19145641	0	A	G	0.203	-1.687185e-02	6.414982e-02	-3.344438e+02	2.617904e+01	7.926996e-01
1	BICF2P507242	19153101	0	G	C	0.203	-1.687185e-02	6.414982e-02	-3.344438e+02	2.617904e+01	7.926996e-01
1	BICF2S22954521	19165031	0	A	G	0.452	-5.386431e-03	5.127889e-02	-3.345306e+02	2.596411e+01	9.164026e-01
1	BICF2P1197165	19176612	0	G	A	0.116	6.797120e-03	7.910089e-02	-3.345430e+02	2.603307e+01	9.315713e-01
1	TIGRP2P16796_rs8980048	19191686	0	A	G	0.116	6.797120e-03	7.910089e-02	-3.345430e+02	2.603307e+01	9.315713e-01
1	BICF2S231429	19209043	0	A	G	0.067	2.617242e-02	1.009578e-01	-3.345656e+02	2.640981e+01	7.956012e-01
1	TIGRP2P16807_rs9052122	19219616	0	A	T	0.118	8.246597e-03	7.908251e-02	-3.345382e+02	2.598522e+01	9.170080e-01
1	TIGRP2P16815_rs9100025	19229815	0	A	T	0.033	-9.468855e-03	1.299680e-01	-3.347105e+02	2.551095e+01	9.419628e-01
1	BICF2P62879	19231810	0	G	A	0.191	8.750737e-02	6.735599e-02	-3.336740e+02	2.874575e+01	1.947358e-01
1	BICF2G630714968	19231838	0	A	G	0.020	2.050902e-01	1.915970e-01	-3.339863e+02	2.538796e+01	2.851636e-01
1	BICF2P1225994	19238089	0	A	G	0.122	-2.484485e-02	7.550294e-02	-3.345384e+02	2.611120e+01	7.423081e-01
1	BICF2P438420	19247015	0	A	G	0.064	9.531162e-04	9.984109e-02	-3.346507e+02	2.585729e+01	9.923887e-01
1	BICF2S23518964	19260476	0	G	A	0.235	-2.615947e-02	6.305756e-02	-3.343856e+02	2.618925e+01	6.785047e-01
1	BICF2S23021320	19316603	0	G	A	0.031	7.818386e-04	1.502753e-01	-3.344247e+02	2.569550e+01	9.958518e-01
1	BICF2S2413105	19361613	0	G	A	0.112	2.146560e-03	8.791335e-02	-3.343916e+02	2.622662e+01	9.805340e-01
1	BICF2P86167	19371454	0	A	G	0.460	-8.197978e-03	5.147399e-02	-3.345272e+02	2.599774e+01	8.735521e-01
1	BICF2S23451625	19385401	0	G	A	0.095	6.174501e-02	9.245151e-02	-3.341844e+02	2.521774e+01	5.046595e-01
1	TIGRP2P16848_rs8955685	19399416	0	C	A	0.354	3.830738e-02	5.369848e-02	-3.342449e+02	2.648788e+01	4.760852e-01
1	BICF2P753865	19406222	0	A	G	0.163	1.100190e-01	6.993513e-02	-3.332937e+02	2.786711e+01	1.165832e-01
1	BICF2G630714985	19418649	0	A	G	0.373	-6.495738e-02	5.531792e-02	-3.337147e+02	2.421372e+01	2.410887e-01
1	BICF2G630715002	19430743	0	A	G	0.482	4.209742e-02	5.434741e-02	-3.341215e+02	2.724268e+01	4.390985e-01
1	BICF2G630715025	19444356	1	A	G	0.347	1.037772e-03	5.692111e-02	-3.344017e+02	2.595268e+01	9.854643e-01
1	BICF2P1167150	19458982	0	G	A	0.254	7.674986e-02	5.779046e-02	-3.336631e+02	2.680057e+01	1.850175e-01
1	BICF2P284095	19474422	0	A	G	0.119	2.026243e-01	7.700024e-02	-3.311215e+02	2.867950e+01	8.876546e-03
1	BICF2G630715032	19492481	0	A	G	0.334	-8.155092e-02	6.164448e-02	-3.334340e+02	2.859092e+01	1.867221e-01
1	BICF2G630715037	19503280	0	G	A	0.312	4.541407e-02	5.396020e-02	-3.341795e+02	2.460406e+01	4.005729e-01
1	BICF2S2291054	19515473	0	A	G	0.156	8.093084e-02	7.246097e-02	-3.338316e+02	2.535346e+01	2.648059e-01
1	BICF2P1057541	19528106	0	A	G	0.374	-8.218725e-02	5.190454e-02	-3.332687e+02	2.323531e+01	1.142238e-01
1	BICF2S23453175	19534046	0	A	G	0.494	7.433356e-02	4.787838e-02	-3.333848e+02	2.245753e+01	1.214319e-01
1	BICF2P1284504	19545293	10	A	G	0.227	-4.866171e-02	6.795642e-02	-3.340920e+02	2.677916e+01	4.744228e-01
1	BICF2G630715088	19568314	0	A	G	0.351	-1.225272e-01	5.983235e-02	-3.322584e+02	2.041540e+01	4.131921e-02
1	BICF2G630715114	19585555	0	A	G	0.149	1.059904e-01	7.313512e-02	-3.334387e+02	2.330651e+01	1.481631e-01
1	BICF2G630715122	19594047	0	A	C	0.147	1.105921e-01	7.328723e-02	-3.333508e+02	2.323285e+01	1.321926e-01
1	BICF2P612910	19602289	0	A	G	0.147	1.105921e-01	7.328723e-02	-3.333508e+02	2.323285e+01	1.321926e-01
1	BICF2S23024405	19615058	0	G	A	0.147	-4.218422e-02	6.469077e-02	-3.344129e+02	2.670423e+01	5.147698e-01
1	BICF2G630715150	19626625	0	G	A	0.329	3.765443e-02	5.494972e-02	-3.342681e+02	2.460844e+01	4.936369e-01
1	BICF2G630715169	19636509	0	A	G	0.183	-6.814464e-02	6.628204e-02	-3.339758e+02	2.439057e+01	3.046102e-01
1	BICF2P348329	19641020	0	A	C	0.242	-6.782393e-02	5.952783e-02	-3.338476e+02	2.476550e+01	2.553278e-01
1	BICF2G630715179	19652084	0	A	G	0.137	-1.744151e-02	7.331640e-02	-3.344869e+02	2.593818e+01	8.121024e-01
1	BICF2G630715194	19667530	0	G	A	0.244	-3.629253e-02	5.724100e-02	-3.343466e+02	2.564018e+01	5.264740e-01
1	BICF2G630715208	19670479	0	A	G	0.466	-2.192179e-02	5.140848e-02	-3.343813e+02	2.637559e+01	6.700606e-01
1	TIGRP2P16901_rs8842380	19685669	0	G	A	0.449	-1.477045e-02	5.225315e-02	-3.344116e+02	2.605479e+01	7.775956e-01
1	BICF2P1095628	19699633	0	A	G	0.018	1.367865e-01	1.678168e-01	-3.343955e+02	2.512313e+01	4.155712e-01
1	BICF2P788591	19709660	0	A	C	0.445	-1.135148e-02	5.274895e-02	-3.344182e+02	2.606753e+01	8.297378e-01
1	BICF2P287600	19719094	0	G	A	0.227	-1.060093e-02	5.795976e-02	-3.345834e+02	2.589682e+01	8.549808e-01
1	BICF2P278076	19739556	0	A	C	0.271	2.499872e-02	5.644548e-02	-3.344463e+02	2.566948e+01	6.581235e-01
1	TIGRP2P16921_rs9138076	19742741	0	G	A	0.205	1.356723e-02	6.523477e-02	-3.344531e+02	2.620273e+01	8.353687e-01
1	BICF2S23526960	19757907	9	A	G	0.267	1.002878e-02	5.548106e-02	-3.345520e+02	2.629077e+01	8.566600e-01
1	BICF2P10724	19763752	0	A	G	0.229	-9.450366e-03	5.932314e-02	-3.345145e+02	2.573760e+01	8.735216e-01
1	BICF2G630715220	19776432	0	C	A	0.197	-3.398979e-02	6.262626e-02	-3.343872e+02	2.557928e+01	5.876532e-01
1	BICF2G630715227	19790760	0	A	T	0.023	5.676441e-02	1.588942e-01	-3.344534e+02	2.634225e+01	7.211220e-01
1	BICF2P130613	19808623	0	A	C	0.150	5.871723e-02	7.319515e-02	-3.341303e+02	2.663531e+01	4.229794e-01
1	TIGRP2P16932_rs8832082	19857021	0	G	A	0.316	2.118995e-02	5.738369e-02	-3.343673e+02	2.647950e+01	7.121508e-01
1	BICF2G630715241	19870526	0	A	G	0.054	-7.606622e-02	1.117219e-01	-3.342985e+02	2.544372e+01	4.964133e-01
1	BICF2G630715255	19883562	0	A	G	0.484	-2.445490e-02	5.222685e-02	-3.343552e+02	2.560989e+01	6.399009e-01
1	TIGRP2P16934_rs8969178	19891923	0	A	C	0.101	1.245654e-01	8.716627e-02	-3.334696e+02	2.489059e+01	1.538778e-01
1	BICF2P1246032	19916674	0	A	G	0.242	2.180137e-02	6.197967e-02	-3.344065e+02	2.592841e+01	7.252366e-01
1	BICF2G630715283	19932466	0	A	G	0.251	-9.605382e-03	6.461498e-02	-3.343964e+02	2.594707e+01	8.819107e-01
1	BICF2G630715288	19934494	0	A	G	0.244	-5.229526e-03	6.535648e-02	-3.343994e+02	2.594650e+01	9.362706e-01
1	BICF2P355578	19936943	0	A	G	0.184	-4.695620e-02	6.820355e-02	-3.342437e+02	2.570503e+01	4.916107e-01
1	BICF2S22962111	19968487	0	A	G	0.140	-4.126216e-02	7.226231e-02	-3.343426e+02	2.563951e+01	5.683614e-01
1	BICF2S23516429	19972335	0	A	G	0.140	-4.126216e-02	7.226231e-02	-3.343426e+02	2.563951e+01	5.683614e-01
1	BICF2G630715293	19984274	0	A	G	0.037	1.763630e-01	1.358906e-01	-3.336267e+02	2.488361e+01	1.951977e-01
1	BICF2P872985	19999160	0	C	A	0.339	-5.586685e-02	5.219304e-02	-3.339593e+02	2.570087e+01	2.851798e-01
1	BICF2S22962263	20015759	0	G	A	0.329	1.989855e-02	5.302375e-02	-3.344835e+02	2.615737e+01	7.076818e-01
1	BICF2P1398938	20032821	0	A	G	0.254	2.744325e-02	6.320816e-02	-3.343108e+02	2.636100e+01	6.644299e-01
1	BICF2P802066	20040189	0	A	G	0.245	-1.951935e-02	5.803115e-02	-3.344401e+02	2.561714e+01	7.368005e-01
1	BICF2P986779	20054348	0	G	A	0.458	-1.687919e-02	4.966787e-02	-3.345136e+02	2.546133e+01	7.341793e-01
1	chr1_20060955	20060955	17	I	D	0.229	-1.606812e-02	5.808339e-02	-3.345599e+02	2.592763e+01	7.822203e-01
1	BICF2P1463282	20068199	0	G	A	0.239	-2.636015e-02	6.076653e-02	-3.343637e+02	2.489904e+01	6.647046e-01
1	BICF2G630715296	20077410	0	C	A	0.411	1.870501e-02	5.610915e-02	-3.343306e+02	2.631127e+01	7.390553e-01
1	BICF2G630715316	20088635	0	G	A	0.402	5.125458e-03	6.189671e-02	-3.342297e+02	2.576406e+01	9.340525e-01
1	TIGRP2P16955_rs8609970	20101318	0	A	G	0.397	-3.688608e-02	5.912477e-02	-3.341387e+02	2.652876e+01	5.331192e-01
1	BICF2G630715335	20105332	0	A	G	0.390	-6.800663e-02	5.847429e-02	-3.336614e+02	2.643934e+01	2.456124e-01
1	BICF2G630715342	20110472	0	A	G	0.390	-6.800663e-02	5.847429e-02	-3.336614e+02	2.643934e+01	2.456124e-01
1	TIGRP2P16957_rs8951988	20124514	1	A	G	0.098	4.134044e-02	8.670689e-02	-3.343256e+02	2.593030e+01	6.338128e-01
1	BICF2P1321333	20135704	0	G	A	0.068	-1.015199e-01	1.037068e-01	-3.340035e+02	2.555658e+01	3.282970e-01
1	BICF2G630715354	20161099	0	G	A	0.436	3.665460e-03	5.309633e-02	-3.344312e+02	2.622795e+01	9.450017e-01
1	BICF2G630715359	20167563	0	A	G	0.290	-1.388390e-02	5.724945e-02	-3.344194e+02	2.633143e+01	8.085220e-01
1	BICF2G630715374	20187696	0	A	G	0.418	-3.582750e-03	5.279150e-02	-3.344663e+02	2.610099e+01	9.459309e-01
1	BICF2P1239941	20202305	0	A	G	0.306	-1.472433e-02	5.885525e-02	-3.343744e+02	2.577287e+01	8.025955e-01
1	BICF2P967900	20219208	0	G	A	0.255	-1.346705e-02	6.128409e-02	-3.344002e+02	2.582223e+01	8.261952e-01
1	BICF2S23248133	20228210	1	G	A	0.125	-6.213805e-02	7.207648e-02	-3.342372e+02	2.622247e+01	3.892141e-01
1	BICF2G630715379	20247782	0	C	A	0.320	4.256051e-02	5.454004e-02	-3.341530e+02	2.603943e+01	4.357088e-01
1	TIGRP2P16961_rs9025176	20259753	0	A	G	0.455	2.075735e-02	5.252278e-02	-3.343622e+02	2.631677e+01	6.929305e-01
1	BICF2G630715394	20282115	0	A	G	0.014	1.828432e-01	2.173704e-01	-3.341478e+02	2.577653e+01	4.008312e-01
1	BICF2G630715397	20292792	0	A	G	0.371	-1.424219e-02	5.217376e-02	-3.345108e+02	2.592518e+01	7.850321e-01
1	BICF2G630715407	20304931	0	A	T	0.017	1.715275e-01	1.993638e-01	-3.341437e+02	2.569581e+01	3.901698e-01
1	BICF2P697771	20336471	0	A	G	0.482	-2.452124e-02	5.661798e-02	-3.342384e+02	2.608033e+01	6.652083e-01
1	TIGRP2P16971_rs9175448	20341163	0	A	C	0.331	4.772603e-03	5.514888e-02	-3.344442e+02	2.608887e+01	9.310862e-01
1	BICF2P1059685	20360804	0	G	A	0.392	-3.399716e-02	5.182079e-02	-3.343287e+02	2.668185e+01	5.122202e-01
1	BICF2P1187622	20366768	0	A	G	0.263	5.606852e-02	5.769120e-02	-3.340352e+02	2.870046e+01	3.317830e-01
1	BICF2P457349	20382519	0	A	G	0.373	2.507016e-02	5.220719e-02	-3.344334e+02	2.546994e+01	6.313807e-01
1	TIGRP2P16976_rs9075007	20387883	0	A	G	0.459	4.062240e-02	5.148499e-02	-3.342361e+02	2.635732e+01	4.306361e-01
1	BICF2P727704	20425939	0	G	A	0.061	6.403230e-02	1.006406e-01	-3.343266e+02	2.582865e+01	5.250301e-01
1	TIGRP2P16985_rs8552105	20450940	0	A	G	0.142	1.396677e-02	6.778804e-02	-3.344761e+02	2.640001e+01	8.368823e-01
1	TIGRP2P16987_rs8696649	20458059	0	A	G	0.035	-3.033221e-03	1.427019e-01	-3.344018e+02	2.643976e+01	9.830538e-01
1	BICF2P701461	20479325	0	A	G	0.425	8.514901e-03	5.199232e-02	-3.344882e+02	2.579868e+01	8.700047e-01
1	BICF2S2295750	20513461	0	A	G	0.442	-1.543686e-02	5.574584e-02	-3.343533e+02	2.566953e+01	7.820084e-01
1	BICF2S22925209	20523711	0	A	G	0.348	-4.263346e-02	5.524773e-02	-3.341586e+02	2.576651e+01	4.408243e-01
1	BICF2P2581	20549601	0	A	G	0.416	5.176212e-02	5.293380e-02	-3.339966e+02	2.458428e+01	3.288144e-01
1	BICF2P1167162	20574858	0	A	G	0.364	1.377512e-02	5.408151e-02	-3.344277e+02	2.563012e+01	7.990959e-01
1	TIGRP2P17000_rs9054278	20590614	1	G	A	0.297	6.004384e-02	5.783432e-02	-3.339014e+02	2.871099e+01	2.998896e-01
1	BICF2S2451719	20592090	0	A	G	0.297	5.620660e-02	5.793563e-02	-3.339663e+02	2.831654e+01	3.326368e-01
1	BICF2P895704	20625819	0	A	G	0.367	2.031290e-04	5.698165e-02	-3.343681e+02	2.617289e+01	9.971577e-01
1	BICF2P676479	20638142	0	G	A	0.380	-1.194688e-02	5.773926e-02	-3.343482e+02	2.556232e+01	8.361994e-01
1	chr1_20656277	20656277	0	A	G	0.346	1.661952e-02	5.930731e-02	-3.343209e+02	2.694733e+01	7.794683e-01
1	BICF2P962056	20659006	0	A	G	0.346	1.661952e-02	5.930731e-02	-3.343209e+02	2.694733e+01	7.794683e-01
1	BICF2P266321	20679215	0	A	G	0.347	-4.621482e-02	5.903822e-02	-3.340355e+02	2.500302e+01	4.342754e-01
1	BICF2P571844	20687372	1	A	G	0.304	-2.485925e-02	6.618842e-02	-3.341875e+02	2.570239e+01	7.074538e-01
1	BICF2P571843	20687937	0	A	G	0.310	-3.210836e-02	6.574107e-02	-3.341377e+02	2.548522e+01	6.255671e-01
1	BICF2P77912	20695934	0	G	A	0.453	-1.945391e-02	5.558078e-02	-3.343172e+02	2.491967e+01	7.265401e-01
1	BICF2S2307217	20718841	0	C	A	0.105	-9.004267e-02	8.569468e-02	-3.339439e+02	2.459529e+01	2.941017e-01
1	BICF2P1146952	20735772	0	A	G	0.119	-5.647430e-02	7.898361e-02	-3.343247e+02	2.480591e+01	4.750764e-01
1	BICF2S23341996	20751208	0	A	G	0.075	-3.783474e-02	1.116666e-01	-3.343025e+02	2.668555e+01	7.349489e-01
1	BICF2S23351495	20781808	0	A	G	0.098	-5.704418e-02	9.981864e-02	-3.341986e+02	2.626950e+01	5.680412e-01
1	BICF2P996479	20824994	0	A	C	0.190	3.063748e-02	6.600892e-02	-3.344019e+02	2.576050e+01	6.428341e-01
1	BICF2S23635196	20851127	0	G	C	0.105	7.862632e-02	8.925863e-02	-3.340925e+02	2.564648e+01	3.789845e-01
1	BICF2P1127851	20868404	0	G	A	0.191	4.278219e-02	6.367829e-02	-3.343267e+02	2.610963e+01	5.021218e-01
1	BICF2P1336125	20947142	0	A	G	0.133	8.330568e-03	7.323458e-02	-3.345270e+02	2.612844e+01	9.094995e-01
1	G14f79S67	20987464	0	A	G	0.016	9.689737e-02	2.038505e-01	-3.344146e+02	2.622387e+01	6.348436e-01
1	BICF2S24412875	21002632	0	A	G	0.016	9.689737e-02	2.038505e-01	-3.344146e+02	2.622387e+01	6.348436e-01
1	BICF2S2394642	21023551	0	G	A	0.023	1.252400e-01	1.671390e-01	-3.342348e+02	2.599453e+01	4.541684e-01
1	BICF2S23332523	21059755	0	A	G	0.047	1.985058e-01	1.171248e-01	-3.331287e+02	2.425264e+01	9.099593e-02
1	BICF2S2333879	21069228	0	G	A	0.040	1.899911e-01	1.325617e-01	-3.334712e+02	2.537815e+01	1.526829e-01
1	BICF2S23332886	21081326	10	A	G	0.047	2.602404e-01	1.200935e-01	-3.322093e+02	2.565133e+01	3.090844e-02
1	BICF2S2419977	21088910	0	G	A	0.041	2.411202e-01	1.295064e-01	-3.327794e+02	2.499153e+01	6.346111e-02
1	BICF2P929289	21099824	0	A	G	0.164	2.572251e-02	6.728262e-02	-3.345010e+02	2.623576e+01	7.024662e-01
1	chr1_21120626	21120626	0	A	C	0.040	1.899911e-01	1.325617e-01	-3.334712e+02	2.537815e+01	1.526829e-01
1	BICF2S23327741	21141240	1	A	G	0.038	5.215909e-02	1.308364e-01	-3.344453e+02	2.674332e+01	6.903870e-01
1	BICF2P1410756	21186536	0	A	G	0.139	-1.474827e-02	7.249397e-02	-3.345784e+02	2.574147e+01	8.389080e-01
1	chr1_21190542	21190542	0	G	A	0.034	1.057320e-01	1.402567e-01	-3.342507e+02	2.692394e+01	4.514467e-01
1	BICF2P130851	21222091	0	A	G	0.024	-6.458956e-03	1.552247e-01	-3.346768e+02	2.560752e+01	9.668330e-01
1	chr1_21283328	21283328	0	G	A	0.028	-1.820490e-01	1.612020e-01	-3.339254e+02	2.502202e+01	2.595332e-01
1	chr1_21290413	21290413	0	G	A	0.064	-3.054329e-02	1.066276e-01	-3.344553e+02	2.617914e+01	7.747039e-01
1	BICF2P1013714	21303540	3	A	C	0.326	-2.630132e-02	5.510621e-02	-3.343436e+02	2.514978e+01	6.334569e-01
1	BICF2P336625	21305612	0	A	G	0.363	2.109864e-03	5.421138e-02	-3.344757e+02	2.607490e+01	9.689769e-01
1	BICF2P914703	21326275	0	A	G	0.350	-1.235361e-02	5.636638e-02	-3.344038e+02	2.581731e+01	8.266480e-01
1	BICF2P914697	21328310	0	G	A	0.193	-5.997602e-02	6.808900e-02	-3.340615e+02	2.385694e+01	3.790031e-01
1	BICF2P64506	21339611	0	A	G	0.280	-5.647533e-02	5.842659e-02	-3.339928e+02	2.443871e+01	3.344080e-01
1	BICF2P663230	21357214	1	A	G	0.375	-1.378653e-02	5.406724e-02	-3.344375e+02	2.557945e+01	7.988812e-01
1	TIGRP2P17044_rs8716029	21363606	0	A	G	0.025	9.741554e-02	1.700131e-01	-3.343399e+02	2.666792e+01	5.670195e-01
1	TIGRP2P17048_rs8850414	21376067	0	G	C	0.170	-2.768926e-02	6.959067e-02	-3.344108e+02	2.528008e+01	6.909549e-01
1	BICF2P1003867	21393173	0	A	G	0.370	1.101462e-02	5.354527e-02	-3.345057e+02	2.688979e+01	8.371393e-01
1	TIGRP2P17059_rs8886848	21404855	0	G	A	0.157	1.177963e-02	6.961055e-02	-3.344974e+02	2.610342e+01	8.657196e-01
1	BICF2P21190	21426179	0	A	C	0.106	3.535394e-03	8.314318e-02	-3.345472e+02	2.606625e+01	9.661069e-01
1	BICF2P794751	21433114	0	G	A	0.025	1.334119e-01	1.517617e-01	-3.342306e+02	2.593329e+01	3.799551e-01
1	BICF2S2342471	21442964	0	G	A	0.133	6.971368e-03	7.532368e-02	-3.345115e+02	2.609869e+01	9.263122e-01
1	BICF2P222001	21457490	0	A	C	0.115	-3.436484e-02	7.943589e-02	-3.344520e+02	2.621950e+01	6.655630e-01
1	BICF2P572030	21482426	0	G	A	0.071	-4.062390e-02	1.016291e-01	-3.344890e+02	2.662216e+01	6.896007e-01
1	BICF2P863862	21545361	0	A	G	0.438	1.520716e-03	5.122575e-02	-3.345424e+02	2.603861e+01	9.763339e-01
1	BICF2P793381	21574051	0	A	G	0.030	8.171059e-02	1.347773e-01	-3.344867e+02	2.574156e+01	5.447315e-01
1	BICF2S23241120	21612216	0	G	A	0.088	-1.240068e-01	8.397991e-02	-3.335377e+02	2.550555e+01	1.406728e-01
1	BICF2S23720055	21640035	0	A	G	0.021	3.505521e-01	1.757180e-01	-3.325143e+02	2.301524e+01	4.681899e-02
1	chr1_21656194	21656194	0	G	A	0.139	-1.428004e-02	7.369495e-02	-3.345304e+02	2.619390e+01	8.464662e-01
1	chr1_21660787	21660787	0	G	A	0.108	-5.889457e-02	8.285211e-02	-3.342689e+02	2.707160e+01	4.776557e-01
1	chr1_21706948	21706948	0	G	A	0.118	-5.253633e-02	7.677631e-02	-3.343770e+02	2.650993e+01	4.942513e-01
1	BICF2P373354	21720247	0	C	A	0.047	2.077891e-01	1.188625e-01	-3.330201e+02	2.568600e+01	8.131299e-02
1	BICF2P757392	21739547	0	A	G	0.323	-1.792118e-02	5.694091e-02	-3.343974e+02	2.544645e+01	7.531514e-01
1	BICF2P1430501	21743886	0	A	G	0.137	-1.056781e-01	7.622601e-02	-3.335798e+02	2.712607e+01	1.665112e-01
1	BICF2P321041	21759367	0	G	A	0.096	4.804581e-02	8.627070e-02	-3.343311e+02	2.490241e+01	5.779376e-01
1	BICF2P1409861	21768258	0	G	A	0.048	2.488738e-01	1.179637e-01	-3.323247e+02	2.534772e+01	3.558741e-02
1	BICF2P550254	21779972	0	A	G	0.377	-3.737667e-02	5.231593e-02	-3.342739e+02	2.548040e+01	4.754291e-01
1	BICF2S23426242	21796081	0	A	G	0.473	-2.399466e-02	5.692336e-02	-3.342648e+02	2.540881e+01	6.736293e-01
1	BICF2S23330661	21810391	0	A	C	0.486	1.996353e-02	5.618978e-02	-3.343172e+02	2.560623e+01	7.225876e-01
1	BICF2P419907	21830087	0	A	G	0.011	5.748525e-03	2.135444e-01	-3.347220e+02	2.555559e+01	9.785392e-01
1	TIGRP2P17125_rs8941216	21841917	0	G	A	0.316	-4.237578e-02	5.466395e-02	-3.342209e+02	2.574574e+01	4.387403e-01
1	BICF2P812791	21855124	0	G	A	0.364	6.407638e-02	5.849777e-02	-3.338028e+02	2.763129e+01	2.741080e-01
1	BICF2P812795	21856668	0	G	A	0.364	6.407638e-02	5.849777e-02	-3.338028e+02	2.763129e+01	2.741080e-01
1	BICF2P317022	21875503	0	G	A	0.093	6.397957e-03	8.573260e-02	-3.345835e+02	2.601790e+01	9.405541e-01
1	BICF2P789154	21888516	0	A	G	0.106	-1.600025e-02	8.163902e-02	-3.346208e+02	2.562171e+01	8.447332e-01
1	BICF2P678656	21895847	0	A	G	0.096	-5.350477e-03	8.589333e-02	-3.345728e+02	2.602453e+01	9.503657e-01
1	BICF2S22939627	21911233	0	G	A	0.300	7.995839e-02	6.093849e-02	-3.335486e+02	2.394962e+01	1.903383e-01
1	BICF2P556351	21930339	0	G	A	0.154	1.020458e-01	8.006006e-02	-3.335110e+02	2.312320e+01	2.032885e-01
1	BICF2P556348	21930858	0	A	G	0.184	8.711617e-02	6.919638e-02	-3.336410e+02	2.344769e+01	2.088778e-01
1	BICF2P560946	21951080	0	C	A	0.153	9.405296e-02	8.057597e-02	-3.336361e+02	2.328979e+01	2.438984e-01
1	BICF2S23444701	21968494	0	A	G	0.153	9.740761e-02	8.039595e-02	-3.335846e+02	2.348513e+01	2.264812e-01
1	BICF2P270859	21974369	0	G	A	0.176	8.985169e-02	7.207680e-02	-3.336286e+02	2.364667e+01	2.133717e-01
1	BICF2P892261	21983254	0	A	G	0.169	1.174845e-01	7.634313e-02	-3.331570e+02	2.230025e+01	1.247294e-01
1	BICF2P945211	22003486	0	G	A	0.205	1.049107e-01	6.707383e-02	-3.332083e+02	2.248722e+01	1.186935e-01
1	BICF2P585237	22006916	0	A	G	0.169	1.202894e-01	7.770127e-02	-3.331391e+02	2.243771e+01	1.224991e-01
1	BICF2S22930824	22018645	0	A	G	0.210	1.363678e-01	6.596532e-02	-3.323374e+02	2.054453e+01	3.944179e-02
1	BICF2P570525	22046002	0	A	G	0.071	-1.221767e-02	9.995863e-02	-3.345177e+02	2.606258e+01	9.027890e-01
1	BICF2S2394301	22046657	0	G	A	0.276	3.575934e-02	5.723472e-02	-3.343326e+02	2.426232e+01	5.325187e-01
1	BICF2S23634186	22051495	0	A	G	0.262	2.015993e-02	5.804323e-02	-3.344559e+02	2.489572e+01	7.285545e-01
1	BICF2S23251261	22062401	0	A	G	0.091	-7.029448e-02	8.081447e-02	-3.342608e+02	2.554919e+01	3.849902e-01
1	TIGRP2P17171_rs8722368	22091645	0	G	A	0.183	2.501160e-02	6.550424e-02	-3.344109e+02	2.557857e+01	7.028172e-01
1	BICF2P807085	22099323	0	A	C	0.161	5.052333e-02	6.944845e-02	-3.342021e+02	2.534963e+01	4.674083e-01
1	BICF2P504694	22115291	7	C	G	0.243	-2.590867e-02	5.897261e-02	-3.344900e+02	2.611606e+01	6.606900e-01
1	TIGRP2P17186_rs8996050	22119320	1	A	G	0.237	-1.216072e-02	5.925594e-02	-3.345633e+02	2.605398e+01	8.375164e-01
1	BICF2P1155251	22132707	1	A	G	0.281	4.485833e-02	5.737295e-02	-3.341721e+02	2.509295e+01	4.348166e-01
1	BICF2P1036256	22180137	0	C	A	0.217	7.827920e-02	6.464242e-02	-3.337404e+02	2.202681e+01	2.267266e-01
1	TIGRP2P17199_rs8966927	22189988	1	A	T	0.216	8.165175e-02	6.472955e-02	-3.336780e+02	2.201629e+01	2.079920e-01
1	BICF2P1306592	22222394	1	A	T	0.020	-5.506859e-02	1.712198e-01	-3.344901e+02	2.623912e+01	7.479282e-01
1	BICF2P1333923	22235845	0	G	A	0.011	-1.949529e-01	2.397719e-01	-3.342752e+02	2.585103e+01	4.167253e-01
1	BICF2S23611572	22249905	0	C	A	0.150	5.541391e-02	7.821879e-02	-3.341547e+02	2.431670e+01	4.791376e-01
1	BICF2S23147386	22261510	0	A	G	0.176	2.208809e-02	7.091332e-02	-3.343925e+02	2.549582e+01	7.556206e-01
1	BICF2S23147383	22261632	0	A	G	0.176	2.208809e-02	7.091332e-02	-3.343925e+02	2.549582e+01	7.556206e-01
1	BICF2P1076144	22269586	9	C	A	0.407	-6.069961e-02	5.120197e-02	-3.338577e+02	2.906764e+01	2.366243e-01
1	BICF2P988426	22280404	0	A	T	0.286	-3.080691e-02	5.623371e-02	-3.343840e+02	2.704323e+01	5.841520e-01
1	BICF2P864879	22296505	0	A	C	0.068	-3.355201e-02	1.071036e-01	-3.344208e+02	2.579268e+01	7.542640e-01
1	BICF2P227551	22322240	0	A	G	0.271	-3.594343e-02	5.617429e-02	-3.343702e+02	2.661443e+01	5.226840e-01
1	BICF2P748505	22333250	0	G	A	0.340	-3.829817e-02	5.432036e-02	-3.342662e+02	2.628645e+01	4.812513e-01
1	BICF2P735889	22342955	0	A	C	0.324	-4.577472e-02	5.576194e-02	-3.341526e+02	2.643041e+01	4.122630e-01
1	TIGRP2P17211_rs8916416	22349515	2	G	A	0.157	1.763642e-02	7.476113e-02	-3.344062e+02	2.571616e+01	8.136451e-01
1	BICF2S23123355	22362391	0	A	G	0.279	5.524356e-02	6.344417e-02	-3.340315e+02	2.548160e+01	3.844896e-01
1	BICF2S23333471	22385198	1	A	G	0.386	2.142447e-02	5.396335e-02	-3.343644e+02	2.603194e+01	6.915949e-01
1	BICF2P431438	22399006	0	A	G	0.276	5.290062e-02	6.152419e-02	-3.340771e+02	2.547113e+01	3.904672e-01
1	BICF2P667035	22401970	0	A	G	0.055	-3.454983e-02	1.234072e-01	-3.342967e+02	2.588928e+01	7.796684e-01
1	BICF2P1052320	22414085	0	A	G	0.034	1.401437e-01	1.452210e-01	-3.339631e+02	2.638529e+01	3.351903e-01
1	BICF2P300236	22419943	0	G	A	0.258	5.890720e-02	6.749033e-02	-3.339525e+02	2.642768e+01	3.833555e-01
1	BICF2P1282987	22424069	0	G	A	0.263	6.912292e-02	6.509310e-02	-3.337889e+02	2.638272e+01	2.890073e-01
1	BICF2P980143	22428452	9	G	A	0.266	5.527756e-02	6.500315e-02	-3.339935e+02	2.627716e+01	3.956920e-01
1	BICF2P1048615	22439720	0	A	G	0.231	4.710754e-02	6.713785e-02	-3.341118e+02	2.625826e+01	4.833599e-01
1	BICF2P937362	22450312	0	C	A	0.336	-1.016738e-02	5.475635e-02	-3.345266e+02	2.607953e+01	8.527997e-01
1	BICF2S22935701	22453484	0	A	G	0.125	-8.085376e-02	7.436207e-02	-3.339528e+02	2.672864e+01	2.776510e-01
1	BICF2P576323	22459007	0	G	A	0.487	-7.392617e-02	5.256845e-02	-3.334775e+02	2.399024e+01	1.605245e-01
1	BICF2P633763	22463987	0	G	A	0.480	-7.155544e-02	5.241499e-02	-3.335398e+02	2.413319e+01	1.730735e-01
1	BICF2P162730	22469558	0	G	A	0.399	-4.387096e-02	5.050859e-02	-3.341541e+02	2.508809e+01	3.856681e-01
1	BICF2P603100	22477978	0	A	G	0.164	-1.089136e-01	6.552187e-02	-3.331905e+02	2.341153e+01	9.735564e-02
1	BICF2P188992	22535450	0	G	A	0.310	-3.728834e-02	5.642502e-02	-3.343032e+02	2.592522e+01	5.091436e-01
1	BICF2P947428	22550996	0	A	C	0.273	-1.388860e-02	6.392428e-02	-3.343550e+02	2.577316e+01	8.281269e-01
1	BICF2S23422558	22567562	0	G	C	0.190	-5.120313e-02	6.702785e-02	-3.341943e+02	2.584920e+01	4.454351e-01
1	BICF2P708339	22576847	0	A	G	0.407	-1.553730e-02	5.363619e-02	-3.344729e+02	2.549772e+01	7.722325e-01
1	BICF2S2454320	22580584	0	A	G	0.288	-2.944069e-02	5.641198e-02	-3.343765e+02	2.599339e+01	6.020780e-01
1	BICF2P1054180	22591074	3	G	A	0.259	1.527754e-03	5.737579e-02	-3.345102e+02	2.597538e+01	9.787722e-01
1	TIGRP2P17293_rs8572285	22602310	0	A	G	0.295	1.969276e-03	5.476437e-02	-3.345385e+02	2.597736e+01	9.713354e-01
1	BICF2P57650	22614424	0	A	C	0.238	-6.100026e-02	6.055213e-02	-3.340049e+02	2.488499e+01	3.144362e-01
1	TIGRP2P17321_rs8841781	22626734	0	A	G	0.319	-5.284841e-02	5.486468e-02	-3.340562e+02	2.485076e+01	3.360851e-01
1	BICF2P1047026	22640635	0	A	G	0.120	-1.159853e-01	7.511731e-02	-3.333431e+02	2.414347e+01	1.234759e-01
1	BICF2S23548131	22650364	0	C	A	0.482	-5.118457e-02	5.429667e-02	-3.339769e+02	2.561564e+01	3.464912e-01
1	TIGRP2P17336_rs8925170	22664957	0	G	A	0.460	1.336762e-02	5.391869e-02	-3.344231e+02	2.572888e+01	8.043399e-01
1	TIGRP2P17344_rs8865764	22675364	0	C	A	0.042	-1.798349e-01	1.152983e-01	-3.334280e+02	2.488623e+01	1.197235e-01
1	TIGRP2P17362_rs9115889	22687621	0	G	C	0.084	-1.120990e-01	8.580944e-02	-3.337858e+02	2.580572e+01	1.922815e-01
1	BICF2P336857	22687856	0	G	A	0.431	-8.684244e-02	5.856127e-02	-3.332356e+02	2.891750e+01	1.389895e-01
1	BICF2P841789	22695450	0	G	A	0.442	2.744880e-02	5.066501e-02	-3.343686e+02	2.696588e+01	5.883204e-01
1	BICF2P115553	22715597	0	G	A	0.489	3.627782e-02	5.060746e-02	-3.342298e+02	2.784319e+01	4.739450e-01
1	TIGRP2P17376_rs8899111	22724505	0	G	A	0.401	5.391802e-02	5.408010e-02	-3.339511e+02	2.958511e+01	3.194499e-01
1	BICF2S2453431	22732375	1	A	G	0.050	1.579450e-01	1.096389e-01	-3.335218e+02	2.358443e+01	1.505912e-01
1	BICF2P1302500	22740877	0	G	A	0.279	2.966409e-02	5.646823e-02	-3.343833e+02	2.557655e+01	5.996899e-01
1	BICF2P321749	22778046	0	A	G	0.035	-1.098552e-01	1.423220e-01	-3.340772e+02	2.530748e+01	4.407062e-01
1	BICF2P914059	22787221	0	A	G	0.081	-4.253335e-02	9.525824e-02	-3.343801e+02	2.554299e+01	6.555073e-01
1	BICF2P618957	22800993	0	G	A	0.358	5.884051e-03	5.728097e-02	-3.343605e+02	2.625695e+01	9.182418e-01
1	BICF2S22924448	22810136	0	G	A	0.227	-7.499596e-03	6.555441e-02	-3.344147e+02	2.602783e+01	9.089841e-01
1	TIGRP2P17418_rs8860289	22823138	0	G	A	0.115	9.332719e-02	8.607456e-02	-3.338187e+02	2.654118e+01	2.789938e-01
1	TIGRP2P17422_rs8791254	22832245	0	G	A	0.098	1.105470e-01	9.596126e-02	-3.337243e+02	2.650694e+01	2.501067e-01
1	BICF2S23158753	22857427	0	G	A	0.404	-7.053507e-02	5.864763e-02	-3.336106e+02	2.838763e+01	2.299059e-01
1	BICF2S2307677	22866287	0	G	A	0.367	-2.689294e-03	5.245551e-02	-3.345270e+02	2.596739e+01	9.591411e-01
1	BICF2P1229239	22879445	0	A	G	0.316	-2.575483e-03	5.313038e-02	-3.345840e+02	2.591713e+01	9.613654e-01
1	BICF2P660010	22894623	0	C	A	0.336	-8.010380e-03	5.630758e-02	-3.344555e+02	2.617361e+01	8.869554e-01
1	BICF2P495736	22922850	0	A	C	0.222	-1.427524e-02	6.131567e-02	-3.345406e+02	2.570021e+01	8.160403e-01
1	BICF2S2322928	22932586	0	A	C	0.326	2.910990e-02	5.333348e-02	-3.344144e+02	2.570088e+01	5.855439e-01
1	BICF2S23616573	22978436	0	A	G	0.237	2.509909e-02	6.508046e-02	-3.343725e+02	2.559369e+01	6.999803e-01
1	BICF2S23214892	22989459	0	A	G	0.200	-2.820821e-02	6.889312e-02	-3.343615e+02	2.644094e+01	6.824601e-01
1	BICF2P568831	23011200	0	G	A	0.245	3.137262e-02	6.329856e-02	-3.343244e+02	2.545206e+01	6.204662e-01
1	BICF2P435184	23017214	0	A	T	0.146	1.698172e-02	6.649394e-02	-3.345579e+02	2.570377e+01	7.985734e-01
1	BICF2S2377633	23044893	0	A	G	0.465	1.127287e-02	5.474616e-02	-3.344093e+02	2.636274e+01	8.369794e-01
1	TIGRP2P17474_rs8805327	23060455	0	A	G	0.466	-3.563332e-02	5.848941e-02	-3.341757e+02	2.562225e+01	5.427682e-01
1	BICF2S23527626	23066248	0	C	A	0.462	-4.149179e-02	5.725029e-02	-3.341098e+02	2.524601e+01	4.690921e-01
1	BICF2P327379	23079472	0	A	G	0.472	-6.044928e-02	5.256633e-02	-3.338257e+02	2.472594e+01	2.509424e-01
1	BICF2P136634	23100380	0	G	A	0.139	-3.360902e-03	6.840488e-02	-3.346225e+02	2.586280e+01	9.608417e-01
1	BICF2S23238220	23108674	0	A	G	0.331	6.058966e-02	5.997305e-02	-3.338961e+02	2.446429e+01	3.130564e-01
1	BICF2S23642345	23123610	0	G	A	0.361	2.287695e-02	5.845312e-02	-3.343390e+02	2.521153e+01	6.957593e-01
1	BICF2P1312108	23131454	0	A	G	0.418	2.799270e-02	5.014449e-02	-3.343783e+02	2.642612e+01	5.770358e-01
1	BICF2P795809	23146910	0	A	G	0.061	1.368812e-01	1.062898e-01	-3.337080e+02	2.478659e+01	1.986601e-01
1	BICF2P395048	23161548	0	T	A	0.401	6.546835e-03	5.384271e-02	-3.344568e+02	2.551672e+01	9.032918e-01
1	BICF2P1387646	23183714	1	A	C	0.490	3.649321e-04	5.430720e-02	-3.343859e+02	2.595162e+01	9.946423e-01
1	TIGRP2P17514_rs8550265	23183736	0	A	G	0.331	6.406643e-02	5.806463e-02	-3.338757e+02	2.297454e+01	2.706249e-01
1	BICF2P305122	23189547	0	A	G	0.089	-6.599611e-02	8.195666e-02	-3.343382e+02	2.622388e+01	4.212170e-01
1	BICF2P1470220	23204599	0	G	A	0.421	-1.899836e-02	5.171936e-02	-3.344344e+02	2.651048e+01	7.135901e-01
1	BICF2P1389936	23211687	0	A	G	0.306	-4.005034e-02	5.431894e-02	-3.342682e+02	2.640125e+01	4.614215e-01
1	BICF2P543716	23223054	0	G	A	0.477	-2.499624e-02	5.091307e-02	-3.343331e+02	2.627800e+01	6.237621e-01
1	BICF2P718002	23239095	0	C	A	0.477	-2.499624e-02	5.091307e-02	-3.343331e+02	2.627800e+01	6.237621e-01
1	BICF2P1446571	23246076	0	A	G	0.439	3.967425e-03	5.502981e-02	-3.343476e+02	2.616226e+01	9.425666e-01
1	BICF2P94046	23258920	0	A	C	0.123	4.246340e-02	8.670149e-02	-3.342122e+02	2.510173e+01	6.246058e-01
1	BICF2P291553	23270803	0	A	G	0.227	-7.346689e-02	6.538771e-02	-3.337497e+02	2.448111e+01	2.619684e-01
1	BICF2P1342706	23285268	0	A	G	0.232	-2.235383e-02	6.446367e-02	-3.343326e+02	2.634439e+01	7.289747e-01
1	BICF2P1342708	23285940	0	G	A	0.173	-2.310648e-02	6.936561e-02	-3.344101e+02	2.656188e+01	7.392490e-01
1	BICF2P597923	23292256	0	G	A	0.278	2.712556e-02	6.278491e-02	-3.342704e+02	2.601625e+01	6.659780e-01
1	TIGRP2P17586_rs9097220	23300383	0	C	A	0.470	-2.450291e-02	5.102741e-02	-3.343394e+02	2.634758e+01	6.313906e-01
1	TIGRP2P17593_rs8591336	23307505	0	A	G	0.261	-3.948537e-02	5.666733e-02	-3.342960e+02	2.585743e+01	4.863939e-01
1	BICF2P1218551	23316876	0	A	G	0.051	1.141336e-01	1.325607e-01	-3.339602e+02	2.592445e+01	3.898307e-01
1	chr1_23322720	23322720	0	G	A	0.272	-2.482497e-02	6.228984e-02	-3.343077e+02	2.625832e+01	6.904748e-01
1	chr1_23337892	23337892	0	A	G	0.186	3.954207e-02	7.147987e-02	-3.342564e+02	2.556152e+01	5.804843e-01
1	chr1_23359471	23359471	0	A	C	0.021	2.101164e-04	1.684125e-01	-3.345329e+02	2.636172e+01	9.990052e-01
1	chr1_23362139	23362139	0	A	G	0.190	4.922202e-02	7.223708e-02	-3.341414e+02	2.550668e+01	4.960706e-01
1	chr1_23372932	23372932	0	A	G	0.365	-7.430910e-02	5.836020e-02	-3.335324e+02	2.369226e+01	2.037600e-01
1	chr1_23377302	23377302	1	G	A	0.197	1.101421e-01	7.152535e-02	-3.331920e+02	2.387293e+01	1.244852e-01
1	chr1_23388583	23388583	0	G	A	0.327	-8.568836e-02	6.021558e-02	-3.333333e+02	2.320093e+01	1.556167e-01
1	BICF2S23152929	23394565	0	A	G	0.112	1.241710e-01	9.238656e-02	-3.334506e+02	2.252093e+01	1.798044e-01
1	BICF2S22935806	23404515	1	A	T	0.273	2.666161e-02	5.809031e-02	-3.344251e+02	2.492996e+01	6.465410e-01
1	BICF2S23632260	23411109	0	A	G	0.377	7.337787e-02	5.795489e-02	-3.336006e+02	2.491552e+01	2.063097e-01
1	TIGRP2P17614_rs8918615	23422411	0	G	A	0.160	1.806666e-02	7.258050e-02	-3.344099e+02	2.642275e+01	8.035691e-01
1	BICF2P512232	23435797	2	A	G	0.477	4.450223e-02	5.396846e-02	-3.341336e+02	2.509324e+01	4.101604e-01
1	BICF2S2375452	23446470	8	A	G	0.181	-2.617293e-03	6.674494e-02	-3.345119e+02	2.604085e+01	9.687426e-01
1	TIGRP2P17647_rs9121206	23468581	3	G	A	0.287	-3.918203e-02	5.507384e-02	-3.343038e+02	2.526639e+01	4.772808e-01
1	BICF2S23634487	23494929	9	G	A	0.372	5.804964e-02	5.916265e-02	-3.339575e+02	2.689059e+01	3.271762e-01
1	BICF2S2293066	23498852	0	G	A	0.380	-4.254918e-02	5.503095e-02	-3.342265e+02	2.510596e+01	4.399324e-01
1	TIGRP2P17660_rs8986102	23514610	0	G	A	0.493	-5.892910e-03	5.088874e-02	-3.345520e+02	2.597053e+01	9.078774e-01
1	BICF2P1101627	23522736	0	A	C	0.195	9.594118e-02	6.184511e-02	-3.333658e+02	2.366652e+01	1.217276e-01
1	TIGRP2P17667_rs8855930	23531388	0	A	G	0.152	9.743859e-02	7.960419e-02	-3.336133e+02	2.366137e+01	2.217587e-01
1	BICF2P878699	23531720	0	G	A	0.152	9.743859e-02	7.960419e-02	-3.336133e+02	2.366137e+01	2.217587e-01
1	BICF2P513740	23535172	0	G	A	0.262	6.689197e-02	5.658571e-02	-3.338686e+02	2.469975e+01	2.379521e-01
1	BICF2P273562	23560780	0	C	A	0.357	7.874176e-02	6.110686e-02	-3.334616e+02	2.489822e+01	1.983890e-01
1	TIGRP2P17697_rs9034515	23579207	0	G	C	0.289	3.252329e-02	5.767741e-02	-3.343262e+02	2.560571e+01	5.731941e-01
1	TIGRP2P17699_rs8654280	23581336	0	G	A	0.265	3.142028e-02	6.105618e-02	-3.342963e+02	2.635685e+01	6.071476e-01
1	TIGRP2P17703_rs8968872	23595189	0	A	G	0.392	-3.030264e-02	5.191074e-02	-3.343719e+02	2.524526e+01	5.597667e-01
1	TIGRP2P17708_rs8540808	23613953	0	A	G	0.064	7.956408e-02	1.120960e-01	-3.341189e+02	2.647066e+01	4.783087e-01
1	TIGRP2P17710_rs8808553	23618996	2	A	G	0.110	1.102849e-01	8.164193e-02	-3.336095e+02	2.759265e+01	1.776178e-01
1	BICF2S23245609	23625329	10	C	A	0.484	-8.390297e-02	5.163074e-02	-3.332075e+02	2.190734e+01	1.050477e-01
1	BICF2P489911	23634519	0	A	G	0.316	-3.462080e-02	5.434437e-02	-3.343252e+02	2.500337e+01	5.244989e-01
1	BICF2P646699	23641880	0	A	C	0.212	-1.396414e-01	6.290336e-02	-3.320492e+02	2.443372e+01	2.706159e-02
1	BICF2S23122749	23652028	0	C	A	0.336	-8.985381e-02	5.363398e-02	-3.331745e+02	2.186749e+01	9.476305e-02
1	BICF2P96122	23670388	0	G	A	0.130	-3.712821e-02	7.640202e-02	-3.344109e+02	2.491849e+01	6.272999e-01
1	BICF2P326270	23675365	0	A	G	0.130	-3.892418e-02	7.658521e-02	-3.343975e+02	2.483575e+01	6.115996e-01
1	BICF2P1456437	23701799	0	G	A	0.382	-4.296333e-02	5.498094e-02	-3.341786e+02	2.373218e+01	4.350809e-01
1	BICF2P1387961	23706644	0	G	C	0.113	-1.346799e-01	8.666362e-02	-3.331932e+02	2.308746e+01	1.210729e-01
1	BICF2P1005323	23718020	0	A	G	0.212	-1.096971e-02	6.356748e-02	-3.344687e+02	2.545410e+01	8.630905e-01
1	BICF2P532862	23730311	1	G	A	0.281	-9.775692e-02	6.504337e-02	-3.332289e+02	2.258985e+01	1.337511e-01
1	BICF2P617553	23747015	0	G	A	0.089	-2.893844e-02	8.833510e-02	-3.344570e+02	2.640114e+01	7.434107e-01
1	BICF2S22959028	23754226	0	A	G	0.042	2.089435e-01	1.296009e-01	-3.331970e+02	2.508183e+01	1.078157e-01
1	BICF2P787778	23773565	0	C	A	0.268	-1.251702e-01	5.693956e-02	-3.321225e+02	2.616562e+01	2.858011e-02
1	TIGRP2P17768_rs8697988	23776404	0	A	G	0.071	-1.832475e-01	1.132165e-01	-3.330555e+02	2.589576e+01	1.064405e-01
1	BICF2P1159715	23776600	0	T	A	0.062	-1.824052e-01	1.212817e-01	-3.332053e+02	2.648085e+01	1.334861e-01
1	BICF2P746922	23798188	0	A	G	0.272	-1.380412e-01	5.602177e-02	-3.315097e+02	2.540723e+01	1.421584e-02
1	BICF2P266322	23804103	0	A	G	0.130	-3.943869e-02	7.702987e-02	-3.343887e+02	2.616907e+01	6.089784e-01
1	BICF2P342466	23814422	0	C	A	0.135	-2.541851e-01	7.454355e-02	-3.288194e+02	2.276702e+01	7.255381e-04
1	BICF2P38366	23821683	0	A	G	0.173	-2.002812e-01	6.600926e-02	-3.300039e+02	2.248713e+01	2.592082e-03
1	BICF2P131444	23834410	0	G	A	0.191	-1.660579e-01	6.415477e-02	-3.312036e+02	2.451631e+01	1.004322e-02
1	chr1_23837049	23837049	0	A	G	0.016	2.957587e-02	2.197838e-01	-3.345296e+02	2.628986e+01	8.930305e-01
1	BICF2P467012	23838138	0	A	C	0.169	-1.902023e-01	6.697341e-02	-3.305564e+02	2.308174e+01	4.774804e-03
1	BICF2P182997	23870986	0	G	A	0.282	-2.851140e-02	5.681263e-02	-3.343961e+02	2.646880e+01	6.160879e-01
1	BICF2P1066402	23894323	0	G	A	0.290	-4.129320e-02	5.650504e-02	-3.342451e+02	2.673813e+01	4.653962e-01
1	BICF2P404381	23919059	0	C	A	0.347	-5.523759e-03	5.335614e-02	-3.345165e+02	2.594138e+01	9.176045e-01
1	BICF2P476925	23941533	0	A	G	0.103	4.474057e-02	8.634713e-02	-3.343310e+02	2.587534e+01	6.046816e-01
1	BICF2P778856	23954801	0	G	A	0.296	-1.740844e-02	5.479729e-02	-3.344946e+02	2.647128e+01	7.509105e-01
1	BICF2P770352	23964238	0	A	G	0.296	-1.740844e-02	5.479729e-02	-3.344946e+02	2.647128e+01	7.509105e-01
1	BICF2P1415237	23980200	0	G	A	0.384	-5.681400e-02	5.066893e-02	-3.339290e+02	2.518016e+01	2.629358e-01
1	BICF2P990644	23985816	0	A	G	0.048	-1.099555e-02	1.153730e-01	-3.345879e+02	2.589700e+01	9.241275e-01
1	BICF2P990643	23985891	0	A	G	0.187	-8.199528e-02	6.488905e-02	-3.337507e+02	2.380660e+01	2.072041e-01
1	BICF2S2327284	24024856	0	A	G	0.316	-6.828277e-02	5.356539e-02	-3.337585e+02	2.534070e+01	2.032390e-01
1	BICF2P478548	24032460	0	G	A	0.081	-6.038005e-02	9.924770e-02	-3.342380e+02	2.583970e+01	5.433307e-01
1	BICF2P1266261	24042626	0	G	A	0.018	-2.693764e-01	2.033837e-01	-3.336583e+02	2.544630e+01	1.862076e-01
1	BICF2P808960	24056431	0	A	T	0.059	-5.095685e-02	1.237144e-01	-3.342076e+02	2.615678e+01	6.806707e-01
1	BICF2P39743	24065845	0	A	C	0.414	-9.689164e-02	5.239353e-02	-3.327965e+02	2.420788e+01	6.525432e-02
1	BICF2S22937618	24083930	0	G	A	0.062	7.553873e-02	1.197859e-01	-3.341123e+02	2.653569e+01	5.287030e-01
1	BICF2S2323172	24088277	0	C	A	0.293	-2.741347e-02	5.516158e-02	-3.344255e+02	2.573622e+01	6.195236e-01
1	chr1_24091629	24091629	4	A	G	0.042	4.103412e-02	1.463585e-01	-3.342133e+02	2.650717e+01	7.793610e-01
1	BICF2P923443	24092203	0	A	C	0.314	-1.456905e-02	5.931073e-02	-3.343716e+02	2.575899e+01	8.061049e-01
1	chr1_24092477	24092477	6	G	A	0.314	-1.674802e-02	5.931447e-02	-3.343601e+02	2.572754e+01	7.778341e-01
1	TIGRP2P17803_rs8957491	24097438	0	A	G	0.125	-1.454619e-01	7.289776e-02	-3.326071e+02	2.340547e+01	4.676923e-02
1	BICF2P1248996	24143018	0	A	G	0.146	-7.131031e-02	8.112831e-02	-3.339338e+02	2.643484e+01	3.800125e-01
1	BICF2P746146	24158740	0	G	A	0.242	-6.432249e-02	6.081055e-02	-3.338972e+02	2.727929e+01	2.908959e-01
1	BICF2P670473	24174220	0	G	A	0.160	-1.069965e-02	7.090248e-02	-3.344699e+02	2.595713e+01	8.801361e-01
1	BICF2S23615697	24185121	0	G	A	0.160	-1.069965e-02	7.090248e-02	-3.344699e+02	2.595713e+01	8.801361e-01
1	BICF2P887554	24192886	0	A	G	0.055	-6.386543e-02	1.285711e-01	-3.341715e+02	2.652756e+01	6.196886e-01
1	TIGRP2P17861_rs8712869	24211435	0	G	A	0.058	-1.377908e-01	1.260733e-01	-3.337016e+02	2.594557e+01	2.751686e-01
1	BICF2P1283451	24222155	0	A	G	0.096	1.088976e-02	1.022035e-01	-3.342853e+02	2.650888e+01	9.152070e-01
1	BICF2P508912	24257314	0	A	G	0.135	-9.369182e-02	7.496722e-02	-3.336682e+02	2.609106e+01	2.122160e-01
1	TIGRP2P17893_rs9237063	24272711	2	G	A	0.105	-1.468489e-01	8.888785e-02	-3.330343e+02	2.557006e+01	9.941470e-02
1	TIGRP2P17898_rs9244221	24301367	1	G	A	0.033	1.341308e-02	1.552077e-01	-3.344875e+02	2.641224e+01	9.311817e-01
1	BICF2P1396496	24322562	0	G	A	0.098	-1.115717e-01	9.278981e-02	-3.336480e+02	2.610353e+01	2.300139e-01
1	BICF2P403360	24336537	0	A	G	0.078	-1.236327e-01	9.036175e-02	-3.335916e+02	2.583688e+01	1.721256e-01
1	TIGRP2P17917_rs9241698	24343355	0	A	G	0.176	-7.394436e-02	6.610614e-02	-3.338866e+02	2.456160e+01	2.640885e-01
1	BICF2P29694	24344208	0	G	A	0.195	-6.649444e-02	6.717190e-02	-3.339466e+02	2.479199e+01	3.228978e-01
1	BICF2P1121391	24351971	0	G	A	0.198	-7.251991e-02	6.690352e-02	-3.338453e+02	2.447739e+01	2.791320e-01
1	BICF2P1140956	24364734	0	G	A	0.203	-6.774545e-02	6.675168e-02	-3.339109e+02	2.450851e+01	3.108584e-01
1	chr1_24391112	24391112	0	A	G	0.084	9.025563e-02	8.846686e-02	-3.340543e+02	2.661199e+01	3.083270e-01
1	BICF2P674878	24417633	0	G	A	0.088	-9.434211e-03	1.013911e-01	-3.343056e+02	2.604437e+01	9.259188e-01
1	BICF2P871223	24427550	0	A	G	0.103	2.015564e-02	9.043318e-02	-3.343355e+02	2.620707e+01	8.237595e-01
1	chr1_24430529	24430529	0	A	T	0.067	-1.238035e-02	1.318689e-01	-3.341131e+02	2.644950e+01	9.252551e-01
1	BICF2S2364433	24442215	0	G	A	0.050	-1.024891e-01	1.219538e-01	-3.340264e+02	2.551689e+01	4.012605e-01
1	BICF2S23614279	24443343	0	A	G	0.050	-1.024891e-01	1.219538e-01	-3.340264e+02	2.551689e+01	4.012605e-01
1	BICF2P950639	24467601	0	A	G	0.228	-7.936176e-02	6.693938e-02	-3.336724e+02	2.743769e+01	2.365916e-01
1	BICF2P110457	24481087	3	A	G	0.230	-9.105333e-02	6.688519e-02	-3.334531e+02	2.799076e+01	1.742802e-01
1	BICF2P1358821	24506304	0	C	G	0.089	1.201526e-01	1.034737e-01	-3.336254e+02	2.763972e+01	2.463537e-01
1	BICF2S22929236	24516067	0	A	C	0.322	-4.311135e-02	6.190074e-02	-3.340846e+02	2.673461e+01	4.866021e-01
1	chr1_24540921	24540921	0	G	A	0.093	6.504332e-02	1.008186e-01	-3.341042e+02	2.691723e+01	5.192500e-01
1	chr1_24541601	24541601	1	A	G	0.088	1.272880e-01	1.040642e-01	-3.335500e+02	2.752470e+01	2.220868e-01
1	BICF2P672688	24544483	0	A	G	0.055	1.320673e-02	1.199934e-01	-3.344213e+02	2.665803e+01	9.124230e-01
1	BICF2P145622	24554257	1	G	A	0.146	5.306636e-02	7.431371e-02	-3.342879e+02	2.803705e+01	4.756488e-01
1	chr1_24557788	24557788	0	C	A	0.146	4.858213e-02	7.458653e-02	-3.343257e+02	2.765877e+01	5.152451e-01
1	BICF2P553300	24570506	0	A	G	0.164	4.442630e-02	6.416174e-02	-3.343046e+02	2.748495e+01	4.891370e-01
1	BICF2P22721	24597626	0	G	A	0.329	-7.957616e-02	5.507029e-02	-3.334783e+02	2.670442e+01	1.493521e-01
1	TIGRP2P17956_rs8846836	24604895	0	A	G	0.353	-1.021180e-01	5.723262e-02	-3.328321e+02	2.745377e+01	7.524480e-02
1	BICF2P281121	24617129	0	G	A	0.497	-5.884855e-02	5.237130e-02	-3.338345e+02	2.423202e+01	2.619170e-01
1	BICF2P170125	24621078	0	A	G	0.014	-1.768955e-03	2.168087e-01	-3.345984e+02	2.630527e+01	9.934947e-01
1	BICF2S22933315	24643635	0	G	A	0.426	-4.463780e-02	5.405731e-02	-3.341430e+02	2.644532e+01	4.095070e-01
1	BICF2P836026	24647704	0	G	A	0.120	4.334902e-02	7.763410e-02	-3.343538e+02	2.684408e+01	5.769436e-01
1	TIGRP2P17997_rs9161652	24656606	0	A	G	0.030	-5.409576e-03	1.381511e-01	-3.346937e+02	2.564662e+01	9.687875e-01
1	BICF2P1011763	24671994	0	A	G	0.030	8.876075e-02	1.559442e-01	-3.343199e+02	2.730577e+01	5.695962e-01
1	BICF2P368321	24682991	0	A	G	0.076	8.803632e-02	9.392456e-02	-3.341434e+02	2.827312e+01	3.492442e-01
1	BICF2S23243385	24710385	1	G	A	0.401	-2.232877e-02	5.729020e-02	-3.343508e+02	2.598471e+01	6.969588e-01
1	BICF2P620453	24718405	0	G	A	0.038	-1.055651e-01	1.278840e-01	-3.342762e+02	2.488596e+01	4.096623e-01
1	BICF2P1330507	24724808	0	G	A	0.460	-1.479400e-02	5.484885e-02	-3.344505e+02	2.551699e+01	7.875318e-01
1	TIGRP2P18057_rs9175538	24738416	0	G	A	0.462	-9.648480e-03	5.488114e-02	-3.344678e+02	2.565853e+01	8.605471e-01
1	TIGRP2P18062_rs8842318	24752248	0	G	A	0.459	-1.696926e-02	5.446891e-02	-3.344431e+02	2.545383e+01	7.555749e-01
1	BICF2P499692	24763508	0	G	A	0.358	-3.042858e-02	5.927908e-02	-3.342721e+02	2.598536e+01	6.080570e-01
1	BICF2P871082	24785843	0	A	G	0.140	8.608029e-02	7.606045e-02	-3.338965e+02	2.525963e+01	2.585183e-01
1	BICF2P241728	24795748	0	A	G	0.064	1.345535e-02	1.177834e-01	-3.344553e+02	2.619220e+01	9.091144e-01
1	BICF2P962739	24818023	0	A	G	0.177	9.022062e-02	6.688213e-02	-3.336222e+02	2.707464e+01	1.782228e-01
1	BICF2P730278	24845873	0	A	G	0.167	7.979810e-02	6.787466e-02	-3.338259e+02	2.646153e+01	2.405242e-01
1	TIGRP2P18091_rs9135091	24856757	0	A	G	0.020	2.174844e-02	1.602814e-01	-3.347293e+02	2.528623e+01	8.921448e-01
1	BICF2P1272208	24872931	0	G	A	0.178	-6.723338e-03	7.460221e-02	-3.343759e+02	2.597422e+01	9.282413e-01
1	BICF2P970147	24893106	0	A	G	0.458	8.948355e-02	5.392893e-02	-3.331036e+02	2.217309e+01	9.795126e-02
1	BICF2P238715	24899952	0	G	C	0.276	-4.427586e-02	6.394777e-02	-3.341387e+02	2.625886e+01	4.891594e-01
1	BICF2P626692	24909599	0	A	G	0.092	-8.183142e-02	9.385032e-02	-3.340746e+02	2.623044e+01	3.838396e-01
1	BICF2P626688	24910448	0	C	A	0.092	-8.183142e-02	9.385032e-02	-3.340746e+02	2.623044e+01	3.838396e-01
1	BICF2P1382837	24920047	0	A	G	0.125	-5.165132e-02	8.151038e-02	-3.343097e+02	2.722356e+01	5.267038e-01
1	BICF2P935861	24927539	0	A	G	0.069	-2.060846e-01	1.110872e-01	-3.326904e+02	2.592806e+01	6.441156e-02
1	BICF2S22960046	24931996	0	G	A	0.361	3.198093e-02	5.832368e-02	-3.342993e+02	2.664155e+01	5.838103e-01
1	BICF2P176852	24945204	0	A	G	0.285	-8.480153e-02	6.199994e-02	-3.334764e+02	2.556108e+01	1.722598e-01
1	BICF2P252854	24970579	1	A	C	0.490	3.393759e-02	5.281630e-02	-3.342749e+02	2.667474e+01	5.209297e-01
1	BICF2P695568	24983079	0	G	A	0.334	-1.311141e-01	5.876079e-02	-3.318940e+02	2.470963e+01	2.629106e-02
1	chr1_25008928	25008928	0	A	G	0.193	3.593971e-02	6.593134e-02	-3.343456e+02	2.720671e+01	5.860253e-01
1	chr1_25014517	25014517	0	G	A	0.139	-5.570880e-02	7.597376e-02	-3.342080e+02	2.585491e+01	4.638871e-01
1	BICF2P1347877	25019806	0	C	A	0.419	2.630666e-02	5.336901e-02	-3.343145e+02	2.618050e+01	6.223772e-01
1	BICF2P295909	25034144	0	A	T	0.390	-1.011663e-02	5.300674e-02	-3.344898e+02	2.607159e+01	8.487491e-01
1	BICF2P3694	25044771	1	G	A	0.253	-2.544660e-02	5.826600e-02	-3.344557e+02	2.689039e+01	6.625746e-01
1	BICF2P1042202	25049946	0	A	G	0.237	-5.656895e-02	5.998672e-02	-3.340765e+02	2.658348e+01	3.463170e-01
1	BICF2P1042201	25051093	1	A	T	0.236	-5.466327e-02	6.005647e-02	-3.341067e+02	2.653566e+01	3.633428e-01
1	BICF2S23016234	25074448	0	G	A	0.217	-5.687042e-02	6.176073e-02	-3.340935e+02	2.662519e+01	3.577776e-01
1	BICF2P532348	25085967	0	A	G	0.210	-3.709593e-02	6.943813e-02	-3.342003e+02	2.685108e+01	5.935207e-01
1	chr1_25114117	25114117	0	G	A	0.069	1.130609e-02	9.547535e-02	-3.346108e+02	2.604467e+01	9.058034e-01
1	BICF2P680416	25150177	0	A	G	0.137	1.775982e-02	8.183740e-02	-3.343623e+02	2.549181e+01	8.283239e-01
1	BICF2P167452	25160976	0	C	G	0.483	4.978931e-02	5.220541e-02	-3.340439e+02	2.812908e+01	3.408821e-01
1	BICF2P749396	25170160	0	G	A	0.415	1.475252e-02	5.192865e-02	-3.344907e+02	2.558602e+01	7.765072e-01
1	BICF2P189468	25194331	0	A	G	0.404	-5.305843e-02	5.217554e-02	-3.340267e+02	2.582054e+01	3.098912e-01
1	BICF2S23547999	25209356	6	G	A	0.383	-5.551360e-03	5.302227e-02	-3.345583e+02	2.599111e+01	9.166747e-01
1	BICF2S23745469	25241659	0	G	A	0.220	-1.416284e-02	5.998025e-02	-3.345400e+02	2.623400e+01	8.134733e-01
1	BICF2P680865	25260410	1	C	A	0.074	-8.162839e-02	1.006156e-01	-3.341404e+02	2.623922e+01	4.177492e-01
1	BICF2S23151346	25272480	0	A	G	0.470	3.202503e-02	5.272525e-02	-3.342687e+02	2.511362e+01	5.439818e-01
1	BICF2P19923	25283409	0	A	G	0.438	7.113122e-03	5.210943e-02	-3.344913e+02	2.583990e+01	8.915015e-01
1	BICF2S23044886	25289422	0	G	A	0.425	6.151921e-02	5.513611e-02	-3.337689e+02	2.622783e+01	2.652839e-01
1	BICF2P507939	25311038	0	A	C	0.346	-4.720690e-02	5.861361e-02	-3.341094e+02	2.442611e+01	4.211391e-01
1	TIGRP2P18186_rs9139000	25351538	0	A	G	0.184	-2.535596e-03	6.327865e-02	-3.346152e+02	2.603775e+01	9.680598e-01
1	BICF2P147299	25385879	12	C	A	0.182	6.461565e-02	6.620471e-02	-3.340878e+02	2.333612e+01	3.297377e-01
1	chr1_25387348	25387348	2	C	G	0.179	5.958358e-02	6.578188e-02	-3.341506e+02	2.364087e+01	3.656764e-01
1	BICF2P735708	25401240	9	A	C	0.157	2.636839e-02	7.198431e-02	-3.343849e+02	2.579228e+01	7.143564e-01
1	BICF2P95142	25403284	0	G	A	0.178	6.203829e-02	6.599927e-02	-3.341142e+02	2.372709e+01	3.478720e-01
1	BICF2P192035	25417099	0	A	G	0.314	4.115740e-02	5.659589e-02	-3.342164e+02	2.520182e+01	4.675787e-01
1	BICF2P770471	25425802	1	G	A	0.273	7.920687e-02	6.448369e-02	-3.335880e+02	2.680003e+01	2.201483e-01
1	BICF2P1261840	25429475	1	A	C	0.151	-6.769851e-03	7.143838e-02	-3.345089e+02	2.594620e+01	9.245556e-01
1	TIGRP2P18165_rs9079841	25446101	0	G	C	0.028	6.972039e-02	1.543780e-01	-3.344536e+02	2.602104e+01	6.518207e-01
1	BICF2P445620	25448763	0	A	G	0.221	1.038120e-01	7.049987e-02	-3.332503e+02	2.834429e+01	1.417783e-01
1	TIGRP2P18162_rs8546859	25449974	0	A	G	0.180	-1.546151e-02	6.889743e-02	-3.344332e+02	2.611946e+01	8.225662e-01
1	BICF2P642679	25483781	0	A	G	0.142	-5.065786e-02	7.698531e-02	-3.342332e+02	2.566597e+01	5.109568e-01
1	TIGRP2P18148_rs9090040	25510229	0	A	G	0.144	-5.264647e-02	7.648268e-02	-3.342358e+02	2.478714e+01	4.916903e-01
1	chr1_25510693	25510693	0	A	G	0.033	1.202016e-01	1.418378e-01	-3.342231e+02	2.457253e+01	3.973173e-01
1	BICF2P488457	25524462	0	A	G	0.037	1.466958e-01	1.344958e-01	-3.339895e+02	2.416048e+01	2.761492e-01
1	BICF2S23914759	25547188	0	A	G	0.017	7.513628e-02	1.721207e-01	-3.344977e+02	2.674761e+01	6.627188e-01
1	chr1_25558695	25558695	0	G	A	0.065	1.987269e-02	1.024279e-01	-3.343718e+02	2.665379e+01	8.462753e-01
1	chr1_25559797	25559797	0	G	A	0.102	1.202219e-01	9.969905e-02	-3.335513e+02	2.465722e+01	2.286884e-01
1	chr1_25560281	25560281	5	A	G	0.167	9.743462e-02	7.233018e-02	-3.334813e+02	2.774686e+01	1.788231e-01
1	chr1_25561677	25561677	0	A	G	0.017	7.513628e-02	1.721207e-01	-3.344977e+02	2.674761e+01	6.627188e-01
1	BICF2P534512	25563427	0	G	A	0.037	5.755082e-02	1.485209e-01	-3.344475e+02	2.587730e+01	6.986260e-01
1	BICF2P482758	25609435	0	G	A	0.030	-1.272339e-01	1.396587e-01	-3.342704e+02	2.426486e+01	3.629022e-01
1	BICF2P1110880	25610621	0	A	G	0.269	-4.387547e-02	5.842877e-02	-3.342336e+02	2.586135e+01	4.532025e-01
1	BICF2P179617	25621297	0	G	A	0.238	-3.724196e-02	6.576963e-02	-3.342364e+02	2.529945e+01	5.715866e-01
1	TIGRP2P18335_rs8944574	25638139	0	C	A	0.256	1.999618e-02	6.048211e-02	-3.344579e+02	2.582780e+01	7.411340e-01
1	BICF2P729748	25645025	0	A	G	0.203	-7.098368e-02	6.824015e-02	-3.339144e+02	2.423009e+01	2.989611e-01
1	BICF2P228800	25659010	0	A	G	0.256	-7.474232e-02	6.286544e-02	-3.337409e+02	2.522334e+01	2.352727e-01
1	TIGRP2P18356_rs9196916	25671994	0	A	G	0.385	2.695228e-02	5.465881e-02	-3.343216e+02	2.599111e+01	6.222499e-01
1	BICF2P1350910	25714140	2	G	A	0.479	1.030276e-02	5.576395e-02	-3.344955e+02	2.599938e+01	8.535267e-01
1	BICF2P1159509	25770887	0	G	A	0.280	-2.570893e-02	5.618363e-02	-3.345210e+02	2.596679e+01	6.475318e-01
1	BICF2S22920343	25793141	0	G	A	0.387	2.305009e-02	6.063406e-02	-3.342452e+02	2.558020e+01	7.040633e-01
1	BICF2P578621	25798483	0	A	T	0.153	-7.845904e-02	8.227940e-02	-3.338517e+02	2.514422e+01	3.409583e-01
1	BICF2S23242684	25801067	0	C	G	0.153	-7.845904e-02	8.227940e-02	-3.338517e+02	2.514422e+01	3.409583e-01
1	chr1_25810445	25810445	0	G	A	0.455	7.422101e-02	5.913084e-02	-3.335470e+02	2.604496e+01	2.102413e-01
1	chr1_25820617	25820617	0	G	A	0.462	8.928147e-02	5.857451e-02	-3.331937e+02	2.516119e+01	1.283498e-01
1	chr1_25820717	25820717	0	G	A	0.473	-6.104570e-02	5.553479e-02	-3.338341e+02	2.513535e+01	2.724196e-01
1	chr1_25830795	25830795	0	C	A	0.099	-9.392947e-03	9.884480e-02	-3.342770e+02	2.625772e+01	9.243474e-01
1	TIGRP2P18465_rs9049550	25838266	0	C	G	0.448	-5.025090e-04	5.375415e-02	-3.344351e+02	2.603285e+01	9.925466e-01
1	BICF2P831459	25851893	0	A	T	0.407	-2.104672e-02	5.748308e-02	-3.342824e+02	2.694055e+01	7.144829e-01
1	BICF2P1159228	25869509	0	A	G	0.278	-8.318486e-02	5.988047e-02	-3.335190e+02	2.284780e+01	1.656581e-01
1	TIGRP2P18485_rs9026230	25874646	0	A	G	0.278	-8.318486e-02	5.988047e-02	-3.335190e+02	2.284780e+01	1.656581e-01
1	BICF2P153028	25889659	3	C	A	0.017	8.191285e-02	1.889989e-01	-3.344739e+02	2.564518e+01	6.649876e-01
1	BICF2S23223288	25911818	0	C	A	0.225	5.975658e-02	6.265330e-02	-3.339921e+02	2.536640e+01	3.408586e-01
1	BICF2S2368997	25931311	0	G	A	0.265	-3.484616e-02	5.994129e-02	-3.343143e+02	2.555584e+01	5.613857e-01
1	BICF2P1127399	25933320	0	G	A	0.156	-1.030122e-01	6.716296e-02	-3.333918e+02	2.616761e+01	1.259882e-01
1	BICF2P879617	25973253	0	A	G	0.292	4.307716e-02	5.896832e-02	-3.342624e+02	2.396642e+01	4.655636e-01
1	BICF2P978174	25979361	0	G	A	0.442	6.674202e-02	5.295217e-02	-3.337038e+02	2.819836e+01	2.083548e-01
1	BICF2S23327581	25993251	0	G	A	0.401	5.150302e-02	5.811173e-02	-3.339793e+02	2.841633e+01	3.760757e-01
1	BICF2P608397	26011430	0	G	A	0.399	5.354961e-02	5.823352e-02	-3.339552e+02	2.842965e+01	3.584307e-01
1	TIGRP2P18522_rs8991242	26012685	0	G	A	0.292	5.719732e-02	5.844387e-02	-3.340528e+02	2.389940e+01	3.284166e-01
1	BICF2P145081	26025701	0	G	A	0.014	-4.315130e-01	2.130857e-01	-3.325777e+02	2.909586e+01	4.361690e-02
1	BICF2P739304	26044599	0	A	G	0.292	5.719732e-02	5.844387e-02	-3.340528e+02	2.389940e+01	3.284166e-01
1	BICF2P1196969	26055085	0	A	G	0.385	2.591461e-02	5.369452e-02	-3.344224e+02	2.553685e+01	6.296591e-01
1	BICF2P1004684	26072659	0	G	A	0.364	1.436184e-02	5.533466e-02	-3.345056e+02	2.564239e+01	7.953668e-01
1	TIGRP2P18560_rs8968769	26088534	0	G	C	0.276	2.872196e-02	5.966011e-02	-3.344214e+02	2.478259e+01	6.305134e-01
1	TIGRP2P18562_rs9006844	26095136	0	A	C	0.061	-1.160978e-01	1.065412e-01	-3.339878e+02	2.781737e+01	2.765935e-01
1	BICF2P112678	26104827	6	G	A	0.277	-2.771940e-02	6.183572e-02	-3.343867e+02	2.773321e+01	6.542314e-01
1	BICF2S23720329	26120031	0	G	A	0.316	1.287487e-02	5.709029e-02	-3.344878e+02	2.614475e+01	8.217078e-01
1	TIGRP2P18583_rs8963033	26144928	1	A	C	0.307	7.684255e-02	5.867490e-02	-3.335907e+02	2.921380e+01	1.911768e-01
1	TIGRP2P18586_rs8746233	26156743	0	G	A	0.411	3.812135e-03	6.447064e-02	-3.341942e+02	2.599732e+01	9.528824e-01
1	BICF2P1031161	26170953	0	G	A	0.242	7.391850e-03	6.523821e-02	-3.344375e+02	2.587598e+01	9.098531e-01
1	BICF2P350944	26180965	0	A	C	0.113	1.141270e-01	9.027261e-02	-3.336114e+02	2.441941e+01	2.069797e-01
1	TIGRP2P18606_rs8693206	26193421	0	G	A	0.113	1.141270e-01	9.027261e-02	-3.336114e+02	2.441941e+01	2.069797e-01
1	TIGRP2P18613_rs9202115	26207215	0	A	G	0.469	1.477069e-02	5.518645e-02	-3.344170e+02	2.578232e+01	7.891254e-01
1	BICF2S22929941	26208251	0	A	G	0.305	2.756681e-02	6.059330e-02	-3.343098e+02	2.576980e+01	6.494278e-01
1	BICF2P113807	26224100	0	A	G	0.237	5.464217e-02	5.955448e-02	-3.341835e+02	2.397095e+01	3.595025e-01
1	TIGRP2P18640_rs8637455	26240082	0	T	A	0.425	-5.264595e-02	5.835528e-02	-3.339797e+02	2.480863e+01	3.675892e-01
1	BICF2P1281735	26250939	0	A	G	0.132	1.114514e-01	8.032608e-02	-3.335136e+02	2.696214e+01	1.661735e-01
1	BICF2S23147938	26261913	0	A	G	0.133	1.251778e-01	8.153602e-02	-3.332288e+02	2.706079e+01	1.256246e-01
1	BICF2S2349447	26266774	0	G	A	0.449	1.249759e-01	5.474875e-02	-3.318593e+02	2.264562e+01	2.304452e-02
1	BICF2S23346193	26288257	0	G	A	0.399	8.930655e-02	5.510962e-02	-3.331598e+02	2.429210e+01	1.060174e-01
1	BICF2P708562	26293324	0	A	G	0.438	7.079497e-02	5.400394e-02	-3.336173e+02	2.325288e+01	1.907410e-01
1	BICF2P540510	26307304	1	A	C	0.425	6.312737e-03	5.952694e-02	-3.343369e+02	2.616601e+01	9.156045e-01
1	BICF2P289000	26313474	9	A	G	0.311	-7.980159e-02	5.856760e-02	-3.335658e+02	2.422739e+01	1.738963e-01
1	TIGRP2P18681_rs8819369	26330301	0	A	G	0.222	-5.609578e-02	6.434302e-02	-3.341164e+02	2.538921e+01	3.839004e-01
1	BICF2P715633	26341631	0	A	G	0.014	1.241495e-01	2.068451e-01	-3.343719e+02	2.690634e+01	5.487566e-01
1	BICF2P194937	26346238	0	G	A	0.020	-1.514352e-02	1.745073e-01	-3.345800e+02	2.627326e+01	9.308969e-01
1	BICF2P186600	26368937	0	A	G	0.212	8.430817e-02	6.624558e-02	-3.336541e+02	2.506853e+01	2.039807e-01
1	BICF2P848519	26384196	1	A	G	0.268	2.937214e-02	6.065561e-02	-3.343687e+02	2.521064e+01	6.285145e-01
1	BICF2P1096901	26405959	2	G	A	0.191	1.502624e-01	6.963921e-02	-3.321152e+02	2.531528e+01	3.162698e-02
1	BICF2P270493	26408125	1	A	G	0.193	1.530601e-01	6.952257e-02	-3.320201e+02	2.517729e+01	2.834462e-02
1	BICF2S23143309	26438930	5	C	A	0.388	-9.627279e-02	5.314173e-02	-3.328933e+02	2.383078e+01	7.089900e-02
1	BICF2P754027	26457060	0	G	A	0.368	-5.648547e-02	5.786576e-02	-3.339287e+02	2.600082e+01	3.296641e-01
1	BICF2P237190	26482551	0	A	G	0.059	-6.457587e-03	1.049601e-01	-3.345783e+02	2.621567e+01	9.509768e-01
1	BICF2P1054089	26485950	0	A	G	0.259	-3.190284e-02	6.005444e-02	-3.343334e+02	2.588859e+01	5.955940e-01
1	BICF2P378388	26505421	0	A	G	0.265	3.287253e-02	6.161066e-02	-3.343524e+02	2.603380e+01	5.939888e-01
1	chr1_26512250	26512250	0	G	A	0.025	1.194856e-01	1.556876e-01	-3.343643e+02	2.251223e+01	4.433181e-01
1	chr1_26513549	26513549	0	A	G	0.058	-1.849976e-02	1.058055e-01	-3.345660e+02	2.652105e+01	8.613007e-01
1	chr1_26513925	26513925	0	G	A	0.210	8.039919e-02	6.858179e-02	-3.337351e+02	2.587108e+01	2.418673e-01
1	chr1_26514177	26514177	0	G	A	0.210	8.039919e-02	6.858179e-02	-3.337351e+02	2.587108e+01	2.418673e-01
1	BICF2P1028887	26516342	0	A	G	0.268	-1.686449e-02	5.864157e-02	-3.344400e+02	2.598259e+01	7.738334e-01
1	BICF2P104206	26523535	0	A	G	0.297	1.349354e-03	5.752110e-02	-3.345210e+02	2.603500e+01	9.812979e-01
1	chr1_26546595	26546595	0	A	C	0.144	-7.147224e-03	7.798680e-02	-3.343745e+02	2.618734e+01	9.270311e-01
1	TIGRP2P18720_rs8770839	26599683	0	G	A	0.198	2.998814e-02	6.500492e-02	-3.344212e+02	2.565661e+01	6.448540e-01
1	BICF2S2343850	26630051	1	A	C	0.362	3.768644e-03	5.512388e-02	-3.344835e+02	2.592348e+01	9.455326e-01
1	BICF2P164200	26646523	0	T	A	0.292	-2.120801e-02	5.638153e-02	-3.344441e+02	2.555540e+01	7.070314e-01
1	BICF2S2342031	26672433	1	C	A	0.430	-2.987767e-02	5.216080e-02	-3.343313e+02	2.564596e+01	5.671473e-01
1	BICF2P747716	26705395	0	G	A	0.184	2.899856e-02	7.615103e-02	-3.342748e+02	2.638681e+01	7.035796e-01
1	BICF2P1164085	26736172	0	G	A	0.207	9.162225e-02	7.532823e-02	-3.335863e+02	2.400626e+01	2.246853e-01
1	BICF2P806301	26746809	0	A	G	0.486	3.238734e-02	5.649204e-02	-3.342103e+02	2.584011e+01	5.668033e-01
1	TIGRP2P18760_rs9010994	26763919	7	G	A	0.445	2.962852e-02	5.542986e-02	-3.342507e+02	2.643799e+01	5.933183e-01
1	TIGRP2P18772_rs8491774	26775069	0	G	A	0.462	-5.952225e-02	5.516351e-02	-3.338562e+02	2.477133e+01	2.813220e-01
1	BICF2P218761	26803305	0	G	A	0.118	-2.103550e-02	9.623318e-02	-3.342655e+02	2.603668e+01	8.270974e-01
1	BICF2P855768	26813680	0	G	A	0.118	-2.103550e-02	9.623318e-02	-3.342655e+02	2.603668e+01	8.270974e-01
1	TIGRP2P18790_rs8931387	26815178	1	A	C	0.118	-2.728599e-02	9.617120e-02	-3.342501e+02	2.598377e+01	7.767899e-01
1	BICF2S23763366	26837876	0	A	G	0.194	4.158175e-02	6.475587e-02	-3.343440e+02	2.610149e+01	5.212072e-01
1	BICF2P694060	26839731	0	G	A	0.103	-5.821274e-02	1.047156e-01	-3.340818e+02	2.546100e+01	5.786248e-01
1	BICF2P142422	26854446	0	G	A	0.331	2.448823e-02	5.762295e-02	-3.343546e+02	2.600514e+01	6.711164e-01
1	BICF2S23021022	26861885	0	A	C	0.404	-2.584222e-02	5.877996e-02	-3.342681e+02	2.555944e+01	6.604660e-01
1	BICF2P1433886	26863343	0	A	G	0.489	5.025381e-02	5.528172e-02	-3.340393e+02	2.620031e+01	3.639479e-01
1	BICF2P377081	26875511	0	A	C	0.391	-4.739775e-03	5.728609e-02	-3.344336e+02	2.589648e+01	9.341065e-01
1	BICF2P377078	26875908	0	A	G	0.391	-4.739775e-03	5.728609e-02	-3.344336e+02	2.589648e+01	9.341065e-01
1	TIGRP2P18815_rs8589232	26884664	0	A	G	0.142	2.091518e-02	8.089943e-02	-3.343867e+02	2.621775e+01	7.961470e-01
1	BICF2S22964728	26946064	1	A	G	0.155	-8.946485e-02	8.241448e-02	-3.337480e+02	2.557993e+01	2.784241e-01
1	BICF2P733884	26948939	0	A	G	0.154	-7.858667e-02	8.344515e-02	-3.338721e+02	2.559546e+01	3.469549e-01
1	BICF2P53922	26956206	3	C	G	0.130	-1.089517e-01	9.127086e-02	-3.335589e+02	2.630130e+01	2.333945e-01
1	BICF2P53921	26956297	0	A	G	0.129	-1.015218e-01	9.149366e-02	-3.336522e+02	2.595333e+01	2.679291e-01
1	TIGRP2P18839_rs9045635	26964727	0	G	A	0.259	-1.085856e-01	6.455142e-02	-3.329780e+02	2.510400e+01	9.342773e-02
1	BICF2P923600	26974225	0	G	A	0.414	8.539710e-02	5.853431e-02	-3.333199e+02	2.381693e+01	1.454804e-01
1	chr1_26993784	26993784	5	D	I	0.109	-4.546869e-02	8.106037e-02	-3.343619e+02	2.551405e+01	5.752073e-01
1	BICF2P73644	26999228	0	C	A	0.459	-5.683997e-02	5.691746e-02	-3.338746e+02	2.387700e+01	3.186578e-01
1	BICF2P34858	27010505	0	G	A	0.262	-4.771682e-03	5.750361e-02	-3.345404e+02	2.592303e+01	9.339143e-01
1	TIGRP2P819_rs8979721	27032573	0	G	A	0.278	-9.845681e-02	6.164262e-02	-3.331813e+02	2.273272e+01	1.111166e-01
1	BICF2P956880	27036608	0	A	G	0.025	1.509006e-01	1.598292e-01	-3.341195e+02	2.606842e+01	3.457492e-01
1	TIGRP2P838_rs8650510	27050001	0	G	A	0.433	-1.072029e-02	5.266904e-02	-3.345094e+02	2.576240e+01	8.388304e-01
1	BICF2P60083	27065775	0	G	A	0.020	-2.368930e-01	1.880521e-01	-3.337847e+02	2.665174e+01	2.086073e-01
1	BICF2P405685	27072157	0	G	A	0.409	-1.104621e-02	5.249435e-02	-3.344665e+02	2.614960e+01	8.334568e-01
1	BICF2P865928	27075592	0	T	A	0.432	5.218359e-02	5.269017e-02	-3.340226e+02	2.332388e+01	3.226679e-01
1	BICF2S23411231	27082072	0	A	C	0.299	-6.612800e-02	5.320117e-02	-3.338416e+02	2.301290e+01	2.147048e-01
1	TIGRP2P868_rs8587119	27109036	0	C	A	0.157	4.026651e-02	6.832603e-02	-3.344274e+02	2.377270e+01	5.560198e-01
1	TIGRP2P871_rs8681644	27115230	0	A	C	0.163	8.164542e-02	7.110739e-02	-3.339106e+02	2.582443e+01	2.516684e-01
1	BICF2P415787	27131601	0	G	A	0.237	4.049381e-02	5.954016e-02	-3.343641e+02	2.448050e+01	4.968837e-01
1	BICF2S23323455	27159789	0	A	G	0.492	-9.135948e-03	5.189898e-02	-3.345423e+02	2.611739e+01	8.603693e-01
1	TIGRP2P877_rs8968905	27181416	0	A	C	0.476	-5.570653e-03	5.186368e-02	-3.345103e+02	2.616198e+01	9.145255e-01
1	BICF2P859260	27189938	0	G	A	0.445	-2.315268e-02	5.367882e-02	-3.343872e+02	2.569778e+01	6.665015e-01
1	BICF2S23112732	27198757	0	G	A	0.480	2.304822e-02	5.702644e-02	-3.342943e+02	2.711567e+01	6.863359e-01
1	BICF2P162496	27209577	0	A	G	0.149	-6.188262e-02	7.291607e-02	-3.341735e+02	2.513776e+01	3.966362e-01
1	BICF2S22913108	27225262	1	G	A	0.295	-4.018127e-02	6.132983e-02	-3.342178e+02	2.569131e+01	5.127895e-01
1	BICF2P1008811	27239311	0	C	A	0.484	4.796391e-02	5.114290e-02	-3.341261e+02	2.745312e+01	3.489710e-01
1	BICF2P744008	27263289	0	G	C	0.411	-3.679980e-02	5.543669e-02	-3.342471e+02	2.773564e+01	5.072434e-01
1	TIGRP2P904_rs9168447	27279310	0	A	G	0.225	-7.857549e-02	6.646230e-02	-3.337580e+02	2.480903e+01	2.379041e-01
1	BICF2P1167327	27286844	0	G	A	0.350	1.424716e-02	5.859754e-02	-3.343647e+02	2.536028e+01	8.080422e-01
1	BICF2S2379011	27300794	0	A	C	0.218	-9.861837e-02	6.684910e-02	-3.333763e+02	2.381261e+01	1.410448e-01
1	BICF2P1131127	27332974	0	A	T	0.016	3.890633e-01	2.063758e-01	-3.327523e+02	2.278738e+01	6.022625e-02
1	TIGRP2P931_rs9001804	27350928	1	C	A	0.217	-5.436265e-02	6.271268e-02	-3.341561e+02	2.584963e+01	3.866150e-01
1	BICF2P1349635	27357008	0	A	G	0.431	-7.561662e-02	5.481453e-02	-3.334938e+02	2.980157e+01	1.686190e-01
1	BICF2P304995	27367488	0	A	G	0.167	-6.208396e-02	6.930326e-02	-3.341490e+02	2.589909e+01	3.709574e-01
1	BICF2P395928	27387938	0	A	G	0.475	-1.066153e-01	5.279604e-02	-3.325081e+02	2.826584e+01	4.420730e-02
1	BICF2P695172	27393839	0	A	G	0.252	8.928113e-03	6.126870e-02	-3.345461e+02	2.621785e+01	8.842256e-01
1	BICF2S2305511	27412979	0	G	A	0.334	7.441235e-02	5.648273e-02	-3.336379e+02	2.615118e+01	1.885520e-01
1	TIGRP2P953_rs9088120	27429862	1	A	G	0.055	6.976703e-02	1.157965e-01	-3.344078e+02	2.539840e+01	5.472323e-01
1	BICF2S23131087	27457651	0	A	G	0.382	3.477374e-02	5.555606e-02	-3.342382e+02	2.534590e+01	5.317732e-01
1	BICF2S23341762	27469100	0	A	G	0.173	-1.065618e-02	6.564947e-02	-3.345239e+02	2.557345e+01	8.711478e-01
1	BICF2S23341763	27469125	0	A	C	0.173	-1.065618e-02	6.564947e-02	-3.345239e+02	2.557345e+01	8.711478e-01
1	BICF2S23124613	27474445	0	G	A	0.229	1.311391e-02	6.427586e-02	-3.344005e+02	2.524117e+01	8.384519e-01
1	BICF2S23437590	27490392	0	G	A	0.062	-9.182458e-02	1.096453e-01	-3.341908e+02	2.614976e+01	4.028988e-01
1	BICF2S23125839	27506312	1	G	A	0.214	-6.908631e-02	6.174736e-02	-3.339368e+02	2.919654e+01	2.639673e-01
1	BICF2S23722397	27516846	0	A	G	0.246	-4.263777e-02	6.156978e-02	-3.342654e+02	2.844807e+01	4.890742e-01
1	BICF2P1370706	27532770	0	C	A	0.235	-3.053552e-02	6.053949e-02	-3.343720e+02	2.551827e+01	6.143037e-01
1	BICF2P299445	27542326	0	A	C	0.492	-4.169125e-03	5.388592e-02	-3.344324e+02	2.597312e+01	9.383737e-01
1	TIGRP2P983_rs8538935	27558586	0	G	A	0.452	1.929651e-02	5.412019e-02	-3.344186e+02	2.555879e+01	7.216436e-01
1	BICF2S23523710	27564457	0	A	G	0.463	2.071307e-02	5.358808e-02	-3.344139e+02	2.555690e+01	6.993430e-01
1	TIGRP2P992_rs8745765	27596835	1	G	A	0.361	-6.995691e-02	5.231253e-02	-3.336927e+02	2.585635e+01	1.819946e-01
1	TIGRP2P999_rs8916154	27615568	0	G	A	0.228	4.042921e-02	6.516245e-02	-3.342912e+02	2.468120e+01	5.353726e-01
1	BICF2S2346124	27620600	0	A	G	0.169	7.058461e-02	6.971964e-02	-3.339966e+02	2.409600e+01	3.120411e-01
1	BICF2S2301136	27632471	0	G	A	0.103	3.743814e-02	8.131844e-02	-3.345171e+02	2.467735e+01	6.455219e-01
1	BICF2P546156	27645842	0	A	G	0.381	-3.177675e-02	5.420042e-02	-3.343768e+02	2.725180e+01	5.580626e-01
1	BICF2S22955746	27647170	0	G	A	0.424	2.845957e-02	5.458250e-02	-3.343249e+02	2.618163e+01	6.024137e-01
1	BICF2P85699	27658799	0	A	G	0.316	8.336064e-02	5.892032e-02	-3.334471e+02	2.718477e+01	1.580128e-01
1	chr1_27669150	27669150	0	G	A	0.096	3.360213e-02	8.159601e-02	-3.344973e+02	2.525254e+01	6.807294e-01
1	chr1_27669668	27669668	0	A	C	0.262	-6.038745e-03	6.679684e-02	-3.343405e+02	2.597909e+01	9.280172e-01
1	BICF2P408519	27670053	0	A	G	0.363	-4.972549e-02	5.521092e-02	-3.340725e+02	2.604754e+01	3.683941e-01
1	BICF2S24315845	27670873	0	G	A	0.331	3.221096e-02	6.119908e-02	-3.342410e+02	2.542161e+01	5.989908e-01
1	chr1_27671619	27671619	0	G	A	0.331	3.221096e-02	6.119908e-02	-3.342410e+02	2.542161e+01	5.989908e-01
1	TIGRP2P1006_rs8933611	27671838	0	G	A	0.353	2.054081e-02	5.850294e-02	-3.343782e+02	2.522384e+01	7.257184e-01
1	TIGRP2P1008_rs8933612	27672801	0	A	G	0.331	3.221096e-02	6.119908e-02	-3.342410e+02	2.542161e+01	5.989908e-01
1	chr1_27673418	27673418	5	T	A	0.016	-5.608255e-02	1.640591e-01	-3.347729e+02	2.540499e+01	7.326732e-01
1	BICF2P940035	27676725	0	A	G	0.038	-4.315194e-02	1.217717e-01	-3.346025e+02	2.598555e+01	7.232763e-01
1	BICF2P583409	27682559	0	A	G	0.072	-6.530578e-02	1.038639e-01	-3.343421e+02	2.697730e+01	5.299131e-01
1	chr1_27691220	27691220	0	A	C	0.120	-3.685264e-02	8.725794e-02	-3.342609e+02	2.575568e+01	6.730344e-01
1	BICF2S23441292	27698746	11	C	A	0.415	-2.543547e-02	5.283105e-02	-3.343717e+02	2.560263e+01	6.304973e-01
1	chr1_27702948	27702948	0	C	A	0.262	-3.902377e-02	6.330317e-02	-3.341964e+02	2.639720e+01	5.379916e-01
1	chr1_27704076	27704076	2	G	A	0.386	-5.842014e-02	5.444149e-02	-3.338631e+02	2.635763e+01	2.839719e-01
1	chr1_27704641	27704641	0	G	A	0.028	5.340729e-02	1.342306e-01	-3.346165e+02	2.550170e+01	6.909627e-01
1	TIGRP2P1012_rs8515774	27706859	0	A	G	0.387	-5.964068e-02	5.442424e-02	-3.338385e+02	2.636363e+01	2.738967e-01
1	BICF2S22916737	27722553	3	G	A	0.363	-6.431106e-02	5.384589e-02	-3.337762e+02	2.606757e+01	2.331460e-01
1	BICF2P441502	27730819	0	A	C	0.098	-8.640568e-02	8.091062e-02	-3.340152e+02	2.567407e+01	2.862927e-01
1	BICF2P210343	27739280	0	G	A	0.285	-6.450266e-02	5.579501e-02	-3.338571e+02	2.417547e+01	2.484408e-01
1	BICF2P980151	27742866	0	A	C	0.103	-9.944165e-02	8.075037e-02	-3.338132e+02	2.529684e+01	2.189716e-01
1	BICF2S23049006	27752548	0	G	A	0.167	-6.855175e-04	7.144841e-02	-3.344411e+02	2.621957e+01	9.923502e-01
1	BICF2S22928909	27761602	2	C	A	0.154	-2.091155e-02	7.412180e-02	-3.343801e+02	2.589699e+01	7.780146e-01
1	BICF2P1349170	27802832	0	G	A	0.484	-6.730382e-02	5.190555e-02	-3.336170e+02	2.529786e+01	1.956002e-01
1	BICF2S23323875	27819151	0	A	G	0.334	-5.983049e-02	5.483875e-02	-3.339228e+02	2.654071e+01	2.760099e-01
1	BICF2S22937287	27832093	0	A	G	0.034	-2.088852e-02	1.472590e-01	-3.345155e+02	2.623794e+01	8.872808e-01
1	BICF2P807649	27843424	0	A	G	0.178	-9.942600e-02	7.116069e-02	-3.333997e+02	2.713824e+01	1.632348e-01
1	BICF2P241681	27860195	0	C	A	0.174	1.200113e-02	6.564844e-02	-3.345904e+02	2.585762e+01	8.550534e-01
1	BICF2P1135047	27865896	0	G	A	0.242	-2.944733e-02	6.064220e-02	-3.343807e+02	2.768504e+01	6.275599e-01
1	BICF2G630715491	27877028	0	G	A	0.497	6.523248e-03	5.150830e-02	-3.345104e+02	2.586324e+01	8.992942e-01
1	BICF2G630715496	27888848	0	A	G	0.109	1.501161e-01	8.134588e-02	-3.329051e+02	2.638592e+01	6.582080e-02
1	BICF2P183706	27901798	0	G	A	0.425	-9.639898e-02	5.809593e-02	-3.329877e+02	2.692867e+01	9.794712e-02
1	BICF2G630715508	27914356	0	A	G	0.068	1.764137e-01	1.001024e-01	-3.330491e+02	2.571329e+01	7.888344e-02
1	BICF2G630715510	27924114	0	A	C	0.429	4.676689e-02	5.536871e-02	-3.340726e+02	2.688424e+01	3.988846e-01
1	BICF2G630715515	27937811	0	G	A	0.065	2.028188e-01	1.015749e-01	-3.326140e+02	2.521902e+01	4.662508e-02
1	BICF2P633602	27945221	0	G	A	0.123	7.100144e-02	8.228078e-02	-3.340541e+02	2.422280e+01	3.887726e-01
1	BICF2G630715524	27963241	1	G	A	0.283	-4.832214e-02	5.922515e-02	-3.341891e+02	2.813801e+01	4.151074e-01
1	BICF2G630715530	27967727	0	A	G	0.475	3.500109e-02	5.515998e-02	-3.342408e+02	2.549519e+01	5.261433e-01
1	BICF2P230124	27987683	0	A	G	0.371	-1.496958e-02	5.605920e-02	-3.344572e+02	2.652315e+01	7.896017e-01
1	chr1_27992184	27992184	0	C	G	0.227	-9.942268e-02	5.906315e-02	-3.332241e+02	3.190478e+01	9.320065e-02
1	BICF2G630715573	28000311	0	A	G	0.258	4.568984e-02	6.330213e-02	-3.342130e+02	2.618244e+01	4.709138e-01
1	BICF2P333833	28032774	0	C	A	0.282	3.373696e-02	5.951185e-02	-3.344085e+02	2.698553e+01	5.711480e-01
1	BICF2G630715580	28085701	0	G	C	0.412	-2.697183e-02	5.461551e-02	-3.344212e+02	2.688220e+01	6.217216e-01
1	BICF2G630715585	28092176	0	G	C	0.412	-2.697183e-02	5.461551e-02	-3.344212e+02	2.688220e+01	6.217216e-01
1	BICF2G630715598	28116668	0	A	G	0.412	-2.697183e-02	5.461551e-02	-3.344212e+02	2.688220e+01	6.217216e-01
1	chr1_28166912	28166912	1	T	A	0.445	6.483294e-03	5.841616e-02	-3.344206e+02	2.632071e+01	9.116920e-01
1	BICF2G630715628	28172096	0	A	G	0.144	3.317571e-02	7.289725e-02	-3.344369e+02	2.528614e+01	6.493170e-01
1	BICF2G630715637	28182623	0	A	G	0.144	3.317571e-02	7.289725e-02	-3.344369e+02	2.528614e+01	6.493170e-01
1	BICF2G630715640	28190579	0	A	G	0.144	3.317571e-02	7.289725e-02	-3.344369e+02	2.528614e+01	6.493170e-01
1	chr1_28191554	28191554	2	A	G	0.019	1.950441e-01	1.939629e-01	-3.340789e+02	2.439856e+01	3.153132e-01
1	BICF2G630715643	28197783	0	C	A	0.426	-3.571752e-02	5.419454e-02	-3.343189e+02	2.719037e+01	5.102886e-01
1	BICF2G630715646	28212587	0	G	A	0.153	-1.979938e-02	7.528668e-02	-3.344222e+02	2.560793e+01	7.927152e-01
1	BICF2S23617497	28233414	0	A	G	0.013	-1.309359e-01	2.308258e-01	-3.344259e+02	2.653980e+01	5.709071e-01
1	BICF2G630715649	28249459	0	C	G	0.125	1.932192e-02	7.561437e-02	-3.345648e+02	2.545717e+01	7.984616e-01
1	BICF2G630715654	28264651	0	G	A	0.082	2.221517e-02	9.172149e-02	-3.344988e+02	2.587233e+01	8.087648e-01
1	BICF2S23017989	28285385	12	A	T	0.286	-4.465410e-02	5.634170e-02	-3.342538e+02	2.432873e+01	4.285704e-01
1	BICF2G630715668	28306131	0	A	G	0.163	-2.250831e-02	7.539868e-02	-3.343635e+02	2.574468e+01	7.654800e-01
1	BICF2G630715714	28322353	0	C	A	0.147	-2.799059e-02	7.587163e-02	-3.343885e+02	2.552902e+01	7.124095e-01
1	BICF2G630715720	28334597	0	G	A	0.181	-8.492157e-03	7.116677e-02	-3.344100e+02	2.610403e+01	9.050841e-01
1	BICF2G630715737	28347642	5	G	A	0.181	1.699785e-02	7.114039e-02	-3.344178e+02	2.659003e+01	8.112963e-01
1	BICF2G630715756	28368785	0	A	G	0.191	-4.793343e-02	7.055212e-02	-3.341880e+02	2.529618e+01	4.973293e-01
1	BICF2G630715776	28386038	0	A	T	0.205	-9.811533e-02	6.664692e-02	-3.333563e+02	2.506457e+01	1.418721e-01
1	BICF2G630715782	28394962	0	C	A	0.220	-1.032806e-01	6.601650e-02	-3.332139e+02	2.511495e+01	1.186092e-01
1	BICF2G630715800	28402306	0	A	G	0.198	-9.020514e-02	6.644754e-02	-3.335544e+02	2.473383e+01	1.754821e-01
1	chr1_28440250	28440250	0	A	C	0.013	-4.937611e-02	2.495844e-01	-3.344895e+02	2.659057e+01	8.432900e-01
1	chr1_28449172	28449172	0	A	G	0.014	-4.175994e-03	2.184755e-01	-3.344972e+02	2.651079e+01	9.847608e-01
1	BICF2G630715807	28462550	0	A	G	0.238	1.372688e-02	6.214930e-02	-3.344354e+02	2.636778e+01	8.253225e-01
1	BICF2G630715810	28474148	0	A	G	0.191	4.547684e-02	6.718694e-02	-3.342089e+02	2.645828e+01	4.989341e-01
1	BICF2G630715811	28496226	0	G	A	0.048	1.206551e-01	1.079715e-01	-3.341145e+02	2.165864e+01	2.645568e-01
1	BICF2G630715814	28508765	0	A	G	0.164	5.328159e-02	6.627340e-02	-3.342768e+02	2.458088e+01	4.219606e-01
1	BICF2G630715825	28521780	0	G	A	0.042	1.601649e-01	1.131350e-01	-3.337668e+02	2.018857e+01	1.577509e-01
1	BICF2G630715837	28549864	0	A	T	0.037	1.772625e-01	1.191734e-01	-3.336781e+02	2.008877e+01	1.377981e-01
1	BICF2P123921	28562764	0	G	A	0.086	2.862107e-02	8.980491e-02	-3.344989e+02	2.528062e+01	7.501415e-01
1	BICF2P1338081	28578350	7	G	A	0.145	-9.588019e-03	7.035542e-02	-3.345434e+02	2.595830e+01	8.916783e-01
1	BICF2P1338083	28578927	0	C	A	0.143	9.041980e-03	7.054278e-02	-3.345369e+02	2.571325e+01	8.980821e-01
1	BICF2G630715868	28588146	0	G	A	0.052	-6.924862e-02	1.065369e-01	-3.343298e+02	2.534581e+01	5.161195e-01
1	BICF2S2352512	28631967	2	C	A	0.462	-5.186890e-02	5.604377e-02	-3.340393e+02	2.500750e+01	3.553381e-01
1	BICF2G630715887	28651055	0	G	A	0.200	1.537346e-02	6.675642e-02	-3.345070e+02	2.575283e+01	8.179991e-01
1	BICF2S22918394	28657743	0	A	G	0.173	-6.649870e-02	6.691159e-02	-3.340242e+02	2.494711e+01	3.209906e-01
1	BICF2S23130351	28667043	0	G	A	0.494	-7.649453e-03	5.114200e-02	-3.345558e+02	2.572873e+01	8.811876e-01
1	BICF2P61782	28679956	0	A	G	0.177	-5.017611e-02	6.687982e-02	-3.342328e+02	2.548945e+01	4.536110e-01
1	BICF2G630715898	28695753	1	A	C	0.328	3.359717e-02	5.797470e-02	-3.343025e+02	2.624067e+01	5.626139e-01
1	BICF2G630715903	28698977	1	A	T	0.327	3.239022e-02	5.801362e-02	-3.343130e+02	2.624770e+01	5.769812e-01
1	BICF2P673410	28701627	0	A	G	0.173	-5.055667e-02	6.697395e-02	-3.342317e+02	2.542961e+01	4.508328e-01
1	BICF2G630715923	28713303	0	A	C	0.323	1.958757e-02	5.808311e-02	-3.344082e+02	2.624163e+01	7.361425e-01
1	BICF2P1527	28728244	1	A	G	0.382	1.337933e-02	5.554367e-02	-3.344254e+02	2.609573e+01	8.097891e-01
1	BICF2P338005	28740349	0	A	G	0.494	-1.675559e-02	5.989367e-02	-3.342261e+02	2.646109e+01	7.798298e-01
1	BICF2S2333824	28749448	0	A	T	0.135	2.512176e-03	7.206933e-02	-3.345363e+02	2.600136e+01	9.722130e-01
1	BICF2P276756	28762329	0	G	A	0.411	-5.007290e-03	5.342073e-02	-3.344733e+02	2.617686e+01	9.253747e-01
1	BICF2P818519	28781232	0	A	G	0.256	-4.420847e-02	6.006122e-02	-3.341909e+02	2.607180e+01	4.621878e-01
1	BICF2S23026469	28784627	0	G	A	0.194	-7.992893e-03	6.318035e-02	-3.345428e+02	2.596855e+01	8.994013e-01
1	BICF2P414127	28802594	0	G	C	0.283	-5.612065e-02	6.486796e-02	-3.339632e+02	2.570222e+01	3.875462e-01
1	BICF2P414126	28802611	0	A	C	0.283	-5.612065e-02	6.486796e-02	-3.339632e+02	2.570222e+01	3.875462e-01
1	BICF2P663115	28805102	0	C	G	0.249	-5.967268e-02	6.403060e-02	-3.339735e+02	2.381938e+01	3.520081e-01
1	BICF2P1189089	28819855	0	A	G	0.354	2.115373e-03	5.445049e-02	-3.345172e+02	2.586889e+01	9.690325e-01
1	BICF2P170262	28846168	0	A	C	0.353	-2.163850e-03	5.445106e-02	-3.345160e+02	2.590770e+01	9.683235e-01
1	BICF2P1344197	28848094	0	A	G	0.472	-3.680043e-02	5.285407e-02	-3.342782e+02	2.561134e+01	4.867237e-01
1	BICF2G630715936	28888166	0	C	A	0.169	-7.157775e-02	7.386454e-02	-3.339981e+02	2.734308e+01	3.331921e-01
1	BICF2G630715944	28897877	0	G	A	0.169	-7.157775e-02	7.386454e-02	-3.339981e+02	2.734308e+01	3.331921e-01
1	BICF2G630715988	28917696	0	G	A	0.170	-5.765033e-02	7.400380e-02	-3.341605e+02	2.713024e+01	4.364937e-01
1	BICF2G630716012	28932794	3	A	G	0.417	-2.024099e-02	5.296898e-02	-3.344649e+02	2.445000e+01	7.025969e-01
1	chr1_28933346	28933346	0	A	G	0.415	-1.587791e-02	5.314534e-02	-3.344858e+02	2.463332e+01	7.652970e-01
1	chr1_28934038	28934038	0	I	D	0.412	-2.626657e-02	5.325768e-02	-3.344110e+02	2.381980e+01	6.221813e-01
1	BICF2G630716017	28938811	0	G	A	0.031	-2.761471e-01	1.565678e-01	-3.329081e+02	2.439682e+01	7.864328e-02
1	BICF2P1314354	28945936	0	C	A	0.422	-1.293598e-02	5.058771e-02	-3.345081e+02	2.678680e+01	7.983216e-01
1	BICF2P118828	28977145	0	G	A	0.331	-2.415965e-03	5.370947e-02	-3.345477e+02	2.607442e+01	9.641472e-01
1	BICF2G630716027	29001357	0	A	G	0.108	-4.563977e-02	8.881815e-02	-3.343897e+02	2.471912e+01	6.076758e-01
1	BICF2G630716035	29013487	0	A	G	0.152	-2.329635e-02	6.993056e-02	-3.344872e+02	2.496075e+01	7.392309e-01
1	BICF2G630716040	29033626	0	A	C	0.144	-5.066299e-02	7.237153e-02	-3.342851e+02	2.403508e+01	4.843658e-01
1	BICF2G630716046	29039198	0	G	A	0.144	-5.066299e-02	7.237153e-02	-3.342851e+02	2.403508e+01	4.843658e-01
1	BICF2G630716067	29047031	0	A	G	0.142	-2.956615e-02	7.307122e-02	-3.344409e+02	2.486013e+01	6.860025e-01
1	BICF2G630716085	29058933	0	C	A	0.144	-5.066299e-02	7.237153e-02	-3.342851e+02	2.403508e+01	4.843658e-01
1	BICF2P921656	29077740	0	G	A	0.018	-1.585683e-01	1.977507e-01	-3.342415e+02	2.574490e+01	4.231768e-01
1	BICF2G630716107	29082710	0	G	A	0.016	1.116715e-03	2.158677e-01	-3.345566e+02	2.636686e+01	9.958754e-01
1	BICF2G630716116	29091710	0	C	A	0.016	1.116715e-03	2.158677e-01	-3.345566e+02	2.636686e+01	9.958754e-01
1	BICF2P796582	29106045	0	A	C	0.229	-7.815157e-02	6.510159e-02	-3.337501e+02	2.432812e+01	2.307720e-01
1	BICF2P796585	29106634	0	G	C	0.214	-7.754795e-02	6.494877e-02	-3.337896e+02	2.360054e+01	2.332896e-01
1	BICF2P312690	29107249	0	G	A	0.229	-7.815157e-02	6.510159e-02	-3.337501e+02	2.432812e+01	2.307720e-01
1	BICF2P312689	29107322	0	G	A	0.220	-1.128727e-01	6.652234e-02	-3.330193e+02	2.320788e+01	9.062788e-02
1	BICF2P312686	29107713	0	G	A	0.220	-1.128727e-01	6.652234e-02	-3.330193e+02	2.320788e+01	9.062788e-02
1	BICF2S23433512	29112756	0	A	G	0.222	-1.032627e-01	6.645776e-02	-3.332474e+02	2.388404e+01	1.211310e-01
1	BICF2G630716123	29124625	0	G	A	0.021	-3.945829e-02	2.035549e-01	-3.344473e+02	2.627337e+01	8.464087e-01
1	BICF2G630716134	29173380	0	C	A	0.480	-1.798784e-02	5.032902e-02	-3.344839e+02	2.590259e+01	7.210036e-01
1	BICF2S23039736	29219791	0	G	A	0.334	-1.409196e-01	5.901064e-02	-3.315427e+02	2.439239e+01	1.746685e-02
1	BICF2P608897	29239759	0	A	C	0.170	-1.252466e-01	6.998979e-02	-3.328946e+02	2.669333e+01	7.439651e-02
1	BICF2S23256780	29250013	0	A	G	0.407	-1.547005e-01	5.220615e-02	-3.301654e+02	2.180257e+01	3.251715e-03
1	BICF2S23422673	29260841	0	A	G	0.408	-1.398744e-01	5.155230e-02	-3.308740e+02	2.439280e+01	6.991142e-03
1	BICF2S23338342	29273189	0	A	C	0.373	-1.135826e-01	5.178444e-02	-3.321556e+02	2.586657e+01	2.893601e-02
1	BICF2G630716143	29284749	0	A	G	0.360	-1.176305e-01	5.163307e-02	-3.319872e+02	2.527793e+01	2.331507e-02
1	BICF2G630716149	29292151	0	A	C	0.035	-6.596130e-03	1.536233e-01	-3.344650e+02	2.634233e+01	9.657761e-01
1	BICF2G630716163	29298848	0	A	C	0.045	7.772081e-02	1.418278e-01	-3.341774e+02	2.727932e+01	5.840442e-01
1	BICF2P1166016	29311205	0	A	C	0.380	-2.657539e-02	5.532545e-02	-3.342924e+02	2.677832e+01	6.312802e-01
1	BICF2S23422635	29354184	0	A	C	0.142	2.137053e-02	7.739657e-02	-3.344165e+02	2.653758e+01	7.826205e-01
1	chr1_29397495	29397495	0	G	A	0.153	5.792312e-02	7.501401e-02	-3.341630e+02	2.730175e+01	4.405369e-01
1	chr1_29419262	29419262	0	C	A	0.118	8.983899e-03	8.529540e-02	-3.344385e+02	2.621334e+01	9.161766e-01
1	chr1_29419724	29419724	0	A	C	0.375	5.224295e-02	5.558508e-02	-3.340001e+02	2.534719e+01	3.479288e-01
1	BICF2P788535	29429098	0	G	A	0.439	-9.959754e-03	5.005851e-02	-3.345328e+02	2.571461e+01	8.424075e-01
1	BICF2G630716183	29436104	0	A	G	0.263	-6.263191e-02	5.763393e-02	-3.339880e+02	2.391638e+01	2.779065e-01
1	BICF2G630716186	29448880	0	G	A	0.235	-2.835312e-02	6.163802e-02	-3.344093e+02	2.575161e+01	6.458054e-01
1	BICF2G630716201	29457365	0	A	G	0.180	-7.265754e-02	7.266172e-02	-3.339130e+02	2.515285e+01	3.180272e-01
1	BICF2G630716203	29486729	0	A	G	0.025	-3.138350e-02	1.987741e-01	-3.343908e+02	2.636196e+01	8.746380e-01
1	BICF2S2352461	29495565	1	G	A	0.080	-1.674673e-01	1.119751e-01	-3.331624e+02	2.769278e+01	1.356628e-01
1	chr1_29507030	29507030	0	C	G	0.142	-8.092512e-03	8.076422e-02	-3.344069e+02	2.610168e+01	9.202434e-01
1	BICF2S2444101	29523677	0	A	G	0.167	-7.923039e-02	7.987353e-02	-3.338452e+02	2.576859e+01	3.219062e-01
1	BICF2G630716222	29548741	0	G	A	0.190	-7.678633e-02	7.372884e-02	-3.338113e+02	2.709483e+01	2.983746e-01
1	BICF2G630716228	29562084	0	C	A	0.160	-5.645101e-02	8.329494e-02	-3.340916e+02	2.745620e+01	4.983929e-01
1	BICF2S23634478	29603869	0	A	G	0.042	-1.890622e-01	1.420214e-01	-3.335501e+02	2.436020e+01	1.839793e-01
1	chr1_29611762	29611762	0	A	G	0.133	-2.163651e-02	8.291573e-02	-3.343174e+02	2.516290e+01	7.942874e-01
1	chr1_29625297	29625297	0	A	G	0.037	-1.432837e-01	1.522772e-01	-3.339786e+02	2.488313e+01	3.473825e-01
1	chr1_29647956	29647956	0	A	C	0.020	2.393449e-02	1.628020e-01	-3.346427e+02	2.529534e+01	8.832038e-01
1	BICF2P204560	29654865	0	A	C	0.040	-1.132229e-01	1.357061e-01	-3.342304e+02	2.630630e+01	4.046656e-01
1	BICF2S23648576	29673713	9	A	C	0.414	-1.036199e-01	6.019636e-02	-3.328815e+02	2.353463e+01	8.606580e-02
1	BICF2S231989	29677815	0	A	G	0.404	-1.131440e-01	6.132760e-02	-3.326386e+02	2.363167e+01	6.589277e-02
1	BICF2G630716247	29686599	2	G	A	0.285	-8.124708e-03	5.461003e-02	-3.345065e+02	2.636930e+01	8.818152e-01
1	BICF2G630716258	29711070	0	G	A	0.472	8.373821e-02	5.792940e-02	-3.333544e+02	2.651314e+01	1.492036e-01
1	BICF2G630716282	29727306	0	A	G	0.146	4.403962e-02	7.391806e-02	-3.342805e+02	2.464751e+01	5.516997e-01
1	BICF2G630716289	29736484	0	A	G	0.238	1.435519e-02	5.967616e-02	-3.344404e+02	2.551016e+01	8.100432e-01
[truncated: 171,313 more rows]
