# Supplementary material for: R-locus for roaned coat is associated with a tandem duplication in an intronic region of USH2A in dogs and also contributes to Dalmatian spotting
Source: PLoS One. 2021 Mar 23;16(3):e0248233. doi: 10.1371/journal.pone.0248233 (PMC7987146; doi:10.1371/journal.pone.0248233)
Supplement: S8 File — (ZIP) [file pone.0248233.s031.zip › kawakami_etal_canine_roaning_discovery_panel_CFA38_imputed_CWAS.assoc.txt]

chr	rs	ps	n_miss	allele1	allele0	af	beta	se	logl_H1	l_remle	p_wald
38	38:13947_T_A	13947	28	A	T	0.012	-1.738790e-02	3.196618e-02	5.440969e+02	1.000000e+05	5.866073e-01
38	38:14511_T_A	14511	70	A	T	0.007	-1.742869e-02	3.864133e-02	5.440047e+02	1.000000e+05	6.520668e-01
38	38:14527_C_A	14527	41	A	C	0.009	-1.556424e-02	3.527395e-02	5.440115e+02	1.000000e+05	6.591416e-01
38	38:14537_C_A	14537	52	A	C	0.009	-1.621305e-02	3.528564e-02	5.440199e+02	1.000000e+05	6.459958e-01
38	38:14646_C_T	14646	76	T	C	0.012	-1.738662e-02	3.176824e-02	5.440681e+02	1.000000e+05	5.843059e-01
38	38:14659_T_C	14659	15	C	T	0.012	-2.476446e-02	3.039779e-02	5.442752e+02	1.000000e+05	4.154625e-01
38	BICF2S23126165	17451	0	A	G	0.308	1.063277e-02	7.135165e-03	5.450926e+02	1.000000e+05	1.365097e-01
38	38:18496_C_T	18496	92	T	C	0.028	7.128298e-03	2.103702e-02	5.439959e+02	1.000000e+05	7.348021e-01
38	38:29029_C_T	29029	66	T	C	0.015	-1.374911e-02	2.638368e-02	5.440856e+02	1.000000e+05	6.024050e-01
38	38:32442_C_T	32442	34	T	C	0.012	-1.389006e-02	3.127895e-02	5.440485e+02	1.000000e+05	6.570940e-01
38	38:33057_T_C	33057	69	C	T	0.012	-1.489731e-02	3.196281e-02	5.440569e+02	1.000000e+05	6.412645e-01
38	38:33143_G_A	33143	49	A	G	0.005	3.693211e-02	4.923780e-02	5.442453e+02	1.000000e+05	4.533968e-01
38	38:35965_T_C	35965	65	C	T	0.013	-1.270209e-02	3.126541e-02	5.440315e+02	1.000000e+05	6.846395e-01
38	BICF2P712659	54804	0	A	G	0.402	-1.779580e-03	6.557645e-03	5.440243e+02	1.000000e+05	7.861625e-01
38	BICF2S22932489	61700	8	A	C	0.383	3.011500e-04	6.970781e-03	5.440630e+02	1.000000e+05	9.655499e-01
38	38:62330_C_T	62330	71	T	C	0.441	1.618106e-03	6.945760e-03	5.440450e+02	1.000000e+05	8.158409e-01
38	38:62853_C_T	62853	63	T	C	0.019	-1.134699e-02	2.442554e-02	5.440656e+02	1.000000e+05	6.423584e-01
38	38:62866_G_A	62866	54	A	G	0.377	-4.247811e-03	7.285218e-03	5.442392e+02	1.000000e+05	5.599846e-01
38	38:63950_A_C	63950	30	C	A	0.386	8.301579e-04	7.072548e-03	5.440660e+02	1.000000e+05	9.065861e-01
38	chr38_64692	64692	0	A	C	0.436	2.224505e-03	6.753293e-03	5.440850e+02	1.000000e+05	7.419303e-01
38	38:66428_G_T	66428	61	T	G	0.379	-2.173329e-04	7.184447e-03	5.440601e+02	1.000000e+05	9.758737e-01
38	38:69265_TA_T	69265	91	T	TA	0.396	-9.145364e-04	7.189520e-03	5.440577e+02	1.000000e+05	8.988061e-01
38	chr38_78455	78455	0	G	A	0.487	1.339744e-03	6.653961e-03	5.440362e+02	1.000000e+05	8.404722e-01
38	chr38_91138	91138	12	G	A	0.231	-9.819055e-03	8.059805e-03	5.447182e+02	1.000000e+05	2.234260e-01
38	38:94142_T_C	94142	55	C	T	0.013	-6.637793e-03	3.062102e-02	5.439734e+02	1.000000e+05	8.284329e-01
38	chr38_105699	105699	1	A	G	0.089	-3.271540e-03	1.135837e-02	5.440244e+02	1.000000e+05	7.733882e-01
38	38:106695_G_A	106695	35	A	G	0.014	-2.125771e-02	2.686424e-02	5.442657e+02	1.000000e+05	4.289682e-01
38	38:106806_T_C	106806	6	C	T	0.014	-2.199077e-02	2.687791e-02	5.442882e+02	1.000000e+05	4.134664e-01
38	38:107198_C_T	107198	69	T	C	0.008	-4.695078e-02	3.524733e-02	5.448025e+02	1.000000e+05	1.831713e-01
38	BICF2S23016132	116120	0	A	G	0.307	-2.151225e-04	7.264951e-03	5.439991e+02	1.000000e+05	9.763836e-01
38	38:122995_A_G	122995	41	G	A	0.054	1.569368e-02	1.505413e-02	5.445440e+02	1.000000e+05	2.974561e-01
38	BICF2P673076	123921	1	A	C	0.055	1.702462e-02	1.454436e-02	5.446794e+02	1.000000e+05	2.420848e-01
38	BICF2P233284	135331	0	A	G	0.387	-5.974326e-03	6.631601e-03	5.443689e+02	1.000000e+05	3.678794e-01
38	38:146481_G_C	146481	40	C	G	0.073	1.209518e-02	1.372267e-02	5.443403e+02	1.000000e+05	3.783266e-01
38	38:147432_C_T	147432	73	C	T	0.078	-7.081146e-03	1.185996e-02	5.440691e+02	1.000000e+05	5.506091e-01
38	38:147529_T_A	147529	61	T	A	0.077	-7.542671e-03	1.185106e-02	5.440937e+02	1.000000e+05	5.246350e-01
38	BICF2S23761623	147834	1	A	G	0.095	-8.277843e-03	1.062737e-02	5.441992e+02	1.000000e+05	4.362247e-01
38	38:148908_A_G	148908	50	A	G	0.065	-1.091352e-02	1.287629e-02	5.442571e+02	1.000000e+05	3.968951e-01
38	BICF2P554377	169838	0	T	A	0.482	1.117179e-03	6.466755e-03	5.439593e+02	1.000000e+05	8.628795e-01
38	BICF2P364360	181790	2	A	G	0.149	2.319842e-03	9.258526e-03	5.440071e+02	1.000000e+05	8.022070e-01
38	38:185642_A_G	185642	34	G	A	0.100	1.926208e-02	1.114400e-02	5.454763e+02	1.000000e+05	8.423288e-02
38	38:185981_A_G	185981	63	G	A	0.006	-1.169408e-02	4.219290e-02	5.439920e+02	1.000000e+05	7.817202e-01
38	38:188690_C_A	188690	58	A	C	0.103	1.129346e-02	1.132966e-02	5.444886e+02	1.000000e+05	3.191165e-01
38	38:192213_T_G	192213	88	G	T	0.008	6.496774e-03	3.680022e-02	5.438695e+02	1.000000e+05	8.599065e-01
38	38:193599_C_T	193599	88	T	C	0.008	6.659838e-03	3.680212e-02	5.438703e+02	1.000000e+05	8.564354e-01
38	38:194103_T_TG	194103	19	TG	T	0.012	1.219543e-02	2.878212e-02	5.439566e+02	1.000000e+05	6.718704e-01
38	38:194521_G_A	194521	26	A	G	0.013	-5.176064e-03	2.866278e-02	5.439005e+02	1.000000e+05	8.567325e-01
38	38:194984_A_G	194984	40	G	A	0.016	-7.660448e-04	2.640669e-02	5.438979e+02	1.000000e+05	9.768632e-01
38	38:195287_CCA_C	195287	29	C	CCA	0.013	-2.418587e-03	2.854288e-02	5.439043e+02	1.000000e+05	9.324900e-01
38	38:195324_G_T	195324	38	T	G	0.008	6.087921e-03	3.452461e-02	5.438765e+02	1.000000e+05	8.600683e-01
38	38:195350_C_G	195350	60	G	C	0.021	-1.465891e-03	2.327661e-02	5.439070e+02	1.000000e+05	9.497982e-01
38	38:195483_G_T	195483	76	T	G	0.016	5.867097e-03	2.513810e-02	5.438749e+02	1.000000e+05	8.155059e-01
38	BICF2S2331556	195596	0	G	A	0.488	-8.019777e-03	6.523089e-03	5.447341e+02	1.000000e+05	2.192134e-01
38	38:195793_T_C	195793	62	C	T	0.024	-1.199167e-02	2.075824e-02	5.440655e+02	1.000000e+05	5.636170e-01
38	38:196067_A_G	196067	34	G	A	0.016	-7.968012e-03	2.552722e-02	5.439295e+02	1.000000e+05	7.550051e-01
38	38:196304_A_G	196304	83	G	A	0.037	1.358086e-02	1.859222e-02	5.442299e+02	1.000000e+05	4.652919e-01
38	38:197108_G_A	197108	60	A	G	0.024	-1.046216e-02	2.042325e-02	5.440238e+02	1.000000e+05	6.085846e-01
38	38:197918_G_A	197918	59	A	G	0.023	1.923708e-02	2.230583e-02	5.443085e+02	1.000000e+05	3.886747e-01
38	38:198080_T_C	198080	67	C	T	0.041	3.489014e-03	1.659603e-02	5.439236e+02	1.000000e+05	8.335323e-01
38	38:198346_C_G	198346	71	G	C	0.019	-2.012909e-03	2.390112e-02	5.438800e+02	1.000000e+05	9.329009e-01
38	38:198449_T_TC	198449	4	TC	T	0.014	2.849447e-02	2.866803e-02	5.444569e+02	1.000000e+05	3.205055e-01
38	38:199098_T_A	199098	37	A	T	0.017	1.690648e-03	2.568344e-02	5.439053e+02	1.000000e+05	9.475301e-01
38	38:199650_T_G	199650	25	G	T	0.025	-7.415792e-03	2.015625e-02	5.439676e+02	1.000000e+05	7.130194e-01
38	38:199876_CT_C	199876	20	C	CT	0.009	4.617989e-02	3.548490e-02	5.447672e+02	1.000000e+05	1.934427e-01
38	38:200055_C_G	200055	48	G	C	0.011	1.163089e-02	3.057588e-02	5.439277e+02	1.000000e+05	7.037389e-01
38	BICF2P1321103	200914	0	G	A	0.026	-2.102966e-03	1.999070e-02	5.439053e+02	1.000000e+05	9.162418e-01
38	38:202574_G_T	202574	13	T	G	0.026	-5.264266e-03	2.139587e-02	5.440571e+02	1.000000e+05	8.057042e-01
38	38:205834_A_T	205834	24	T	A	0.015	-6.649237e-03	2.531698e-02	5.439589e+02	1.000000e+05	7.928862e-01
38	38:207574_G_A	207574	51	A	G	0.358	7.457780e-03	6.860548e-03	5.445523e+02	1.000000e+05	2.772926e-01
38	38:207834_T_C	207834	17	C	T	0.016	-8.090097e-03	2.480071e-02	5.439720e+02	1.000000e+05	7.443426e-01
38	38:207940_AC_A	207940	2	A	AC	0.015	-7.595083e-03	2.479949e-02	5.439658e+02	1.000000e+05	7.594749e-01
38	38:207964_C_T	207964	30	T	C	0.023	4.111363e-03	2.169766e-02	5.439025e+02	1.000000e+05	8.497544e-01
38	38:208181_CA_C	208181	17	C	CA	0.016	-8.090097e-03	2.480071e-02	5.439720e+02	1.000000e+05	7.443426e-01
38	38:208397_CT_C	208397	23	C	CT	0.016	-7.923314e-03	2.480144e-02	5.439697e+02	1.000000e+05	7.494414e-01
38	38:209231_T_C	209231	22	C	T	0.044	-5.174490e-03	1.495921e-02	5.439484e+02	1.000000e+05	7.294904e-01
38	38:209428_C_A	209428	30	A	C	0.038	-2.997340e-03	1.621165e-02	5.438990e+02	1.000000e+05	8.533568e-01
38	chr38_209990	209990	0	A	G	0.051	-1.136675e-02	1.387985e-02	5.442290e+02	1.000000e+05	4.130292e-01
38	chr38_210282	210282	0	A	C	0.178	3.610024e-05	8.398943e-03	5.439758e+02	1.000000e+05	9.965715e-01
38	chr38_210500	210500	0	A	G	0.486	-3.050054e-03	6.553838e-03	5.441190e+02	1.000000e+05	6.417642e-01
38	chr38_210588	210588	0	G	A	0.388	-3.795839e-03	6.719110e-03	5.441648e+02	1.000000e+05	5.722552e-01
38	38:210709_G_T	210709	0	T	G	0.179	3.285838e-04	8.406522e-03	5.439779e+02	1.000000e+05	9.688295e-01
38	38:210769_A_G	210769	9	A	G	0.387	-3.895009e-03	6.762306e-03	5.441727e+02	1.000000e+05	5.647612e-01
38	38:210782_G_A	210782	1	A	G	0.178	1.404532e-04	8.405447e-03	5.439765e+02	1.000000e+05	9.866717e-01
38	38:210893_C_T	210893	0	T	C	0.179	3.285838e-04	8.406522e-03	5.439779e+02	1.000000e+05	9.688295e-01
38	38:210918_G_A	210918	3	A	G	0.028	1.245030e-02	1.893273e-02	5.440869e+02	1.000000e+05	5.109520e-01
38	38:211144_G_A	211144	51	A	G	0.396	-1.452102e-04	6.874035e-03	5.439455e+02	1.000000e+05	9.831509e-01
38	chr38_211146	211146	7	A	G	0.028	1.072232e-02	1.892296e-02	5.440305e+02	1.000000e+05	5.711010e-01
38	38:211396_T_A	211396	1	A	T	0.178	1.404532e-04	8.405447e-03	5.439765e+02	1.000000e+05	9.866717e-01
38	38:211730_C_T	211730	10	T	C	0.175	4.287564e-04	8.515247e-03	5.439813e+02	1.000000e+05	9.598529e-01
38	38:211742_C_T	211742	25	T	C	0.177	6.475225e-04	8.541912e-03	5.439820e+02	1.000000e+05	9.395901e-01
38	38:211745_A_C	211745	25	C	A	0.177	6.475225e-04	8.541912e-03	5.439820e+02	1.000000e+05	9.395901e-01
38	38:211892_C_T	211892	2	T	C	0.179	9.755884e-05	8.407861e-03	5.439769e+02	1.000000e+05	9.907446e-01
38	38:211902_G_A	211902	0	A	G	0.029	1.229310e-02	1.879984e-02	5.440863e+02	1.000000e+05	5.133406e-01
38	38:211904_G_A	211904	0	A	G	0.029	1.229310e-02	1.879984e-02	5.440863e+02	1.000000e+05	5.133406e-01
38	chr38_212042	212042	0	A	G	0.385	-2.556605e-04	6.756336e-03	5.439594e+02	1.000000e+05	9.698232e-01
38	chr38_212444	212444	0	A	G	0.178	3.610024e-05	8.398943e-03	5.439758e+02	1.000000e+05	9.965715e-01
38	38:212559_A_G	212559	1	G	A	0.045	4.704413e-03	1.511329e-02	5.439440e+02	1.000000e+05	7.556596e-01
38	chr38_212823	212823	0	A	G	0.225	-1.023089e-03	7.646314e-03	5.439662e+02	1.000000e+05	8.935882e-01
38	38:214607_C_A	214607	93	A	C	0.026	2.696079e-02	2.233332e-02	5.446974e+02	1.000000e+05	2.276595e-01
38	chr38_216767	216767	1	A	G	0.033	3.197116e-02	1.916713e-02	5.453637e+02	1.000000e+05	9.564543e-02
38	38:216916_C_T	216916	4	T	C	0.031	3.409340e-02	1.975363e-02	5.454619e+02	1.000000e+05	8.468918e-02
38	38:218793_C_A	218793	51	A	C	0.011	2.259716e-02	2.925860e-02	5.441347e+02	1.000000e+05	4.401163e-01
38	38:219122_C_T	219122	68	T	C	0.029	-6.823359e-03	1.900641e-02	5.439587e+02	1.000000e+05	7.196736e-01
38	38:220776_T_TG	220776	55	TG	T	0.035	2.426979e-03	1.732103e-02	5.438961e+02	1.000000e+05	8.885973e-01
38	38:221646_G_C	221646	25	C	G	0.019	-4.605519e-03	2.371881e-02	5.439326e+02	1.000000e+05	8.460836e-01
38	38:221841_G_A	221841	8	A	G	0.028	4.039929e-03	1.864456e-02	5.439087e+02	1.000000e+05	8.285038e-01
38	38:222038_C_T	222038	12	T	C	0.025	-6.761556e-03	1.981971e-02	5.439395e+02	1.000000e+05	7.330647e-01
38	38:222178_C_T	222178	9	T	C	0.027	-1.240961e-03	1.928517e-02	5.438841e+02	1.000000e+05	9.487069e-01
38	chr38_222350	222350	0	A	T	0.431	-6.284539e-03	6.808301e-03	5.444545e+02	1.000000e+05	3.562081e-01
38	BICF2P929689	222401	0	A	G	0.032	-7.778892e-03	1.782372e-02	5.439980e+02	1.000000e+05	6.626217e-01
38	BICF2P929688	222413	0	G	A	0.033	-5.491349e-03	1.767322e-02	5.439568e+02	1.000000e+05	7.560857e-01
38	chr38_222601	222601	0	A	G	0.054	1.194548e-02	1.412785e-02	5.442727e+02	1.000000e+05	3.980323e-01
38	38:222749_CAGACATAT_C	222749	18	C	CAGACATAT	0.087	2.692040e-03	1.123993e-02	5.439279e+02	1.000000e+05	8.107650e-01
38	BICF2P835374	222841	1	G	A	0.033	-2.708429e-02	1.741149e-02	5.451190e+02	1.000000e+05	1.201545e-01
38	38:222901_G_A	222901	4	A	G	0.022	1.002436e-02	2.134409e-02	5.440150e+02	1.000000e+05	6.387105e-01
38	chr38_222933	222933	0	A	G	0.246	-8.211145e-03	8.051466e-03	5.446150e+02	1.000000e+05	3.080710e-01
38	38:223061_C_T	223061	1	T	C	0.032	-8.433844e-03	1.782612e-02	5.440148e+02	1.000000e+05	6.362396e-01
38	38:223319_T_C	223319	4	C	T	0.032	-7.895583e-03	1.788187e-02	5.440034e+02	1.000000e+05	6.589230e-01
38	38:223789_A_C	223789	10	C	A	0.030	-2.006319e-02	1.878898e-02	5.444694e+02	1.000000e+05	2.858778e-01
38	38:225377_G_A	225377	1	A	G	0.006	-1.439340e-02	3.999283e-02	5.440046e+02	1.000000e+05	7.190033e-01
38	38:225798_G_A	225798	2	A	G	0.031	-9.822580e-03	1.797840e-02	5.440534e+02	1.000000e+05	5.849523e-01
38	38:228948_C_A	228948	65	A	C	0.053	1.278827e-02	1.498095e-02	5.442899e+02	1.000000e+05	3.935249e-01
38	38:228972_TGTA_T	228972	4	T	TGTA	0.022	-2.785425e-02	2.084077e-02	5.447740e+02	1.000000e+05	1.817013e-01
38	38:229244_G_A	229244	14	A	G	0.023	-2.628148e-02	2.092786e-02	5.446733e+02	1.000000e+05	2.094965e-01
38	38:229565_A_T	229565	54	T	A	0.007	1.056624e-01	4.394806e-02	5.470817e+02	1.000000e+05	1.639845e-02
38	38:229729_AC_A	229729	13	A	AC	0.241	-7.878349e-03	8.206737e-03	5.445614e+02	1.000000e+05	3.373099e-01
38	38:229926_C_T	229926	12	T	C	0.023	-2.643793e-02	2.092636e-02	5.446828e+02	1.000000e+05	2.067668e-01
38	38:229986_C_G	229986	4	G	C	0.022	-2.785425e-02	2.084077e-02	5.447740e+02	1.000000e+05	1.817013e-01
38	38:230628_C_T	230628	17	T	C	0.050	9.945941e-03	1.488002e-02	5.441450e+02	1.000000e+05	5.040369e-01
38	BICF2P318345	232419	1	G	A	0.184	1.280561e-03	8.217640e-03	5.439347e+02	1.000000e+05	8.762000e-01
38	38:234575_G_C	234575	75	C	G	0.022	-1.696130e-02	2.169576e-02	5.442051e+02	1.000000e+05	4.345415e-01
38	38:234576_A_T	234576	75	T	A	0.022	-1.696130e-02	2.169576e-02	5.442051e+02	1.000000e+05	4.345415e-01
38	38:236401_C_T	236401	74	T	C	0.025	-1.227798e-02	2.013765e-02	5.440858e+02	1.000000e+05	5.422063e-01
38	38:238549_C_A	238549	9	A	C	0.019	-2.328706e-02	2.270682e-02	5.444225e+02	1.000000e+05	3.053664e-01
38	38:238995_CCCCAGACA_C	238995	37	C	CCCCAGACA	0.044	-7.376518e-03	1.666883e-02	5.442304e+02	1.000000e+05	6.582050e-01
38	38:239330_C_T	239330	5	T	C	0.014	1.768625e-02	2.505229e-02	5.440772e+02	1.000000e+05	4.803799e-01
38	38:239334_G_A	239334	5	A	G	0.014	1.768625e-02	2.505229e-02	5.440772e+02	1.000000e+05	4.803799e-01
38	38:239346_A_T	239346	5	T	A	0.014	1.768625e-02	2.505229e-02	5.440772e+02	1.000000e+05	4.803799e-01
38	38:239584_G_A	239584	5	A	G	0.014	1.768625e-02	2.505229e-02	5.440772e+02	1.000000e+05	4.803799e-01
38	38:240252_G_A	240252	9	A	G	0.019	-2.328706e-02	2.270682e-02	5.444225e+02	1.000000e+05	3.053664e-01
38	38:241287_AT_A	241287	86	A	AT	0.025	-1.235950e-02	2.014744e-02	5.440883e+02	1.000000e+05	5.397260e-01
38	38:242773_CTGA_C	242773	3	C	CTGA	0.018	2.708032e-02	2.276823e-02	5.445673e+02	1.000000e+05	2.345870e-01
38	38:242869_G_A	242869	71	A	G	0.020	2.965105e-02	2.225994e-02	5.447497e+02	1.000000e+05	1.831718e-01
38	38:242877_G_A	242877	71	A	G	0.020	2.956374e-02	2.225922e-02	5.447445e+02	1.000000e+05	1.844493e-01
38	38:243419_C_T	243419	89	T	C	0.029	-2.757519e-03	1.927286e-02	5.439003e+02	1.000000e+05	8.862594e-01
38	38:243514_C_G	243514	70	G	C	0.020	2.974526e-02	2.225458e-02	5.447555e+02	1.000000e+05	1.816805e-01
38	38:243757_A_T	243757	66	T	A	0.020	2.958455e-02	2.226045e-02	5.447458e+02	1.000000e+05	1.841651e-01
38	38:245255_T_C	245255	3	C	T	0.018	2.708032e-02	2.276823e-02	5.445673e+02	1.000000e+05	2.345870e-01
38	BICF2S23226863	246006	1	G	A	0.136	-9.113358e-04	9.264101e-03	5.439776e+02	1.000000e+05	9.216573e-01
38	38:246425_C_T	246425	3	T	C	0.018	2.708032e-02	2.276823e-02	5.445673e+02	1.000000e+05	2.345870e-01
38	38:247217_C_A	247217	9	A	C	0.019	-2.328706e-02	2.270682e-02	5.444225e+02	1.000000e+05	3.053664e-01
38	38:247403_G_C	247403	3	C	G	0.018	2.708032e-02	2.276823e-02	5.445673e+02	1.000000e+05	2.345870e-01
38	38:247608_G_A	247608	3	A	G	0.018	2.708032e-02	2.276823e-02	5.445673e+02	1.000000e+05	2.345870e-01
38	38:251464_C_G	251464	81	G	C	0.020	2.945907e-02	2.494696e-02	5.446605e+02	1.000000e+05	2.379545e-01
38	38:251690_T_A	251690	88	A	T	0.018	3.471813e-02	2.592032e-02	5.448566e+02	1.000000e+05	1.807592e-01
38	38:251837_G_A	251837	30	A	G	0.242	-9.353643e-03	8.298675e-03	5.447396e+02	1.000000e+05	2.599779e-01
38	38:252829_GA_G	252829	3	G	GA	0.018	2.708032e-02	2.276823e-02	5.445673e+02	1.000000e+05	2.345870e-01
38	38:253211_T_A	253211	44	A	T	0.008	5.034294e-02	3.638782e-02	5.449043e+02	1.000000e+05	1.668374e-01
38	38:253616_C_T	253616	12	T	C	0.018	2.733699e-02	2.276961e-02	5.445806e+02	1.000000e+05	2.302130e-01
38	38:254219_G_A	254219	79	A	G	0.243	-1.192417e-02	8.383022e-03	5.451060e+02	1.000000e+05	1.552370e-01
38	38:254727_G_A	254727	82	A	G	0.022	3.628718e-02	2.153715e-02	5.452851e+02	1.000000e+05	9.234734e-02
38	38:255269_A_C	255269	67	C	A	0.005	4.420685e-02	4.577746e-02	5.443574e+02	1.000000e+05	3.344481e-01
38	38:255714_G_A	255714	61	A	G	0.006	9.216370e-03	4.369646e-02	5.439187e+02	1.000000e+05	8.329971e-01
38	38:255907_A_T	255907	10	T	A	0.014	2.883871e-02	2.563832e-02	5.445035e+02	1.000000e+05	2.609495e-01
38	38:256056_T_A	256056	3	A	T	0.018	2.708032e-02	2.276823e-02	5.445673e+02	1.000000e+05	2.345870e-01
38	38:256131_G_A	256131	7	A	G	0.016	3.378442e-02	2.407310e-02	5.448417e+02	1.000000e+05	1.608256e-01
38	38:256808_C_T	256808	94	T	C	0.025	3.095843e-02	2.062688e-02	5.449942e+02	1.000000e+05	1.337236e-01
38	38:257058_G_A	257058	54	A	G	0.006	9.405418e-03	4.369303e-02	5.439196e+02	1.000000e+05	8.296104e-01
38	38:257188_A_G	257188	79	G	A	0.025	2.351041e-02	2.046690e-02	5.445313e+02	1.000000e+05	2.509709e-01
38	38:257389_C_T	257389	54	T	C	0.006	9.405418e-03	4.369303e-02	5.439196e+02	1.000000e+05	8.296104e-01
38	38:257887_C_T	257887	84	T	C	0.023	3.456342e-02	2.131585e-02	5.451818e+02	1.000000e+05	1.052488e-01
38	38:258127_G_A	258127	91	A	G	0.023	3.427680e-02	2.132165e-02	5.451595e+02	1.000000e+05	1.082582e-01
38	38:258182_C_T	258182	12	T	C	0.018	2.710537e-02	2.276634e-02	5.445685e+02	1.000000e+05	2.341160e-01
38	38:258504_C_T	258504	12	T	C	0.018	2.710537e-02	2.276634e-02	5.445685e+02	1.000000e+05	2.341160e-01
38	38:258541_G_A	258541	86	A	G	0.022	3.712844e-02	2.154484e-02	5.453507e+02	1.000000e+05	8.516206e-02
38	38:258632_TC_T	258632	84	T	TC	0.022	4.187849e-02	2.178913e-02	5.457112e+02	1.000000e+05	5.490969e-02
38	38:258634_TC_T	258634	84	T	TC	0.022	4.187849e-02	2.178913e-02	5.457112e+02	1.000000e+05	5.490969e-02
38	38:258649_A_G	258649	55	G	A	0.005	1.140079e-02	4.663787e-02	5.439394e+02	1.000000e+05	8.069331e-01
38	38:259411_C_T	259411	51	T	C	0.005	1.169181e-02	4.663322e-02	5.439409e+02	1.000000e+05	8.020867e-01
38	38:260192_G_A	260192	37	A	G	0.045	-6.610925e-03	1.653317e-02	5.442080e+02	1.000000e+05	6.893520e-01
38	38:260712_C_T	260712	53	T	C	0.006	9.498610e-03	4.369322e-02	5.439201e+02	1.000000e+05	8.279492e-01
38	38:260746_A_C	260746	8	C	A	0.026	-1.569477e-02	2.189549e-02	5.442476e+02	1.000000e+05	4.736735e-01
38	38:260993_T_C	260993	53	C	T	0.006	9.498610e-03	4.369322e-02	5.439201e+02	1.000000e+05	8.279492e-01
38	38:261020_C_T	261020	53	T	C	0.006	9.498610e-03	4.369322e-02	5.439201e+02	1.000000e+05	8.279492e-01
38	38:262698_C_T	262698	13	T	C	0.022	4.277967e-02	2.111023e-02	5.459696e+02	1.000000e+05	4.299716e-02
38	38:262855_G_GA	262855	70	GA	G	0.005	4.404393e-02	4.577734e-02	5.443539e+02	1.000000e+05	3.362303e-01
38	38:264925_C_CCCCCG	264925	2	CCCCCG	C	0.021	3.429527e-02	2.112871e-02	5.452365e+02	1.000000e+05	1.048913e-01
38	38:264935_C_T	264935	2	T	C	0.021	3.429527e-02	2.112871e-02	5.452365e+02	1.000000e+05	1.048913e-01
38	38:265535_C_T	265535	45	T	C	0.243	-8.955625e-03	8.298877e-03	5.446822e+02	1.000000e+05	2.808041e-01
38	38:266231_T_C	266231	54	C	T	0.006	9.405418e-03	4.369303e-02	5.439196e+02	1.000000e+05	8.296104e-01
38	38:266642_A_C	266642	81	C	A	0.017	-7.720232e-03	2.482387e-02	5.439670e+02	1.000000e+05	7.558694e-01
38	38:266726_C_T	266726	12	T	C	0.022	4.021711e-02	2.088111e-02	5.457709e+02	1.000000e+05	5.440581e-02
38	38:266794_G_A	266794	54	A	G	0.006	9.447717e-03	4.369176e-02	5.439198e+02	1.000000e+05	8.288511e-01
38	38:266821_T_G	266821	54	G	T	0.006	9.447717e-03	4.369176e-02	5.439198e+02	1.000000e+05	8.288511e-01
38	38:266955_G_GTAGT	266955	72	GTAGT	G	0.006	9.056180e-03	4.370668e-02	5.439181e+02	1.000000e+05	8.358959e-01
38	38:267232_G_A	267232	74	A	G	0.006	9.117905e-03	4.370547e-02	5.439183e+02	1.000000e+05	8.347889e-01
38	38:267252_T_G	267252	89	G	T	0.029	3.365149e-02	1.924853e-02	5.454441e+02	1.000000e+05	8.074557e-02
38	38:267300_G_A	267300	68	A	G	0.006	8.233741e-03	4.370215e-02	5.439143e+02	1.000000e+05	8.505992e-01
38	38:267391_G_A	267391	74	A	G	0.006	9.117905e-03	4.370547e-02	5.439183e+02	1.000000e+05	8.347889e-01
38	38:267751_A_G	267751	1	G	A	0.022	3.190459e-02	2.091049e-02	5.450833e+02	1.000000e+05	1.274043e-01
38	38:267770_G_A	267770	67	A	G	0.006	8.522045e-03	4.370242e-02	5.439156e+02	1.000000e+05	8.454339e-01
38	38:267971_G_A	267971	55	A	G	0.006	9.602282e-03	4.369072e-02	5.439205e+02	1.000000e+05	8.260915e-01
38	38:268214_G_T	268214	42	T	G	0.027	-1.586046e-02	2.186848e-02	5.442515e+02	1.000000e+05	4.684699e-01
38	38:268338_AGTC_A	268338	69	A	AGTC	0.006	9.390382e-03	4.370536e-02	5.439197e+02	1.000000e+05	8.299259e-01
38	38:268709_A_G	268709	70	G	A	0.011	-6.598333e-02	3.191378e-02	5.460837e+02	1.000000e+05	3.895614e-02
38	38:268860_C_T	268860	43	T	C	0.244	-9.348228e-03	8.285476e-03	5.447355e+02	1.000000e+05	2.594957e-01
38	BICF2S23451993	268958	0	G	A	0.023	4.061131e-03	2.022670e-02	5.439470e+02	1.000000e+05	8.409136e-01
38	38:269494_T_G	269494	73	G	T	0.005	1.121697e-02	4.665314e-02	5.439387e+02	1.000000e+05	8.100469e-01
38	38:269574_G_A	269574	43	A	G	0.027	-1.564487e-02	2.187090e-02	5.442444e+02	1.000000e+05	4.745841e-01
38	38:269672_G_A	269672	38	A	G	0.011	-6.644858e-02	3.185821e-02	5.461200e+02	1.000000e+05	3.727014e-02
38	38:269988_G_A	269988	73	A	G	0.224	-7.871567e-03	8.826392e-03	5.445304e+02	1.000000e+05	3.727173e-01
38	38:270009_TTTTA_T	270009	74	T	TTTTA	0.019	-1.790144e-03	2.279889e-02	5.439188e+02	1.000000e+05	9.374320e-01
38	38:270154_G_A	270154	2	A	G	0.018	3.519110e-02	2.312689e-02	5.450616e+02	1.000000e+05	1.284332e-01
38	38:270195_G_A	270195	88	A	G	0.006	1.007948e-02	4.370658e-02	5.439231e+02	1.000000e+05	8.176626e-01
38	38:270209_G_A	270209	75	A	G	0.019	-1.857563e-03	2.279934e-02	5.439190e+02	1.000000e+05	9.350821e-01
38	38:270363_G_A	270363	69	A	G	0.006	8.305816e-03	4.370205e-02	5.439146e+02	1.000000e+05	8.493067e-01
38	38:270439_G_T	270439	63	T	G	0.027	-1.624801e-02	2.213682e-02	5.442599e+02	1.000000e+05	4.631437e-01
38	38:271108_A_C	271108	71	C	A	0.011	-6.579317e-02	3.191457e-02	5.460714e+02	1.000000e+05	3.952660e-02
38	38:271680_G_T	271680	74	T	G	0.011	-6.589631e-02	3.191555e-02	5.460779e+02	1.000000e+05	3.922500e-02
38	38:271707_G_T	271707	79	T	G	0.226	-7.740127e-03	8.817565e-03	5.445154e+02	1.000000e+05	3.802728e-01
38	38:272003_C_T	272003	53	T	C	0.245	-9.505801e-03	8.267159e-03	5.447548e+02	1.000000e+05	2.505083e-01
38	38:272053_C_T	272053	2	T	C	0.017	2.885107e-02	2.305586e-02	5.446710e+02	1.000000e+05	2.111169e-01
38	38:272933_C_T	272933	87	T	C	0.021	2.565783e-03	2.193026e-02	5.439187e+02	1.000000e+05	9.068872e-01
38	38:273339_G_A	273339	71	A	G	0.011	-6.579317e-02	3.191457e-02	5.460714e+02	1.000000e+05	3.952660e-02
38	38:273411_T_A	273411	75	A	T	0.011	-6.570515e-02	3.191635e-02	5.460655e+02	1.000000e+05	3.980181e-02
38	38:273443_G_C	273443	75	C	G	0.242	-1.217012e-02	8.378892e-03	5.451524e+02	1.000000e+05	1.467045e-01
38	38:273475_G_A	273475	68	A	G	0.240	-1.389120e-02	8.351723e-03	5.454765e+02	1.000000e+05	9.659176e-02
38	38:275455_A_G	275455	94	G	A	0.058	-1.711865e-02	1.408806e-02	5.446325e+02	1.000000e+05	2.246271e-01
38	38:275535_C_T	275535	83	T	C	0.057	-2.064062e-02	1.416375e-02	5.449578e+02	1.000000e+05	1.453724e-01
38	38:275553_G_A	275553	38	A	G	0.011	-6.644858e-02	3.185821e-02	5.461200e+02	1.000000e+05	3.727014e-02
38	38:275652_G_A	275652	44	A	G	0.048	-1.332915e-02	1.504996e-02	5.442913e+02	1.000000e+05	3.760276e-01
38	38:275835_C_T	275835	5	T	C	0.009	2.106519e-02	3.219681e-02	5.440671e+02	1.000000e+05	5.131025e-01
38	38:276070_C_G	276070	51	G	C	0.239	-1.067282e-02	8.394022e-03	5.449126e+02	1.000000e+05	2.038735e-01
38	38:276111_G_A	276111	70	A	G	0.011	-6.598333e-02	3.191378e-02	5.460837e+02	1.000000e+05	3.895614e-02
38	38:276452_G_A	276452	86	A	G	0.008	-2.846695e-02	3.574328e-02	5.442464e+02	1.000000e+05	4.259849e-01
38	38:276735_C_T	276735	11	T	C	0.043	-4.550791e-03	1.537807e-02	5.439358e+02	1.000000e+05	7.673510e-01
38	38:276836_C_A	276836	22	A	C	0.007	3.874311e-02	3.709746e-02	5.445141e+02	1.000000e+05	2.965878e-01
38	38:276916_C_T	276916	11	T	C	0.013	3.314058e-02	2.596049e-02	5.447171e+02	1.000000e+05	2.020674e-01
38	38:277005_CAGT_C	277005	9	C	CAGT	0.013	3.320176e-02	2.596161e-02	5.447201e+02	1.000000e+05	2.012559e-01
38	38:277228_C_T	277228	90	T	C	0.018	2.416427e-02	2.348310e-02	5.444208e+02	1.000000e+05	3.037417e-01
38	38:277233_T_C	277233	20	C	T	0.018	3.170954e-02	2.280096e-02	5.448567e+02	1.000000e+05	1.646430e-01
38	38:277276_C_CTAT	277276	71	CTAT	C	0.019	3.084216e-02	2.280673e-02	5.448033e+02	1.000000e+05	1.765966e-01
38	38:277277_AC_A	277277	71	A	AC	0.019	3.084216e-02	2.280673e-02	5.448033e+02	1.000000e+05	1.765966e-01
38	38:278537_A_C	278537	47	C	A	0.013	2.721546e-02	2.654719e-02	5.444327e+02	1.000000e+05	3.055459e-01
38	38:279335_ACTACC_A	279335	28	A	ACTACC	0.241	-8.872063e-03	8.315714e-03	5.446761e+02	1.000000e+05	2.862900e-01
38	38:279624_G_A	279624	9	A	G	0.013	3.320176e-02	2.596161e-02	5.447201e+02	1.000000e+05	2.012559e-01
38	38:279736_A_G	279736	9	G	A	0.013	3.320176e-02	2.596161e-02	5.447201e+02	1.000000e+05	2.012559e-01
38	38:279856_C_T	279856	9	T	C	0.013	3.320176e-02	2.596161e-02	5.447201e+02	1.000000e+05	2.012559e-01
38	38:279879_C_T	279879	10	T	C	0.013	3.313824e-02	2.596118e-02	5.447169e+02	1.000000e+05	2.021112e-01
38	38:279934_A_C	279934	15	C	A	0.014	3.569046e-02	2.557865e-02	5.448771e+02	1.000000e+05	1.632488e-01
38	38:280075_C_T	280075	9	T	C	0.013	3.320176e-02	2.596161e-02	5.447201e+02	1.000000e+05	2.012559e-01
38	38:280109_A_G	280109	9	G	A	0.013	3.320176e-02	2.596161e-02	5.447201e+02	1.000000e+05	2.012559e-01
38	38:280323_G_A	280323	36	A	G	0.243	-9.850959e-03	8.238877e-03	5.448126e+02	1.000000e+05	2.321285e-01
38	38:280694_T_C	280694	11	C	T	0.013	3.318333e-02	2.596091e-02	5.447191e+02	1.000000e+05	2.014938e-01
38	38:281251_C_A	281251	74	A	C	0.059	8.945824e-04	1.348791e-02	5.439128e+02	1.000000e+05	9.471334e-01
38	38:281683_C_T	281683	9	T	C	0.013	3.320176e-02	2.596161e-02	5.447201e+02	1.000000e+05	2.012559e-01
38	BICF2S23634508	281875	4	G	A	0.382	-2.205884e-03	6.756516e-03	5.440430e+02	1.000000e+05	7.441322e-01
38	38:281884_C_T	281884	9	T	C	0.016	7.418910e-03	2.458520e-02	5.439701e+02	1.000000e+05	7.628994e-01
38	38:282063_T_TG	282063	58	TG	T	0.428	-3.213345e-03	6.902849e-03	5.441099e+02	1.000000e+05	6.416744e-01
38	38:282093_G_A	282093	9	A	G	0.047	-3.888514e-03	1.438146e-02	5.439243e+02	1.000000e+05	7.869245e-01
38	38:282097_GGATAT_G	282097	53	G	GGATAT	0.020	2.667025e-03	2.159242e-02	5.439047e+02	1.000000e+05	9.017244e-01
38	38:282447_C_T	282447	89	T	C	0.022	1.267481e-02	2.173129e-02	5.440841e+02	1.000000e+05	5.598640e-01
38	38:282552_C_G	282552	9	G	C	0.013	3.320176e-02	2.596161e-02	5.447201e+02	1.000000e+05	2.012559e-01
38	38:282766_C_T	282766	73	T	C	0.385	-4.123883e-03	7.047480e-03	5.441647e+02	1.000000e+05	5.585828e-01
38	38:283157_T_C	283157	60	C	T	0.028	-1.695064e-02	1.929823e-02	5.443062e+02	1.000000e+05	3.799777e-01
38	38:283272_CG_C	283272	17	C	CG	0.048	-4.406879e-03	1.438704e-02	5.439346e+02	1.000000e+05	7.594374e-01
38	38:283526_G_T	283526	6	T	G	0.019	8.566104e-03	2.236338e-02	5.439812e+02	1.000000e+05	7.017758e-01
38	38:283786_G_T	283786	16	T	G	0.048	-4.361182e-03	1.429109e-02	5.439321e+02	1.000000e+05	7.603060e-01
38	38:283856_C_T	283856	15	T	C	0.021	8.767077e-03	2.109031e-02	5.439829e+02	1.000000e+05	6.777304e-01
38	38:283871_C_T	283871	14	T	C	0.021	8.820719e-03	2.109143e-02	5.439840e+02	1.000000e+05	6.758868e-01
38	38:283908_G_A	283908	42	A	G	0.239	-9.964928e-03	8.362752e-03	5.448132e+02	1.000000e+05	2.337255e-01
38	38:284102_C_T	284102	4	T	C	0.019	8.373248e-03	2.235825e-02	5.439778e+02	1.000000e+05	7.081143e-01
38	38:284120_T_A	284120	4	A	T	0.019	8.373248e-03	2.235825e-02	5.439778e+02	1.000000e+05	7.081143e-01
38	38:284220_A_G	284220	28	G	A	0.065	-2.044888e-03	1.246249e-02	5.439096e+02	1.000000e+05	8.697008e-01
38	38:284542_C_A	284542	3	A	C	0.019	8.429405e-03	2.235932e-02	5.439788e+02	1.000000e+05	7.062608e-01
38	38:284709_C_T	284709	40	T	C	0.021	8.409516e-03	2.110718e-02	5.439762e+02	1.000000e+05	6.904115e-01
38	38:285288_G_A	285288	2	A	G	0.050	-2.280952e-03	1.383941e-02	5.438999e+02	1.000000e+05	8.691246e-01
38	38:285325_A_C	285325	2	C	A	0.050	-2.280952e-03	1.383941e-02	5.438999e+02	1.000000e+05	8.691246e-01
38	38:285449_G_GC	285449	55	GC	G	0.028	1.178558e-04	1.879260e-02	5.439042e+02	1.000000e+05	9.949975e-01
38	38:286475_A_C	286475	45	C	A	0.026	-3.683064e-03	1.968200e-02	5.439232e+02	1.000000e+05	8.516003e-01
38	38:286625_C_A	286625	51	A	C	0.073	1.187929e-02	1.239068e-02	5.443928e+02	1.000000e+05	3.379426e-01
38	38:286880_C_A	286880	0	A	C	0.050	-2.265058e-03	1.384152e-02	5.438999e+02	1.000000e+05	8.700480e-01
38	38:288888_T_A	288888	0	A	T	0.050	-2.265058e-03	1.384152e-02	5.438999e+02	1.000000e+05	8.700480e-01
38	38:290378_C_G	290378	46	G	C	0.029	-1.473426e-04	1.837991e-02	5.438984e+02	1.000000e+05	9.936055e-01
38	38:291422_A_G	291422	62	G	A	0.229	-7.318743e-03	8.652272e-03	5.444877e+02	1.000000e+05	3.978380e-01
38	38:291460_G_C	291460	26	C	G	0.010	1.594606e-02	3.134757e-02	5.439835e+02	1.000000e+05	6.110923e-01
38	38:292246_C_T	292246	21	T	C	0.009	2.106037e-02	3.219601e-02	5.440668e+02	1.000000e+05	5.131886e-01
38	38:292249_C_T	292249	47	T	C	0.025	-2.716763e-03	2.012467e-02	5.439185e+02	1.000000e+05	8.926435e-01
38	38:292348_A_G	292348	33	G	A	0.057	2.936994e-03	1.332389e-02	5.439003e+02	1.000000e+05	8.255837e-01
38	38:292398_C_T	292398	0	T	C	0.050	-2.265058e-03	1.384152e-02	5.438999e+02	1.000000e+05	8.700480e-01
38	38:292870_G_A	292870	10	A	G	0.047	-3.502002e-03	1.430405e-02	5.439122e+02	1.000000e+05	8.066448e-01
38	38:292920_T_C	292920	30	C	T	0.010	1.580477e-02	3.134735e-02	5.439811e+02	1.000000e+05	6.142518e-01
38	BICF2S23330402	293407	0	G	A	0.050	-2.265058e-03	1.384152e-02	5.438999e+02	1.000000e+05	8.700480e-01
38	38:293408_T_C	293408	27	C	T	0.010	1.590239e-02	3.134824e-02	5.439828e+02	1.000000e+05	6.120765e-01
38	38:293885_C_A	293885	43	A	C	0.028	8.061484e-04	1.838486e-02	5.438996e+02	1.000000e+05	9.650345e-01
38	38:293902_G_A	293902	51	A	G	0.029	-1.366744e-04	1.838148e-02	5.438983e+02	1.000000e+05	9.940690e-01
38	38:293945_C_T	293945	27	T	C	0.010	1.590239e-02	3.134824e-02	5.439828e+02	1.000000e+05	6.120765e-01
38	38:294402_G_C	294402	37	C	G	0.008	1.372416e-02	3.467251e-02	5.439774e+02	1.000000e+05	6.923259e-01
38	38:294903_T_A	294903	34	A	T	0.009	2.143840e-02	3.219779e-02	5.440745e+02	1.000000e+05	5.056805e-01
38	38:295502_T_C	295502	50	C	T	0.008	1.340293e-02	3.468409e-02	5.439740e+02	1.000000e+05	6.992667e-01
38	38:296062_G_A	296062	50	A	G	0.008	1.340293e-02	3.468409e-02	5.439740e+02	1.000000e+05	6.992667e-01
38	38:296094_G_GA	296094	34	GA	G	0.009	2.143840e-02	3.219779e-02	5.440745e+02	1.000000e+05	5.056805e-01
38	38:296278_G_A	296278	34	A	G	0.009	2.143840e-02	3.219779e-02	5.440745e+02	1.000000e+05	5.056805e-01
38	38:296703_G_A	296703	87	A	G	0.220	-1.059120e-02	9.043864e-03	5.448319e+02	1.000000e+05	2.418591e-01
38	38:296981_C_A	296981	63	A	C	0.010	2.219182e-02	3.219906e-02	5.440900e+02	1.000000e+05	4.908635e-01
38	38:297073_C_G	297073	32	G	C	0.009	2.153621e-02	3.219703e-02	5.440765e+02	1.000000e+05	5.037315e-01
38	38:299013_C_T	299013	86	T	C	0.221	-7.013735e-03	8.846846e-03	5.444444e+02	1.000000e+05	4.280977e-01
38	38:299277_C_T	299277	44	T	C	0.006	2.573394e-04	4.422420e-02	5.439086e+02	1.000000e+05	9.953584e-01
38	38:300811_C_T	300811	34	T	C	0.006	5.968624e-04	4.422179e-02	5.439086e+02	1.000000e+05	9.892341e-01
38	38:303694_C_T	303694	52	T	C	0.008	1.345577e-02	3.466822e-02	5.439742e+02	1.000000e+05	6.980080e-01
38	38:304332_T_C	304332	67	C	T	0.029	1.611134e-02	2.015360e-02	5.443195e+02	1.000000e+05	4.242449e-01
38	38:305358_G_C	305358	44	C	G	0.028	1.278540e-02	2.016488e-02	5.442021e+02	1.000000e+05	5.262073e-01
38	38:308471_G_A	308471	42	A	G	0.016	3.013188e-02	2.560230e-02	5.445593e+02	1.000000e+05	2.395257e-01
38	38:309774_G_A	309774	12	A	G	0.016	2.527895e-02	2.759819e-02	5.443953e+02	1.000000e+05	3.599211e-01
38	38:311439_G_A	311439	68	A	G	0.029	1.507335e-02	2.001240e-02	5.442842e+02	1.000000e+05	4.515183e-01
38	38:311767_G_A	311767	10	A	G	0.016	2.631199e-02	2.798536e-02	5.444153e+02	1.000000e+05	3.473541e-01
38	38:313124_G_A	313124	92	A	G	0.038	7.799005e-03	1.775358e-02	5.440711e+02	1.000000e+05	6.605512e-01
38	38:313792_TGTGAAGTTCTC_T	313792	24	T	TGTGAAGTTCTC	0.007	2.043678e-02	3.846334e-02	5.441757e+02	1.000000e+05	5.953149e-01
38	38:313806_C_T	313806	24	T	C	0.007	2.043678e-02	3.846334e-02	5.441757e+02	1.000000e+05	5.953149e-01
38	38:313807_A_G	313807	24	G	A	0.007	2.043678e-02	3.846334e-02	5.441757e+02	1.000000e+05	5.953149e-01
38	38:315397_G_A	315397	24	A	G	0.007	2.043678e-02	3.846334e-02	5.441757e+02	1.000000e+05	5.953149e-01
38	38:316128_T_C	316128	88	C	T	0.220	-1.021666e-02	9.052809e-03	5.447837e+02	1.000000e+05	2.593708e-01
38	38:319505_T_C	319505	5	C	T	0.007	2.155383e-02	3.844261e-02	5.441913e+02	1.000000e+05	5.751527e-01
38	38:319791_T_TC	319791	4	TC	T	0.007	2.221727e-02	3.844162e-02	5.442012e+02	1.000000e+05	5.634377e-01
38	38:320280_C_G	320280	25	G	C	0.009	-1.176005e-04	3.268344e-02	5.439243e+02	1.000000e+05	9.971298e-01
38	38:320872_T_A	320872	26	A	T	0.017	-2.548155e-04	2.733201e-02	5.439814e+02	1.000000e+05	9.925634e-01
38	38:327783_AG_A	327783	80	A	AG	0.016	5.032254e-02	2.585733e-02	5.458677e+02	1.000000e+05	5.193366e-02
38	38:329080_G_A	329080	45	A	G	0.013	3.883979e-02	2.872779e-02	5.448430e+02	1.000000e+05	1.767032e-01
38	38:330119_A_G	330119	28	G	A	0.027	7.358988e-03	1.900377e-02	5.439724e+02	1.000000e+05	6.986677e-01
38	38:333613_T_A	333613	59	A	T	0.006	2.359085e-02	4.150469e-02	5.440537e+02	1.000000e+05	5.699062e-01
38	38:334131_GCTCAGGTCTTGAT_G	334131	94	G	GCTCAGGTCTTGAT	0.014	4.125395e-02	2.869493e-02	5.449605e+02	1.000000e+05	1.508602e-01
38	38:342667_CG_C	342667	63	C	CG	0.032	-3.437053e-03	1.956829e-02	5.440299e+02	1.000000e+05	8.606115e-01
38	38:352896_G_A	352896	74	A	G	0.059	3.249934e-02	1.579597e-02	5.461334e+02	1.000000e+05	3.991940e-02
38	38:356675_TG_T	356675	94	T	TG	0.064	-3.896063e-03	1.630939e-02	5.443219e+02	1.000000e+05	8.112472e-01
38	38:357808_T_C	357808	81	C	T	0.077	2.199281e-02	1.333489e-02	5.453272e+02	1.000000e+05	9.942752e-02
38	38:359713_C_T	359713	19	T	C	0.262	-5.533984e-03	7.577849e-03	5.442783e+02	1.000000e+05	4.653988e-01
38	BICF2S23151316	359844	0	A	G	0.270	-6.846466e-03	7.388078e-03	5.444368e+02	1.000000e+05	3.543253e-01
38	38:360700_G_A	360700	55	A	G	0.029	5.575887e-02	2.073287e-02	5.475479e+02	1.000000e+05	7.285234e-03
38	38:361598_A_G	361598	76	G	A	0.032	1.188906e-02	1.955713e-02	5.441821e+02	1.000000e+05	5.433915e-01
38	38:364301_C_G	364301	11	G	C	0.019	9.999143e-03	2.272711e-02	5.440590e+02	1.000000e+05	6.600636e-01
38	chr38_367021	367021	2	I	D	0.479	3.334531e-03	6.646888e-03	5.441266e+02	1.000000e+05	6.160188e-01
38	chr38_367156	367156	0	A	G	0.011	2.437523e-02	3.212065e-02	5.442670e+02	1.000000e+05	4.481241e-01
38	38:370780_G_T	370780	8	T	G	0.017	2.719278e-02	2.686766e-02	5.444923e+02	1.000000e+05	3.117508e-01
38	BICF2S23328897	375131	1	A	G	0.022	8.925384e-03	2.097543e-02	5.440132e+02	1.000000e+05	6.705580e-01
38	38:377724_C_G	377724	9	G	C	0.021	1.857419e-02	2.132963e-02	5.443305e+02	1.000000e+05	3.840773e-01
38	38:385016_C_T	385016	42	T	C	0.007	-3.054037e-02	4.215496e-02	5.442133e+02	1.000000e+05	4.689526e-01
38	38:385304_A_G	385304	43	G	A	0.007	-3.130549e-02	4.215549e-02	5.442266e+02	1.000000e+05	4.578980e-01
38	38:385482_T_A	385482	27	A	T	0.009	2.662173e-02	3.484035e-02	5.442237e+02	1.000000e+05	4.449961e-01
38	38:385555_G_A	385555	12	A	G	0.017	2.792538e-02	2.686540e-02	5.445202e+02	1.000000e+05	2.988609e-01
38	38:385814_C_T	385814	14	T	C	0.017	2.707927e-02	2.686651e-02	5.444880e+02	1.000000e+05	3.137532e-01
38	38:385830_ATC_A	385830	10	A	ATC	0.017	2.711480e-02	2.686743e-02	5.444894e+02	1.000000e+05	3.131355e-01
38	38:386768_G_A	386768	33	A	G	0.007	-3.072672e-02	4.215564e-02	5.442166e+02	1.000000e+05	4.662524e-01
38	38:386815_A_T	386815	48	T	A	0.026	1.248098e-02	2.222782e-02	5.441430e+02	1.000000e+05	5.745891e-01
38	38:387978_C_T	387978	33	T	C	0.008	-2.740301e-02	3.829128e-02	5.442546e+02	1.000000e+05	4.743879e-01
38	38:388086_G_A	388086	42	A	G	0.026	1.186163e-02	2.220879e-02	5.441273e+02	1.000000e+05	5.934014e-01
38	38:388528_G_A	388528	12	A	G	0.016	3.010191e-02	2.748821e-02	5.445714e+02	1.000000e+05	2.737607e-01
38	38:388600_G_A	388600	42	A	G	0.026	1.186163e-02	2.220879e-02	5.441273e+02	1.000000e+05	5.934014e-01
38	38:388711_C_T	388711	36	T	C	0.006	9.108757e-03	4.707999e-02	5.440820e+02	1.000000e+05	8.466296e-01
38	38:388875_T_C	388875	54	C	T	0.029	2.581839e-02	2.128133e-02	5.447242e+02	1.000000e+05	2.253608e-01
38	38:388996_C_T	388996	32	T	C	0.008	-2.765676e-02	3.828976e-02	5.442593e+02	1.000000e+05	4.702891e-01
38	38:389354_C_T	389354	12	T	C	0.016	3.010191e-02	2.748821e-02	5.445714e+02	1.000000e+05	2.737607e-01
38	38:390344_C_T	390344	6	T	C	0.017	2.699066e-02	2.685770e-02	5.444848e+02	1.000000e+05	3.151797e-01
38	38:391740_T_C	391740	13	C	T	0.015	3.457275e-02	2.879105e-02	5.446880e+02	1.000000e+05	2.301257e-01
38	38:391759_T_A	391759	19	A	T	0.015	3.466680e-02	2.878968e-02	5.446918e+02	1.000000e+05	2.288393e-01
38	38:391949_C_T	391949	93	T	C	0.012	1.102181e-02	2.739131e-02	5.438746e+02	1.000000e+05	6.874936e-01
38	38:392067_G_C	392067	13	C	G	0.015	3.457275e-02	2.879105e-02	5.446880e+02	1.000000e+05	2.301257e-01
38	38:392268_C_T	392268	31	T	C	0.017	3.206766e-02	2.776713e-02	5.446484e+02	1.000000e+05	2.484342e-01
38	38:392454_C_G	392454	33	G	C	0.008	-2.740301e-02	3.829128e-02	5.442546e+02	1.000000e+05	4.743879e-01
38	38:393388_G_T	393388	18	T	G	0.015	2.962655e-02	2.829740e-02	5.445154e+02	1.000000e+05	2.953827e-01
38	38:393639_A_G	393639	55	G	A	0.025	6.802137e-03	2.241715e-02	5.440195e+02	1.000000e+05	7.616260e-01
38	38:393730_T_C	393730	81	T	C	0.341	-1.767744e-03	7.362303e-03	5.440559e+02	1.000000e+05	8.102994e-01
38	38:394042_T_TTG	394042	41	TTG	T	0.008	-4.168908e-02	3.579260e-02	5.446391e+02	1.000000e+05	2.444203e-01
38	38:395281_G_A	395281	87	G	A	0.346	6.342394e-04	7.360523e-03	5.440320e+02	1.000000e+05	9.313515e-01
38	38:396173_T_C	396173	18	C	T	0.009	-4.565242e-02	3.477161e-02	5.448483e+02	1.000000e+05	1.895302e-01
38	38:397321_G_A	397321	40	A	G	0.008	-4.160262e-02	3.579378e-02	5.446362e+02	1.000000e+05	2.454149e-01
38	38:397366_G_A	397366	40	A	G	0.008	-4.160262e-02	3.579378e-02	5.446362e+02	1.000000e+05	2.454149e-01
38	38:397405_T_C	397405	40	C	T	0.008	-4.160262e-02	3.579378e-02	5.446362e+02	1.000000e+05	2.454149e-01
38	38:397532_C_T	397532	40	T	C	0.008	-4.160262e-02	3.579378e-02	5.446362e+02	1.000000e+05	2.454149e-01
38	38:397706_A_G	397706	40	G	A	0.008	-4.160262e-02	3.579378e-02	5.446362e+02	1.000000e+05	2.454149e-01
38	38:397854_A_G	397854	35	G	A	0.008	-4.068387e-02	3.684815e-02	5.445994e+02	1.000000e+05	2.698349e-01
38	38:397929_C_T	397929	71	T	C	0.036	-1.188059e-02	1.749234e-02	5.441332e+02	1.000000e+05	4.971861e-01
38	38:399562_T_C	399562	34	C	T	0.009	-4.427391e-02	3.550348e-02	5.447582e+02	1.000000e+05	2.126978e-01
38	38:399965_G_A	399965	43	G	A	0.389	4.103789e-03	6.923004e-03	5.441829e+02	1.000000e+05	5.534741e-01
38	38:400626_C_T	400626	4	C	T	0.409	1.660255e-03	6.726334e-03	5.440362e+02	1.000000e+05	8.050945e-01
38	38:400657_C_CT	400657	2	C	CT	0.410	1.735257e-03	6.728556e-03	5.440407e+02	1.000000e+05	7.965450e-01
38	38:400821_T_A	400821	18	T	A	0.412	1.420053e-03	6.775468e-03	5.440302e+02	1.000000e+05	8.340351e-01
38	38:400957_T_C	400957	35	C	T	0.009	-4.499273e-02	3.550347e-02	5.447836e+02	1.000000e+05	2.053707e-01
38	BICF2S2333464	401095	0	A	C	0.411	1.175264e-03	6.720563e-03	5.440242e+02	1.000000e+05	8.612150e-01
38	38:401631_C_T	401631	79	C	T	0.370	3.443247e-03	7.002986e-03	5.441084e+02	1.000000e+05	6.230587e-01
38	38:402465_G_A	402465	35	A	G	0.009	-4.499273e-02	3.550347e-02	5.447836e+02	1.000000e+05	2.053707e-01
38	38:402889_A_G	402889	35	G	A	0.009	-4.427274e-02	3.550185e-02	5.447582e+02	1.000000e+05	2.126888e-01
38	38:403443_T_A	403443	50	T	A	0.382	-1.477011e-03	6.970616e-03	5.440125e+02	1.000000e+05	8.322381e-01
38	38:405320_C_T	405320	5	T	C	0.013	-3.200413e-02	2.772732e-02	5.445384e+02	1.000000e+05	2.486937e-01
38	BICF2S2358724	406746	0	A	G	0.363	-6.315640e-03	6.768992e-03	5.444235e+02	1.000000e+05	3.510470e-01
38	38:406884_CT_C	406884	41	CT	C	0.384	-4.942901e-03	6.878677e-03	5.442477e+02	1.000000e+05	4.725768e-01
38	38:406926_G_C	406926	88	C	G	0.033	-1.574034e-03	1.716507e-02	5.438705e+02	1.000000e+05	9.269561e-01
38	38:407391_C_T	407391	37	T	C	0.008	-2.763864e-02	3.829317e-02	5.442590e+02	1.000000e+05	4.706193e-01
38	38:407559_G_A	407559	37	A	G	0.008	-2.763864e-02	3.829317e-02	5.442590e+02	1.000000e+05	4.706193e-01
38	38:407744_C_T	407744	37	T	C	0.008	-2.763864e-02	3.829317e-02	5.442590e+02	1.000000e+05	4.706193e-01
38	38:407756_C_T	407756	47	C	T	0.385	-5.261812e-03	6.861672e-03	5.442832e+02	1.000000e+05	4.433690e-01
38	38:407857_A_G	407857	84	A	G	0.386	-7.305056e-03	7.040852e-03	5.445213e+02	1.000000e+05	2.997589e-01
38	38:407934_C_T	407934	37	T	C	0.008	-2.763864e-02	3.829317e-02	5.442590e+02	1.000000e+05	4.706193e-01
38	38:407961_G_A	407961	42	A	G	0.010	3.606825e-03	3.257571e-02	5.438983e+02	1.000000e+05	9.118611e-01
38	38:408093_C_A	408093	41	A	C	0.006	9.131005e-03	4.708120e-02	5.440821e+02	1.000000e+05	8.462636e-01
38	38:408181_T_C	408181	37	C	T	0.008	-2.763864e-02	3.829317e-02	5.442590e+02	1.000000e+05	4.706193e-01
38	38:408198_G_A	408198	37	A	G	0.008	-2.763864e-02	3.829317e-02	5.442590e+02	1.000000e+05	4.706193e-01
38	38:408227_G_A	408227	37	A	G	0.008	-2.763864e-02	3.829317e-02	5.442590e+02	1.000000e+05	4.706193e-01
38	38:408345_T_C	408345	74	T	C	0.355	-6.817570e-03	7.141593e-03	5.444323e+02	1.000000e+05	3.400114e-01
38	38:408394_A_G	408394	40	G	A	0.006	9.264086e-03	4.708048e-02	5.440826e+02	1.000000e+05	8.440492e-01
38	38:408463_C_T	408463	40	T	C	0.006	9.264086e-03	4.708048e-02	5.440826e+02	1.000000e+05	8.440492e-01
38	38:408655_T_C	408655	31	T	C	0.350	-3.140215e-03	6.869586e-03	5.440737e+02	1.000000e+05	6.476917e-01
38	38:408665_T_TC	408665	24	T	TC	0.348	-5.388595e-03	6.839971e-03	5.442790e+02	1.000000e+05	4.310071e-01
38	38:408675_A_G	408675	18	A	G	0.344	-6.116881e-03	6.847922e-03	5.443685e+02	1.000000e+05	3.719544e-01
38	38:408748_CCT_C	408748	48	CCT	C	0.368	-5.418227e-03	6.928276e-03	5.442782e+02	1.000000e+05	4.343852e-01
38	38:408836_C_T	408836	50	C	T	0.369	-8.107142e-03	6.862235e-03	5.446660e+02	1.000000e+05	2.377376e-01
38	38:408862_G_A	408862	80	G	A	0.353	-7.286581e-03	7.197604e-03	5.444926e+02	1.000000e+05	3.116261e-01
38	38:409163_G_A	409163	56	G	A	0.337	-4.677588e-03	7.097462e-03	5.441874e+02	1.000000e+05	5.100249e-01
38	38:409262_A_G	409262	37	A	G	0.332	-8.163692e-03	7.050121e-03	5.446422e+02	1.000000e+05	2.471789e-01
38	38:409457_A_G	409457	41	A	G	0.335	-8.407593e-03	7.068167e-03	5.446790e+02	1.000000e+05	2.345435e-01
38	38:409779_A_G	409779	48	A	G	0.334	-6.751885e-03	7.058940e-03	5.444291e+02	1.000000e+05	3.390655e-01
38	38:409813_T_TC	409813	61	T	TC	0.339	-5.028531e-03	7.098840e-03	5.442233e+02	1.000000e+05	4.788980e-01
38	38:410179_T_C	410179	50	C	T	0.007	-4.492037e-02	3.988038e-02	5.446417e+02	1.000000e+05	2.602938e-01
38	38:411663_G_A	411663	89	A	G	0.011	1.413588e-02	3.118700e-02	5.440285e+02	1.000000e+05	6.504650e-01
38	38:413017_G_A	413017	57	G	A	0.336	-4.980744e-03	7.108763e-03	5.442401e+02	1.000000e+05	4.836961e-01
38	38:413512_C_A	413512	82	A	C	0.017	3.842137e-03	2.528402e-02	5.439162e+02	1.000000e+05	8.792518e-01
38	38:413560_C_T	413560	11	T	C	0.006	1.114014e-02	4.308477e-02	5.441199e+02	1.000000e+05	7.960290e-01
38	38:413918_G_GCCAA	413918	37	GCCAA	G	0.006	-2.127977e-03	4.706154e-02	5.440639e+02	1.000000e+05	9.639440e-01
38	38:414222_C_T	414222	46	T	C	0.011	6.477052e-03	2.994443e-02	5.438578e+02	1.000000e+05	8.287991e-01
38	38:414301_G_A	414301	36	A	G	0.006	-2.044848e-03	4.706226e-02	5.440638e+02	1.000000e+05	9.653522e-01
38	38:414566_G_A	414566	36	A	G	0.006	-2.044848e-03	4.706226e-02	5.440638e+02	1.000000e+05	9.653522e-01
38	38:414582_GAC_G	414582	36	G	GAC	0.006	-2.044848e-03	4.706226e-02	5.440638e+02	1.000000e+05	9.653522e-01
38	38:415144_G_A	415144	48	A	G	0.011	6.276356e-03	2.994395e-02	5.438564e+02	1.000000e+05	8.340226e-01
38	38:415483_G_A	415483	20	A	G	0.014	4.061024e-03	2.350959e-02	5.438341e+02	1.000000e+05	8.628938e-01
38	38:416921_ATG_A	416921	52	A	ATG	0.007	-7.509618e-02	3.823179e-02	5.458582e+02	1.000000e+05	4.979791e-02
38	38:417353_T_TA	417353	53	TA	T	0.009	-2.888242e-02	3.659684e-02	5.443223e+02	1.000000e+05	4.301913e-01
38	38:417638_G_A	417638	52	A	G	0.009	-2.888610e-02	3.659837e-02	5.443224e+02	1.000000e+05	4.301519e-01
38	38:417669_G_A	417669	71	A	G	0.036	-1.455801e-02	1.745610e-02	5.442483e+02	1.000000e+05	4.045056e-01
38	38:417740_T_G	417740	55	G	T	0.009	-2.883278e-02	3.660122e-02	5.443213e+02	1.000000e+05	4.310393e-01
38	38:418566_ATG_A	418566	50	A	ATG	0.006	-4.330713e-04	4.517196e-02	5.440219e+02	1.000000e+05	9.923527e-01
38	38:419176_C_T	419176	46	T	C	0.005	5.494961e-03	4.739196e-02	5.440336e+02	1.000000e+05	9.077193e-01
38	38:420790_A_G	420790	59	G	A	0.014	2.479354e-02	2.678591e-02	5.443444e+02	1.000000e+05	3.548823e-01
38	38:422831_G_A	422831	83	A	G	0.412	4.740462e-03	6.872810e-03	5.442132e+02	1.000000e+05	4.905274e-01
38	38:423166_G_A	423166	85	A	G	0.347	4.743524e-03	7.127259e-03	5.441809e+02	1.000000e+05	5.058644e-01
38	38:423220_C_T	423220	2	T	C	0.015	-6.222598e-03	2.531342e-02	5.439548e+02	1.000000e+05	8.058738e-01
38	38:423427_G_A	423427	59	A	G	0.343	5.805640e-03	7.055200e-03	5.442998e+02	1.000000e+05	4.107808e-01
38	38:424257_C_T	424257	12	T	C	0.012	-8.091308e-03	2.982442e-02	5.439609e+02	1.000000e+05	7.862215e-01
38	38:424589_A_G	424589	30	G	A	0.022	-5.130160e-03	2.202470e-02	5.439877e+02	1.000000e+05	8.158685e-01
38	38:424790_C_T	424790	60	C	T	0.263	-8.409556e-03	7.759572e-03	5.445923e+02	1.000000e+05	2.787473e-01
38	38:424794_G_A	424794	35	A	G	0.023	1.088738e-02	2.088536e-02	5.440752e+02	1.000000e+05	6.022860e-01
38	38:425058_G_A	425058	64	G	A	0.263	-8.592573e-03	7.759897e-03	5.446169e+02	1.000000e+05	2.684460e-01
38	38:425071_T_G	425071	33	G	T	0.021	1.740694e-02	2.174151e-02	5.442703e+02	1.000000e+05	4.235478e-01
38	38:425153_C_T	425153	46	T	C	0.024	9.627485e-03	2.046805e-02	5.440484e+02	1.000000e+05	6.382026e-01
38	38:425283_C_T	425283	50	T	C	0.021	1.476094e-02	2.171771e-02	5.441792e+02	1.000000e+05	4.968793e-01
38	38:425563_T_G	425563	34	G	T	0.023	1.083878e-02	2.088648e-02	5.440741e+02	1.000000e+05	6.039267e-01
38	38:425983_C_T	425983	33	T	C	0.023	1.090359e-02	2.088583e-02	5.440757e+02	1.000000e+05	6.017539e-01
38	38:426164_G_A	426164	43	A	G	0.011	6.893863e-03	2.994302e-02	5.438609e+02	1.000000e+05	8.179611e-01
38	38:426267_T_A	426267	56	T	A	0.278	-9.469037e-03	7.636171e-03	5.447838e+02	1.000000e+05	2.152766e-01
38	38:427730_G_A	427730	18	A	G	0.344	3.445224e-03	7.154970e-03	5.441205e+02	1.000000e+05	6.302630e-01
38	38:427857_G_A	427857	86	A	G	0.008	4.978487e-02	3.647187e-02	5.448809e+02	1.000000e+05	1.725738e-01
38	38:428027_TG_T	428027	51	T	TG	0.031	1.644225e-02	1.907121e-02	5.442844e+02	1.000000e+05	3.888251e-01
38	38:428193_C_T	428193	5	T	C	0.016	1.403329e-02	2.411091e-02	5.440434e+02	1.000000e+05	5.606859e-01
38	38:428524_C_T	428524	80	C	T	0.295	-7.995827e-03	7.593736e-03	5.445782e+02	1.000000e+05	2.926349e-01
38	38:428702_C_T	428702	72	T	C	0.034	-1.856127e-03	1.771460e-02	5.438921e+02	1.000000e+05	9.165732e-01
38	38:429218_A_G	429218	5	G	A	0.011	1.710278e-02	2.874869e-02	5.440202e+02	1.000000e+05	5.520496e-01
38	BICF2S23155269	429661	0	A	G	0.345	3.283772e-03	7.075207e-03	5.441136e+02	1.000000e+05	6.426668e-01
38	38:429766_G_C	429766	24	C	G	0.007	9.946274e-02	3.935681e-02	5.472136e+02	1.000000e+05	1.166077e-02
38	38:429824_C_G	429824	42	G	C	0.276	-4.508142e-03	7.711296e-03	5.441782e+02	1.000000e+05	5.589470e-01
38	38:430174_C_T	430174	31	T	C	0.364	5.254850e-03	7.026597e-03	5.442773e+02	1.000000e+05	4.547373e-01
38	38:430337_C_T	430337	47	T	C	0.281	-4.091540e-03	7.637820e-03	5.441459e+02	1.000000e+05	5.922965e-01
38	38:430422_G_A	430422	9	A	G	0.026	4.785687e-02	2.165650e-02	5.464268e+02	1.000000e+05	2.735882e-02
38	38:430513_C_T	430513	5	T	C	0.016	1.403329e-02	2.411091e-02	5.440434e+02	1.000000e+05	5.606859e-01
38	38:430890_G_A	430890	28	A	G	0.354	3.974548e-03	6.982058e-03	5.441521e+02	1.000000e+05	5.693216e-01
38	38:431070_A_AT	431070	29	AT	A	0.020	7.544844e-03	2.140177e-02	5.439374e+02	1.000000e+05	7.245173e-01
38	38:431498_C_T	431498	26	T	C	0.353	4.253766e-03	6.976949e-03	5.441758e+02	1.000000e+05	5.422157e-01
38	38:431652_G_A	431652	15	A	G	0.008	8.291997e-02	3.506544e-02	5.467872e+02	1.000000e+05	1.824643e-02
38	38:432020_A_G	432020	18	G	A	0.011	-1.754102e-02	3.163858e-02	5.441617e+02	1.000000e+05	5.794244e-01
38	38:432097_A_G	432097	56	G	A	0.374	5.377849e-03	7.101375e-03	5.442718e+02	1.000000e+05	4.490622e-01
38	38:432523_C_T	432523	14	T	C	0.036	2.245557e-02	1.731804e-02	5.447621e+02	1.000000e+05	1.950680e-01
38	38:432544_G_A	432544	12	A	G	0.046	2.326319e-02	1.553216e-02	5.450722e+02	1.000000e+05	1.345363e-01
38	38:432767_G_A	432767	2	A	G	0.025	1.106483e-03	2.075168e-02	5.439192e+02	1.000000e+05	9.574882e-01
38	38:432878_TGA_T	432878	27	TGA	T	0.492	-5.391397e-03	6.794143e-03	5.443295e+02	1.000000e+05	4.276663e-01
38	38:432904_G_A	432904	5	A	G	0.024	9.057851e-04	2.102104e-02	5.439113e+02	1.000000e+05	9.656394e-01
38	38:432971_C_T	432971	10	T	C	0.045	2.333556e-02	1.582296e-02	5.450403e+02	1.000000e+05	1.406043e-01
38	chr38_433194	433194	0	G	A	0.250	1.594479e-02	7.682849e-03	5.461580e+02	1.000000e+05	3.822392e-02
38	38:433520_C_T	433520	4	T	C	0.015	6.955173e-03	2.481837e-02	5.439109e+02	1.000000e+05	7.793529e-01
38	38:433680_TA_T	433680	42	T	TA	0.478	5.012082e-03	6.926785e-03	5.442805e+02	1.000000e+05	4.695041e-01
38	38:433816_C_T	433816	7	T	C	0.019	3.010550e-02	2.575254e-02	5.446642e+02	1.000000e+05	2.426884e-01
38	38:433842_T_C	433842	18	C	T	0.067	1.823958e-02	1.327961e-02	5.449024e+02	1.000000e+05	1.699244e-01
38	38:433994_G_C	433994	17	C	G	0.059	1.565956e-02	1.414614e-02	5.445453e+02	1.000000e+05	2.685842e-01
38	38:434369_G_A	434369	35	A	G	0.182	5.817063e-03	8.671010e-03	5.442068e+02	1.000000e+05	5.024728e-01
38	38:434460_T_G	434460	36	G	T	0.188	1.034014e-02	8.534592e-03	5.447102e+02	1.000000e+05	2.259871e-01
38	38:434479_C_G	434479	8	G	C	0.021	7.534738e-03	2.270894e-02	5.439994e+02	1.000000e+05	7.401174e-01
38	38:434486_G_C	434486	4	C	G	0.005	3.279023e-02	4.181756e-02	5.443303e+02	1.000000e+05	4.331643e-01
38	38:434492_G_A	434492	8	A	G	0.022	9.876650e-03	2.241068e-02	5.440395e+02	1.000000e+05	6.595232e-01
38	38:434520_A_G	434520	29	G	A	0.165	9.982956e-03	8.954682e-03	5.445932e+02	1.000000e+05	2.652085e-01
38	38:435153_C_T	435153	8	T	C	0.022	9.876650e-03	2.241068e-02	5.440395e+02	1.000000e+05	6.595232e-01
38	38:435361_C_T	435361	8	T	C	0.022	9.876650e-03	2.241068e-02	5.440395e+02	1.000000e+05	6.595232e-01
38	38:436600_T_C	436600	34	T	C	0.497	-6.210085e-03	6.828067e-03	5.444305e+02	1.000000e+05	3.633232e-01
38	chr38_437111	437111	0	A	C	0.321	-1.054635e-03	7.249371e-03	5.440540e+02	1.000000e+05	8.843635e-01
38	chr38_437176	437176	0	G	A	0.169	1.122136e-02	8.880452e-03	5.447985e+02	1.000000e+05	2.066868e-01
38	38:437460_C_T	437460	26	T	C	0.170	1.265743e-02	8.983581e-03	5.449911e+02	1.000000e+05	1.591810e-01
38	chr38_437593	437593	1	G	A	0.034	-1.152956e-03	1.730653e-02	5.439423e+02	1.000000e+05	9.468986e-01
38	chr38_437795	437795	0	A	G	0.259	-6.365410e-03	7.902065e-03	5.444073e+02	1.000000e+05	4.207137e-01
38	38:437827_A_G	437827	35	G	A	0.168	1.388762e-02	8.933718e-03	5.451778e+02	1.000000e+05	1.203984e-01
38	38:437970_G_C	437970	39	C	G	0.166	1.005535e-02	8.975932e-03	5.445984e+02	1.000000e+05	2.628911e-01
38	38:438099_T_C	438099	4	C	T	0.015	6.955173e-03	2.481837e-02	5.439109e+02	1.000000e+05	7.793529e-01
38	38:438114_T_A	438114	50	A	T	0.163	1.649127e-02	9.052305e-03	5.456181e+02	1.000000e+05	6.880732e-02
38	38:438929_C_G	438929	5	G	C	0.007	3.240092e-02	3.742952e-02	5.443822e+02	1.000000e+05	3.869027e-01
38	38:438938_A_T	438938	12	T	A	0.035	2.213445e-02	1.781405e-02	5.446929e+02	1.000000e+05	2.143526e-01
38	chr38_439358	439358	0	A	C	0.045	2.274355e-02	1.582647e-02	5.449861e+02	1.000000e+05	1.510350e-01
38	38:439375_T_C	439375	3	C	T	0.150	2.464406e-02	9.217959e-03	5.474972e+02	1.000000e+05	7.637216e-03
38	38:439379_C_T	439379	1	T	C	0.044	2.304639e-02	1.589276e-02	5.450042e+02	1.000000e+05	1.473597e-01
38	38:439579_T_G	439579	5	G	T	0.414	7.236245e-03	6.887417e-03	5.445574e+02	1.000000e+05	2.936913e-01
38	chr38_439981	439981	1	A	C	0.266	-8.970290e-03	7.811006e-03	5.447320e+02	1.000000e+05	2.510894e-01
38	38:440153_T_G	440153	8	G	T	0.100	2.112688e-02	1.075289e-02	5.458492e+02	1.000000e+05	4.973657e-02
38	38:440213_C_G	440213	0	G	C	0.415	7.199709e-03	6.851810e-03	5.445598e+02	1.000000e+05	2.936327e-01
38	38:440238_C_T	440238	5	T	C	0.264	-1.018715e-02	7.805562e-03	5.449225e+02	1.000000e+05	1.921742e-01
38	chr38_440401	440401	0	A	G	0.457	-3.511662e-03	7.172159e-03	5.442341e+02	1.000000e+05	6.245144e-01
38	38:440517_T_C	440517	15	C	T	0.114	1.826273e-02	1.013378e-02	5.455275e+02	1.000000e+05	7.184057e-02
38	38:440562_GT_G	440562	0	G	GT	0.005	3.237092e-02	4.181889e-02	5.443225e+02	1.000000e+05	4.390821e-01
38	38:440791_G_A	440791	5	A	G	0.389	-1.288438e-02	7.611194e-03	5.456166e+02	1.000000e+05	9.082192e-02
38	38:440984_C_T	440984	3	C	T	0.458	-3.284959e-03	7.171508e-03	5.442176e+02	1.000000e+05	6.470177e-01
38	38:441011_C_T	441011	11	T	C	0.394	-1.373748e-02	7.544453e-03	5.458319e+02	1.000000e+05	6.894484e-02
38	38:441012_T_C	441012	48	T	C	0.437	-1.533898e-03	7.229714e-03	5.441126e+02	1.000000e+05	8.320238e-01
38	38:441151_C_T	441151	12	T	C	0.035	2.213445e-02	1.781405e-02	5.446929e+02	1.000000e+05	2.143526e-01
38	38:441320_C_A	441320	20	A	C	0.214	-1.311812e-02	8.152490e-03	5.453272e+02	1.000000e+05	1.079324e-01
38	38:441599_G_C	441599	19	C	G	0.036	2.022150e-02	1.771565e-02	5.445734e+02	1.000000e+05	2.539746e-01
38	38:441611_G_A	441611	43	A	G	0.380	-1.140376e-02	7.825662e-03	5.452615e+02	1.000000e+05	1.453886e-01
38	38:441918_CT_C	441918	18	C	CT	0.096	2.156963e-02	1.093784e-02	5.458552e+02	1.000000e+05	4.890083e-02
38	38:441943_C_CTT	441943	11	CTT	C	0.392	-1.433268e-02	7.575936e-03	5.459677e+02	1.000000e+05	5.881611e-02
38	38:442141_AG_A	442141	0	A	AG	0.005	3.237092e-02	4.181889e-02	5.443225e+02	1.000000e+05	4.390821e-01
38	38:442321_A_T	442321	6	A	T	0.467	-2.398969e-03	7.152747e-03	5.441595e+02	1.000000e+05	7.374049e-01
38	38:442715_C_G	442715	10	C	G	0.469	-1.906234e-03	7.191076e-03	5.441405e+02	1.000000e+05	7.910036e-01
38	38:442819_G_A	442819	11	A	G	0.008	5.581905e-02	3.697016e-02	5.451626e+02	1.000000e+05	1.314208e-01
38	38:443140_A_G	443140	25	G	A	0.405	-1.136923e-02	7.503220e-03	5.453156e+02	1.000000e+05	1.300468e-01
38	38:443280_C_T	443280	11	T	C	0.393	-1.450770e-02	7.581682e-03	5.460086e+02	1.000000e+05	5.598557e-02
38	38:443396_T_C	443396	52	C	T	0.445	-8.693233e-03	7.371872e-03	5.448318e+02	1.000000e+05	2.386002e-01
38	38:443550_A_G	443550	9	A	G	0.466	-4.383203e-03	7.146960e-03	5.442903e+02	1.000000e+05	5.398292e-01
38	38:443806_C_T	443806	17	T	C	0.096	1.939751e-02	1.095932e-02	5.454803e+02	1.000000e+05	7.705936e-02
38	38:443814_A_T	443814	17	T	A	0.096	1.939751e-02	1.095932e-02	5.454803e+02	1.000000e+05	7.705936e-02
38	38:444712_A_G	444712	68	G	A	0.033	2.277869e-03	1.815637e-02	5.439119e+02	1.000000e+05	9.001875e-01
38	38:444737_C_T	444737	8	T	C	0.009	1.342014e-02	3.151681e-02	5.439788e+02	1.000000e+05	6.703448e-01
38	38:445397_T_C	445397	23	C	T	0.083	2.021517e-02	1.150350e-02	5.454355e+02	1.000000e+05	7.919179e-02
38	38:445672_G_A	445672	2	A	G	0.013	4.095150e-03	2.410612e-02	5.438255e+02	1.000000e+05	8.651411e-01
38	38:445947_G_A	445947	34	A	G	0.081	2.171908e-02	1.171420e-02	5.456099e+02	1.000000e+05	6.404128e-02
38	38:446813_C_T	446813	31	T	C	0.084	1.957876e-02	1.169639e-02	5.453014e+02	1.000000e+05	9.448093e-02
38	38:447371_T_C	447371	41	C	T	0.423	-1.109708e-02	7.226839e-03	5.453001e+02	1.000000e+05	1.249891e-01
38	38:447470_G_T	447470	27	T	G	0.085	1.961498e-02	1.150847e-02	5.453511e+02	1.000000e+05	8.863846e-02
38	38:447559_C_T	447559	12	T	C	0.016	3.348856e-02	2.511517e-02	5.448920e+02	1.000000e+05	1.827244e-01
38	38:447650_T_C	447650	43	C	T	0.423	-1.147775e-02	7.226776e-03	5.453822e+02	1.000000e+05	1.125725e-01
38	38:447661_C_G	447661	43	G	C	0.423	-1.147775e-02	7.226776e-03	5.453822e+02	1.000000e+05	1.125725e-01
38	38:447730_TG_T	447730	36	T	TG	0.423	-1.082767e-02	7.222923e-03	5.452450e+02	1.000000e+05	1.341918e-01
38	38:447732_G_T	447732	36	T	G	0.423	-1.082767e-02	7.222923e-03	5.452450e+02	1.000000e+05	1.341918e-01
38	38:448176_C_G	448176	25	G	C	0.009	-9.366469e-03	3.417672e-02	5.439202e+02	1.000000e+05	7.840989e-01
38	38:448488_C_CT	448488	9	CT	C	0.013	2.381916e-02	2.713132e-02	5.443979e+02	1.000000e+05	3.802114e-01
38	38:448575_C_A	448575	41	A	C	0.424	-1.093592e-02	7.254642e-03	5.452589e+02	1.000000e+05	1.320352e-01
38	38:449595_A_G	449595	49	G	A	0.441	-8.948729e-03	7.330908e-03	5.448832e+02	1.000000e+05	2.225121e-01
38	38:450268_C_T	450268	8	T	C	0.009	1.342014e-02	3.151681e-02	5.439788e+02	1.000000e+05	6.703448e-01
38	38:450457_G_C	450457	43	C	G	0.441	-6.513708e-03	7.267039e-03	5.445358e+02	1.000000e+05	3.703034e-01
38	38:450958_G_A	450958	37	A	G	0.423	-1.079632e-02	7.223344e-03	5.452385e+02	1.000000e+05	1.353442e-01
38	38:451535_A_G	451535	15	G	A	0.046	1.929280e-02	1.511901e-02	5.447193e+02	1.000000e+05	2.022495e-01
38	38:451765_A_G	451765	24	A	G	0.485	1.399758e-03	7.275208e-03	5.441434e+02	1.000000e+05	8.474697e-01
38	38:452834_C_T	452834	43	T	C	0.419	-1.228963e-02	7.233170e-03	5.455663e+02	1.000000e+05	8.963843e-02
38	38:453212_T_TAGAG	453212	25	TAGAG	T	0.065	1.313622e-02	1.281036e-02	5.444246e+02	1.000000e+05	3.054212e-01
38	38:453226_G_A	453226	8	A	G	0.046	1.918055e-02	1.512267e-02	5.447101e+02	1.000000e+05	2.049945e-01
38	38:453254_C_T	453254	24	T	C	0.257	-1.108185e-02	7.702457e-03	5.450875e+02	1.000000e+05	1.505572e-01
38	38:453561_G_T	453561	41	T	G	0.442	-6.548326e-03	7.266253e-03	5.445401e+02	1.000000e+05	3.677149e-01
38	38:453605_C_T	453605	16	T	C	0.018	-1.277319e-03	2.239935e-02	5.438735e+02	1.000000e+05	9.545376e-01
38	38:453622_T_C	453622	39	C	T	0.441	-6.357393e-03	7.246647e-03	5.445175e+02	1.000000e+05	3.805551e-01
38	38:453629_A_G	453629	22	G	A	0.020	3.934982e-02	2.273287e-02	5.454812e+02	1.000000e+05	8.378661e-02
38	38:453647_G_C	453647	22	C	G	0.020	3.934982e-02	2.273287e-02	5.454812e+02	1.000000e+05	8.378661e-02
38	38:453813_G_A	453813	36	G	A	0.489	1.436448e-03	7.294133e-03	5.441446e+02	1.000000e+05	8.439235e-01
38	38:453869_T_C	453869	26	C	T	0.064	1.421485e-02	1.304395e-02	5.444953e+02	1.000000e+05	2.760963e-01
38	38:454393_T_C	454393	6	C	T	0.128	-8.577800e-03	1.088720e-02	5.444480e+02	1.000000e+05	4.309664e-01
38	38:454424_C_T	454424	6	T	C	0.128	-8.577800e-03	1.088720e-02	5.444480e+02	1.000000e+05	4.309664e-01
38	38:454508_T_G	454508	23	G	T	0.202	2.125921e-03	8.696110e-03	5.440995e+02	1.000000e+05	8.069218e-01
38	38:454773_TTTTA_T	454773	48	T	TTTTA	0.058	1.769445e-02	1.349874e-02	5.447473e+02	1.000000e+05	1.902386e-01
38	38:454988_A_G	454988	6	G	A	0.128	-8.577800e-03	1.088720e-02	5.444480e+02	1.000000e+05	4.309664e-01
38	38:455123_T_A	455123	45	A	T	0.059	2.371333e-02	1.475686e-02	5.452520e+02	1.000000e+05	1.084050e-01
38	38:455513_C_T	455513	6	T	C	0.128	-8.577800e-03	1.088720e-02	5.444480e+02	1.000000e+05	4.309664e-01
38	38:455946_G_A	455946	36	A	G	0.277	-1.017560e-02	7.616982e-03	5.449369e+02	1.000000e+05	1.819030e-01
38	38:455969_G_A	455969	27	G	A	0.486	1.018509e-03	7.245598e-03	5.441334e+02	1.000000e+05	8.882403e-01
38	38:456089_A_C	456089	6	C	A	0.128	-8.577800e-03	1.088720e-02	5.444480e+02	1.000000e+05	4.309664e-01
38	38:456132_T_A	456132	20	A	T	0.072	1.578955e-02	1.239823e-02	5.447246e+02	1.000000e+05	2.031445e-01
38	38:456162_T_C	456162	6	C	T	0.128	-8.577800e-03	1.088720e-02	5.444480e+02	1.000000e+05	4.309664e-01
38	38:456168_A_G	456168	14	G	A	0.075	1.522787e-02	1.220313e-02	5.446933e+02	1.000000e+05	2.123917e-01
38	38:456188_G_A	456188	14	A	G	0.075	1.522787e-02	1.220313e-02	5.446933e+02	1.000000e+05	2.123917e-01
38	38:456254_G_A	456254	14	A	G	0.090	-7.039326e-03	1.131885e-02	5.441681e+02	1.000000e+05	5.341509e-01
38	38:456349_C_G	456349	34	C	G	0.489	1.176368e-03	7.287674e-03	5.441382e+02	1.000000e+05	8.717982e-01
38	38:456369_A_C	456369	14	C	A	0.075	1.522787e-02	1.220313e-02	5.446933e+02	1.000000e+05	2.123917e-01
38	38:456437_A_G	456437	52	A	G	0.498	1.282968e-03	7.241902e-03	5.441205e+02	1.000000e+05	8.594218e-01
38	38:456522_G_T	456522	27	T	G	0.068	1.131043e-02	1.251474e-02	5.443107e+02	1.000000e+05	3.663499e-01
38	38:456689_A_C	456689	65	A	C	0.499	-7.438957e-05	7.303508e-03	5.441059e+02	1.000000e+05	9.918755e-01
38	38:456766_C_T	456766	21	T	C	0.071	1.781136e-02	1.250672e-02	5.449225e+02	1.000000e+05	1.547374e-01
38	38:456796_A_T	456796	24	T	A	0.069	1.769397e-02	1.257981e-02	5.448944e+02	1.000000e+05	1.598960e-01
38	38:456921_C_T	456921	9	T	C	0.009	1.340119e-02	3.151669e-02	5.439786e+02	1.000000e+05	6.707817e-01
38	38:457081_C_T	457081	33	T	C	0.276	-1.063366e-02	7.583007e-03	5.450287e+02	1.000000e+05	1.611562e-01
38	38:457122_C_T	457122	13	T	C	0.074	1.518410e-02	1.220102e-02	5.446890e+02	1.000000e+05	2.136284e-01
38	38:457219_G_C	457219	19	C	G	0.073	1.702198e-02	1.231954e-02	5.448701e+02	1.000000e+05	1.673911e-01
38	38:457232_A_T	457232	35	A	T	0.489	2.577286e-03	7.281414e-03	5.441870e+02	1.000000e+05	7.234528e-01
38	38:457330_G_C	457330	27	C	G	0.054	1.351106e-02	1.420639e-02	5.443633e+02	1.000000e+05	3.418215e-01
38	38:457391_C_T	457391	1	T	C	0.013	4.754022e-02	2.877955e-02	5.453142e+02	1.000000e+05	9.889465e-02
38	38:457459_T_TC	457459	35	TC	T	0.231	6.193921e-03	8.220509e-03	5.443357e+02	1.000000e+05	4.513556e-01
38	38:457512_C_T	457512	30	C	T	0.485	1.391558e-03	7.273020e-03	5.441428e+02	1.000000e+05	8.483072e-01
38	38:457615_T_C	457615	33	C	T	0.236	4.777271e-03	8.130731e-03	5.442148e+02	1.000000e+05	5.569709e-01
38	38:457617_C_T	457617	33	T	C	0.236	4.777271e-03	8.130731e-03	5.442148e+02	1.000000e+05	5.569709e-01
38	38:457694_C_T	457694	30	T	C	0.271	-8.981352e-03	7.585736e-03	5.447442e+02	1.000000e+05	2.367213e-01
38	38:457919_T_TA	457919	21	TA	T	0.198	-1.279424e-02	8.549607e-03	5.451734e+02	1.000000e+05	1.348674e-01
38	38:458017_T_G	458017	27	G	T	0.174	7.689703e-04	9.454289e-03	5.441027e+02	1.000000e+05	9.351924e-01
38	38:458072_T_C	458072	23	C	T	0.057	8.941979e-03	1.387022e-02	5.441149e+02	1.000000e+05	5.192864e-01
38	38:458256_C_T	458256	34	T	C	0.269	-8.266932e-03	7.661292e-03	5.446301e+02	1.000000e+05	2.808420e-01
38	38:458337_T_G	458337	17	G	T	0.030	9.088427e-03	1.787158e-02	5.439964e+02	1.000000e+05	6.111938e-01
38	38:458617_C_G	458617	0	G	C	0.005	5.747545e-02	4.425109e-02	5.447531e+02	1.000000e+05	1.943152e-01
38	38:458803_T_A	458803	6	A	T	0.128	-8.577800e-03	1.088720e-02	5.444480e+02	1.000000e+05	4.309664e-01
38	38:458836_G_A	458836	31	A	G	0.270	-9.525966e-03	7.599391e-03	5.448306e+02	1.000000e+05	2.103299e-01
38	38:458855_T_C	458855	0	C	T	0.005	5.747545e-02	4.425109e-02	5.447531e+02	1.000000e+05	1.943152e-01
38	38:459452_T_C	459452	67	C	T	0.467	-3.930120e-03	7.645736e-03	5.443041e+02	1.000000e+05	6.073536e-01
38	38:459522_C_T	459522	32	T	C	0.211	-1.765002e-02	8.909190e-03	5.461188e+02	1.000000e+05	4.787138e-02
38	38:459523_A_G	459523	30	G	A	0.291	-9.839062e-03	7.572366e-03	5.449118e+02	1.000000e+05	1.941473e-01
38	38:459531_T_C	459531	28	C	T	0.276	-1.082492e-02	7.628881e-03	5.450773e+02	1.000000e+05	1.562487e-01
38	38:459608_C_A	459608	14	A	C	0.042	-5.891476e-03	1.637730e-02	5.440763e+02	1.000000e+05	7.191269e-01
38	38:459703_G_A	459703	6	A	G	0.133	-4.829223e-03	1.065939e-02	5.442281e+02	1.000000e+05	6.506185e-01
38	38:459767_A_G	459767	81	G	A	0.052	1.364866e-03	1.509575e-02	5.439109e+02	1.000000e+05	9.279776e-01
38	38:460123_G_A	460123	54	A	G	0.492	-5.543300e-03	7.460513e-03	5.444294e+02	1.000000e+05	4.576565e-01
38	38:460208_C_G	460208	2	G	C	0.005	3.849131e-02	4.197764e-02	5.444471e+02	1.000000e+05	3.594056e-01
38	38:460341_A_C	460341	16	C	A	0.017	-3.317898e-03	2.323421e-02	5.438617e+02	1.000000e+05	8.864770e-01
38	chr38_461067	461067	0	A	G	0.309	6.724060e-03	6.796528e-03	5.444163e+02	1.000000e+05	3.227531e-01
38	38:461183_G_A	461183	25	A	G	0.017	-1.902218e-02	2.519409e-02	5.442005e+02	1.000000e+05	4.504231e-01
38	38:461713_GT_G	461713	2	G	GT	0.005	-1.312299e-02	4.216056e-02	5.440016e+02	1.000000e+05	7.556705e-01
38	38:461745_T_G	461745	20	G	T	0.328	-5.278476e-03	7.320182e-03	5.443231e+02	1.000000e+05	4.710367e-01
38	38:461891_T_C	461891	17	T	C	0.476	-1.452884e-03	7.456610e-03	5.441744e+02	1.000000e+05	8.455564e-01
38	38:462002_A_G	462002	10	G	A	0.062	2.473841e-03	1.372492e-02	5.440143e+02	1.000000e+05	8.569995e-01
38	38:462036_C_G	462036	12	G	C	0.218	-8.645345e-03	8.720962e-03	5.446440e+02	1.000000e+05	3.217805e-01
38	38:462472_G_GT	462472	4	GT	G	0.017	-5.068561e-03	2.323116e-02	5.438754e+02	1.000000e+05	8.273368e-01
38	38:462474_A_G	462474	4	G	A	0.017	-5.068561e-03	2.323116e-02	5.438754e+02	1.000000e+05	8.273368e-01
38	38:462476_T_TAAAGA	462476	4	TAAAGA	T	0.017	-5.068561e-03	2.323116e-02	5.438754e+02	1.000000e+05	8.273368e-01
38	chr38_462944	462944	0	A	G	0.019	-1.433579e-02	2.223213e-02	5.440419e+02	1.000000e+05	5.191995e-01
38	38:463782_C_T	463782	29	T	C	0.008	7.233992e-02	3.543996e-02	5.460018e+02	1.000000e+05	4.151073e-02
38	38:463797_C_A	463797	8	A	C	0.017	-4.693994e-03	2.323143e-02	5.438719e+02	1.000000e+05	8.399186e-01
38	38:463978_T_C	463978	13	T	C	0.478	-1.100519e-04	7.385050e-03	5.441480e+02	1.000000e+05	9.881135e-01
38	38:465330_G_A	465330	25	G	A	0.468	-1.621878e-03	7.426063e-03	5.441720e+02	1.000000e+05	8.271622e-01
38	38:466110_A_C	466110	6	C	A	0.017	-4.748802e-03	2.323094e-02	5.438724e+02	1.000000e+05	8.380719e-01
38	38:466809_A_ACT	466809	2	ACT	A	0.013	1.758373e-02	2.764303e-02	5.442186e+02	1.000000e+05	5.248665e-01
38	38:468067_C_CT	468067	6	CT	C	0.483	-1.455959e-03	7.212465e-03	5.441666e+02	1.000000e+05	8.400644e-01
38	38:468095_G_A	468095	0	G	A	0.476	-8.618731e-04	7.390976e-03	5.441629e+02	1.000000e+05	9.071928e-01
38	38:468470_CATT_C	468470	0	C	CATT	0.019	-1.433579e-02	2.223213e-02	5.440419e+02	1.000000e+05	5.191995e-01
38	38:468520_TCTG_T	468520	34	T	TCTG	0.034	-1.443670e-02	1.852778e-02	5.443129e+02	1.000000e+05	4.360631e-01
38	38:468596_A_AT	468596	19	AT	A	0.052	3.250633e-04	1.510734e-02	5.439915e+02	1.000000e+05	9.828379e-01
38	38:468619_G_T	468619	4	T	G	0.017	-5.068561e-03	2.323116e-02	5.438754e+02	1.000000e+05	8.273368e-01
38	38:468633_AC_A	468633	25	A	AC	0.021	-3.488401e-04	2.122250e-02	5.438785e+02	1.000000e+05	9.868890e-01
38	38:468646_CT_C	468646	24	C	CT	0.028	7.080571e-03	1.825642e-02	5.439926e+02	1.000000e+05	6.982224e-01
38	38:468684_C_A	468684	11	A	C	0.358	-1.623468e-02	8.211006e-03	5.462474e+02	1.000000e+05	4.831311e-02
38	38:468844_A_G	468844	11	G	A	0.022	2.579743e-02	2.149147e-02	5.446890e+02	1.000000e+05	2.303040e-01
38	38:468867_G_A	468867	0	A	G	0.051	2.744170e-04	1.512600e-02	5.439937e+02	1.000000e+05	9.855294e-01
38	38:468972_A_T	468972	2	T	A	0.049	1.015510e-02	1.446023e-02	5.441790e+02	1.000000e+05	4.826799e-01
38	38:468997_TAAGGAACA_T	468997	1	T	TAAGGAACA	0.017	-4.852557e-03	2.323271e-02	5.438735e+02	1.000000e+05	8.345971e-01
38	38:469430_T_G	469430	3	G	T	0.363	-1.517011e-02	8.066341e-03	5.460496e+02	1.000000e+05	6.032674e-02
38	38:469443_TG_T	469443	18	T	TG	0.057	2.959544e-02	1.412192e-02	5.461417e+02	1.000000e+05	3.637550e-02
38	38:469448_T_G	469448	18	G	T	0.057	2.959544e-02	1.412192e-02	5.461417e+02	1.000000e+05	3.637550e-02
38	38:469547_C_T	469547	8	T	C	0.017	-4.693994e-03	2.323143e-02	5.438719e+02	1.000000e+05	8.399186e-01
38	38:469725_C_T	469725	4	T	C	0.017	-5.068561e-03	2.323116e-02	5.438754e+02	1.000000e+05	8.273368e-01
38	38:469761_T_C	469761	0	T	C	0.476	-8.618731e-04	7.390976e-03	5.441629e+02	1.000000e+05	9.071928e-01
38	38:469980_T_A	469980	8	A	T	0.007	3.433819e-02	3.878904e-02	5.442993e+02	1.000000e+05	3.762461e-01
38	38:470084_T_A	470084	8	A	T	0.008	4.498113e-02	3.740937e-02	5.446306e+02	1.000000e+05	2.295110e-01
38	38:470105_T_G	470105	31	G	T	0.359	-9.384466e-03	8.245342e-03	5.449266e+02	1.000000e+05	2.553470e-01
38	38:470910_T_C	470910	15	C	T	0.371	-1.155183e-02	8.150157e-03	5.452932e+02	1.000000e+05	1.567052e-01
38	38:471237_C_CGTTTT	471237	26	CGTTTT	C	0.010	-1.944528e-02	3.165130e-02	5.441300e+02	1.000000e+05	5.391268e-01
38	38:471288_A_T	471288	2	T	A	0.005	-1.312299e-02	4.216056e-02	5.440016e+02	1.000000e+05	7.556705e-01
38	38:471368_A_G	471368	18	G	A	0.056	2.580342e-02	1.401563e-02	5.456210e+02	1.000000e+05	6.593048e-02
38	38:471993_A_G	471993	0	G	A	0.051	2.744170e-04	1.512600e-02	5.439937e+02	1.000000e+05	9.855294e-01
38	38:472146_C_T	472146	0	C	T	0.476	-8.618731e-04	7.390976e-03	5.441629e+02	1.000000e+05	9.071928e-01
38	38:472389_CAAAT_C	472389	13	C	CAAAT	0.371	-9.726074e-03	8.133964e-03	5.450023e+02	1.000000e+05	2.321018e-01
38	38:472681_C_T	472681	0	T	C	0.013	4.757448e-02	2.878108e-02	5.453161e+02	1.000000e+05	9.867006e-02
38	38:472734_A_G	472734	13	A	G	0.480	-1.244038e-03	7.428408e-03	5.441688e+02	1.000000e+05	8.670361e-01
38	38:472928_G_T	472928	11	T	G	0.005	5.778558e-02	4.424742e-02	5.447622e+02	1.000000e+05	1.918846e-01
38	38:472989_G_A	472989	5	A	G	0.073	3.199338e-02	1.232019e-02	5.472903e+02	1.000000e+05	9.556234e-03
38	38:473051_T_C	473051	2	C	T	0.018	-5.212094e-03	2.253201e-02	5.438761e+02	1.000000e+05	8.171171e-01
38	38:473115_C_G	473115	1	G	C	0.018	-5.160303e-03	2.224525e-02	5.438770e+02	1.000000e+05	8.166093e-01
38	38:473497_C_T	473497	0	T	C	0.051	2.744170e-04	1.512600e-02	5.439937e+02	1.000000e+05	9.855294e-01
38	38:473959_T_C	473959	29	C	T	0.050	4.475589e-02	1.550771e-02	5.480922e+02	1.000000e+05	3.990669e-03
38	38:473960_A_G	473960	32	G	A	0.465	-5.280158e-04	7.934504e-03	5.442493e+02	1.000000e+05	9.469567e-01
38	38:473979_C_T	473979	2	T	C	0.005	-1.312299e-02	4.216056e-02	5.440016e+02	1.000000e+05	7.556705e-01
38	38:474410_T_TA	474410	5	TA	T	0.050	5.474409e-04	1.519806e-02	5.439907e+02	1.000000e+05	9.712737e-01
38	38:474413_T_TTA	474413	5	TTA	T	0.050	5.474409e-04	1.519806e-02	5.439907e+02	1.000000e+05	9.712737e-01
38	chr38_474802	474802	2	A	G	0.483	-1.952243e-03	7.222880e-03	5.441842e+02	1.000000e+05	7.869997e-01
38	38:475032_C_CT	475032	6	CT	C	0.128	-8.533072e-03	1.088319e-02	5.444446e+02	1.000000e+05	4.332029e-01
38	38:475578_G_A	475578	5	G	A	0.476	-8.116651e-04	7.383225e-03	5.441603e+02	1.000000e+05	9.124855e-01
38	38:475891_T_C	475891	0	T	C	0.476	-8.618731e-04	7.390976e-03	5.441629e+02	1.000000e+05	9.071928e-01
38	38:476667_C_T	476667	9	T	C	0.013	3.848237e-02	2.729089e-02	5.449462e+02	1.000000e+05	1.588473e-01
38	38:476683_A_T	476683	0	T	A	0.065	3.338972e-02	1.317771e-02	5.471438e+02	1.000000e+05	1.144502e-02
38	38:476875_A_G	476875	9	G	A	0.089	2.962761e-02	1.139636e-02	5.473082e+02	1.000000e+05	9.475947e-03
38	38:477832_A_ATT	477832	0	ATT	A	0.010	-6.063175e-03	3.161453e-02	5.439348e+02	1.000000e+05	8.479526e-01
38	38:478582_C_T	478582	0	T	C	0.010	-6.063175e-03	3.161453e-02	5.439348e+02	1.000000e+05	8.479526e-01
38	38:478634_C_T	478634	59	T	C	0.060	-3.798254e-03	1.420723e-02	5.439478e+02	1.000000e+05	7.892611e-01
38	38:478818_C_T	478818	1	T	C	0.065	3.461635e-02	1.325913e-02	5.473436e+02	1.000000e+05	9.178357e-03
38	38:478929_T_C	478929	2	C	T	0.005	-1.312299e-02	4.216056e-02	5.440016e+02	1.000000e+05	7.556705e-01
38	38:479141_C_T	479141	9	T	C	0.009	3.665313e-02	3.356165e-02	5.444910e+02	1.000000e+05	2.750636e-01
38	38:479462_C_G	479462	9	G	C	0.364	-1.583584e-02	8.093303e-03	5.461969e+02	1.000000e+05	5.068382e-02
38	38:480044_A_T	480044	0	T	A	0.357	-1.483357e-02	8.162242e-03	5.459443e+02	1.000000e+05	6.948408e-02
38	38:480271_T_A	480271	0	A	T	0.075	2.714890e-02	1.208468e-02	5.464407e+02	1.000000e+05	2.490038e-02
38	38:480721_C_T	480721	9	T	C	0.013	3.848237e-02	2.729089e-02	5.449462e+02	1.000000e+05	1.588473e-01
38	38:480852_A_G	480852	6	G	A	0.063	3.255672e-02	1.342511e-02	5.468747e+02	1.000000e+05	1.549372e-02
38	38:480980_AC_A	480980	2	A	AC	0.005	-1.312299e-02	4.216056e-02	5.440016e+02	1.000000e+05	7.556705e-01
38	38:480989_TGACTC_T	480989	8	T	TGACTC	0.017	-4.693994e-03	2.323143e-02	5.438719e+02	1.000000e+05	8.399186e-01
38	38:481020_A_G	481020	2	G	A	0.358	-1.509211e-02	8.187862e-03	5.459938e+02	1.000000e+05	6.561090e-02
38	38:481036_C_CTT	481036	2	CTT	C	0.005	-1.312299e-02	4.216056e-02	5.440016e+02	1.000000e+05	7.556705e-01
38	38:481460_T_C	481460	6	C	T	0.358	-1.542625e-02	8.187516e-03	5.460692e+02	1.000000e+05	5.985810e-02
38	38:481765_C_T	481765	18	T	C	0.480	-1.774479e-03	7.386610e-03	5.441918e+02	1.000000e+05	8.102052e-01
38	38:482028_G_T	482028	13	G	T	0.481	-1.758957e-03	7.560993e-03	5.441980e+02	1.000000e+05	8.160950e-01
38	38:482063_G_A	482063	0	A	G	0.010	-6.063175e-03	3.161453e-02	5.439348e+02	1.000000e+05	8.479526e-01
38	38:482233_G_A	482233	5	A	G	0.017	3.096388e-02	2.735783e-02	5.446235e+02	1.000000e+05	2.580033e-01
38	38:482514_C_T	482514	6	T	C	0.357	-1.797274e-02	8.247171e-03	5.466719e+02	1.000000e+05	2.956045e-02
38	38:482690_A_G	482690	11	A	G	0.476	-1.222078e-03	7.415986e-03	5.441696e+02	1.000000e+05	8.691450e-01
38	38:482755_A_G	482755	0	G	A	0.357	-1.483357e-02	8.162242e-03	5.459443e+02	1.000000e+05	6.948408e-02
38	38:482767_G_A	482767	9	A	G	0.061	4.067267e-02	1.357675e-02	5.484121e+02	1.000000e+05	2.809616e-03
38	38:482884_T_C	482884	27	C	T	0.054	3.916009e-02	1.441571e-02	5.476249e+02	1.000000e+05	6.719287e-03
38	38:483004_C_T	483004	3	T	C	0.034	1.802561e-02	1.679529e-02	5.444715e+02	1.000000e+05	2.834330e-01
38	38:483160_TAAC_T	483160	31	T	TAAC	0.058	3.492114e-02	1.431185e-02	5.469060e+02	1.000000e+05	1.487088e-02
38	38:483182_G_A	483182	10	A	G	0.353	-1.602871e-02	8.253915e-03	5.461820e+02	1.000000e+05	5.244198e-02
38	38:483509_C_T	483509	0	T	C	0.006	3.058429e-02	3.977646e-02	5.443024e+02	1.000000e+05	4.421437e-01
38	38:483549_AT_A	483549	2	A	AT	0.005	-1.312299e-02	4.216056e-02	5.440016e+02	1.000000e+05	7.556705e-01
38	38:484474_CACAAAT_C	484474	5	C	CACAAAT	0.357	-1.492277e-02	8.179392e-03	5.459573e+02	1.000000e+05	6.840440e-02
38	38:484553_T_C	484553	11	C	T	0.061	3.345531e-02	1.357862e-02	5.469666e+02	1.000000e+05	1.392491e-02
38	38:484554_G_T	484554	11	T	G	0.061	3.345531e-02	1.357862e-02	5.469666e+02	1.000000e+05	1.392491e-02
38	38:484784_C_T	484784	24	T	C	0.005	-8.722163e-03	4.461826e-02	5.439367e+02	1.000000e+05	8.450563e-01
38	38:485081_C_A	485081	76	A	C	0.037	2.888343e-02	1.826391e-02	5.451862e+02	1.000000e+05	1.141126e-01
38	38:485229_G_A	485229	1	A	G	0.127	-1.008418e-02	1.089276e-02	5.445673e+02	1.000000e+05	3.548042e-01
38	38:485391_G_GACT	485391	8	GACT	G	0.017	-4.695560e-03	2.323403e-02	5.438720e+02	1.000000e+05	8.398836e-01
38	38:485568_GA_G	485568	14	G	GA	0.359	-1.485671e-02	8.219945e-03	5.459284e+02	1.000000e+05	7.102058e-02
38	38:485598_TA_T	485598	35	TA	T	0.485	-1.181135e-03	7.452964e-03	5.441625e+02	1.000000e+05	8.741139e-01
38	38:486431_G_A	486431	8	A	G	0.007	3.433819e-02	3.878904e-02	5.442993e+02	1.000000e+05	3.762461e-01
38	38:486965_A_C	486965	1	C	A	0.028	-4.831421e-03	2.024487e-02	5.440498e+02	1.000000e+05	8.114298e-01
38	38:487048_G_T	487048	9	T	G	0.008	4.489688e-02	3.741029e-02	5.446278e+02	1.000000e+05	2.303953e-01
38	38:487269_A_C	487269	2	C	A	0.005	-1.312299e-02	4.216056e-02	5.440016e+02	1.000000e+05	7.556705e-01
38	38:487517_C_T	487517	9	T	C	0.007	3.425410e-02	3.879020e-02	5.442973e+02	1.000000e+05	3.774297e-01
38	38:487534_C_T	487534	3	T	C	0.358	-1.514563e-02	8.193375e-03	5.460042e+02	1.000000e+05	6.484150e-02
38	38:487542_T_C	487542	0	C	T	0.051	2.744170e-04	1.512600e-02	5.439937e+02	1.000000e+05	9.855294e-01
38	38:487692_C_T	487692	9	T	C	0.017	-4.664373e-03	2.323514e-02	5.438718e+02	1.000000e+05	8.409403e-01
38	38:487709_G_A	487709	1	A	G	0.051	3.751810e-04	1.516372e-02	5.439923e+02	1.000000e+05	9.802660e-01
38	38:487827_A_G	487827	1	G	A	0.051	3.751810e-04	1.516372e-02	5.439923e+02	1.000000e+05	9.802660e-01
38	38:488266_G_GT	488266	2	GT	G	0.005	-1.312299e-02	4.216056e-02	5.440016e+02	1.000000e+05	7.556705e-01
38	38:488563_C_T	488563	7	T	C	0.017	-4.719320e-03	2.323464e-02	5.438723e+02	1.000000e+05	8.390887e-01
38	38:489637_A_C	489637	2	C	A	0.005	-1.312299e-02	4.216056e-02	5.440016e+02	1.000000e+05	7.556705e-01
38	38:490136_A_G	490136	8	G	A	0.017	-4.695560e-03	2.323403e-02	5.438720e+02	1.000000e+05	8.398836e-01
38	38:490370_A_G	490370	5	G	A	0.128	-8.454174e-03	1.088696e-02	5.444392e+02	1.000000e+05	4.376254e-01
38	38:490397_C_T	490397	1	T	C	0.051	4.358046e-04	1.516227e-02	5.439923e+02	1.000000e+05	9.770759e-01
38	38:490812_C_T	490812	1	T	C	0.075	2.706899e-02	1.208359e-02	5.464262e+02	1.000000e+05	2.531496e-02
38	38:490875_AG_A	490875	7	A	AG	0.017	-4.719320e-03	2.323464e-02	5.438723e+02	1.000000e+05	8.390887e-01
38	38:491090_G_A	491090	3	A	G	0.357	-1.553919e-02	8.163982e-03	5.461023e+02	1.000000e+05	5.729630e-02
38	38:491353_ATAG_A	491353	24	A	ATAG	0.005	-8.722163e-03	4.461826e-02	5.439367e+02	1.000000e+05	8.450563e-01
38	38:491467_C_A	491467	2	A	C	0.050	1.265814e-03	1.523018e-02	5.439958e+02	1.000000e+05	9.337800e-01
38	38:491948_TTTTGTGTTTTCTTTGA_T	491948	26	T	TTTTGTGTTTTCTTTGA	0.015	-5.361025e-03	2.534572e-02	5.439479e+02	1.000000e+05	8.325306e-01
38	38:492786_T_C	492786	1	C	T	0.006	4.188511e-02	3.826407e-02	5.445989e+02	1.000000e+05	2.739585e-01
38	38:492958_G_A	492958	6	A	G	0.016	-2.253040e-03	2.425315e-02	5.438343e+02	1.000000e+05	9.260054e-01
38	38:493086_A_AAT	493086	12	AAT	A	0.005	5.769801e-02	4.424716e-02	5.447596e+02	1.000000e+05	1.925557e-01
38	38:493265_T_C	493265	0	C	T	0.006	4.190458e-02	3.826411e-02	5.445995e+02	1.000000e+05	2.737362e-01
38	38:493579_AG_A	493579	5	A	AG	0.128	-8.454174e-03	1.088696e-02	5.444392e+02	1.000000e+05	4.376254e-01
38	38:493806_G_A	493806	11	A	G	0.007	3.419796e-02	3.878945e-02	5.442960e+02	1.000000e+05	3.782026e-01
38	38:494014_C_T	494014	11	T	C	0.005	5.778558e-02	4.424742e-02	5.447622e+02	1.000000e+05	1.918846e-01
38	38:494163_T_A	494163	9	A	T	0.007	3.425410e-02	3.879020e-02	5.442973e+02	1.000000e+05	3.774297e-01
38	38:494263_G_A	494263	4	A	G	0.356	-1.455369e-02	8.191508e-03	5.458734e+02	1.000000e+05	7.594497e-02
38	38:494543_T_G	494543	2	G	T	0.005	-1.312299e-02	4.216056e-02	5.440016e+02	1.000000e+05	7.556705e-01
38	38:494670_A_AAG	494670	11	AAG	A	0.013	-3.419243e-03	2.747772e-02	5.438706e+02	1.000000e+05	9.009960e-01
38	38:494671_AGAGAGAGAGG_A	494671	6	A	AGAGAGAGAGG	0.357	-1.509347e-02	8.203201e-03	5.459885e+02	1.000000e+05	6.609150e-02
38	38:495190_C_T	495190	2	T	C	0.017	-4.823375e-03	2.323640e-02	5.438734e+02	1.000000e+05	8.356032e-01
38	38:495334_T_C	495334	1	C	T	0.075	2.713344e-02	1.208530e-02	5.464376e+02	1.000000e+05	2.499011e-02
38	38:495364_CA_C	495364	13	C	CA	0.418	-1.004970e-02	7.338530e-03	5.451088e+02	1.000000e+05	1.711883e-01
38	38:495562_G_A	495562	7	A	G	0.045	5.004310e-03	1.673781e-02	5.440297e+02	1.000000e+05	7.650198e-01
38	38:495606_A_T	495606	10	T	A	0.007	3.423529e-02	3.879164e-02	5.442969e+02	1.000000e+05	3.777094e-01
38	38:495753_G_C	495753	0	C	G	0.051	2.744170e-04	1.512600e-02	5.439937e+02	1.000000e+05	9.855294e-01
38	38:495807_G_A	495807	12	G	A	0.479	-9.867794e-04	7.473009e-03	5.441711e+02	1.000000e+05	8.949764e-01
38	38:495848_A_G	495848	7	G	A	0.017	-4.719320e-03	2.323464e-02	5.438723e+02	1.000000e+05	8.390887e-01
38	38:495859_T_C	495859	2	C	T	0.005	-1.312299e-02	4.216056e-02	5.440016e+02	1.000000e+05	7.556705e-01
38	38:496053_T_A	496053	9	A	T	0.016	-2.110317e-02	2.530101e-02	5.442869e+02	1.000000e+05	4.044460e-01
38	38:496095_T_A	496095	2	A	T	0.017	-4.823375e-03	2.323640e-02	5.438734e+02	1.000000e+05	8.356032e-01
38	38:497160_G_A	497160	33	A	G	0.497	-1.613931e-04	7.394168e-03	5.441499e+02	1.000000e+05	9.825905e-01
38	38:497254_T_G	497254	0	G	T	0.051	2.744170e-04	1.512600e-02	5.439937e+02	1.000000e+05	9.855294e-01
38	38:497348_A_G	497348	1	A	G	0.476	-8.579608e-04	7.390661e-03	5.441628e+02	1.000000e+05	9.076083e-01
38	38:497543_TTAAAA_T	497543	8	T	TTAAAA	0.007	3.433819e-02	3.878904e-02	5.442993e+02	1.000000e+05	3.762461e-01
38	38:497625_G_A	497625	1	A	G	0.051	2.503065e-04	1.512672e-02	5.439937e+02	1.000000e+05	9.868013e-01
38	38:497657_C_T	497657	1	T	C	0.051	2.503065e-04	1.512672e-02	5.439937e+02	1.000000e+05	9.868013e-01
38	38:497771_G_A	497771	0	A	G	0.006	4.190458e-02	3.826411e-02	5.445995e+02	1.000000e+05	2.737362e-01
38	38:497964_T_C	497964	12	C	T	0.005	5.769801e-02	4.424716e-02	5.447596e+02	1.000000e+05	1.925557e-01
38	38:498209_C_T	498209	19	T	C	0.491	-1.397896e-03	7.362051e-03	5.441683e+02	1.000000e+05	8.494454e-01
38	38:498315_G_A	498315	8	A	G	0.028	4.134305e-03	1.801251e-02	5.439381e+02	1.000000e+05	8.185116e-01
38	chr38_498659	498659	0	C	A	0.476	-8.618731e-04	7.390976e-03	5.441629e+02	1.000000e+05	9.071928e-01
38	38:498987_G_A	498987	19	A	G	0.364	-8.475106e-03	8.163147e-03	5.448209e+02	1.000000e+05	2.994373e-01
38	38:499001_C_T	499001	3	T	C	0.050	1.374166e-03	1.526808e-02	5.439947e+02	1.000000e+05	9.283044e-01
38	38:499075_A_G	499075	5	G	A	0.017	-5.039589e-03	2.323486e-02	5.438752e+02	1.000000e+05	8.283352e-01
38	38:499274_A_G	499274	0	G	A	0.006	4.190458e-02	3.826411e-02	5.445995e+02	1.000000e+05	2.737362e-01
38	38:499826_A_T	499826	5	T	A	0.358	-1.527033e-02	8.194918e-03	5.460314e+02	1.000000e+05	6.271974e-02
38	38:499853_A_G	499853	8	G	A	0.357	-1.821300e-02	8.255937e-03	5.467310e+02	1.000000e+05	2.762234e-02
38	38:499939_A_G	499939	0	G	A	0.006	4.190458e-02	3.826411e-02	5.445995e+02	1.000000e+05	2.737362e-01
38	38:500040_T_G	500040	11	G	T	0.044	3.046741e-03	1.701842e-02	5.440019e+02	1.000000e+05	8.579559e-01
38	38:500217_G_A	500217	66	A	G	0.029	4.217836e-02	2.089884e-02	5.460149e+02	1.000000e+05	4.385306e-02
38	38:500567_G_T	500567	2	T	G	0.064	3.231981e-02	1.326011e-02	5.469053e+02	1.000000e+05	1.497939e-02
38	38:500973_C_A	500973	6	A	C	0.358	-1.536231e-02	8.241914e-03	5.460368e+02	1.000000e+05	6.264444e-02
38	38:500991_T_C	500991	2	C	T	0.006	1.184820e-01	4.185976e-02	5.478939e+02	1.000000e+05	4.747527e-03
38	38:501519_C_A	501519	47	A	C	0.029	2.129985e-03	1.828983e-02	5.439177e+02	1.000000e+05	9.073150e-01
38	38:501524_A_G	501524	49	G	A	0.016	-2.836307e-03	2.378834e-02	5.438514e+02	1.000000e+05	9.051179e-01
38	38:501549_C_T	501549	3	T	C	0.017	-5.039837e-03	2.323208e-02	5.438751e+02	1.000000e+05	8.283066e-01
38	38:501807_G_A	501807	5	A	G	0.010	5.183789e-02	3.300325e-02	5.451654e+02	1.000000e+05	1.165919e-01
38	38:501928_C_G	501928	1	G	C	0.029	3.527930e-03	1.788166e-02	5.439314e+02	1.000000e+05	8.436409e-01
38	38:501963_A_AC	501963	34	AC	A	0.040	-9.526083e-03	1.721594e-02	5.441528e+02	1.000000e+05	5.801699e-01
38	38:501968_A_C	501968	2	C	A	0.051	4.424029e-04	1.516054e-02	5.439922e+02	1.000000e+05	9.767263e-01
38	38:502295_A_G	502295	3	G	A	0.017	-5.039837e-03	2.323208e-02	5.438751e+02	1.000000e+05	8.283066e-01
38	38:502554_T_A	502554	3	A	T	0.017	-5.039837e-03	2.323208e-02	5.438751e+02	1.000000e+05	8.283066e-01
38	38:503073_G_A	503073	4	G	A	0.476	8.268033e-04	7.433377e-03	5.441663e+02	1.000000e+05	9.114589e-01
38	38:503119_T_C	503119	1	T	C	0.476	-7.237185e-04	7.408084e-03	5.441622e+02	1.000000e+05	9.221969e-01
38	38:503387_CTAAATAA_C	503387	0	CTAAATAA	C	0.476	-8.618731e-04	7.390976e-03	5.441629e+02	1.000000e+05	9.071928e-01
38	chr38_504173	504173	0	A	G	0.065	3.338972e-02	1.317771e-02	5.471438e+02	1.000000e+05	1.144502e-02
38	38:504223_C_T	504223	0	T	C	0.006	4.190458e-02	3.826411e-02	5.445995e+02	1.000000e+05	2.737362e-01
38	chr38_504728	504728	0	G	A	0.006	4.190458e-02	3.826411e-02	5.445995e+02	1.000000e+05	2.737362e-01
38	38:505893_A_C	505893	5	C	A	0.039	1.431118e-02	1.572325e-02	5.443171e+02	1.000000e+05	3.629550e-01
38	chr38_506067	506067	0	A	C	0.075	2.714890e-02	1.208468e-02	5.464407e+02	1.000000e+05	2.490038e-02
38	38:506261_T_G	506261	2	T	G	0.477	-1.100254e-03	7.402807e-03	5.441680e+02	1.000000e+05	8.818802e-01
38	38:506436_TGG_T	506436	38	T	TGG	0.027	4.342694e-02	2.188539e-02	5.459559e+02	1.000000e+05	4.751469e-02
38	38:506493_A_G	506493	6	G	A	0.010	5.856343e-02	3.389216e-02	5.454243e+02	1.000000e+05	8.432909e-02
38	chr38_506888	506888	0	G	A	0.051	2.744170e-04	1.512600e-02	5.439937e+02	1.000000e+05	9.855294e-01
38	38:507118_C_A	507118	6	C	A	0.476	-9.970729e-04	7.381149e-03	5.441622e+02	1.000000e+05	8.925747e-01
38	38:507212_A_G	507212	3	G	A	0.017	-5.039837e-03	2.323208e-02	5.438751e+02	1.000000e+05	8.283066e-01
38	38:507714_CTT_C	507714	3	C	CTT	0.019	1.361235e-04	2.165707e-02	5.438637e+02	1.000000e+05	9.949863e-01
38	38:507929_T_C	507929	3	C	T	0.019	1.361235e-04	2.165707e-02	5.438637e+02	1.000000e+05	9.949863e-01
38	38:508026_TAA_T	508026	3	TAA	T	0.477	8.925513e-04	7.400242e-03	5.441638e+02	1.000000e+05	9.040249e-01
38	BICF2S23535469	508058	0	A	G	0.476	-8.618731e-04	7.390976e-03	5.441629e+02	1.000000e+05	9.071928e-01
38	38:508225_A_C	508225	5	C	A	0.014	4.835425e-02	2.697183e-02	5.455786e+02	1.000000e+05	7.333199e-02
38	38:508745_A_T	508745	36	A	T	0.486	5.424901e-04	7.527841e-03	5.441608e+02	1.000000e+05	9.425659e-01
38	38:508746_A_T	508746	36	A	T	0.487	1.069896e-03	7.523699e-03	5.441687e+02	1.000000e+05	8.869498e-01
38	38:508846_C_G	508846	25	C	G	0.477	-1.135096e-03	7.446461e-03	5.441719e+02	1.000000e+05	8.788772e-01
38	38:509037_G_A	509037	9	A	G	0.459	-9.957810e-03	7.407075e-03	5.450903e+02	1.000000e+05	1.791555e-01
38	38:509244_T_A	509244	14	A	T	0.458	-7.815093e-03	7.308093e-03	5.447359e+02	1.000000e+05	2.851758e-01
38	38:509260_TA_T	509260	9	T	TA	0.037	9.017694e-03	1.641327e-02	5.440253e+02	1.000000e+05	5.828515e-01
38	38:509345_C_G	509345	1	G	C	0.017	-4.852557e-03	2.323271e-02	5.438735e+02	1.000000e+05	8.345971e-01
38	38:509473_T_C	509473	3	T	C	0.479	-4.099798e-04	7.391296e-03	5.441555e+02	1.000000e+05	9.557775e-01
38	38:509474_A_G	509474	3	A	G	0.479	-4.099798e-04	7.391296e-03	5.441555e+02	1.000000e+05	9.557775e-01
38	38:509487_C_CT	509487	3	C	CT	0.479	-4.099798e-04	7.391296e-03	5.441555e+02	1.000000e+05	9.557775e-01
38	38:509514_G_A	509514	3	G	A	0.479	-4.099798e-04	7.391296e-03	5.441555e+02	1.000000e+05	9.557775e-01
38	38:509523_T_G	509523	2	G	T	0.050	1.265814e-03	1.523018e-02	5.439958e+02	1.000000e+05	9.337800e-01
38	38:509527_A_G	509527	2	A	G	0.477	-9.443528e-04	7.407014e-03	5.441656e+02	1.000000e+05	8.985764e-01
38	38:509564_A_G	509564	7	A	G	0.497	1.002016e-03	7.231340e-03	5.441465e+02	1.000000e+05	8.898231e-01
38	38:509814_G_C	509814	12	C	G	0.019	2.467578e-02	2.319488e-02	5.444837e+02	1.000000e+05	2.876723e-01
38	38:509839_C_T	509839	18	T	C	0.061	3.671149e-02	1.383403e-02	5.474678e+02	1.000000e+05	8.095940e-03
38	38:509841_G_A	509841	3	A	G	0.051	5.972916e-04	1.516061e-02	5.439925e+02	1.000000e+05	9.685818e-01
38	38:509960_G_A	509960	20	A	G	0.134	1.608398e-02	9.892978e-03	5.452884e+02	1.000000e+05	1.043287e-01
38	38:510231_A_C	510231	28	C	A	0.102	2.103885e-02	1.120862e-02	5.457359e+02	1.000000e+05	6.082495e-02
38	38:510309_G_A	510309	13	A	G	0.359	-1.783427e-02	8.248149e-03	5.466355e+02	1.000000e+05	3.085381e-02
38	38:510480_A_AT	510480	17	AT	A	0.360	-1.844246e-02	8.285006e-03	5.467748e+02	1.000000e+05	2.625078e-02
38	38:510759_T_C	510759	12	C	T	0.355	-1.777422e-02	8.284253e-03	5.466005e+02	1.000000e+05	3.216557e-02
38	38:511180_C_T	511180	3	T	C	0.012	2.121558e-03	2.640117e-02	5.438482e+02	1.000000e+05	9.359693e-01
38	38:511243_G_T	511243	11	T	G	0.022	3.061332e-02	2.245213e-02	5.448737e+02	1.000000e+05	1.730544e-01
38	38:511370_C_T	511370	14	T	C	0.026	5.534117e-02	2.116667e-02	5.473750e+02	1.000000e+05	9.078003e-03
38	38:511422_T_G	511422	1	G	T	0.017	-4.852557e-03	2.323271e-02	5.438735e+02	1.000000e+05	8.345971e-01
38	38:511471_G_A	511471	17	A	G	0.367	-1.773375e-02	8.232306e-03	5.466170e+02	1.000000e+05	3.148133e-02
38	38:511560_C_T	511560	5	T	C	0.017	3.096388e-02	2.735783e-02	5.446235e+02	1.000000e+05	2.580033e-01
38	38:511621_C_T	511621	7	T	C	0.048	4.769870e-04	1.549771e-02	5.439934e+02	1.000000e+05	9.754532e-01
38	38:511806_ATTTGTTTGTTTT_A	511806	24	A	ATTTGTTTGTTTT	0.363	-1.688449e-02	8.337276e-03	5.463545e+02	1.000000e+05	4.313167e-02
38	38:511840_A_T	511840	3	T	A	0.017	-5.039837e-03	2.323208e-02	5.438751e+02	1.000000e+05	8.283066e-01
38	38:511896_A_G	511896	6	G	A	0.015	1.931105e-03	2.445617e-02	5.438600e+02	1.000000e+05	9.370798e-01
38	38:511913_CA_C	511913	20	C	CA	0.365	-1.848795e-02	8.249330e-03	5.468068e+02	1.000000e+05	2.524988e-02
38	38:511951_T_C	511951	21	T	C	0.483	1.849617e-03	7.489875e-03	5.441965e+02	1.000000e+05	8.050018e-01
38	38:511971_C_T	511971	18	T	C	0.367	-1.779712e-02	8.235594e-03	5.466321e+02	1.000000e+05	3.094786e-02
38	38:512009_G_A	512009	6	A	G	0.048	2.623767e-03	1.546173e-02	5.440050e+02	1.000000e+05	8.652872e-01
38	38:512035_G_A	512035	5	A	G	0.049	1.187038e-03	1.534535e-02	5.439945e+02	1.000000e+05	9.383577e-01
38	38:512104_C_T	512104	24	T	C	0.066	-9.871867e-04	1.301021e-02	5.439484e+02	1.000000e+05	9.395325e-01
38	38:512204_G_A	512204	17	A	G	0.362	-1.714270e-02	8.282780e-03	5.464455e+02	1.000000e+05	3.875570e-02
38	38:512225_C_CA	512225	3	CA	C	0.017	-5.039837e-03	2.323208e-02	5.438751e+02	1.000000e+05	8.283066e-01
38	38:512600_G_A	512600	20	A	G	0.061	4.932188e-02	1.397752e-02	5.501358e+02	1.000000e+05	4.379454e-04
38	38:513068_G_A	513068	3	A	G	0.017	-5.039837e-03	2.323208e-02	5.438751e+02	1.000000e+05	8.283066e-01
38	38:513147_C_T	513147	42	T	C	0.380	-1.977865e-02	8.242562e-03	5.471678e+02	1.000000e+05	1.660828e-02
38	38:513214_A_T	513214	20	T	A	0.401	-2.074314e-02	8.365242e-03	5.473866e+02	1.000000e+05	1.332460e-02
38	38:513294_G_A	513294	28	A	G	0.055	4.418285e-02	1.459110e-02	5.485024e+02	1.000000e+05	2.528565e-03
38	38:513474_C_G	513474	3	G	C	0.017	-5.039837e-03	2.323208e-02	5.438751e+02	1.000000e+05	8.283066e-01
38	38:513678_T_G	513678	54	T	G	0.495	-9.648034e-04	7.303777e-03	5.441210e+02	1.000000e+05	8.949363e-01
38	38:513719_C_T	513719	25	T	C	0.013	-6.250802e-03	2.940825e-02	5.439532e+02	1.000000e+05	8.317221e-01
38	38:513791_A_C	513791	3	C	A	0.017	-5.039837e-03	2.323208e-02	5.438751e+02	1.000000e+05	8.283066e-01
38	38:513891_T_C	513891	3	C	T	0.017	-5.039837e-03	2.323208e-02	5.438751e+02	1.000000e+05	8.283066e-01
38	38:514061_C_T	514061	1	T	C	0.017	-4.852557e-03	2.323271e-02	5.438735e+02	1.000000e+05	8.345971e-01
38	38:514062_T_C	514062	18	T	C	0.480	-7.306214e-04	7.532517e-03	5.441734e+02	1.000000e+05	9.227506e-01
38	38:514205_A_G	514205	18	A	G	0.478	-5.281410e-04	7.469151e-03	5.441642e+02	1.000000e+05	9.436439e-01
38	38:514242_C_T	514242	3	T	C	0.017	-5.039837e-03	2.323208e-02	5.438751e+02	1.000000e+05	8.283066e-01
38	38:516449_C_T	516449	30	T	C	0.155	-4.725477e-03	9.624383e-03	5.441883e+02	1.000000e+05	6.235483e-01
38	38:516500_TCGC_T	516500	4	T	TCGC	0.015	2.119951e-03	2.445648e-02	5.438607e+02	1.000000e+05	9.309423e-01
38	38:516509_C_G	516509	4	G	C	0.015	2.119951e-03	2.445648e-02	5.438607e+02	1.000000e+05	9.309423e-01
38	38:516772_G_A	516772	21	A	G	0.012	1.292035e-02	3.035987e-02	5.440553e+02	1.000000e+05	6.705163e-01
38	38:516792_C_G	516792	78	G	C	0.184	1.174049e-02	8.668661e-03	5.448691e+02	1.000000e+05	1.759476e-01
38	38:516895_CACTTT_C	516895	21	C	CACTTT	0.012	1.292035e-02	3.035987e-02	5.440553e+02	1.000000e+05	6.705163e-01
38	38:517347_C_T	517347	7	T	C	0.016	-2.075803e-03	2.329658e-02	5.438747e+02	1.000000e+05	9.290188e-01
38	38:517380_C_T	517380	18	T	C	0.015	-2.137446e-03	2.487982e-02	5.438612e+02	1.000000e+05	9.315556e-01
38	38:517558_A_C	517558	17	C	A	0.102	-3.341465e-03	1.089462e-02	5.440317e+02	1.000000e+05	7.591337e-01
38	38:517939_G_A	517939	38	A	G	0.049	2.076131e-02	1.544573e-02	5.448497e+02	1.000000e+05	1.792264e-01
38	38:518282_C_A	518282	2	A	C	0.016	2.763859e-02	2.763059e-02	5.444774e+02	1.000000e+05	3.174285e-01
38	38:518621_T_C	518621	60	T	C	0.174	-1.052406e-02	9.119834e-03	5.447278e+02	1.000000e+05	2.488045e-01
38	38:518851_G_A	518851	1	A	G	0.017	-4.852557e-03	2.323271e-02	5.438735e+02	1.000000e+05	8.345971e-01
38	38:520246_T_G	520246	5	G	T	0.017	-4.997971e-03	2.323080e-02	5.438747e+02	1.000000e+05	8.297017e-01
38	38:520802_C_T	520802	1	T	C	0.014	4.220443e-02	2.729465e-02	5.451286e+02	1.000000e+05	1.223808e-01
38	38:520813_A_G	520813	2	G	A	0.017	-4.788378e-03	2.323207e-02	5.438729e+02	1.000000e+05	8.367492e-01
38	38:520959_A_G	520959	7	G	A	0.015	1.994820e-03	2.445531e-02	5.438602e+02	1.000000e+05	9.350061e-01
38	38:521004_C_T	521004	1	T	C	0.013	4.743919e-02	2.878254e-02	5.453082e+02	1.000000e+05	9.964790e-02
38	38:521081_C_T	521081	2	T	C	0.017	-4.788378e-03	2.323207e-02	5.438729e+02	1.000000e+05	8.367492e-01
38	38:521287_T_G	521287	19	G	T	0.012	-3.937120e-02	2.815412e-02	5.448225e+02	1.000000e+05	1.623183e-01
38	38:521296_A_T	521296	3	T	A	0.019	2.739396e-02	2.519030e-02	5.445638e+02	1.000000e+05	2.771039e-01
38	38:522204_C_T	522204	35	T	C	0.051	1.916164e-02	1.491466e-02	5.447549e+02	1.000000e+05	1.991960e-01
38	38:522577_T_C	522577	3	C	T	0.017	-4.902163e-03	2.323155e-02	5.438738e+02	1.000000e+05	8.329228e-01
38	38:522675_G_A	522675	3	A	G	0.017	-4.902163e-03	2.323155e-02	5.438738e+02	1.000000e+05	8.329228e-01
38	38:523607_T_G	523607	2	G	T	0.017	-4.788378e-03	2.323207e-02	5.438729e+02	1.000000e+05	8.367492e-01
38	38:523914_C_T	523914	3	T	C	0.017	-4.902163e-03	2.323155e-02	5.438738e+02	1.000000e+05	8.329228e-01
38	38:524086_G_T	524086	36	T	G	0.051	1.954975e-02	1.490570e-02	5.447890e+02	1.000000e+05	1.899890e-01
38	38:524097_T_A	524097	9	A	T	0.019	-2.440542e-02	2.384202e-02	5.445097e+02	1.000000e+05	3.062737e-01
38	38:524131_A_G	524131	2	G	A	0.017	-4.788378e-03	2.323207e-02	5.438729e+02	1.000000e+05	8.367492e-01
38	38:524198_A_T	524198	3	T	A	0.017	-4.902163e-03	2.323155e-02	5.438738e+02	1.000000e+05	8.329228e-01
38	38:524492_A_T	524492	3	T	A	0.020	3.006402e-02	2.496583e-02	5.447017e+02	1.000000e+05	2.288134e-01
38	38:524505_A_G	524505	4	G	A	0.015	2.119951e-03	2.445648e-02	5.438607e+02	1.000000e+05	9.309423e-01
38	38:524523_A_G	524523	6	G	A	0.015	2.068949e-03	2.445523e-02	5.438604e+02	1.000000e+05	9.325963e-01
38	38:524675_C_T	524675	1	T	C	0.017	-4.852557e-03	2.323271e-02	5.438735e+02	1.000000e+05	8.345971e-01
38	38:525050_C_G	525050	6	G	C	0.010	7.122242e-03	2.889229e-02	5.438805e+02	1.000000e+05	8.053413e-01
38	38:525665_T_C	525665	22	C	T	0.012	1.209400e-02	3.035913e-02	5.440440e+02	1.000000e+05	6.904521e-01
38	38:525770_A_G	525770	22	G	A	0.012	1.209400e-02	3.035913e-02	5.440440e+02	1.000000e+05	6.904521e-01
38	38:526105_C_T	526105	37	T	C	0.052	2.077199e-02	1.480700e-02	5.449148e+02	1.000000e+05	1.609927e-01
38	38:527508_GGTGT_G	527508	6	G	GGTGT	0.015	2.068949e-03	2.445523e-02	5.438604e+02	1.000000e+05	9.325963e-01
38	38:527649_G_T	527649	7	T	G	0.017	-5.177949e-03	2.323069e-02	5.438763e+02	1.000000e+05	8.236677e-01
38	38:527970_CATT_C	527970	64	C	CATT	0.038	7.908542e-03	1.729986e-02	5.440228e+02	1.000000e+05	6.476728e-01
38	38:527971_A_C	527971	15	C	A	0.103	-4.161479e-03	1.077764e-02	5.440585e+02	1.000000e+05	6.994942e-01
38	38:527983_G_A	527983	3	A	G	0.017	-4.902163e-03	2.323155e-02	5.438738e+02	1.000000e+05	8.329228e-01
38	38:527994_C_T	527994	3	T	C	0.017	-4.902163e-03	2.323155e-02	5.438738e+02	1.000000e+05	8.329228e-01
38	38:528113_TTTTTG_T	528113	35	T	TTTTTG	0.052	2.079852e-02	1.480745e-02	5.449174e+02	1.000000e+05	1.604718e-01
38	38:528129_T_G	528129	15	G	T	0.103	-4.161479e-03	1.077764e-02	5.440585e+02	1.000000e+05	6.994942e-01
38	38:528133_T_G	528133	21	G	T	0.012	1.189751e-02	3.036055e-02	5.440415e+02	1.000000e+05	6.952403e-01
38	38:528212_C_T	528212	2	T	C	0.006	1.184820e-01	4.185976e-02	5.478939e+02	1.000000e+05	4.747527e-03
38	38:528223_T_C	528223	3	C	T	0.017	-4.902163e-03	2.323155e-02	5.438738e+02	1.000000e+05	8.329228e-01
38	38:528251_G_A	528251	3	A	G	0.017	-4.902163e-03	2.323155e-02	5.438738e+02	1.000000e+05	8.329228e-01
38	38:528261_A_G	528261	16	G	A	0.102	-3.511606e-03	1.086298e-02	5.440357e+02	1.000000e+05	7.465676e-01
38	38:529559_G_C	529559	15	C	G	0.103	-4.161479e-03	1.077764e-02	5.440585e+02	1.000000e+05	6.994942e-01
38	38:529952_G_A	529952	1	A	G	0.017	-4.852557e-03	2.323271e-02	5.438735e+02	1.000000e+05	8.345971e-01
38	38:529973_A_G	529973	3	G	A	0.017	-4.902163e-03	2.323155e-02	5.438738e+02	1.000000e+05	8.329228e-01
38	38:530182_G_A	530182	54	A	G	0.176	4.267103e-03	8.644123e-03	5.440556e+02	1.000000e+05	6.216746e-01
38	38:530678_C_T	530678	3	T	C	0.020	3.006402e-02	2.496583e-02	5.447017e+02	1.000000e+05	2.288134e-01
38	38:530900_T_C	530900	5	C	T	0.015	2.183721e-03	2.445563e-02	5.438609e+02	1.000000e+05	9.288680e-01
38	38:531386_A_C	531386	10	C	A	0.094	-8.990219e-03	1.120526e-02	5.442957e+02	1.000000e+05	4.225705e-01
38	38:531392_T_A	531392	6	A	T	0.015	2.068949e-03	2.445523e-02	5.438604e+02	1.000000e+05	9.325963e-01
38	38:531454_A_AC	531454	6	AC	A	0.015	2.068949e-03	2.445523e-02	5.438604e+02	1.000000e+05	9.325963e-01
38	38:531802_T_TTCA	531802	53	TTCA	T	0.176	4.153897e-03	8.650502e-03	5.440505e+02	1.000000e+05	6.312033e-01
38	38:532180_G_C	532180	1	C	G	0.017	-4.852557e-03	2.323271e-02	5.438735e+02	1.000000e+05	8.345971e-01
38	38:533042_G_A	533042	1	A	G	0.017	-4.852557e-03	2.323271e-02	5.438735e+02	1.000000e+05	8.345971e-01
38	38:533086_A_G	533086	1	G	A	0.017	-4.852557e-03	2.323271e-02	5.438735e+02	1.000000e+05	8.345971e-01
38	38:533169_C_T	533169	16	T	C	0.102	-3.511606e-03	1.086298e-02	5.440357e+02	1.000000e+05	7.465676e-01
38	38:533308_G_A	533308	16	A	G	0.102	-3.511606e-03	1.086298e-02	5.440357e+02	1.000000e+05	7.465676e-01
38	38:534070_T_C	534070	33	C	T	0.052	2.075568e-02	1.480330e-02	5.449137e+02	1.000000e+05	1.612167e-01
38	38:534340_A_C	534340	52	C	A	0.176	4.231105e-03	8.634225e-03	5.440536e+02	1.000000e+05	6.242210e-01
38	38:534484_G_A	534484	53	A	G	0.175	3.879933e-03	8.631526e-03	5.440330e+02	1.000000e+05	6.531697e-01
38	38:534553_A_C	534553	23	C	A	0.012	1.206323e-02	3.036061e-02	5.440437e+02	1.000000e+05	6.912134e-01
38	38:534951_G_A	534951	6	A	G	0.015	2.068949e-03	2.445523e-02	5.438604e+02	1.000000e+05	9.325963e-01
38	38:534989_A_G	534989	53	G	A	0.175	4.697852e-03	8.678573e-03	5.440802e+02	1.000000e+05	5.884182e-01
38	38:535842_CTGTGTTTCGTTTTCTTTTTTTTTTTTTTTTTTTTGTGTGTGTG_C	535842	7	C	CTGTGTTTCGTTTTCTTTTTTTTTTTTTTTTTTTTGTGTGTGTG	0.014	-2.451082e-03	2.488154e-02	5.438626e+02	1.000000e+05	9.215483e-01
38	38:536116_A_G	536116	3	G	A	0.017	-4.902163e-03	2.323155e-02	5.438738e+02	1.000000e+05	8.329228e-01
38	38:536281_T_C	536281	3	C	T	0.017	-4.902163e-03	2.323155e-02	5.438738e+02	1.000000e+05	8.329228e-01
38	38:536364_G_A	536364	44	A	G	0.216	7.971564e-03	7.989948e-03	5.444210e+02	1.000000e+05	3.186826e-01
38	38:536506_G_A	536506	3	A	G	0.017	-4.902163e-03	2.323155e-02	5.438738e+02	1.000000e+05	8.329228e-01
38	38:536899_C_T	536899	51	T	C	0.159	5.256145e-03	9.050139e-03	5.441156e+02	1.000000e+05	5.615278e-01
38	38:537116_T_A	537116	15	A	T	0.094	-1.056975e-02	1.250973e-02	5.445338e+02	1.000000e+05	3.983697e-01
38	38:537117_A_T	537117	36	T	A	0.152	8.850550e-03	9.082052e-03	5.444136e+02	1.000000e+05	3.300546e-01
38	38:537124_AAT_A	537124	4	A	AAT	0.015	2.119951e-03	2.445648e-02	5.438607e+02	1.000000e+05	9.309423e-01
38	38:537337_C_T	537337	26	T	C	0.016	1.913153e-02	2.241799e-02	5.441820e+02	1.000000e+05	3.936549e-01
38	38:537394_C_T	537394	51	T	C	0.159	4.938774e-03	9.061544e-03	5.440960e+02	1.000000e+05	5.858654e-01
38	38:537400_G_GC	537400	3	GC	G	0.017	-4.902163e-03	2.323155e-02	5.438738e+02	1.000000e+05	8.329228e-01
38	38:537419_G_A	537419	33	A	G	0.052	2.075568e-02	1.480330e-02	5.449137e+02	1.000000e+05	1.612167e-01
38	38:537575_C_G	537575	15	G	C	0.103	-4.161479e-03	1.077764e-02	5.440585e+02	1.000000e+05	6.994942e-01
38	38:537597_T_C	537597	51	C	T	0.228	1.085309e-02	7.955580e-03	5.448662e+02	1.000000e+05	1.728284e-01
38	38:538151_T_C	538151	3	C	T	0.017	-4.902163e-03	2.323155e-02	5.438738e+02	1.000000e+05	8.329228e-01
38	38:538393_T_G	538393	26	G	T	0.016	1.913153e-02	2.241799e-02	5.441820e+02	1.000000e+05	3.936549e-01
38	38:538648_G_A	538648	4	A	G	0.015	2.119951e-03	2.445648e-02	5.438607e+02	1.000000e+05	9.309423e-01
38	38:538853_A_C	538853	3	C	A	0.017	-4.902163e-03	2.323155e-02	5.438738e+02	1.000000e+05	8.329228e-01
38	38:539048_C_A	539048	15	A	C	0.103	-4.161479e-03	1.077764e-02	5.440585e+02	1.000000e+05	6.994942e-01
38	38:539064_T_A	539064	21	A	T	0.011	-4.718500e-02	2.988277e-02	5.451040e+02	1.000000e+05	1.146723e-01
38	38:539502_A_G	539502	6	G	A	0.015	2.068949e-03	2.445523e-02	5.438604e+02	1.000000e+05	9.325963e-01
38	38:539598_G_A	539598	53	A	G	0.176	3.992139e-03	8.643318e-03	5.440405e+02	1.000000e+05	6.442776e-01
38	38:539603_G_A	539603	6	A	G	0.015	2.068949e-03	2.445523e-02	5.438604e+02	1.000000e+05	9.325963e-01
38	38:539884_C_A	539884	3	A	C	0.017	-4.902163e-03	2.323155e-02	5.438738e+02	1.000000e+05	8.329228e-01
38	38:540114_A_G	540114	4	G	A	0.015	2.119951e-03	2.445648e-02	5.438607e+02	1.000000e+05	9.309423e-01
38	38:540209_G_A	540209	3	A	G	0.017	-4.902163e-03	2.323155e-02	5.438738e+02	1.000000e+05	8.329228e-01
38	38:540775_C_CAAAG	540775	6	CAAAG	C	0.015	2.068949e-03	2.445523e-02	5.438604e+02	1.000000e+05	9.325963e-01
38	38:540828_G_A	540828	3	A	G	0.017	-4.902163e-03	2.323155e-02	5.438738e+02	1.000000e+05	8.329228e-01
38	38:541135_T_C	541135	52	C	T	0.173	5.450375e-03	8.722731e-03	5.441320e+02	1.000000e+05	5.322232e-01
38	38:541263_G_C	541263	3	C	G	0.020	3.006402e-02	2.496583e-02	5.447017e+02	1.000000e+05	2.288134e-01
38	38:541731_A_G	541731	46	G	A	0.230	9.653545e-03	7.906568e-03	5.446805e+02	1.000000e+05	2.224108e-01
38	38:541835_C_T	541835	3	T	C	0.017	-4.872288e-03	2.323506e-02	5.438737e+02	1.000000e+05	8.339508e-01
38	38:541839_A_G	541839	1	G	A	0.006	3.047702e-02	4.014097e-02	5.441905e+02	1.000000e+05	4.478940e-01
38	38:542081_G_A	542081	17	A	G	0.120	-4.446779e-03	9.924792e-03	5.440627e+02	1.000000e+05	6.542223e-01
38	38:542357_A_G	542357	15	G	A	0.103	-4.161479e-03	1.077764e-02	5.440585e+02	1.000000e+05	6.994942e-01
38	38:542444_G_A	542444	15	A	G	0.103	-4.161479e-03	1.077764e-02	5.440585e+02	1.000000e+05	6.994942e-01
38	38:542564_C_G	542564	20	G	C	0.101	-1.706559e-04	1.093423e-02	5.439833e+02	1.000000e+05	9.875509e-01
38	38:542943_C_T	542943	18	T	C	0.120	-4.547279e-03	9.927603e-03	5.440674e+02	1.000000e+05	6.470269e-01
38	38:543089_CAAG_C	543089	32	C	CAAG	0.051	1.996606e-02	1.489465e-02	5.448268e+02	1.000000e+05	1.804122e-01
38	38:543101_C_T	543101	15	T	C	0.103	-4.161479e-03	1.077764e-02	5.440585e+02	1.000000e+05	6.994942e-01
38	38:543107_G_A	543107	23	A	G	0.119	-4.118568e-03	1.003365e-02	5.440519e+02	1.000000e+05	6.815508e-01
38	38:543255_A_G	543255	18	G	A	0.120	-4.547279e-03	9.927603e-03	5.440674e+02	1.000000e+05	6.470269e-01
38	38:543460_A_T	543460	15	T	A	0.103	-4.161479e-03	1.077764e-02	5.440585e+02	1.000000e+05	6.994942e-01
38	38:543470_C_T	543470	24	T	C	0.120	-3.907781e-03	1.001358e-02	5.440429e+02	1.000000e+05	6.964417e-01
38	38:543607_T_C	543607	53	T	C	0.484	-5.060301e-04	7.733712e-03	5.441898e+02	1.000000e+05	9.478442e-01
38	38:543949_C_CTTG	543949	17	CTTG	C	0.120	-4.446779e-03	9.924792e-03	5.440627e+02	1.000000e+05	6.542223e-01
38	38:544596_G_A	544596	39	A	G	0.050	2.060246e-02	1.511464e-02	5.448672e+02	1.000000e+05	1.731845e-01
38	38:544720_C_T	544720	15	T	C	0.103	-4.161479e-03	1.077764e-02	5.440585e+02	1.000000e+05	6.994942e-01
38	38:544990_CCTT_C	544990	17	C	CCTT	0.120	-4.395953e-03	9.928257e-03	5.440607e+02	1.000000e+05	6.580328e-01
38	38:545877_A_AT	545877	55	AT	A	0.155	5.823329e-03	9.198126e-03	5.441490e+02	1.000000e+05	5.268230e-01
38	38:546147_G_T	546147	16	T	G	0.120	-4.295825e-03	9.925473e-03	5.440562e+02	1.000000e+05	6.652537e-01
38	38:546469_C_T	546469	21	T	C	0.119	-3.632006e-03	1.000916e-02	5.440325e+02	1.000000e+05	7.167852e-01
38	38:547049_G_GA	547049	15	GA	G	0.103	-4.161479e-03	1.077764e-02	5.440585e+02	1.000000e+05	6.994942e-01
38	38:547337_C_T	547337	22	T	C	0.013	1.214295e-02	2.960451e-02	5.440435e+02	1.000000e+05	6.817732e-01
38	38:547526_A_G	547526	10	G	A	0.017	2.799411e-02	2.675480e-02	5.445233e+02	1.000000e+05	2.956824e-01
38	38:547900_T_A	547900	15	A	T	0.103	-4.161479e-03	1.077764e-02	5.440585e+02	1.000000e+05	6.994942e-01
38	38:548237_G_A	548237	7	A	G	0.018	3.103059e-02	2.648604e-02	5.446670e+02	1.000000e+05	2.416621e-01
38	38:548679_T_C	548679	18	C	T	0.120	-4.547279e-03	9.927603e-03	5.440674e+02	1.000000e+05	6.470269e-01
38	38:548838_T_C	548838	21	C	T	0.119	-3.632006e-03	1.000916e-02	5.440325e+02	1.000000e+05	7.167852e-01
38	38:549067_G_A	549067	15	A	G	0.103	-4.161479e-03	1.077764e-02	5.440585e+02	1.000000e+05	6.994942e-01
38	38:549550_C_A	549550	69	A	C	0.070	-2.269371e-03	1.306913e-02	5.439481e+02	1.000000e+05	8.621830e-01
38	38:549620_A_G	549620	1	G	A	0.017	-4.852557e-03	2.323271e-02	5.438735e+02	1.000000e+05	8.345971e-01
38	38:550153_A_G	550153	1	G	A	0.017	-4.852557e-03	2.323271e-02	5.438735e+02	1.000000e+05	8.345971e-01
38	38:550171_C_A	550171	1	A	C	0.017	-4.852557e-03	2.323271e-02	5.438735e+02	1.000000e+05	8.345971e-01
38	38:550260_A_G	550260	42	G	A	0.105	-4.739186e-03	1.071998e-02	5.440322e+02	1.000000e+05	6.585266e-01
38	38:550322_G_GTGTCTC	550322	34	GTGTCTC	G	0.042	3.211535e-02	1.656516e-02	5.458000e+02	1.000000e+05	5.283413e-02
38	38:550328_C_CTGTCTT	550328	22	CTGTCTT	C	0.118	-6.065585e-03	1.000475e-02	5.441475e+02	1.000000e+05	5.444817e-01
38	38:550640_G_A	550640	14	A	G	0.103	-4.060232e-03	1.077454e-02	5.440547e+02	1.000000e+05	7.063809e-01
38	38:550653_A_G	550653	57	G	A	0.170	3.021096e-03	8.783364e-03	5.439938e+02	1.000000e+05	7.309560e-01
38	38:550967_G_A	550967	15	A	G	0.103	-4.161479e-03	1.077764e-02	5.440585e+02	1.000000e+05	6.994942e-01
38	38:551107_C_A	551107	20	A	C	0.121	-4.479496e-03	9.927420e-03	5.440640e+02	1.000000e+05	6.519320e-01
38	38:552096_A_G	552096	20	G	A	0.119	-3.531056e-03	1.000623e-02	5.440288e+02	1.000000e+05	7.242535e-01
38	38:552393_TA_T	552393	7	T	TA	0.009	1.937703e-02	3.232748e-02	5.440933e+02	1.000000e+05	5.490521e-01
38	38:552586_G_A	552586	20	A	G	0.013	1.197840e-02	2.960441e-02	5.440412e+02	1.000000e+05	6.858525e-01
38	38:552702_A_ACTATATTTTTTATATTTATATATATTTCCATATTTATATAT	552702	1	ACTATATTTTTTATATTTATATATATTTCCATATTTATATAT	A	0.014	4.220443e-02	2.729465e-02	5.451286e+02	1.000000e+05	1.223808e-01
38	38:552703_G_GGAA	552703	1	GGAA	G	0.014	4.220443e-02	2.729465e-02	5.451286e+02	1.000000e+05	1.223808e-01
38	38:553200_T_C	553200	3	C	T	0.020	3.006402e-02	2.496583e-02	5.447017e+02	1.000000e+05	2.288134e-01
38	38:553201_G_A	553201	18	A	G	0.120	-4.547279e-03	9.927603e-03	5.440674e+02	1.000000e+05	6.470269e-01
38	38:553378_T_G	553378	25	G	T	0.016	1.924828e-02	2.241807e-02	5.441864e+02	1.000000e+05	3.907774e-01
38	38:553728_G_T	553728	17	T	G	0.059	2.073174e-02	1.363656e-02	5.450835e+02	1.000000e+05	1.287710e-01
38	38:554016_G_A	554016	17	A	G	0.059	2.073174e-02	1.363656e-02	5.450835e+02	1.000000e+05	1.287710e-01
38	38:554697_G_A	554697	45	A	G	0.211	2.481186e-03	8.140843e-03	5.439888e+02	1.000000e+05	7.605994e-01
38	38:554794_TA_T	554794	38	T	TA	0.181	5.137144e-03	8.435844e-03	5.441134e+02	1.000000e+05	5.426942e-01
38	38:555515_C_G	555515	17	G	C	0.059	2.073174e-02	1.363656e-02	5.450835e+02	1.000000e+05	1.287710e-01
38	38:555548_C_G	555548	34	G	C	0.181	4.886879e-03	8.431241e-03	5.440968e+02	1.000000e+05	5.623131e-01
38	38:555599_A_T	555599	19	T	A	0.058	2.162707e-02	1.377755e-02	5.451627e+02	1.000000e+05	1.168145e-01
38	38:555656_A_G	555656	19	G	A	0.058	1.941277e-02	1.372280e-02	5.449276e+02	1.000000e+05	1.575071e-01
38	38:555757_A_G	555757	6	G	A	0.015	2.068949e-03	2.445523e-02	5.438604e+02	1.000000e+05	9.325963e-01
38	38:555826_C_CT	555826	23	CT	C	0.056	1.975645e-02	1.392192e-02	5.449334e+02	1.000000e+05	1.562051e-01
38	38:556399_G_C	556399	15	C	G	0.103	-4.161479e-03	1.077764e-02	5.440585e+02	1.000000e+05	6.994942e-01
38	38:556686_G_A	556686	16	A	G	0.059	2.054255e-02	1.363619e-02	5.450626e+02	1.000000e+05	1.322826e-01
38	38:556937_G_A	556937	37	A	G	0.392	7.998736e-03	6.867782e-03	5.446688e+02	1.000000e+05	2.444466e-01
38	38:557008_A_G	557008	16	G	A	0.059	2.054255e-02	1.363619e-02	5.450626e+02	1.000000e+05	1.322826e-01
38	38:557044_T_A	557044	16	A	T	0.059	2.054255e-02	1.363619e-02	5.450626e+02	1.000000e+05	1.322826e-01
38	38:557202_G_C	557202	4	C	G	0.015	2.119951e-03	2.445648e-02	5.438607e+02	1.000000e+05	9.309423e-01
38	38:557344_G_A	557344	42	A	G	0.282	5.464028e-03	7.692435e-03	5.442991e+02	1.000000e+05	4.776873e-01
38	38:557714_T_C	557714	33	C	T	0.059	2.158792e-02	1.377989e-02	5.451571e+02	1.000000e+05	1.175397e-01
38	38:557955_C_A	557955	17	A	C	0.105	-4.706419e-03	1.070165e-02	5.440764e+02	1.000000e+05	6.601946e-01
38	BICF2S23613943	558023	0	A	C	0.499	-6.721396e-03	6.381434e-03	5.445405e+02	1.000000e+05	2.924869e-01
38	38:558341_C_T	558341	33	T	C	0.495	5.320385e-03	6.512198e-03	5.443279e+02	1.000000e+05	4.141429e-01
38	38:558359_A_G	558359	21	G	A	0.057	2.053310e-02	1.383933e-02	5.450286e+02	1.000000e+05	1.382304e-01
38	38:558433_A_G	558433	34	G	A	0.494	5.132405e-03	6.506895e-03	5.443034e+02	1.000000e+05	4.304492e-01
38	38:559069_T_C	559069	30	C	T	0.074	1.679205e-02	1.218243e-02	5.448687e+02	1.000000e+05	1.684139e-01
38	38:559104_G_C	559104	3	C	G	0.012	1.628542e-02	2.790503e-02	5.440065e+02	1.000000e+05	5.596287e-01
38	38:559281_A_G	559281	38	G	A	0.116	-5.090559e-03	1.035569e-02	5.441070e+02	1.000000e+05	6.231376e-01
38	38:559327_C_T	559327	17	T	C	0.057	2.550021e-02	1.391282e-02	5.456025e+02	1.000000e+05	6.714063e-02
38	38:559389_A_G	559389	23	G	A	0.489	6.187868e-03	6.479468e-03	5.444429e+02	1.000000e+05	3.398256e-01
38	38:559503_T_G	559503	7	G	T	0.127	-9.446329e-03	1.084139e-02	5.445109e+02	1.000000e+05	3.838019e-01
38	38:559661_A_G	559661	15	G	A	0.059	2.050621e-02	1.363630e-02	5.450586e+02	1.000000e+05	1.329705e-01
38	38:559790_T_C	559790	11	C	T	0.014	4.133172e-02	2.733245e-02	5.450778e+02	1.000000e+05	1.308237e-01
38	38:559836_C_T	559836	6	T	C	0.492	6.282188e-03	6.458475e-03	5.444680e+02	1.000000e+05	3.309509e-01
38	38:559842_A_T	559842	6	T	A	0.492	6.282188e-03	6.458475e-03	5.444680e+02	1.000000e+05	3.309509e-01
38	38:559887_CTGT_C	559887	24	C	CTGT	0.059	2.073787e-02	1.370130e-02	5.450740e+02	1.000000e+05	1.304717e-01
38	38:560613_A_C	560613	26	C	A	0.013	1.223756e-02	2.960611e-02	5.440448e+02	1.000000e+05	6.794478e-01
38	38:560776_G_A	560776	41	A	G	0.283	7.363339e-03	7.740443e-03	5.445058e+02	1.000000e+05	3.417066e-01
38	38:561190_G_C	561190	15	C	G	0.101	-7.288821e-03	1.089119e-02	5.442107e+02	1.000000e+05	5.035068e-01
38	38:561192_G_A	561192	1	A	G	0.006	-2.725906e-02	3.939471e-02	5.441228e+02	1.000000e+05	4.891416e-01
38	38:561267_CT_C	561267	26	C	CT	0.013	1.223756e-02	2.960611e-02	5.440448e+02	1.000000e+05	6.794478e-01
38	38:562121_A_G	562121	37	G	A	0.069	2.223916e-02	1.263284e-02	5.454645e+02	1.000000e+05	7.866180e-02
38	38:562236_G_A	562236	17	A	G	0.058	2.232512e-02	1.375462e-02	5.452463e+02	1.000000e+05	1.049040e-01
38	38:562468_A_C	562468	37	C	A	0.403	2.966685e-03	6.874581e-03	5.441070e+02	1.000000e+05	6.661719e-01
38	38:562779_G_A	562779	27	A	G	0.406	1.663971e-03	6.843459e-03	5.440505e+02	1.000000e+05	8.079441e-01
38	38:562893_G_A	562893	80	A	G	0.404	-1.135194e-03	6.982540e-03	5.440308e+02	1.000000e+05	8.708873e-01
38	38:563236_T_A	563236	23	A	T	0.015	-2.775271e-02	2.765650e-02	5.444478e+02	1.000000e+05	3.158888e-01
38	38:563595_G_A	563595	36	A	G	0.405	1.166971e-03	6.859873e-03	5.440361e+02	1.000000e+05	8.649559e-01
38	38:563648_G_A	563648	26	A	G	0.407	1.453736e-03	6.810661e-03	5.440402e+02	1.000000e+05	8.310224e-01
38	38:563817_C_A	563817	32	A	C	0.403	1.499689e-03	6.865548e-03	5.440411e+02	1.000000e+05	8.271363e-01
38	38:563851_G_A	563851	43	A	G	0.399	1.769157e-03	6.940264e-03	5.440518e+02	1.000000e+05	7.988469e-01
38	38:564150_C_T	564150	26	T	C	0.013	1.223756e-02	2.960611e-02	5.440448e+02	1.000000e+05	6.794478e-01
38	38:564155_C_G	564155	4	G	C	0.011	1.271639e-02	2.823632e-02	5.439514e+02	1.000000e+05	6.525580e-01
38	38:564178_C_T	564178	15	T	C	0.101	-7.288821e-03	1.089119e-02	5.442107e+02	1.000000e+05	5.035068e-01
38	38:564589_G_A	564589	33	A	G	0.467	5.252613e-03	6.534392e-03	5.443123e+02	1.000000e+05	4.216923e-01
38	38:564595_G_C	564595	35	C	G	0.408	1.518639e-03	6.884059e-03	5.440459e+02	1.000000e+05	8.254502e-01
38	38:564802_G_T	564802	62	T	G	0.395	4.862113e-03	6.978447e-03	5.442560e+02	1.000000e+05	4.861426e-01
38	38:565782_G_GT	565782	23	GT	G	0.013	1.222212e-02	2.960441e-02	5.440446e+02	1.000000e+05	6.798124e-01
38	38:565802_C_G	565802	11	G	C	0.026	-1.194835e-02	2.002015e-02	5.441196e+02	1.000000e+05	5.507741e-01
38	38:565844_A_G	565844	35	G	A	0.468	6.144907e-03	6.512031e-03	5.444313e+02	1.000000e+05	3.456049e-01
38	38:565936_A_T	565936	38	T	A	0.465	4.955224e-03	6.556178e-03	5.442758e+02	1.000000e+05	4.499529e-01
38	38:565985_T_C	565985	21	C	T	0.485	6.905452e-03	6.495028e-03	5.445532e+02	1.000000e+05	2.879692e-01
38	38:566134_G_A	566134	43	A	G	0.465	6.218475e-03	6.550017e-03	5.444364e+02	1.000000e+05	3.426704e-01
38	38:566481_G_C	566481	36	C	G	0.465	4.981785e-03	6.543751e-03	5.442753e+02	1.000000e+05	4.466668e-01
38	38:566759_T_G	566759	94	G	T	0.482	6.074023e-03	6.789555e-03	5.443905e+02	1.000000e+05	3.712236e-01
38	38:566822_G_A	566822	77	A	G	0.393	1.936656e-03	7.073313e-03	5.440654e+02	1.000000e+05	7.843005e-01
38	38:566926_T_C	566926	15	C	T	0.489	6.693779e-03	6.468913e-03	5.445271e+02	1.000000e+05	3.010473e-01
38	38:567034_C_A	567034	12	A	C	0.491	6.089463e-03	6.464438e-03	5.444376e+02	1.000000e+05	3.464382e-01
38	38:567231_A_G	567231	81	G	A	0.398	2.662824e-03	7.076443e-03	5.440963e+02	1.000000e+05	7.067834e-01
38	38:567272_C_A	567272	63	A	C	0.055	2.442637e-02	1.464502e-02	5.453170e+02	1.000000e+05	9.567018e-02
38	38:567379_C_G	567379	4	G	C	0.015	2.119951e-03	2.445648e-02	5.438607e+02	1.000000e+05	9.309423e-01
38	38:568089_A_T	568089	79	T	A	0.398	2.437282e-03	7.092905e-03	5.440870e+02	1.000000e+05	7.312072e-01
38	38:568165_T_G	568165	22	G	T	0.054	2.367519e-02	1.429769e-02	5.452920e+02	1.000000e+05	9.808151e-02
38	38:568379_A_T	568379	83	T	A	0.393	9.778272e-04	7.107840e-03	5.440393e+02	1.000000e+05	8.906096e-01
38	38:568420_T_G	568420	11	G	T	0.006	1.184220e-01	4.185037e-02	5.478914e+02	1.000000e+05	4.759285e-03
38	38:568734_C_T	568734	5	T	C	0.015	1.989061e-03	2.445642e-02	5.438602e+02	1.000000e+05	9.351962e-01
38	38:568757_A_G	568757	77	G	A	0.395	3.546564e-03	7.108040e-03	5.441542e+02	1.000000e+05	6.179308e-01
38	38:568775_G_A	568775	22	A	G	0.013	1.214295e-02	2.960451e-02	5.440435e+02	1.000000e+05	6.817732e-01
38	38:568841_CCT_C	568841	34	C	CCT	0.018	1.714277e-02	2.619113e-02	5.441683e+02	1.000000e+05	5.129336e-01
38	38:568853_G_T	568853	34	T	G	0.018	1.714277e-02	2.619113e-02	5.441683e+02	1.000000e+05	5.129336e-01
38	38:569006_G_A	569006	5	A	G	0.015	1.989061e-03	2.445642e-02	5.438602e+02	1.000000e+05	9.351962e-01
38	38:569650_TA_T	569650	74	T	TA	0.395	1.647734e-03	7.047059e-03	5.440525e+02	1.000000e+05	8.151768e-01
38	38:569801_C_G	569801	87	G	C	0.390	1.177591e-03	7.117982e-03	5.440410e+02	1.000000e+05	8.686342e-01
38	38:569844_A_T	569844	15	T	A	0.101	-7.708040e-03	1.091268e-02	5.442398e+02	1.000000e+05	4.801533e-01
38	38:570060_A_G	570060	76	G	A	0.396	2.579766e-03	7.069500e-03	5.440931e+02	1.000000e+05	7.152571e-01
38	38:570104_A_G	570104	70	G	A	0.396	1.437119e-03	7.028699e-03	5.440451e+02	1.000000e+05	8.380349e-01
38	38:570369_C_CTT	570369	81	CTT	C	0.382	3.345118e-03	7.046609e-03	5.441206e+02	1.000000e+05	6.351020e-01
38	38:570417_T_A	570417	26	A	T	0.013	7.179424e-03	2.895280e-02	5.439868e+02	1.000000e+05	8.042119e-01
38	38:571342_T_TAA	571342	81	TAA	T	0.393	1.366015e-03	7.103662e-03	5.440485e+02	1.000000e+05	8.475510e-01
38	38:571532_C_T	571532	62	T	C	0.393	1.931986e-03	7.021867e-03	5.440635e+02	1.000000e+05	7.832704e-01
38	38:571745_T_C	571745	14	T	C	0.226	-1.113376e-03	8.449011e-03	5.441036e+02	1.000000e+05	8.951898e-01
38	38:572041_T_A	572041	18	A	T	0.016	2.988693e-02	2.546679e-02	5.446172e+02	1.000000e+05	2.408673e-01
38	38:572907_A_G	572907	65	G	A	0.396	1.544587e-03	7.012496e-03	5.440470e+02	1.000000e+05	8.257149e-01
38	38:573048_A_G	573048	71	G	A	0.395	2.419492e-03	7.081316e-03	5.440866e+02	1.000000e+05	7.326738e-01
38	38:573062_A_G	573062	69	G	A	0.393	2.332769e-03	7.087993e-03	5.440837e+02	1.000000e+05	7.421418e-01
38	38:573088_G_A	573088	53	G	A	0.446	-1.452292e-03	6.582651e-03	5.439965e+02	1.000000e+05	8.254330e-01
38	38:573119_C_T	573119	73	T	C	0.393	2.914116e-03	7.078683e-03	5.441107e+02	1.000000e+05	6.806718e-01
38	38:573174_C_T	573174	74	T	C	0.394	2.306846e-03	7.092592e-03	5.440817e+02	1.000000e+05	7.450664e-01
38	38:573263_C_CT	573263	76	CT	C	0.392	2.289589e-03	7.081055e-03	5.440770e+02	1.000000e+05	7.465098e-01
38	38:573402_A_C	573402	7	C	A	0.018	3.103059e-02	2.648604e-02	5.446670e+02	1.000000e+05	2.416621e-01
38	38:573910_T_C	573910	75	C	T	0.393	2.535180e-03	7.051621e-03	5.440902e+02	1.000000e+05	7.192891e-01
38	38:573972_A_G	573972	93	G	A	0.388	2.096125e-03	7.194558e-03	5.440756e+02	1.000000e+05	7.708490e-01
38	38:574016_T_G	574016	88	G	T	0.390	1.164241e-03	7.144396e-03	5.440421e+02	1.000000e+05	8.705861e-01
38	38:574032_T_C	574032	87	C	T	0.390	1.418005e-03	7.138298e-03	5.440484e+02	1.000000e+05	8.425816e-01
38	38:574091_T_A	574091	80	A	T	0.390	1.143219e-03	7.098824e-03	5.440396e+02	1.000000e+05	8.720939e-01
38	38:575361_A_G	575361	15	G	A	0.101	-7.729817e-03	1.091560e-02	5.442414e+02	1.000000e+05	4.790319e-01
38	38:575487_G_A	575487	81	A	G	0.228	4.032913e-03	8.670629e-03	5.441890e+02	1.000000e+05	6.419510e-01
38	38:576211_G_A	576211	4	A	G	0.015	2.008009e-03	2.445691e-02	5.438603e+02	1.000000e+05	9.345816e-01
38	38:577921_G_A	577921	64	A	G	0.104	1.065383e-02	1.119003e-02	5.444164e+02	1.000000e+05	3.413005e-01
38	38:578440_G_A	578440	9	A	G	0.018	3.094760e-02	2.648304e-02	5.446633e+02	1.000000e+05	2.428689e-01
38	38:578479_C_T	578479	1	T	C	0.016	5.660594e-02	2.670609e-02	5.462195e+02	1.000000e+05	3.430282e-02
38	38:579503_A_G	579503	1	G	A	0.017	-4.964370e-03	2.323328e-02	5.438745e+02	1.000000e+05	8.308470e-01
38	38:580113_G_A	580113	15	A	G	0.101	-7.729817e-03	1.091560e-02	5.442414e+02	1.000000e+05	4.790319e-01
38	38:580771_G_GCTT	580771	4	GCTT	G	0.015	2.008009e-03	2.445691e-02	5.438603e+02	1.000000e+05	9.345816e-01
38	38:581029_AT_A	581029	0	A	AT	0.026	4.286868e-02	2.159244e-02	5.459549e+02	1.000000e+05	4.739572e-02
38	38:581034_A_T	581034	81	T	A	0.299	5.461522e-03	7.678809e-03	5.442999e+02	1.000000e+05	4.771086e-01
38	38:582352_A_C	582352	51	A	C	0.023	-1.751970e-02	2.154141e-02	5.442791e+02	1.000000e+05	4.162506e-01
38	38:582593_T_C	582593	16	C	T	0.101	-7.899657e-03	1.092319e-02	5.442527e+02	1.000000e+05	4.697369e-01
38	38:582809_G_A	582809	15	A	G	0.101	-7.729817e-03	1.091560e-02	5.442414e+02	1.000000e+05	4.790319e-01
38	38:582958_G_C	582958	2	C	G	0.013	5.131063e-02	2.863152e-02	5.455500e+02	1.000000e+05	7.343871e-02
38	38:583089_G_C	583089	9	C	G	0.095	-1.002810e-02	1.112981e-02	5.443840e+02	1.000000e+05	3.678126e-01
38	38:584408_AAAG_A	584408	15	A	AAAG	0.101	-7.729817e-03	1.091560e-02	5.442414e+02	1.000000e+05	4.790319e-01
38	38:584910_G_A	584910	9	A	G	0.017	5.239619e-02	2.628571e-02	5.459596e+02	1.000000e+05	4.651419e-02
38	38:585256_A_G	585256	7	G	A	0.018	3.103059e-02	2.648604e-02	5.446670e+02	1.000000e+05	2.416621e-01
38	38:585524_A_T	585524	6	T	A	0.015	1.914918e-03	2.445650e-02	5.438600e+02	1.000000e+05	9.376070e-01
38	38:585669_A_T	585669	6	T	A	0.014	-2.531461e-03	2.488256e-02	5.438629e+02	1.000000e+05	9.189877e-01
38	38:585781_T_G	585781	11	G	T	0.011	-6.673727e-03	2.824381e-02	5.439815e+02	1.000000e+05	8.132593e-01
38	38:586221_T_G	586221	3	G	T	0.017	-5.096553e-03	2.323194e-02	5.438757e+02	1.000000e+05	8.264041e-01
38	38:587221_A_G	587221	2	G	A	0.017	-4.982563e-03	2.323246e-02	5.438746e+02	1.000000e+05	8.302306e-01
38	38:587863_G_A	587863	1	A	G	0.017	-4.964370e-03	2.323328e-02	5.438745e+02	1.000000e+05	8.308470e-01
38	38:587897_G_A	587897	26	A	G	0.127	2.835489e-03	9.799498e-03	5.439926e+02	1.000000e+05	7.723772e-01
38	38:587916_G_A	587916	3	A	G	0.017	2.805408e-02	2.675034e-02	5.445258e+02	1.000000e+05	2.945691e-01
38	38:587952_C_G	587952	53	G	C	0.267	1.638440e-03	7.917786e-03	5.440731e+02	1.000000e+05	8.361082e-01
38	38:588066_G_A	588066	64	A	G	0.256	5.301195e-03	8.158680e-03	5.442955e+02	1.000000e+05	5.160055e-01
38	38:588141_G_C	588141	2	C	G	0.017	-4.982563e-03	2.323246e-02	5.438746e+02	1.000000e+05	8.302306e-01
38	38:588248_G_C	588248	3	C	G	0.017	-5.096553e-03	2.323194e-02	5.438757e+02	1.000000e+05	8.264041e-01
38	38:588330_G_C	588330	6	C	G	0.015	1.874081e-03	2.445603e-02	5.438598e+02	1.000000e+05	9.389337e-01
38	38:588677_G_C	588677	85	C	G	0.033	3.227647e-02	1.987086e-02	5.452871e+02	1.000000e+05	1.046452e-01
38	38:588856_A_G	588856	33	G	A	0.264	3.865581e-03	7.898487e-03	5.441803e+02	1.000000e+05	6.246675e-01
38	38:588914_T_TAG	588914	87	TAG	T	0.259	6.603213e-03	8.038954e-03	5.443849e+02	1.000000e+05	4.116260e-01
38	38:588934_G_A	588934	6	A	G	0.015	1.874081e-03	2.445603e-02	5.438598e+02	1.000000e+05	9.389337e-01
38	38:588947_G_A	588947	6	A	G	0.015	1.874081e-03	2.445603e-02	5.438598e+02	1.000000e+05	9.389337e-01
38	38:589208_A_G	589208	6	G	A	0.015	1.874081e-03	2.445603e-02	5.438598e+02	1.000000e+05	9.389337e-01
38	38:589404_A_G	589404	2	G	A	0.017	-4.966294e-03	2.323220e-02	5.438745e+02	1.000000e+05	8.307746e-01
38	38:589593_A_G	589593	6	G	A	0.015	1.874081e-03	2.445603e-02	5.438598e+02	1.000000e+05	9.389337e-01
38	38:589759_T_C	589759	49	T	C	0.428	-3.401198e-03	6.578914e-03	5.441080e+02	1.000000e+05	6.052887e-01
38	38:589769_T_C	589769	21	C	T	0.020	5.195140e-03	2.207861e-02	5.438958e+02	1.000000e+05	8.140258e-01
38	38:589792_G_A	589792	50	A	G	0.154	3.874696e-03	9.225510e-03	5.440749e+02	1.000000e+05	6.745831e-01
38	38:589823_C_T	589823	7	T	C	0.015	1.896818e-03	2.445510e-02	5.438598e+02	1.000000e+05	9.381920e-01
38	38:589841_T_C	589841	6	C	T	0.015	2.028073e-03	2.445517e-02	5.438603e+02	1.000000e+05	9.339247e-01
38	38:589880_GTCTCTGTCTC_G	589880	38	G	GTCTCTGTCTC	0.085	-8.236815e-03	1.199674e-02	5.441895e+02	1.000000e+05	4.925120e-01
38	38:590048_C_T	590048	3	T	C	0.017	-5.096553e-03	2.323194e-02	5.438757e+02	1.000000e+05	8.264041e-01
38	38:591109_A_T	591109	6	T	A	0.014	-2.515191e-03	2.488227e-02	5.438629e+02	1.000000e+05	9.195056e-01
38	38:591486_C_T	591486	3	T	C	0.017	-5.096553e-03	2.323194e-02	5.438757e+02	1.000000e+05	8.264041e-01
38	38:591708_C_T	591708	8	T	C	0.017	2.807569e-02	2.675798e-02	5.445265e+02	1.000000e+05	2.943354e-01
38	38:591823_A_C	591823	9	C	A	0.095	-1.002810e-02	1.112981e-02	5.443840e+02	1.000000e+05	3.678126e-01
38	38:591851_A_T	591851	21	T	A	0.269	4.664650e-03	7.789823e-03	5.442359e+02	1.000000e+05	5.494419e-01
38	38:591864_G_A	591864	10	A	G	0.016	5.604092e-02	2.675200e-02	5.461691e+02	1.000000e+05	3.645375e-02
38	38:591925_G_C	591925	3	C	G	0.017	-5.096553e-03	2.323194e-02	5.438757e+02	1.000000e+05	8.264041e-01
38	38:592284_A_T	592284	43	T	A	0.192	5.492649e-03	8.528113e-03	5.441527e+02	1.000000e+05	5.196915e-01
38	38:592331_T_C	592331	6	C	T	0.015	1.874081e-03	2.445603e-02	5.438598e+02	1.000000e+05	9.389337e-01
38	38:592365_C_A	592365	3	A	C	0.017	-5.096553e-03	2.323194e-02	5.438757e+02	1.000000e+05	8.264041e-01
38	38:592576_T_C	592576	5	C	T	0.015	1.989061e-03	2.445642e-02	5.438602e+02	1.000000e+05	9.351962e-01
38	38:592765_T_C	592765	2	C	T	0.017	-4.982563e-03	2.323246e-02	5.438746e+02	1.000000e+05	8.302306e-01
38	38:592829_C_A	592829	2	A	C	0.017	-4.982563e-03	2.323246e-02	5.438746e+02	1.000000e+05	8.302306e-01
38	38:593027_G_A	593027	2	A	G	0.018	-4.251636e-03	2.192238e-02	5.438822e+02	1.000000e+05	8.462645e-01
38	38:593249_G_A	593249	5	A	G	0.017	1.930850e-03	2.294186e-02	5.438729e+02	1.000000e+05	9.329450e-01
38	38:593379_G_A	593379	1	A	G	0.018	-4.124743e-03	2.192283e-02	5.438812e+02	1.000000e+05	8.508011e-01
38	38:593713_AT_A	593713	33	A	AT	0.141	1.162869e-03	9.763900e-03	5.440024e+02	1.000000e+05	9.052225e-01
38	BICF2S23235587	594130	0	G	A	0.431	2.500187e-03	6.692258e-03	5.440920e+02	1.000000e+05	7.087909e-01
38	38:594247_G_A	594247	1	A	G	0.018	-4.233689e-03	2.192281e-02	5.438821e+02	1.000000e+05	8.469083e-01
38	38:594395_A_G	594395	21	G	A	0.122	-1.751847e-03	1.005603e-02	5.439750e+02	1.000000e+05	8.617392e-01
38	38:594471_A_G	594471	32	G	A	0.294	8.110449e-03	7.541697e-03	5.446228e+02	1.000000e+05	2.824658e-01
38	38:594483_C_T	594483	35	T	C	0.294	8.718774e-03	7.552137e-03	5.447114e+02	1.000000e+05	2.485984e-01
38	38:594600_A_T	594600	38	T	A	0.272	9.395954e-03	7.821317e-03	5.447721e+02	1.000000e+05	2.299279e-01
38	38:594943_G_T	594943	15	T	G	0.105	-6.655183e-03	1.057531e-02	5.441792e+02	1.000000e+05	5.292972e-01
38	38:595562_C_T	595562	22	T	C	0.111	-7.262723e-03	1.034978e-02	5.442321e+02	1.000000e+05	4.830232e-01
38	38:595647_T_TTTTTA	595647	20	TTTTTA	T	0.106	-7.273299e-03	1.058376e-02	5.442176e+02	1.000000e+05	4.921182e-01
38	38:595743_A_G	595743	33	A	G	0.430	-2.928318e-03	6.557950e-03	5.440705e+02	1.000000e+05	6.553179e-01
38	38:596179_A_C	596179	20	C	A	0.103	-2.925665e-03	1.068620e-02	5.440144e+02	1.000000e+05	7.843142e-01
38	38:596224_A_G	596224	47	G	A	0.442	7.092275e-03	6.550274e-03	5.445399e+02	1.000000e+05	2.791999e-01
38	38:596811_A_T	596811	5	T	A	0.016	6.337025e-02	2.718866e-02	5.466899e+02	1.000000e+05	1.997715e-02
38	38:596827_G_T	596827	45	T	G	0.444	7.212317e-03	6.518016e-03	5.445635e+02	1.000000e+05	2.687851e-01
38	38:596897_T_A	596897	19	A	T	0.138	3.007398e-03	9.791411e-03	5.440425e+02	1.000000e+05	7.588000e-01
38	38:596909_T_TTAA	596909	8	TTAA	T	0.105	-6.852528e-03	1.058135e-02	5.441922e+02	1.000000e+05	5.173994e-01
38	38:597088_C_A	597088	28	C	A	0.428	-2.637113e-03	6.546447e-03	5.440498e+02	1.000000e+05	6.871642e-01
38	38:597128_T_TTC	597128	73	TTC	T	0.020	1.902169e-02	2.465834e-02	5.442624e+02	1.000000e+05	4.406582e-01
38	38:597300_G_A	597300	18	A	G	0.105	-6.428955e-03	1.057803e-02	5.441643e+02	1.000000e+05	5.434906e-01
38	38:597359_A_C	597359	23	A	C	0.426	-3.581284e-03	6.516193e-03	5.441200e+02	1.000000e+05	5.827262e-01
38	38:598021_C_T	598021	21	T	C	0.125	-6.569255e-03	9.702647e-03	5.441899e+02	1.000000e+05	4.985361e-01
38	38:598143_A_G	598143	46	G	A	0.441	6.310185e-03	6.517117e-03	5.444170e+02	1.000000e+05	3.331702e-01
38	38:598282_C_A	598282	9	A	C	0.105	-7.016308e-03	1.058845e-02	5.442026e+02	1.000000e+05	5.077251e-01
38	38:598607_C_CTTCA	598607	41	CTTCA	C	0.444	6.980208e-03	6.504046e-03	5.445283e+02	1.000000e+05	2.834529e-01
38	38:599014_A_C	599014	40	C	A	0.464	6.217265e-03	6.463999e-03	5.444074e+02	1.000000e+05	3.363831e-01
38	38:599189_TCTAA_T	599189	17	T	TCTAA	0.106	-6.599986e-03	1.058133e-02	5.441760e+02	1.000000e+05	5.329507e-01
38	38:599471_C_T	599471	20	T	C	0.106	-6.812733e-03	1.058451e-02	5.441886e+02	1.000000e+05	5.199589e-01
38	38:599707_T_G	599707	42	G	T	0.138	1.166777e-03	9.664273e-03	5.439835e+02	1.000000e+05	9.039300e-01
38	38:599819_C_T	599819	35	T	C	0.018	1.751161e-02	2.619703e-02	5.441777e+02	1.000000e+05	5.040057e-01
38	38:600103_G_C	600103	42	C	G	0.140	2.536714e-03	9.764962e-03	5.440241e+02	1.000000e+05	7.950927e-01
38	38:600383_G_A	600383	35	A	G	0.140	5.260865e-03	9.673869e-03	5.441370e+02	1.000000e+05	5.866931e-01
38	38:600618_C_CA	600618	14	CA	C	0.105	-6.925558e-03	1.058799e-02	5.441964e+02	1.000000e+05	5.132104e-01
38	38:600809_GTTCTT_G	600809	20	G	GTTCTT	0.106	-6.244264e-03	1.057398e-02	5.441548e+02	1.000000e+05	5.549770e-01
38	38:600842_TGA_T	600842	21	T	TGA	0.106	-6.615992e-03	1.057667e-02	5.441763e+02	1.000000e+05	5.317776e-01
38	38:601200_A_G	601200	22	G	A	0.106	-6.715942e-03	1.058313e-02	5.441825e+02	1.000000e+05	5.258511e-01
38	38:601306_T_A	601306	9	A	T	0.014	-2.723518e-03	2.515730e-02	5.438576e+02	1.000000e+05	9.138130e-01
38	38:601981_G_A	601981	7	A	G	0.018	3.103059e-02	2.648604e-02	5.446670e+02	1.000000e+05	2.416621e-01
38	38:601996_A_G	601996	18	G	A	0.106	-6.512808e-03	1.057597e-02	5.441705e+02	1.000000e+05	5.381681e-01
38	38:602211_A_G	602211	23	G	A	0.106	-6.589864e-03	1.058095e-02	5.441747e+02	1.000000e+05	5.335642e-01
38	38:602560_G_T	602560	24	G	T	0.423	-3.393315e-03	6.526440e-03	5.441052e+02	1.000000e+05	6.032326e-01
38	38:602693_C_T	602693	21	T	C	0.410	5.603504e-03	6.862044e-03	5.443653e+02	1.000000e+05	4.143679e-01
38	38:603526_G_GA	603526	26	G	GA	0.424	-3.455453e-03	6.549361e-03	5.441113e+02	1.000000e+05	5.979008e-01
38	38:603771_A_G	603771	28	A	G	0.424	-3.541674e-03	6.554538e-03	5.441182e+02	1.000000e+05	5.890914e-01
38	38:603829_A_G	603829	50	G	A	0.231	5.725704e-03	7.963257e-03	5.442349e+02	1.000000e+05	4.723106e-01
38	38:603834_C_T	603834	27	T	C	0.245	-3.123334e-03	7.993054e-03	5.441119e+02	1.000000e+05	6.960663e-01
38	38:604128_A_G	604128	67	G	A	0.483	1.315324e-03	6.785335e-03	5.439951e+02	1.000000e+05	8.463368e-01
38	38:604199_T_A	604199	53	A	T	0.227	6.266398e-03	8.010326e-03	5.442749e+02	1.000000e+05	4.342416e-01
38	38:604274_C_T	604274	24	C	T	0.427	-3.899905e-03	6.514794e-03	5.441465e+02	1.000000e+05	5.495688e-01
38	38:604318_C_T	604318	41	T	C	0.076	1.328456e-02	1.279205e-02	5.445187e+02	1.000000e+05	2.993044e-01
38	38:604369_G_C	604369	64	C	G	0.306	7.645002e-03	7.449015e-03	5.445520e+02	1.000000e+05	3.050099e-01
38	38:604464_A_G	604464	30	A	G	0.425	-3.305356e-03	6.550400e-03	5.440981e+02	1.000000e+05	6.139557e-01
38	38:604471_C_T	604471	78	T	C	0.332	-6.838472e-04	7.140294e-03	5.439669e+02	1.000000e+05	9.237213e-01
38	38:604577_G_C	604577	49	C	G	0.227	9.826068e-03	8.029574e-03	5.447215e+02	1.000000e+05	2.213597e-01
38	38:604579_C_T	604579	49	T	C	0.227	9.826068e-03	8.029574e-03	5.447215e+02	1.000000e+05	2.213597e-01
38	38:604682_A_G	604682	35	G	A	0.243	-3.370694e-03	8.081793e-03	5.441256e+02	1.000000e+05	6.767208e-01
38	38:604937_C_T	604937	86	T	C	0.312	-2.808827e-04	7.316950e-03	5.439607e+02	1.000000e+05	9.693865e-01
38	38:605021_T_A	605021	52	A	T	0.233	9.068856e-03	7.990022e-03	5.446121e+02	1.000000e+05	2.566558e-01
38	38:605046_A_G	605046	54	G	A	0.232	9.861558e-03	8.010735e-03	5.447273e+02	1.000000e+05	2.186154e-01
38	38:605491_T_A	605491	56	A	T	0.229	8.793976e-03	8.028300e-03	5.445732e+02	1.000000e+05	2.736348e-01
38	38:606008_G_A	606008	39	A	G	0.074	1.268824e-02	1.297944e-02	5.444642e+02	1.000000e+05	3.285417e-01
38	38:606072_AC_A	606072	41	A	AC	0.070	1.742462e-02	1.336739e-02	5.448435e+02	1.000000e+05	1.927180e-01
38	38:606837_C_G	606837	63	G	C	0.261	-5.314044e-03	8.113624e-03	5.442685e+02	1.000000e+05	5.126584e-01
38	38:606954_G_C	606954	82	C	G	0.213	1.115951e-02	8.332828e-03	5.448683e+02	1.000000e+05	1.808228e-01
38	38:607083_G_A	607083	89	A	G	0.210	1.181354e-02	8.414199e-03	5.449626e+02	1.000000e+05	1.606498e-01
38	38:607090_A_G	607090	89	G	A	0.210	1.181354e-02	8.414199e-03	5.449626e+02	1.000000e+05	1.606498e-01
38	38:607092_G_T	607092	87	T	G	0.210	1.166184e-02	8.395471e-03	5.449406e+02	1.000000e+05	1.651431e-01
38	38:607151_C_T	607151	41	T	C	0.067	1.412688e-02	1.369499e-02	5.445166e+02	1.000000e+05	3.025554e-01
38	38:607281_G_T	607281	39	T	G	0.241	-2.000549e-03	8.099762e-03	5.440725e+02	1.000000e+05	8.049711e-01
38	38:607383_C_A	607383	26	C	A	0.423	-3.946520e-03	6.527045e-03	5.441522e+02	1.000000e+05	5.455637e-01
38	38:607423_T_C	607423	34	T	C	0.421	-3.587807e-03	6.551542e-03	5.441190e+02	1.000000e+05	5.840777e-01
38	38:607436_T_A	607436	59	A	T	0.306	1.166797e-02	7.433810e-03	5.452604e+02	1.000000e+05	1.168498e-01
38	38:607523_T_C	607523	26	T	C	0.423	-3.943512e-03	6.529209e-03	5.441521e+02	1.000000e+05	5.460029e-01
38	38:607805_A_C	607805	49	C	A	0.250	-4.565729e-03	8.061281e-03	5.441975e+02	1.000000e+05	5.712726e-01
38	38:607958_T_C	607958	47	C	T	0.249	-4.337374e-03	8.058060e-03	5.441822e+02	1.000000e+05	5.905216e-01
38	38:608015_T_C	608015	49	C	T	0.307	1.311556e-02	7.422121e-03	5.455877e+02	1.000000e+05	7.753816e-02
38	38:608167_ATGAGTT_A	608167	5	A	ATGAGTT	0.012	1.085641e-02	2.593871e-02	5.439543e+02	1.000000e+05	6.756474e-01
38	38:608336_G_A	608336	42	A	G	0.249	-5.267580e-03	8.037357e-03	5.442512e+02	1.000000e+05	5.123793e-01
38	38:608375_G_A	608375	43	A	G	0.249	-5.334987e-03	8.037632e-03	5.442564e+02	1.000000e+05	5.070128e-01
38	38:608414_A_T	608414	33	A	T	0.429	-4.647871e-03	6.546264e-03	5.442206e+02	1.000000e+05	4.778784e-01
38	38:608425_T_A	608425	41	A	T	0.249	-4.756538e-03	8.013359e-03	5.442099e+02	1.000000e+05	5.529389e-01
38	38:608590_G_C	608590	52	C	G	0.239	-5.214689e-03	8.210728e-03	5.442397e+02	1.000000e+05	5.255136e-01
38	38:609145_G_A	609145	67	A	G	0.356	3.932245e-03	7.397470e-03	5.441536e+02	1.000000e+05	5.951524e-01
38	38:609193_A_G	609193	69	G	A	0.268	-4.544895e-03	7.890141e-03	5.441917e+02	1.000000e+05	5.647385e-01
38	38:609317_A_G	609317	15	A	G	0.299	1.799863e-05	7.337181e-03	5.440056e+02	1.000000e+05	9.980433e-01
38	38:609388_C_T	609388	20	C	T	0.296	-4.446572e-04	7.389757e-03	5.440076e+02	1.000000e+05	9.520314e-01
38	38:609461_A_G	609461	68	G	A	0.261	-6.351532e-03	7.928815e-03	5.443528e+02	1.000000e+05	4.232943e-01
38	38:609498_CTCTT_C	609498	84	C	CTCTT	0.408	1.724352e-03	7.248012e-03	5.440492e+02	1.000000e+05	8.120053e-01
38	38:609746_CACT_C	609746	76	C	CACT	0.260	-1.404242e-03	7.974187e-03	5.440402e+02	1.000000e+05	8.602546e-01
38	38:609752_GTGGC_G	609752	75	G	GTGGC	0.261	-1.909443e-03	7.971001e-03	5.440558e+02	1.000000e+05	8.107324e-01
38	38:609756_C_CAA	609756	75	CAA	C	0.261	-1.909443e-03	7.971001e-03	5.440558e+02	1.000000e+05	8.107324e-01
38	38:609790_A_G	609790	68	G	A	0.261	-3.172549e-03	7.915904e-03	5.441079e+02	1.000000e+05	6.886721e-01
38	38:609792_C_G	609792	68	G	C	0.261	-3.172549e-03	7.915904e-03	5.441079e+02	1.000000e+05	6.886721e-01
38	38:610005_G_A	610005	64	A	G	0.268	-2.204771e-03	7.852657e-03	5.440619e+02	1.000000e+05	7.789506e-01
38	38:610105_T_C	610105	31	C	T	0.052	6.933971e-04	1.524368e-02	5.439927e+02	1.000000e+05	9.637284e-01
38	38:610599_G_T	610599	62	T	G	0.408	2.984861e-03	7.161047e-03	5.441099e+02	1.000000e+05	6.769062e-01
38	38:610961_C_T	610961	41	T	C	0.180	-7.848027e-03	8.997629e-03	5.444150e+02	1.000000e+05	3.833046e-01
38	38:611292_G_A	611292	93	A	G	0.228	1.338001e-02	8.119545e-03	5.453309e+02	1.000000e+05	9.971282e-02
38	38:611514_T_C	611514	60	T	C	0.490	-3.936983e-03	6.658812e-03	5.441444e+02	1.000000e+05	5.544994e-01
38	38:611533_G_A	611533	90	A	G	0.212	1.519482e-02	8.141287e-03	5.456974e+02	1.000000e+05	6.229863e-02
38	38:611622_C_G	611622	90	G	C	0.231	1.338080e-02	8.049160e-03	5.453508e+02	1.000000e+05	9.676988e-02
38	38:611680_G_T	611680	68	T	G	0.441	-1.108329e-02	7.205162e-03	5.452512e+02	1.000000e+05	1.243264e-01
38	38:612764_T_A	612764	43	A	T	0.186	-5.212914e-03	8.903742e-03	5.442053e+02	1.000000e+05	5.583695e-01
38	38:613047_C_T	613047	24	T	C	0.042	-4.858893e-03	1.665275e-02	5.440473e+02	1.000000e+05	7.705215e-01
38	38:613314_T_C	613314	37	T	C	0.419	-1.662321e-03	6.659456e-03	5.439632e+02	1.000000e+05	8.029373e-01
38	38:613453_C_A	613453	9	A	C	0.105	-7.437198e-03	1.060423e-02	5.442404e+02	1.000000e+05	4.832632e-01
38	38:613776_T_C	613776	50	T	C	0.415	-4.551299e-03	6.737334e-03	5.441598e+02	1.000000e+05	4.995030e-01
38	38:613931_C_T	613931	35	C	T	0.416	-2.481168e-03	6.659787e-03	5.440009e+02	1.000000e+05	7.095603e-01
38	38:614260_T_C	614260	25	T	C	0.321	4.646311e-03	7.461193e-03	5.442478e+02	1.000000e+05	5.336131e-01
38	38:614261_T_C	614261	36	T	C	0.442	2.016717e-03	6.703945e-03	5.440043e+02	1.000000e+05	7.636143e-01
38	38:614315_T_C	614315	55	T	C	0.469	-3.673482e-03	6.752065e-03	5.440936e+02	1.000000e+05	5.865342e-01
38	38:614352_T_C	614352	37	T	C	0.302	-9.969320e-04	7.495635e-03	5.440241e+02	1.000000e+05	8.942206e-01
38	38:614386_C_T	614386	42	C	T	0.417	-2.461045e-03	6.669215e-03	5.439986e+02	1.000000e+05	7.121993e-01
38	38:614521_A_G	614521	31	A	G	0.310	1.877156e-03	7.456044e-03	5.440558e+02	1.000000e+05	8.012794e-01
38	38:614538_G_A	614538	39	G	A	0.418	-2.911769e-03	6.674964e-03	5.440281e+02	1.000000e+05	6.627757e-01
38	38:614555_C_G	614555	41	C	G	0.419	-3.052241e-03	6.681565e-03	5.440360e+02	1.000000e+05	6.479096e-01
38	38:614790_G_A	614790	31	A	G	0.042	-2.433607e-03	1.676309e-02	5.440166e+02	1.000000e+05	8.846027e-01
38	38:614809_G_A	614809	2	A	G	0.018	3.090508e-02	2.647133e-02	5.446617e+02	1.000000e+05	2.433082e-01
38	38:614900_G_C	614900	31	C	G	0.042	-2.433607e-03	1.676309e-02	5.440166e+02	1.000000e+05	8.846027e-01
38	38:615226_C_A	615226	39	C	A	0.305	7.869190e-04	7.468978e-03	5.440224e+02	1.000000e+05	9.161140e-01
38	38:615305_T_C	615305	29	C	T	0.042	-2.242436e-03	1.675641e-02	5.440147e+02	1.000000e+05	8.935692e-01
38	38:615313_T_C	615313	42	T	C	0.303	1.241796e-03	7.471007e-03	5.440285e+02	1.000000e+05	8.680233e-01
38	38:615359_G_A	615359	1	A	G	0.018	3.100811e-02	2.647350e-02	5.446663e+02	1.000000e+05	2.417802e-01
38	38:615385_G_C	615385	32	G	C	0.303	9.064124e-04	7.408219e-03	5.440165e+02	1.000000e+05	9.026462e-01
38	38:615443_T_C	615443	46	T	C	0.409	-3.721082e-03	6.706102e-03	5.440816e+02	1.000000e+05	5.791090e-01
38	38:615581_A_G	615581	9	G	A	0.104	-6.670413e-03	1.066691e-02	5.441830e+02	1.000000e+05	5.319020e-01
38	38:615720_TAGAAACTGGAGGAGGAAAAAAATAAAAAAAAAAAAAAAAAAAA_T	615720	83	TAGAAACTGGAGGAGGAAAAAAATAAAAAAAAAAAAAAAAAAAA	T	0.305	3.820771e-03	7.692623e-03	5.441452e+02	1.000000e+05	6.195312e-01
38	38:615830_A_G	615830	29	A	G	0.292	1.981340e-05	7.503130e-03	5.440106e+02	1.000000e+05	9.978936e-01
38	38:617038_AG_A	617038	6	A	AG	0.017	2.784152e-02	2.674195e-02	5.445175e+02	1.000000e+05	2.980891e-01
38	38:617285_C_T	617285	1	T	C	0.028	1.009303e-02	1.784950e-02	5.440459e+02	1.000000e+05	5.719017e-01
38	38:617699_AT_A	617699	34	A	AT	0.042	-2.616969e-03	1.676507e-02	5.440182e+02	1.000000e+05	8.759905e-01
38	38:617792_TA_T	617792	66	TA	T	0.469	-3.437625e-03	6.785278e-03	5.440731e+02	1.000000e+05	6.125336e-01
38	38:617839_GA_G	617839	34	G	GA	0.042	-2.338201e-03	1.676450e-02	5.440158e+02	1.000000e+05	8.891060e-01
38	38:617914_T_A	617914	20	A	T	0.041	-2.483224e-03	1.675980e-02	5.440173e+02	1.000000e+05	8.822440e-01
38	38:618087_T_G	618087	35	T	G	0.312	2.710778e-03	7.436877e-03	5.440902e+02	1.000000e+05	7.155632e-01
38	38:618258_C_T	618258	48	T	C	0.291	-3.490502e-03	7.811992e-03	5.441646e+02	1.000000e+05	6.551130e-01
38	38:618389_A_T	618389	58	T	A	0.275	4.050093e-03	7.709860e-03	5.441747e+02	1.000000e+05	5.994895e-01
38	38:618772_G_A	618772	6	A	G	0.103	-6.560541e-03	1.066466e-02	5.441768e+02	1.000000e+05	5.385941e-01
38	38:618789_T_C	618789	6	C	T	0.103	-6.560541e-03	1.066466e-02	5.441768e+02	1.000000e+05	5.385941e-01
38	38:619046_C_T	619046	13	T	C	0.078	4.301132e-03	1.169488e-02	5.439978e+02	1.000000e+05	7.131210e-01
38	38:619569_C_T	619569	76	T	C	0.217	6.856975e-03	8.119698e-03	5.443185e+02	1.000000e+05	3.986130e-01
38	38:619584_A_G	619584	19	G	A	0.081	6.301937e-03	1.163903e-02	5.440917e+02	1.000000e+05	5.883270e-01
38	38:619657_G_C	619657	5	C	G	0.103	-6.397248e-03	1.065748e-02	5.441672e+02	1.000000e+05	5.484787e-01
38	38:620272_A_G	620272	2	G	A	0.017	2.812775e-02	2.673865e-02	5.445288e+02	1.000000e+05	2.930930e-01
38	38:620528_G_A	620528	35	A	G	0.204	5.030995e-04	8.182012e-03	5.439717e+02	1.000000e+05	9.509833e-01
38	38:620538_C_CA	620538	35	CA	C	0.204	5.030995e-04	8.182012e-03	5.439717e+02	1.000000e+05	9.509833e-01
38	38:620690_G_A	620690	7	A	G	0.103	-6.732453e-03	1.069649e-02	5.441871e+02	1.000000e+05	5.292355e-01
38	38:620919_C_T	620919	29	T	C	0.123	-9.915862e-04	9.962228e-03	5.439625e+02	1.000000e+05	9.207351e-01
38	38:620949_G_A	620949	32	A	G	0.126	-2.210638e-03	9.787534e-03	5.439787e+02	1.000000e+05	8.213575e-01
38	38:620983_C_G	620983	2	G	C	0.006	6.961517e-03	3.702901e-02	5.439170e+02	1.000000e+05	8.509160e-01
38	38:620992_G_A	620992	24	A	G	0.122	-6.472284e-04	9.953647e-03	5.439595e+02	1.000000e+05	9.481685e-01
38	38:621270_ATCTG_A	621270	15	A	ATCTG	0.020	3.031803e-02	2.422895e-02	5.447566e+02	1.000000e+05	2.111317e-01
38	38:621330_A_G	621330	42	G	A	0.271	-6.593725e-03	8.078585e-03	5.444150e+02	1.000000e+05	4.145941e-01
38	38:621437_A_G	621437	32	G	A	0.199	-4.544736e-03	8.282637e-03	5.441158e+02	1.000000e+05	5.833376e-01
38	BICF2S23624222	621534	0	G	A	0.199	-2.444351e-03	8.071784e-03	5.440034e+02	1.000000e+05	7.620892e-01
38	38:621596_C_A	621596	8	A	C	0.068	2.622322e-03	1.225023e-02	5.439395e+02	1.000000e+05	8.305443e-01
38	38:621881_T_C	621881	15	C	T	0.076	2.338242e-03	1.181446e-02	5.439387e+02	1.000000e+05	8.431556e-01
38	38:621979_T_C	621979	54	C	T	0.377	-3.663654e-03	7.350328e-03	5.442063e+02	1.000000e+05	6.182949e-01
38	38:622285_C_CT	622285	23	CT	C	0.045	2.625285e-03	1.567918e-02	5.439824e+02	1.000000e+05	8.670618e-01
38	38:623039_CATT_C	623039	72	C	CATT	0.363	-6.720735e-03	7.584374e-03	5.444961e+02	1.000000e+05	3.757751e-01
38	38:623111_C_G	623111	75	G	C	0.371	-4.926962e-03	7.550960e-03	5.443075e+02	1.000000e+05	5.142419e-01
38	38:623624_A_G	623624	28	G	A	0.084	5.159636e-03	1.108149e-02	5.439927e+02	1.000000e+05	6.416040e-01
38	38:624163_GA_G	624163	5	G	GA	0.017	1.888472e-02	2.720074e-02	5.442335e+02	1.000000e+05	4.876833e-01
38	38:624356_T_A	624356	54	A	T	0.297	1.817760e-03	7.247996e-03	5.439837e+02	1.000000e+05	8.020276e-01
38	38:624706_C_T	624706	58	T	C	0.300	2.122812e-03	7.111325e-03	5.439802e+02	1.000000e+05	7.653789e-01
38	38:624763_T_C	624763	9	C	T	0.008	1.398164e-02	3.909400e-02	5.440155e+02	1.000000e+05	7.206921e-01
38	38:624923_G_A	624923	54	A	G	0.295	6.997447e-04	7.159740e-03	5.439431e+02	1.000000e+05	9.221650e-01
38	38:625057_C_G	625057	49	G	C	0.297	2.340988e-03	7.096295e-03	5.439942e+02	1.000000e+05	7.415577e-01
38	38:625338_ATC_A	625338	1	A	ATC	0.013	4.743919e-02	2.878254e-02	5.453082e+02	1.000000e+05	9.964790e-02
38	38:625395_G_C	625395	45	C	G	0.206	2.902262e-03	8.088436e-03	5.440106e+02	1.000000e+05	7.198133e-01
38	38:625598_G_C	625598	52	C	G	0.409	-2.240993e-03	6.907379e-03	5.440199e+02	1.000000e+05	7.456814e-01
38	38:625653_C_T	625653	13	T	C	0.073	1.280769e-04	1.156655e-02	5.438902e+02	1.000000e+05	9.911675e-01
38	38:625657_G_A	625657	13	A	G	0.073	1.280769e-04	1.156655e-02	5.438902e+02	1.000000e+05	9.911675e-01
38	38:625851_GGAGGT_G	625851	58	G	GGAGGT	0.409	-1.813714e-03	6.922914e-03	5.440036e+02	1.000000e+05	7.933889e-01
38	38:626113_C_G	626113	52	G	C	0.058	-5.969021e-04	1.337935e-02	5.439050e+02	1.000000e+05	9.644247e-01
38	38:627557_A_G	627557	59	A	G	0.341	1.246947e-03	7.494721e-03	5.440533e+02	1.000000e+05	8.678963e-01
38	38:628490_C_A	628490	1	A	C	0.012	5.500452e-02	2.944537e-02	5.456975e+02	1.000000e+05	6.207099e-02
38	38:628613_GC_G	628613	9	G	GC	0.006	1.092982e-02	4.233782e-02	5.439886e+02	1.000000e+05	7.963421e-01
38	38:628679_T_TA	628679	74	TA	T	0.372	-6.684118e-03	7.176873e-03	5.444320e+02	1.000000e+05	3.519167e-01
38	38:629289_C_A	629289	12	A	C	0.060	-3.718606e-03	1.274645e-02	5.439283e+02	1.000000e+05	7.705525e-01
38	38:629304_C_CCTTTCCTTGTGGT	629304	36	C	CCTTTCCTTGTGGT	0.273	1.268451e-03	8.351706e-03	5.441420e+02	1.000000e+05	8.793148e-01
38	38:629524_G_A	629524	61	G	A	0.366	3.993771e-03	7.266876e-03	5.441744e+02	1.000000e+05	5.827344e-01
38	38:629616_A_G	629616	57	A	G	0.366	3.753488e-03	7.248066e-03	5.441578e+02	1.000000e+05	6.046777e-01
38	38:629647_T_C	629647	59	T	C	0.366	3.631641e-03	7.254162e-03	5.441492e+02	1.000000e+05	6.167500e-01
38	38:629690_G_A	629690	57	A	G	0.200	2.092641e-03	8.359057e-03	5.439866e+02	1.000000e+05	8.023761e-01
38	38:629754_CAG_C	629754	64	CAG	C	0.367	3.462182e-03	7.283330e-03	5.441368e+02	1.000000e+05	6.346432e-01
38	38:629859_T_C	629859	81	C	T	0.403	-2.313588e-03	7.074870e-03	5.440224e+02	1.000000e+05	7.437295e-01
38	38:629906_G_T	629906	13	T	G	0.006	1.057125e-02	4.233974e-02	5.439864e+02	1.000000e+05	8.028919e-01
38	38:629909_A_C	629909	43	C	A	0.473	-4.476631e-03	6.971085e-03	5.442224e+02	1.000000e+05	5.209188e-01
38	38:630013_G_T	630013	48	T	G	0.469	-4.750545e-03	7.028189e-03	5.442469e+02	1.000000e+05	4.992534e-01
38	38:630032_T_G	630032	55	G	T	0.218	1.246614e-03	8.078502e-03	5.439643e+02	1.000000e+05	8.773965e-01
38	38:630046_G_A	630046	47	A	G	0.216	1.523787e-03	8.064331e-03	5.439708e+02	1.000000e+05	8.501698e-01
38	38:630136_G_T	630136	47	T	G	0.216	1.523787e-03	8.064331e-03	5.439708e+02	1.000000e+05	8.501698e-01
38	BICF2S23551753	630458	0	G	A	0.487	-5.312362e-03	6.783154e-03	5.443105e+02	1.000000e+05	4.337250e-01
38	38:630863_G_GCATAAC	630863	17	GCATAAC	G	0.489	-1.748055e-03	6.846542e-03	5.440408e+02	1.000000e+05	7.985324e-01
38	38:630871_G_A	630871	19	A	G	0.136	4.969126e-03	9.586568e-03	5.441016e+02	1.000000e+05	6.043415e-01
38	38:630903_G_GA	630903	18	GA	G	0.486	-1.033255e-03	6.870152e-03	5.440217e+02	1.000000e+05	8.804833e-01
38	38:630917_G_C	630917	23	C	G	0.485	-1.160443e-03	6.882020e-03	5.440242e+02	1.000000e+05	8.661322e-01
38	38:630918_A_G	630918	23	G	A	0.485	-1.160443e-03	6.882020e-03	5.440242e+02	1.000000e+05	8.661322e-01
38	38:630995_C_T	630995	25	T	C	0.485	-2.996082e-03	6.877645e-03	5.441043e+02	1.000000e+05	6.632082e-01
38	38:631027_A_G	631027	25	G	A	0.485	-1.134229e-03	6.882210e-03	5.440236e+02	1.000000e+05	8.691323e-01
38	38:631056_C_CCCTCTG	631056	65	CCCTCTG	C	0.477	-3.086817e-03	7.031437e-03	5.441126e+02	1.000000e+05	6.607610e-01
38	38:631259_C_T	631259	27	T	C	0.142	2.428152e-03	9.435719e-03	5.439906e+02	1.000000e+05	7.969757e-01
38	38:631444_C_CAG	631444	38	CAG	C	0.483	-3.320340e-03	6.904679e-03	5.441247e+02	1.000000e+05	6.307120e-01
38	38:631524_TC_T	631524	24	T	TC	0.132	5.406371e-03	9.750198e-03	5.441196e+02	1.000000e+05	5.793769e-01
38	38:631805_G_A	631805	57	A	G	0.413	-2.613315e-03	7.055498e-03	5.440453e+02	1.000000e+05	7.111725e-01
38	38:632323_A_G	632323	18	G	A	0.056	7.037718e-03	1.308109e-02	5.440375e+02	1.000000e+05	5.906999e-01
38	38:632761_T_G	632761	74	G	T	0.470	-8.555225e-04	6.974328e-03	5.440091e+02	1.000000e+05	9.023968e-01
38	38:632795_A_G	632795	74	G	A	0.468	-1.576695e-03	6.957425e-03	5.440201e+02	1.000000e+05	8.207682e-01
38	38:633017_T_C	633017	22	C	T	0.495	-2.494191e-03	6.806451e-03	5.440689e+02	1.000000e+05	7.141155e-01
38	38:633050_T_C	633050	45	C	T	0.123	3.486555e-03	1.015327e-02	5.440154e+02	1.000000e+05	7.313802e-01
38	38:633052_C_A	633052	15	A	C	0.006	1.088851e-02	4.233891e-02	5.439883e+02	1.000000e+05	7.971001e-01
38	38:633237_T_C	633237	22	C	T	0.485	-1.725741e-03	6.844988e-03	5.440424e+02	1.000000e+05	8.010055e-01
38	38:633590_A_G	633590	17	G	A	0.497	-2.728660e-03	6.764433e-03	5.440799e+02	1.000000e+05	6.867581e-01
38	38:633906_A_G	633906	37	G	A	0.140	4.962301e-03	9.584400e-03	5.440905e+02	1.000000e+05	6.047564e-01
38	38:633938_A_G	633938	55	G	A	0.403	-1.033440e-03	7.022572e-03	5.439859e+02	1.000000e+05	8.830376e-01
38	38:634354_C_T	634354	21	T	C	0.057	6.747359e-03	1.299999e-02	5.440246e+02	1.000000e+05	6.038636e-01
38	38:634357_G_A	634357	22	A	G	0.136	4.007816e-03	9.618589e-03	5.440549e+02	1.000000e+05	6.770122e-01
38	38:634520_A_G	634520	55	G	A	0.203	5.603819e-03	8.314242e-03	5.442052e+02	1.000000e+05	5.004758e-01
38	38:634547_A_C	634547	32	A	C	0.338	-3.236369e-03	7.847959e-03	5.442112e+02	1.000000e+05	6.801526e-01
38	38:634566_C_T	634566	58	T	C	0.205	6.082853e-03	8.292683e-03	5.442446e+02	1.000000e+05	4.634243e-01
38	38:634633_G_T	634633	85	T	G	0.392	-1.859629e-03	7.189994e-03	5.440074e+02	1.000000e+05	7.959688e-01
38	38:634832_CT_C	634832	16	C	CT	0.010	-6.121684e-03	3.065165e-02	5.439291e+02	1.000000e+05	8.417445e-01
38	38:635010_A_T	635010	56	T	A	0.422	-4.891584e-03	6.972621e-03	5.442080e+02	1.000000e+05	4.831390e-01
38	38:635061_C_G	635061	22	G	C	0.135	5.012764e-03	9.654816e-03	5.440962e+02	1.000000e+05	6.037449e-01
38	38:635115_G_A	635115	16	A	G	0.010	-6.149573e-03	3.065568e-02	5.439294e+02	1.000000e+05	8.410537e-01
38	38:635207_A_C	635207	44	C	A	0.429	-3.629587e-03	6.895421e-03	5.441018e+02	1.000000e+05	5.987512e-01
38	38:635451_G_A	635451	30	A	G	0.131	3.995402e-03	9.766523e-03	5.440471e+02	1.000000e+05	6.825659e-01
38	38:635498_A_G	635498	73	G	A	0.498	7.178122e-04	6.881772e-03	5.440071e+02	1.000000e+05	9.169486e-01
38	38:635793_G_A	635793	32	A	G	0.132	2.385491e-03	9.723624e-03	5.439985e+02	1.000000e+05	8.062551e-01
38	38:635866_G_T	635866	80	T	G	0.219	5.118848e-03	8.142272e-03	5.441551e+02	1.000000e+05	5.297145e-01
38	38:635900_T_C	635900	33	C	T	0.062	3.821079e-03	1.259011e-02	5.439301e+02	1.000000e+05	7.615773e-01
38	38:636279_TC_T	636279	67	T	TC	0.082	1.357833e-02	1.123616e-02	5.446359e+02	1.000000e+05	2.271790e-01
38	38:636544_C_T	636544	62	T	C	0.405	-3.447782e-03	7.038656e-03	5.440937e+02	1.000000e+05	6.243650e-01
38	38:636555_G_T	636555	3	T	G	0.012	5.066114e-03	2.448855e-02	5.438306e+02	1.000000e+05	8.361509e-01
38	38:636569_C_T	636569	40	C	T	0.326	-4.980890e-03	7.958466e-03	5.443225e+02	1.000000e+05	5.315586e-01
38	38:637086_G_C	637086	79	C	G	0.473	-1.301621e-03	7.006420e-03	5.440241e+02	1.000000e+05	8.526610e-01
38	38:637095_C_T	637095	81	T	C	0.399	-2.654481e-03	7.109036e-03	5.440414e+02	1.000000e+05	7.089387e-01
38	38:637109_C_T	637109	27	T	C	0.061	4.682230e-03	1.258489e-02	5.439533e+02	1.000000e+05	7.099384e-01
38	38:637116_T_A	637116	29	A	T	0.061	4.541774e-03	1.258345e-02	5.439490e+02	1.000000e+05	7.182313e-01
38	38:637176_A_G	637176	15	G	A	0.142	4.439240e-03	9.577566e-03	5.441017e+02	1.000000e+05	6.431107e-01
38	38:637303_C_T	637303	78	C	T	0.487	-3.018997e-03	7.031440e-03	5.441014e+02	1.000000e+05	6.677622e-01
38	38:637694_A_G	637694	13	G	A	0.121	2.768362e-03	1.037265e-02	5.440584e+02	1.000000e+05	7.896122e-01
38	38:638041_C_T	638041	57	T	C	0.093	1.288991e-02	1.080646e-02	5.446199e+02	1.000000e+05	2.332509e-01
38	38:638081_C_T	638081	88	T	C	0.404	-4.119804e-03	7.133572e-03	5.441423e+02	1.000000e+05	5.637246e-01
38	38:638127_A_G	638127	38	A	G	0.334	-6.000929e-03	7.859185e-03	5.444138e+02	1.000000e+05	4.453238e-01
38	38:638265_A_C	638265	12	C	A	0.020	2.588582e-02	2.511415e-02	5.445136e+02	1.000000e+05	3.029349e-01
38	38:638270_T_G	638270	47	G	T	0.417	-3.768242e-03	6.995259e-03	5.441181e+02	1.000000e+05	5.902319e-01
38	38:638273_G_A	638273	63	A	G	0.115	1.396393e-02	1.005541e-02	5.448667e+02	1.000000e+05	1.652543e-01
38	38:638407_G_T	638407	50	G	T	0.332	-5.308436e-03	7.889477e-03	5.443447e+02	1.000000e+05	5.012084e-01
38	38:638429_C_T	638429	50	C	T	0.332	-5.308436e-03	7.889477e-03	5.443447e+02	1.000000e+05	5.012084e-01
38	38:638836_G_A	638836	50	A	G	0.080	7.945586e-03	1.133974e-02	5.441371e+02	1.000000e+05	4.836733e-01
38	38:638883_G_A	638883	69	A	G	0.397	-6.423012e-03	7.170313e-03	5.443932e+02	1.000000e+05	3.706009e-01
38	38:639763_G_C	639763	94	C	G	0.473	-2.991703e-03	7.330277e-03	5.441395e+02	1.000000e+05	6.832716e-01
38	38:639835_A_G	639835	20	A	G	0.180	3.271210e-04	8.539789e-03	5.439741e+02	1.000000e+05	9.694522e-01
38	BICF2P352760	639899	14	G	A	0.178	-2.294147e-04	8.452992e-03	5.439709e+02	1.000000e+05	9.783538e-01
38	38:640198_A_G	640198	65	G	A	0.490	3.094446e-03	6.979789e-03	5.441338e+02	1.000000e+05	6.576193e-01
38	38:640522_G_A	640522	57	A	G	0.318	6.592250e-04	7.702246e-03	5.440803e+02	1.000000e+05	9.318117e-01
38	38:640595_T_C	640595	51	C	T	0.314	9.906865e-04	7.720594e-03	5.440886e+02	1.000000e+05	8.979253e-01
38	38:640856_G_A	640856	45	A	G	0.080	1.033666e-02	1.128215e-02	5.443159e+02	1.000000e+05	3.597996e-01
38	38:640956_C_T	640956	13	T	C	0.019	2.321384e-02	2.536600e-02	5.443980e+02	1.000000e+05	3.603451e-01
38	38:641099_G_A	641099	8	G	A	0.178	1.052177e-03	8.528938e-03	5.439823e+02	1.000000e+05	9.018441e-01
38	38:641102_T_C	641102	13	T	C	0.155	-1.552541e-03	9.131713e-03	5.440252e+02	1.000000e+05	8.650339e-01
38	38:641305_G_A	641305	61	A	G	0.491	-1.761303e-04	7.097757e-03	5.440457e+02	1.000000e+05	9.802079e-01
38	38:641315_C_T	641315	15	T	C	0.015	2.104483e-02	2.420930e-02	5.442425e+02	1.000000e+05	3.849127e-01
38	38:641381_G_A	641381	40	A	G	0.047	-2.598777e-03	1.424512e-02	5.438748e+02	1.000000e+05	8.552825e-01
38	38:641428_C_T	641428	32	C	T	0.164	2.218443e-03	8.760068e-03	5.439674e+02	1.000000e+05	8.001344e-01
38	38:641549_T_C	641549	4	T	C	0.179	5.543860e-04	8.503865e-03	5.439766e+02	1.000000e+05	9.480348e-01
38	38:641589_G_A	641589	10	A	G	0.018	2.419612e-02	2.617970e-02	5.444105e+02	1.000000e+05	3.556031e-01
38	38:641633_G_A	641633	21	A	G	0.015	2.154728e-02	2.379620e-02	5.442727e+02	1.000000e+05	3.654372e-01
38	38:641793_C_T	641793	8	T	C	0.019	2.347818e-02	2.536127e-02	5.444076e+02	1.000000e+05	3.548144e-01
38	38:641973_C_G	641973	66	G	C	0.472	3.831022e-03	7.106891e-03	5.441734e+02	1.000000e+05	5.899751e-01
38	38:642017_C_CG	642017	16	CG	C	0.019	2.318678e-02	2.536911e-02	5.443969e+02	1.000000e+05	3.609638e-01
38	38:642021_C_A	642021	16	A	C	0.019	2.318678e-02	2.536911e-02	5.443969e+02	1.000000e+05	3.609638e-01
38	38:642238_G_A	642238	11	A	G	0.019	2.715291e-02	2.590879e-02	5.445361e+02	1.000000e+05	2.948997e-01
38	38:642288_T_C	642288	53	C	T	0.315	1.560348e-03	7.729048e-03	5.441010e+02	1.000000e+05	8.400535e-01
38	38:642394_C_T	642394	9	T	C	0.019	2.383594e-02	2.537437e-02	5.444208e+02	1.000000e+05	3.477824e-01
38	38:642662_T_G	642662	13	G	T	0.124	2.626563e-03	1.027759e-02	5.440616e+02	1.000000e+05	7.983450e-01
38	38:642847_A_G	642847	14	G	A	0.123	2.761037e-03	1.033405e-02	5.440667e+02	1.000000e+05	7.893903e-01
38	38:642874_T_C	642874	65	T	C	0.142	6.816143e-03	9.093097e-03	5.441936e+02	1.000000e+05	4.536864e-01
38	38:642990_C_A	642990	15	A	C	0.122	2.847989e-03	1.032435e-02	5.440669e+02	1.000000e+05	7.827228e-01
38	38:643070_G_GGT	643070	19	GGT	G	0.123	2.842865e-03	1.035976e-02	5.440694e+02	1.000000e+05	7.838268e-01
38	38:643072_A_G	643072	20	G	A	0.123	2.911973e-03	1.035822e-02	5.440710e+02	1.000000e+05	7.786752e-01
38	38:643226_T_C	643226	18	C	T	0.123	3.422546e-03	1.034592e-02	5.440853e+02	1.000000e+05	7.408610e-01
38	38:643239_TG_T	643239	19	T	TG	0.122	3.203755e-03	1.033929e-02	5.440767e+02	1.000000e+05	7.567346e-01
38	38:643242_CTGGGAGAGATGT_C	643242	19	C	CTGGGAGAGATGT	0.122	3.203755e-03	1.033929e-02	5.440767e+02	1.000000e+05	7.567346e-01
38	38:643359_G_A	643359	5	A	G	0.016	5.623586e-02	2.671564e-02	5.461890e+02	1.000000e+05	3.555858e-02
38	38:643385_A_G	643385	14	G	A	0.123	2.975789e-03	1.028539e-02	5.440693e+02	1.000000e+05	7.723989e-01
38	38:644018_G_C	644018	90	C	G	0.462	2.792522e-03	7.129485e-03	5.440922e+02	1.000000e+05	6.953790e-01
38	38:644041_T_C	644041	20	C	T	0.130	6.368625e-03	9.999331e-03	5.442181e+02	1.000000e+05	5.243421e-01
38	38:644588_C_T	644588	20	T	C	0.130	5.348533e-03	9.946304e-03	5.441545e+02	1.000000e+05	5.908836e-01
38	38:644648_G_A	644648	20	A	G	0.131	5.472826e-03	9.916475e-03	5.441603e+02	1.000000e+05	5.811536e-01
38	38:644952_C_T	644952	17	T	C	0.126	2.753270e-03	1.002042e-02	5.440440e+02	1.000000e+05	7.835566e-01
38	38:644990_C_G	644990	21	G	C	0.015	2.154728e-02	2.379620e-02	5.442727e+02	1.000000e+05	3.654372e-01
38	38:646006_C_T	646006	32	T	C	0.126	1.597000e-03	9.966647e-03	5.440031e+02	1.000000e+05	8.727309e-01
38	38:646149_T_C	646149	55	C	T	0.142	6.669892e-03	9.783025e-03	5.442309e+02	1.000000e+05	4.955450e-01
38	38:646486_C_T	646486	27	T	C	0.128	4.188517e-03	9.987417e-03	5.440907e+02	1.000000e+05	6.750349e-01
38	38:646487_G_A	646487	24	A	G	0.007	2.946111e-02	3.860423e-02	5.441937e+02	1.000000e+05	4.455612e-01
38	38:646607_C_A	646607	26	A	C	0.130	5.352598e-03	9.978634e-03	5.441542e+02	1.000000e+05	5.918052e-01
38	38:646654_G_A	646654	25	A	G	0.130	5.132696e-03	9.979674e-03	5.441428e+02	1.000000e+05	6.071529e-01
38	38:646944_CTGATGACATCTCTTTTTTTTTTTTTTTTTTTTTT_C	646944	3	CTGATGACATCTCTTTTTTTTTTTTTTTTTTTTTT	C	0.024	-1.894735e-02	2.048637e-02	5.443856e+02	1.000000e+05	3.552682e-01
38	38:647008_G_A	647008	13	A	G	0.125	3.642286e-03	1.005244e-02	5.440746e+02	1.000000e+05	7.171881e-01
38	38:647516_G_A	647516	15	A	G	0.019	2.318022e-02	2.537119e-02	5.443967e+02	1.000000e+05	3.611390e-01
38	38:648140_T_C	648140	10	C	T	0.019	2.405574e-02	2.537737e-02	5.444290e+02	1.000000e+05	3.434139e-01
38	38:648466_G_A	648466	36	G	A	0.068	-5.602301e-03	1.223485e-02	5.440176e+02	1.000000e+05	6.471326e-01
38	38:648552_C_T	648552	38	C	T	0.069	1.498912e-03	1.219931e-02	5.439199e+02	1.000000e+05	9.022374e-01
38	38:648589_G_A	648589	39	G	A	0.069	1.411043e-03	1.220804e-02	5.439197e+02	1.000000e+05	9.080077e-01
38	38:648883_C_T	648883	29	T	C	0.013	2.297127e-02	2.614330e-02	5.442211e+02	1.000000e+05	3.798066e-01
38	38:649057_C_G	649057	18	G	C	0.015	2.020114e-02	2.420870e-02	5.442128e+02	1.000000e+05	4.042354e-01
38	38:649063_G_A	649063	50	A	G	0.031	8.117334e-03	1.863376e-02	5.440447e+02	1.000000e+05	6.632089e-01
38	38:649280_C_T	649280	69	T	C	0.079	1.289850e-02	1.166452e-02	5.444886e+02	1.000000e+05	2.691012e-01
38	38:649312_G_A	649312	81	A	G	0.061	1.789144e-02	1.388207e-02	5.447542e+02	1.000000e+05	1.977796e-01
38	38:649407_GCAGA_G	649407	18	G	GCAGA	0.014	1.635377e-02	2.462274e-02	5.440862e+02	1.000000e+05	5.067426e-01
38	38:650466_A_ACT	650466	48	ACT	A	0.037	2.733829e-02	1.732132e-02	5.451588e+02	1.000000e+05	1.148333e-01
38	38:650712_T_G	650712	36	G	T	0.038	-2.700215e-03	1.713720e-02	5.439287e+02	1.000000e+05	8.748339e-01
38	38:650987_C_A	650987	39	A	C	0.038	-2.888251e-03	1.713943e-02	5.439305e+02	1.000000e+05	8.662145e-01
38	38:651153_A_AAAAC	651153	36	AAAAC	A	0.033	-5.232326e-03	1.824990e-02	5.439662e+02	1.000000e+05	7.744020e-01
38	38:651268_A_G	651268	36	G	A	0.038	-2.700215e-03	1.713720e-02	5.439287e+02	1.000000e+05	8.748339e-01
38	38:651465_A_AT	651465	4	AT	A	0.028	4.441679e-02	2.085334e-02	5.462434e+02	1.000000e+05	3.343464e-02
38	38:651527_G_A	651527	38	A	G	0.037	-1.965702e-03	1.727946e-02	5.439181e+02	1.000000e+05	9.094528e-01
38	38:651557_C_G	651557	46	C	G	0.333	6.008802e-04	7.056185e-03	5.439756e+02	1.000000e+05	9.321551e-01
38	38:651623_G_A	651623	10	A	G	0.108	-4.107494e-03	1.038863e-02	5.440554e+02	1.000000e+05	6.926496e-01
38	38:652259_G_C	652259	14	C	G	0.006	2.129283e-02	4.414466e-02	5.442589e+02	1.000000e+05	6.296755e-01
38	38:652453_G_A	652453	17	A	G	0.031	-3.752114e-03	1.721411e-02	5.439024e+02	1.000000e+05	8.275019e-01
38	38:652549_C_T	652549	56	C	T	0.262	-2.605283e-03	7.684558e-03	5.440277e+02	1.000000e+05	7.346643e-01
38	38:652718_A_G	652718	58	A	G	0.261	-2.529542e-03	7.730487e-03	5.440238e+02	1.000000e+05	7.435772e-01
38	38:652949_C_G	652949	86	G	C	0.016	-9.326337e-03	2.765959e-02	5.439823e+02	1.000000e+05	7.360545e-01
38	38:652951_G_T	652951	86	T	G	0.016	-9.326337e-03	2.765959e-02	5.439823e+02	1.000000e+05	7.360545e-01
38	38:652953_A_C	652953	60	C	A	0.015	-8.307148e-03	2.766894e-02	5.439713e+02	1.000000e+05	7.640654e-01
38	38:652957_A_G	652957	60	G	A	0.015	-8.307148e-03	2.766894e-02	5.439713e+02	1.000000e+05	7.640654e-01
38	38:653124_A_G	653124	78	A	G	0.267	-1.161562e-03	7.664984e-03	5.439764e+02	1.000000e+05	8.795813e-01
38	38:653623_G_T	653623	0	T	G	0.012	5.513959e-02	2.944382e-02	5.457062e+02	1.000000e+05	6.142002e-02
38	38:654582_G_T	654582	45	T	G	0.039	2.381426e-02	1.687502e-02	5.449026e+02	1.000000e+05	1.585132e-01
38	38:654762_T_C	654762	57	T	C	0.260	-2.299651e-03	7.704657e-03	5.440145e+02	1.000000e+05	7.654064e-01
38	38:654843_C_G	654843	48	C	G	0.260	-2.538737e-03	7.697992e-03	5.440266e+02	1.000000e+05	7.416307e-01
38	38:654883_G_A	654883	85	G	A	0.268	-4.268991e-04	7.718038e-03	5.439708e+02	1.000000e+05	9.559018e-01
38	38:654952_A_G	654952	76	G	A	0.347	3.878326e-03	6.878260e-03	5.440968e+02	1.000000e+05	5.729890e-01
38	38:655252_G_T	655252	85	G	T	0.268	-3.521239e-03	7.669855e-03	5.440658e+02	1.000000e+05	6.462680e-01
38	38:655263_G_A	655263	63	G	A	0.262	-5.052864e-03	7.663545e-03	5.441853e+02	1.000000e+05	5.098408e-01
38	38:656545_C_T	656545	45	C	T	0.303	-2.593194e-03	7.351912e-03	5.440435e+02	1.000000e+05	7.243748e-01
38	38:657116_G_A	657116	94	A	G	0.285	-1.086272e-03	7.494488e-03	5.439430e+02	1.000000e+05	8.847872e-01
38	38:657388_C_T	657388	17	T	C	0.031	-1.658702e-03	1.891307e-02	5.439995e+02	1.000000e+05	9.301328e-01
38	38:657389_G_A	657389	40	A	G	0.034	-4.049455e-03	1.808261e-02	5.439480e+02	1.000000e+05	8.228512e-01
38	38:657612_G_A	657612	28	A	G	0.035	1.792742e-02	1.735115e-02	5.444369e+02	1.000000e+05	3.017710e-01
38	38:657695_A_G	657695	53	A	G	0.260	-2.279920e-03	7.705552e-03	5.440153e+02	1.000000e+05	7.673871e-01
38	38:658967_A_G	658967	81	G	A	0.010	-1.376667e-02	3.541645e-02	5.440510e+02	1.000000e+05	6.975801e-01
38	38:659203_C_CAACCCCTTCATTTTATTTATTTATTTATTTATTTATTTTTT	659203	80	CAACCCCTTCATTTTATTTATTTATTTATTTATTTATTTTTT	C	0.006	-3.864498e-03	4.336232e-02	5.439397e+02	1.000000e+05	9.290047e-01
38	38:659560_G_T	659560	40	T	G	0.034	-4.049455e-03	1.808261e-02	5.439480e+02	1.000000e+05	8.228512e-01
38	38:659607_G_A	659607	40	A	G	0.034	-4.049455e-03	1.808261e-02	5.439480e+02	1.000000e+05	8.228512e-01
38	38:659681_T_C	659681	73	C	T	0.339	2.273733e-03	6.852571e-03	5.439677e+02	1.000000e+05	7.401090e-01
38	38:659744_ACT_A	659744	40	A	ACT	0.034	-4.049455e-03	1.808261e-02	5.439480e+02	1.000000e+05	8.228512e-01
38	38:660004_G_A	660004	40	A	G	0.034	-4.049455e-03	1.808261e-02	5.439480e+02	1.000000e+05	8.228512e-01
38	38:660810_A_T	660810	64	T	A	0.337	2.482261e-03	6.803000e-03	5.439785e+02	1.000000e+05	7.152852e-01
38	38:660901_A_G	660901	76	G	A	0.055	8.097701e-03	1.438680e-02	5.440514e+02	1.000000e+05	5.736673e-01
38	38:661582_C_T	661582	92	T	C	0.287	-1.135777e-03	7.480448e-03	5.439453e+02	1.000000e+05	8.793515e-01
38	38:662146_T_A	662146	21	A	T	0.016	1.415410e-02	2.305986e-02	5.440488e+02	1.000000e+05	5.394975e-01
38	38:662675_T_A	662675	54	T	A	0.254	-3.218972e-03	7.789045e-03	5.440705e+02	1.000000e+05	6.795039e-01
38	38:664550_TG_T	664550	71	T	TG	0.010	-1.696857e-02	3.671816e-02	5.440905e+02	1.000000e+05	6.440950e-01
38	38:664566_T_C	664566	93	C	T	0.311	8.303191e-04	7.271959e-03	5.439412e+02	1.000000e+05	9.091188e-01
38	38:665977_G_GC	665977	83	G	GC	0.283	-1.402998e-03	7.570645e-03	5.440039e+02	1.000000e+05	8.530175e-01
38	38:666695_C_A	666695	1	C	A	0.289	-6.782441e-03	7.353042e-03	5.444251e+02	1.000000e+05	3.565575e-01
38	38:666951_G_A	666951	48	G	A	0.265	-2.181614e-03	7.762248e-03	5.440327e+02	1.000000e+05	7.787307e-01
38	BICF2P525957	667010	0	A	G	0.289	-6.767059e-03	7.348953e-03	5.444233e+02	1.000000e+05	3.573815e-01
38	38:669084_A_G	669084	70	A	G	0.398	-6.844434e-04	6.854349e-03	5.439836e+02	1.000000e+05	9.204805e-01
38	38:669148_C_T	669148	29	T	C	0.034	-9.044580e-03	1.769240e-02	5.440552e+02	1.000000e+05	6.093224e-01
38	38:669902_G_A	669902	54	A	G	0.043	1.144668e-02	1.633411e-02	5.441667e+02	1.000000e+05	4.836117e-01
38	38:669926_T_C	669926	43	T	C	0.247	-2.667838e-03	7.824612e-03	5.440461e+02	1.000000e+05	7.332140e-01
38	38:670083_C_T	670083	19	T	C	0.034	3.058373e-03	1.640355e-02	5.438885e+02	1.000000e+05	8.521355e-01
38	38:670248_G_T	670248	30	T	G	0.034	-8.773290e-03	1.773021e-02	5.440423e+02	1.000000e+05	6.208419e-01
38	38:670671_C_G	670671	36	G	C	0.034	-8.852682e-03	1.768928e-02	5.440494e+02	1.000000e+05	6.168724e-01
38	38:670720_C_T	670720	42	T	C	0.033	-7.673596e-03	1.790337e-02	5.440070e+02	1.000000e+05	6.683041e-01
38	38:671513_C_T	671513	33	T	C	0.053	9.273436e-03	1.419628e-02	5.441001e+02	1.000000e+05	5.137680e-01
38	38:671636_T_C	671636	47	T	C	0.243	-3.680742e-03	7.983973e-03	5.441019e+02	1.000000e+05	6.448937e-01
38	38:671828_TTC_T	671828	28	T	TTC	0.034	-9.225825e-03	1.769638e-02	5.440607e+02	1.000000e+05	6.022532e-01
38	38:672823_CCA_C	672823	32	C	CCA	0.138	6.522143e-03	9.364876e-03	5.441876e+02	1.000000e+05	4.863212e-01
38	38:672830_C_G	672830	84	G	C	0.181	2.548925e-03	8.620746e-03	5.440060e+02	1.000000e+05	7.675450e-01
38	38:672894_C_G	672894	36	G	C	0.138	6.812390e-03	9.369527e-03	5.442093e+02	1.000000e+05	4.673588e-01
38	38:673195_C_T	673195	14	T	C	0.037	8.090755e-03	1.728460e-02	5.440841e+02	1.000000e+05	6.398286e-01
38	38:673293_C_G	673293	61	C	G	0.249	-3.264018e-03	7.947733e-03	5.440791e+02	1.000000e+05	6.813971e-01
38	38:676087_T_A	676087	22	A	T	0.019	2.408775e-02	2.585934e-02	5.444186e+02	1.000000e+05	3.518392e-01
38	38:676236_C_T	676236	5	T	C	0.026	4.290745e-02	2.160168e-02	5.459571e+02	1.000000e+05	4.729051e-02
38	38:676653_CT_C	676653	5	C	CT	0.007	-4.392840e-02	3.750643e-02	5.445597e+02	1.000000e+05	2.418065e-01
38	38:676769_A_C	676769	18	C	A	0.009	-1.924001e-02	3.603941e-02	5.441081e+02	1.000000e+05	5.935647e-01
38	38:677108_C_T	677108	22	T	C	0.011	-1.834165e-02	3.207299e-02	5.440921e+02	1.000000e+05	5.675456e-01
38	38:677334_G_A	677334	80	G	A	0.485	-1.872818e-03	6.872547e-03	5.440306e+02	1.000000e+05	7.852921e-01
38	38:677621_G_A	677621	71	G	A	0.490	1.956593e-04	6.808852e-03	5.439931e+02	1.000000e+05	9.770812e-01
38	38:677837_T_C	677837	66	T	C	0.251	-3.156313e-03	7.927790e-03	5.440670e+02	1.000000e+05	6.906230e-01
38	38:677936_A_T	677936	16	T	A	0.028	4.240436e-02	2.121189e-02	5.459821e+02	1.000000e+05	4.588732e-02
38	38:677999_G_A	677999	64	A	G	0.126	-5.293109e-03	9.971395e-03	5.441048e+02	1.000000e+05	5.956627e-01
38	38:678097_C_T	678097	9	T	C	0.026	4.274321e-02	2.160406e-02	5.459416e+02	1.000000e+05	4.816673e-02
38	38:678126_A_G	678126	66	A	G	0.251	-3.156313e-03	7.927790e-03	5.440670e+02	1.000000e+05	6.906230e-01
38	38:678232_T_C	678232	9	C	T	0.026	4.274321e-02	2.160406e-02	5.459416e+02	1.000000e+05	4.816673e-02
38	38:678696_T_C	678696	70	C	T	0.499	1.856834e-03	6.841838e-03	5.440358e+02	1.000000e+05	7.861477e-01
38	38:678805_C_T	678805	9	T	C	0.017	2.390446e-02	2.702332e-02	5.443772e+02	1.000000e+05	3.766065e-01
38	38:678941_A_G	678941	14	G	A	0.044	4.051093e-02	1.807616e-02	5.465533e+02	1.000000e+05	2.525127e-02
38	38:679029_G_A	679029	31	A	G	0.034	-9.214415e-03	1.768910e-02	5.440600e+02	1.000000e+05	6.025530e-01
38	38:679401_T_C	679401	34	C	T	0.033	-5.113929e-03	1.829338e-02	5.439593e+02	1.000000e+05	7.798838e-01
38	BICF2P479973	679475	0	A	G	0.479	-4.813777e-04	6.546155e-03	5.439891e+02	1.000000e+05	9.413953e-01
38	38:679481_T_C	679481	53	T	C	0.265	-3.054885e-03	7.606098e-03	5.440440e+02	1.000000e+05	6.880432e-01
38	38:679551_G_A	679551	3	A	G	0.483	-1.843425e-04	6.567436e-03	5.439868e+02	1.000000e+05	9.776130e-01
38	38:679783_C_T	679783	31	T	C	0.034	-9.214415e-03	1.768910e-02	5.440600e+02	1.000000e+05	6.025530e-01
38	38:679934_C_T	679934	8	T	C	0.017	2.376685e-02	2.701909e-02	5.443727e+02	1.000000e+05	3.792843e-01
38	38:680074_T_G	680074	52	T	G	0.449	-5.325439e-03	6.831468e-03	5.443054e+02	1.000000e+05	4.358552e-01
38	38:680305_C_CT	680305	20	CT	C	0.018	2.470491e-02	2.620948e-02	5.444286e+02	1.000000e+05	3.461311e-01
38	38:680489_T_G	680489	32	G	T	0.033	-5.500833e-03	1.825043e-02	5.439707e+02	1.000000e+05	7.631699e-01
38	38:680538_G_A	680538	21	A	G	0.109	-3.494368e-03	1.039317e-02	5.440315e+02	1.000000e+05	7.367819e-01
38	38:680626_A_G	680626	20	G	A	0.018	2.470491e-02	2.620948e-02	5.444286e+02	1.000000e+05	3.461311e-01
38	38:681225_G_A	681225	10	A	G	0.009	-7.025055e-03	3.359585e-02	5.439173e+02	1.000000e+05	8.344118e-01
38	38:681469_C_T	681469	78	C	T	0.473	-4.544487e-03	6.791511e-03	5.442018e+02	1.000000e+05	5.035694e-01
38	38:681558_C_G	681558	69	C	G	0.460	-3.589479e-03	6.791361e-03	5.441258e+02	1.000000e+05	5.972524e-01
38	38:681604_G_A	681604	42	A	G	0.365	1.583855e-03	7.345879e-03	5.441094e+02	1.000000e+05	8.293375e-01
38	38:681665_G_A	681665	16	A	G	0.013	6.421448e-03	3.056475e-02	5.439914e+02	1.000000e+05	8.336405e-01
38	38:681953_G_T	681953	8	T	G	0.017	2.376685e-02	2.701909e-02	5.443727e+02	1.000000e+05	3.792843e-01
38	38:681987_C_T	681987	4	T	C	0.017	2.365524e-02	2.700581e-02	5.443690e+02	1.000000e+05	3.812915e-01
38	38:682038_G_A	682038	61	G	A	0.468	-2.899755e-03	6.770944e-03	5.440846e+02	1.000000e+05	6.685569e-01
38	38:682174_C_T	682174	27	T	C	0.123	-8.900361e-04	9.620225e-03	5.439842e+02	1.000000e+05	9.263069e-01
38	38:682181_G_C	682181	85	C	G	0.394	7.811125e-03	7.403470e-03	5.446469e+02	1.000000e+05	2.916683e-01
38	38:682226_T_G	682226	85	T	G	0.350	-5.411454e-03	7.286062e-03	5.443222e+02	1.000000e+05	4.578413e-01
38	38:682277_G_A	682277	54	A	G	0.231	-2.041015e-03	8.203672e-03	5.440384e+02	1.000000e+05	8.035755e-01
38	38:682440_GTA_G	682440	8	G	GTA	0.017	2.376685e-02	2.701909e-02	5.443727e+02	1.000000e+05	3.792843e-01
38	38:682499_C_T	682499	8	T	C	0.021	2.237687e-02	2.387751e-02	5.444084e+02	1.000000e+05	3.489213e-01
38	38:682504_C_G	682504	79	G	C	0.383	1.015780e-02	7.353023e-03	5.450084e+02	1.000000e+05	1.674711e-01
38	38:682536_A_T	682536	58	T	A	0.486	5.177265e-03	6.622596e-03	5.442519e+02	1.000000e+05	4.345543e-01
38	38:682622_T_C	682622	42	C	T	0.480	4.499024e-03	6.579976e-03	5.441832e+02	1.000000e+05	4.943052e-01
38	38:682706_C_T	682706	94	T	C	0.379	1.084175e-02	7.439918e-03	5.451172e+02	1.000000e+05	1.453845e-01
38	38:683033_A_T	683033	11	T	A	0.026	4.283815e-02	2.160729e-02	5.459498e+02	1.000000e+05	4.770588e-02
38	38:685382_G_A	685382	85	A	G	0.327	5.009570e-03	7.506480e-03	5.442436e+02	1.000000e+05	5.047025e-01
38	38:685418_C_T	685418	12	T	C	0.013	6.369962e-03	3.055995e-02	5.439909e+02	1.000000e+05	8.349295e-01
38	38:685502_C_A	685502	9	A	C	0.082	-2.075160e-02	1.238560e-02	5.454466e+02	1.000000e+05	9.417689e-02
38	38:687471_C_A	687471	8	A	C	0.017	2.383062e-02	2.702405e-02	5.443748e+02	1.000000e+05	3.780946e-01
38	38:689260_C_T	689260	5	T	C	0.026	4.308406e-02	2.160211e-02	5.459733e+02	1.000000e+05	4.639337e-02
38	38:689273_G_T	689273	29	T	G	0.008	2.146545e-02	3.544033e-02	5.440707e+02	1.000000e+05	5.448747e-01
38	38:689305_TG_T	689305	5	T	TG	0.026	4.308406e-02	2.160211e-02	5.459733e+02	1.000000e+05	4.639337e-02
38	38:689683_G_A	689683	38	A	G	0.008	2.115766e-02	3.544171e-02	5.440655e+02	1.000000e+05	5.506710e-01
38	38:689692_C_T	689692	4	T	C	0.026	4.299844e-02	2.160292e-02	5.459653e+02	1.000000e+05	4.683684e-02
38	38:689820_C_T	689820	68	T	C	0.167	-9.760242e-03	8.971256e-03	5.445810e+02	1.000000e+05	2.768984e-01
38	38:689823_AG_A	689823	49	A	AG	0.035	1.864306e-02	1.815638e-02	5.444680e+02	1.000000e+05	3.047769e-01
38	38:690376_C_G	690376	46	G	C	0.012	-2.133238e-03	3.130179e-02	5.439300e+02	1.000000e+05	9.456802e-01
38	38:690771_G_C	690771	32	C	G	0.033	-9.861299e-03	1.786455e-02	5.440727e+02	1.000000e+05	5.810772e-01
38	38:690847_T_C	690847	8	C	T	0.043	4.074179e-02	1.808285e-02	5.465806e+02	1.000000e+05	2.448556e-02
38	38:691667_C_T	691667	83	T	C	0.351	-4.848483e-03	7.329342e-03	5.442336e+02	1.000000e+05	5.084434e-01
38	38:691756_C_T	691756	36	T	C	0.016	1.408537e-02	2.497372e-02	5.440846e+02	1.000000e+05	5.728835e-01
38	38:692128_T_C	692128	29	C	T	0.006	4.046601e-03	4.310003e-02	5.439344e+02	1.000000e+05	9.252177e-01
38	38:692425_A_T	692425	27	T	A	0.036	4.380242e-02	1.827973e-02	5.468633e+02	1.000000e+05	1.675969e-02
38	38:692808_G_A	692808	87	A	G	0.348	-1.774812e-03	7.341508e-03	5.440424e+02	1.000000e+05	8.090265e-01
38	38:693043_C_T	693043	66	T	C	0.006	5.056678e-02	4.408635e-02	5.446104e+02	1.000000e+05	2.516767e-01
38	BICF2S23438785	693938	0	A	G	0.029	4.208437e-02	2.069784e-02	5.460526e+02	1.000000e+05	4.230604e-02
38	38:694168_G_A	694168	41	A	G	0.037	5.519932e-03	1.726849e-02	5.439771e+02	1.000000e+05	7.493023e-01
38	38:694940_T_G	694940	41	G	T	0.037	5.519932e-03	1.726849e-02	5.439771e+02	1.000000e+05	7.493023e-01
38	38:695297_G_A	695297	9	A	G	0.028	3.603276e-02	2.074034e-02	5.454895e+02	1.000000e+05	8.265774e-02
38	38:695979_A_G	695979	15	G	A	0.010	-3.529007e-03	3.133173e-02	5.439374e+02	1.000000e+05	9.103451e-01
38	38:696114_C_T	696114	78	T	C	0.185	-8.644352e-04	8.732084e-03	5.440217e+02	1.000000e+05	9.211632e-01
38	38:696897_G_C	696897	37	C	G	0.038	1.677121e-02	1.739721e-02	5.444788e+02	1.000000e+05	3.352858e-01
38	38:697485_G_A	697485	73	A	G	0.123	2.533929e-02	1.032420e-02	5.469441e+02	1.000000e+05	1.429439e-02
38	38:698141_G_T	698141	18	T	G	0.115	-1.085470e-02	1.099731e-02	5.445974e+02	1.000000e+05	3.238816e-01
38	38:698247_T_C	698247	30	C	T	0.036	5.803037e-03	1.727543e-02	5.439833e+02	1.000000e+05	7.370118e-01
38	38:698380_C_A	698380	77	A	C	0.184	1.893718e-03	8.757517e-03	5.440361e+02	1.000000e+05	8.288484e-01
38	38:698399_T_A	698399	93	A	T	0.383	2.143967e-04	7.159430e-03	5.440012e+02	1.000000e+05	9.761164e-01
38	38:698400_C_T	698400	93	T	C	0.383	2.143967e-04	7.159430e-03	5.440012e+02	1.000000e+05	9.761164e-01
38	38:698904_G_T	698904	6	T	G	0.010	-3.251083e-03	3.132598e-02	5.439364e+02	1.000000e+05	9.173643e-01
38	38:699129_G_T	699129	10	T	G	0.012	-9.502807e-03	2.886444e-02	5.439884e+02	1.000000e+05	7.420614e-01
38	38:699245_TA_T	699245	21	T	TA	0.115	-1.079923e-02	1.099785e-02	5.445921e+02	1.000000e+05	3.263821e-01
38	38:699301_C_T	699301	74	T	C	0.179	-1.596574e-03	8.876910e-03	5.440334e+02	1.000000e+05	8.573037e-01
38	38:699444_G_A	699444	20	A	G	0.115	-1.103433e-02	1.099576e-02	5.446134e+02	1.000000e+05	3.158748e-01
38	38:699576_C_CCACA	699576	9	CCACA	C	0.010	-3.109695e-03	3.132626e-02	5.439359e+02	1.000000e+05	9.209467e-01
38	38:699579_G_T	699579	9	T	G	0.010	-3.109695e-03	3.132626e-02	5.439359e+02	1.000000e+05	9.209467e-01
38	38:699583_A_T	699583	9	T	A	0.010	-3.109695e-03	3.132626e-02	5.439359e+02	1.000000e+05	9.209467e-01
38	38:699987_C_T	699987	69	T	C	0.178	-1.440598e-03	8.879555e-03	5.440318e+02	1.000000e+05	8.711536e-01
38	38:701256_C_T	701256	64	T	C	0.054	1.519557e-02	1.469457e-02	5.444880e+02	1.000000e+05	3.013586e-01
38	38:701280_C_T	701280	34	T	C	0.033	3.161332e-03	1.906564e-02	5.440236e+02	1.000000e+05	8.683398e-01
38	38:701329_C_G	701329	5	G	C	0.010	-3.249085e-03	3.132645e-02	5.439364e+02	1.000000e+05	9.174161e-01
38	38:701370_A_G	701370	73	G	A	0.266	1.582258e-03	7.894356e-03	5.440350e+02	1.000000e+05	8.411885e-01
38	38:701375_G_A	701375	73	A	G	0.266	1.582258e-03	7.894356e-03	5.440350e+02	1.000000e+05	8.411885e-01
38	38:701632_G_A	701632	46	A	G	0.020	2.175593e-02	2.420369e-02	5.443637e+02	1.000000e+05	3.689537e-01
38	38:701979_C_CT	701979	7	CT	C	0.010	-3.198076e-03	3.132679e-02	5.439362e+02	1.000000e+05	9.187090e-01
38	38:702097_G_A	702097	7	A	G	0.010	-3.198076e-03	3.132679e-02	5.439362e+02	1.000000e+05	9.187090e-01
38	38:702155_C_T	702155	10	T	C	0.012	-9.629354e-03	2.887084e-02	5.439900e+02	1.000000e+05	7.388071e-01
38	38:702824_C_CG	702824	52	CG	C	0.060	-2.403766e-02	1.404346e-02	5.454874e+02	1.000000e+05	8.728945e-02
38	38:703535_C_T	703535	62	T	C	0.054	1.411255e-02	1.453402e-02	5.444179e+02	1.000000e+05	3.317980e-01
38	38:703845_GT_G	703845	1	G	GT	0.006	-2.542002e-03	3.976934e-02	5.438518e+02	1.000000e+05	9.490486e-01
38	38:704157_C_T	704157	5	T	C	0.006	-1.740264e-02	4.158987e-02	5.440665e+02	1.000000e+05	6.757252e-01
38	38:704203_G_A	704203	7	A	G	0.010	-3.198076e-03	3.132679e-02	5.439362e+02	1.000000e+05	9.187090e-01
38	38:704560_A_G	704560	32	G	A	0.090	-1.672095e-02	1.223089e-02	5.449851e+02	1.000000e+05	1.719190e-01
38	38:704693_G_A	704693	14	A	G	0.032	9.415532e-03	1.856550e-02	5.440717e+02	1.000000e+05	6.121674e-01
38	38:704730_A_G	704730	70	G	A	0.159	5.451078e-03	9.187118e-03	5.441857e+02	1.000000e+05	5.530972e-01
38	38:705560_G_A	705560	26	A	G	0.083	-2.205685e-02	1.265259e-02	5.455822e+02	1.000000e+05	8.161441e-02
38	38:705622_G_A	705622	6	A	G	0.006	4.562670e-02	4.210700e-02	5.445371e+02	1.000000e+05	2.788253e-01
38	38:705683_T_TGAG	705683	82	TGAG	T	0.172	-8.303704e-04	9.285012e-03	5.440402e+02	1.000000e+05	9.287583e-01
38	38:705941_A_C	705941	73	C	A	0.066	1.900185e-02	1.352296e-02	5.449200e+02	1.000000e+05	1.603063e-01
38	38:706091_C_T	706091	28	T	C	0.084	-2.101844e-02	1.260362e-02	5.454515e+02	1.000000e+05	9.571885e-02
38	38:706207_T_C	706207	28	C	T	0.084	-2.101844e-02	1.260362e-02	5.454515e+02	1.000000e+05	9.571885e-02
38	38:706275_A_G	706275	87	G	A	0.072	2.377830e-02	1.278134e-02	5.456497e+02	1.000000e+05	6.314287e-02
38	38:706276_C_T	706276	87	T	C	0.072	2.377830e-02	1.278134e-02	5.456497e+02	1.000000e+05	6.314287e-02
38	38:706354_C_T	706354	70	T	C	0.126	-1.298620e-02	1.042570e-02	5.447869e+02	1.000000e+05	2.132239e-01
38	38:706369_AG_A	706369	47	A	AG	0.028	3.024163e-02	2.075770e-02	5.450156e+02	1.000000e+05	1.454822e-01
38	38:706412_C_T	706412	39	T	C	0.038	4.282514e-03	1.683775e-02	5.439797e+02	1.000000e+05	7.992886e-01
38	38:706534_C_T	706534	64	T	C	0.042	1.778842e-02	1.636137e-02	5.445365e+02	1.000000e+05	2.772185e-01
38	38:706698_G_A	706698	56	A	G	0.076	1.175931e-02	1.228933e-02	5.443729e+02	1.000000e+05	3.388785e-01
38	38:706725_C_T	706725	23	T	C	0.034	8.740202e-03	1.870883e-02	5.441265e+02	1.000000e+05	6.404869e-01
38	38:706736_T_C	706736	82	C	T	0.383	2.440299e-03	6.925059e-03	5.440181e+02	1.000000e+05	7.246274e-01
38	BICF2P1369374	707592	0	A	C	0.297	-3.690642e-03	7.043875e-03	5.440863e+02	1.000000e+05	6.004367e-01
38	38:707605_T_C	707605	85	C	T	0.369	1.964653e-03	6.904435e-03	5.439750e+02	1.000000e+05	7.760522e-01
38	38:707740_A_C	707740	19	C	A	0.297	-2.598566e-03	7.109026e-03	5.440173e+02	1.000000e+05	7.147978e-01
38	38:707937_T_C	707937	75	C	T	0.060	2.237829e-02	1.423730e-02	5.451645e+02	1.000000e+05	1.163326e-01
38	38:707947_G_A	707947	71	A	G	0.379	-1.172842e-03	6.771711e-03	5.439535e+02	1.000000e+05	8.625337e-01
38	38:708109_GTCC_G	708109	25	G	GTCC	0.088	-1.873200e-02	1.220540e-02	5.452286e+02	1.000000e+05	1.251871e-01
38	38:708192_T_C	708192	34	C	T	0.332	-6.952865e-04	6.945549e-03	5.439672e+02	1.000000e+05	9.202821e-01
38	38:708231_G_T	708231	31	T	G	0.089	-1.896018e-02	1.220189e-02	5.452573e+02	1.000000e+05	1.205521e-01
38	38:708240_G_T	708240	32	T	G	0.332	-5.718273e-04	6.941315e-03	5.439652e+02	1.000000e+05	9.343619e-01
38	38:708274_C_T	708274	34	T	C	0.334	-8.607767e-04	6.920125e-03	5.439670e+02	1.000000e+05	9.010352e-01
38	38:708300_C_A	708300	50	A	C	0.235	6.511668e-03	7.971671e-03	5.443686e+02	1.000000e+05	4.142209e-01
38	38:708404_G_A	708404	57	A	G	0.230	4.885962e-03	8.033146e-03	5.442193e+02	1.000000e+05	5.431854e-01
38	38:708421_T_C	708421	51	C	T	0.348	-1.006424e-03	6.944698e-03	5.439859e+02	1.000000e+05	8.848054e-01
38	38:708465_G_A	708465	73	A	G	0.358	1.771091e-03	6.977613e-03	5.440083e+02	1.000000e+05	7.996866e-01
38	38:708477_CAG_C	708477	53	C	CAG	0.234	6.213021e-03	7.974647e-03	5.443377e+02	1.000000e+05	4.361193e-01
38	38:708572_G_A	708572	25	A	G	0.088	-1.873200e-02	1.220540e-02	5.452286e+02	1.000000e+05	1.251871e-01
38	38:709576_C_T	709576	43	T	C	0.055	1.858844e-02	1.388560e-02	5.447996e+02	1.000000e+05	1.809977e-01
38	38:709734_GCAGA_G	709734	36	G	GCAGA	0.064	4.733349e-03	1.383734e-02	5.440464e+02	1.000000e+05	7.323742e-01
38	38:709776_T_C	709776	40	C	T	0.061	7.198173e-03	1.428255e-02	5.441181e+02	1.000000e+05	6.143910e-01
38	38:709996_T_C	709996	51	C	T	0.056	7.580427e-03	1.372399e-02	5.440578e+02	1.000000e+05	5.808410e-01
38	38:710181_T_C	710181	75	C	T	0.085	-1.212256e-02	1.195225e-02	5.445252e+02	1.000000e+05	3.107255e-01
38	38:710333_G_A	710333	35	A	G	0.022	3.676597e-02	2.414604e-02	5.451386e+02	1.000000e+05	1.281834e-01
38	38:710372_C_T	710372	94	T	C	0.154	-5.214192e-03	9.429002e-03	5.441273e+02	1.000000e+05	5.803985e-01
38	38:710376_C_T	710376	33	T	C	0.091	-2.081157e-02	1.201931e-02	5.455407e+02	1.000000e+05	8.368947e-02
38	38:710418_A_C	710418	82	C	A	0.152	-5.007111e-03	9.430223e-03	5.441177e+02	1.000000e+05	5.955692e-01
38	38:710493_CAG_C	710493	47	C	CAG	0.056	1.903093e-02	1.373725e-02	5.448599e+02	1.000000e+05	1.662740e-01
38	38:711010_C_G	711010	78	G	C	0.149	-4.570817e-03	9.522901e-03	5.440960e+02	1.000000e+05	6.313524e-01
38	38:711420_G_A	711420	25	A	G	0.088	-2.096393e-02	1.218632e-02	5.455285e+02	1.000000e+05	8.571067e-02
38	38:711627_G_T	711627	42	T	G	0.054	1.860212e-02	1.397630e-02	5.447919e+02	1.000000e+05	1.835202e-01
38	38:711694_AG_A	711694	25	A	AG	0.088	-2.096393e-02	1.218632e-02	5.455285e+02	1.000000e+05	8.571067e-02
38	38:711720_C_A	711720	18	A	C	0.035	1.673918e-02	1.785354e-02	5.443783e+02	1.000000e+05	3.487000e-01
38	38:711961_G_A	711961	47	A	G	0.054	1.840357e-02	1.397928e-02	5.447727e+02	1.000000e+05	1.883317e-01
38	38:711983_T_C	711983	76	C	T	0.116	-5.410462e-03	1.038789e-02	5.441288e+02	1.000000e+05	6.025989e-01
38	38:711989_A_G	711989	48	G	A	0.052	1.990776e-02	1.407186e-02	5.448970e+02	1.000000e+05	1.574822e-01
38	38:712070_G_A	712070	43	A	G	0.055	1.858844e-02	1.388560e-02	5.447996e+02	1.000000e+05	1.809977e-01
38	38:712074_C_T	712074	43	T	C	0.055	1.858844e-02	1.388560e-02	5.447996e+02	1.000000e+05	1.809977e-01
38	38:712077_T_TC	712077	44	TC	T	0.055	1.866821e-02	1.388710e-02	5.448072e+02	1.000000e+05	1.791814e-01
38	38:712142_G_A	712142	43	A	G	0.053	1.508766e-02	1.404054e-02	5.444802e+02	1.000000e+05	2.828399e-01
38	38:712185_T_C	712185	57	C	T	0.130	-9.587414e-03	1.053192e-02	5.445065e+02	1.000000e+05	3.628876e-01
38	38:713574_T_G	713574	2	G	T	0.015	-3.412140e-02	2.715172e-02	5.447328e+02	1.000000e+05	2.091774e-01
38	38:713839_C_T	713839	86	T	C	0.101	6.413339e-03	1.126087e-02	5.441173e+02	1.000000e+05	5.691367e-01
38	38:714063_G_A	714063	84	A	G	0.088	1.325556e-02	1.235339e-02	5.445427e+02	1.000000e+05	2.835334e-01
38	38:714070_G_A	714070	2	A	G	0.030	-4.919514e-03	1.949084e-02	5.440442e+02	1.000000e+05	8.007861e-01
38	38:714258_C_T	714258	14	T	C	0.013	6.484914e-03	3.056459e-02	5.439919e+02	1.000000e+05	8.320198e-01
38	38:714348_GTGA_G	714348	34	G	GTGA	0.038	1.072839e-02	1.692863e-02	5.441539e+02	1.000000e+05	5.264035e-01
38	38:714381_A_G	714381	77	G	A	0.142	4.319653e-03	9.846149e-03	5.440571e+02	1.000000e+05	6.609691e-01
38	38:714454_G_T	714454	4	T	G	0.015	-3.867442e-02	2.744219e-02	5.449297e+02	1.000000e+05	1.590765e-01
38	38:714465_G_C	714465	71	C	G	0.137	2.977172e-03	1.010064e-02	5.440052e+02	1.000000e+05	7.682494e-01
38	38:714467_T_C	714467	71	C	T	0.137	2.977172e-03	1.010064e-02	5.440052e+02	1.000000e+05	7.682494e-01
38	38:714516_T_A	714516	63	A	T	0.141	6.676859e-03	9.910929e-03	5.441899e+02	1.000000e+05	5.006766e-01
38	38:714543_G_A	714543	5	A	G	0.015	-3.868262e-02	2.744284e-02	5.449300e+02	1.000000e+05	1.589979e-01
38	38:714587_C_T	714587	27	T	C	0.034	-1.087102e-02	1.774535e-02	5.441153e+02	1.000000e+05	5.402811e-01
38	38:714593_G_C	714593	92	C	G	0.126	3.192225e-03	1.064896e-02	5.439955e+02	1.000000e+05	7.644200e-01
38	38:714603_C_T	714603	3	T	C	0.030	-5.056531e-03	1.949083e-02	5.440460e+02	1.000000e+05	7.953595e-01
38	38:714751_C_T	714751	44	T	C	0.079	1.123956e-02	1.229219e-02	5.443479e+02	1.000000e+05	3.607597e-01
38	38:714950_T_C	714950	2	C	T	0.015	-3.412140e-02	2.715172e-02	5.447328e+02	1.000000e+05	2.091774e-01
38	38:715055_A_G	715055	78	G	A	0.139	7.649984e-03	1.005330e-02	5.442559e+02	1.000000e+05	4.468827e-01
38	38:715363_G_A	715363	62	A	G	0.083	1.276945e-02	1.220550e-02	5.444832e+02	1.000000e+05	2.957363e-01
38	38:715371_C_T	715371	67	T	C	0.115	8.469020e-03	1.060242e-02	5.442687e+02	1.000000e+05	4.246191e-01
38	38:715374_C_T	715374	3	T	C	0.030	-5.056531e-03	1.949083e-02	5.440460e+02	1.000000e+05	7.953595e-01
38	38:715741_C_T	715741	3	T	C	0.030	-5.056531e-03	1.949083e-02	5.440460e+02	1.000000e+05	7.953595e-01
38	38:716515_C_G	716515	37	G	C	0.038	1.107611e-02	1.692800e-02	5.441670e+02	1.000000e+05	5.130746e-01
38	38:716736_G_A	716736	7	A	G	0.035	-7.745847e-03	1.794804e-02	5.442115e+02	1.000000e+05	6.661527e-01
38	38:717513_T_G	717513	12	G	T	0.043	-3.316911e-05	1.590722e-02	5.439623e+02	1.000000e+05	9.983367e-01
38	38:717783_C_A	717783	15	A	C	0.013	6.646491e-03	3.055932e-02	5.439928e+02	1.000000e+05	8.278701e-01
38	38:717994_G_A	717994	66	A	G	0.036	2.012905e-03	1.859819e-02	5.439367e+02	1.000000e+05	9.138354e-01
38	38:718055_C_T	718055	12	T	C	0.043	-3.316911e-05	1.590722e-02	5.439623e+02	1.000000e+05	9.983367e-01
38	38:718078_A_C	718078	75	C	A	0.106	4.543575e-03	1.105732e-02	5.440432e+02	1.000000e+05	6.812316e-01
38	38:718105_G_C	718105	63	C	G	0.042	1.984380e-02	1.644677e-02	5.446732e+02	1.000000e+05	2.279109e-01
38	38:718122_T_C	718122	15	C	T	0.016	-3.431867e-02	2.716919e-02	5.447413e+02	1.000000e+05	2.068504e-01
38	38:718228_C_T	718228	71	T	C	0.083	1.856702e-02	1.196580e-02	5.451258e+02	1.000000e+05	1.210776e-01
38	38:718435_G_A	718435	39	A	G	0.007	1.511608e-01	3.979736e-02	5.512048e+02	1.000000e+05	1.550926e-04
38	38:718965_C_T	718965	80	T	C	0.042	1.984118e-02	1.644767e-02	5.446722e+02	1.000000e+05	2.279977e-01
38	38:719073_A_AT	719073	17	AT	A	0.013	6.630340e-03	3.055701e-02	5.439926e+02	1.000000e+05	8.282691e-01
38	38:719380_G_C	719380	12	C	G	0.043	-3.316911e-05	1.590722e-02	5.439623e+02	1.000000e+05	9.983367e-01
38	38:719628_A_G	719628	14	G	A	0.046	-9.206931e-03	1.559685e-02	5.441405e+02	1.000000e+05	5.551269e-01
38	38:720149_CG_C	720149	64	C	CG	0.043	2.453298e-02	1.617869e-02	5.450941e+02	1.000000e+05	1.297612e-01
38	38:720394_G_A	720394	24	A	G	0.010	1.687896e-02	3.077548e-02	5.440126e+02	1.000000e+05	5.835100e-01
38	38:722594_G_A	722594	2	A	G	0.015	-3.412140e-02	2.715172e-02	5.447328e+02	1.000000e+05	2.091774e-01
38	38:723085_C_G	723085	4	G	C	0.087	-2.053186e-02	1.217859e-02	5.454674e+02	1.000000e+05	9.214814e-02
38	38:723832_T_C	723832	16	C	T	0.019	3.814944e-02	2.585897e-02	5.450727e+02	1.000000e+05	1.404706e-01
38	38:725413_GAGA_G	725413	4	G	GAGA	0.021	3.823153e-02	2.447457e-02	5.452015e+02	1.000000e+05	1.186036e-01
38	38:725455_C_G	725455	9	G	C	0.038	1.392774e-02	1.654800e-02	5.442969e+02	1.000000e+05	4.001944e-01
38	38:726314_T_G	726314	39	G	T	0.007	7.006290e-02	3.906229e-02	5.456275e+02	1.000000e+05	7.319585e-02
38	38:726395_G_T	726395	9	T	G	0.023	3.296595e-02	2.370025e-02	5.449522e+02	1.000000e+05	1.645693e-01
38	38:726463_A_T	726463	21	T	A	0.017	-2.472505e-02	2.610599e-02	5.443844e+02	1.000000e+05	3.438303e-01
38	38:726689_G_A	726689	4	A	G	0.015	-3.867442e-02	2.744219e-02	5.449297e+02	1.000000e+05	1.590765e-01
38	38:726854_ACAAGTCAG_A	726854	44	A	ACAAGTCAG	0.038	2.069014e-02	1.807980e-02	5.445937e+02	1.000000e+05	2.527585e-01
38	38:726916_T_A	726916	37	A	T	0.041	1.355905e-02	1.754452e-02	5.442465e+02	1.000000e+05	4.398137e-01
38	38:726917_C_A	726917	37	A	C	0.041	1.355905e-02	1.754452e-02	5.442465e+02	1.000000e+05	4.398137e-01
38	38:727290_C_A	727290	39	A	C	0.041	1.280627e-02	1.758346e-02	5.442090e+02	1.000000e+05	4.666036e-01
38	38:727475_G_T	727475	2	T	G	0.015	-3.412140e-02	2.715172e-02	5.447328e+02	1.000000e+05	2.091774e-01
38	38:727616_C_T	727616	20	T	C	0.095	-8.885556e-03	1.114468e-02	5.443130e+02	1.000000e+05	4.254837e-01
38	38:727861_G_A	727861	90	A	G	0.178	1.531870e-02	8.691312e-03	5.454661e+02	1.000000e+05	7.830546e-02
38	38:727948_G_A	727948	20	A	G	0.046	5.202135e-03	1.606159e-02	5.440316e+02	1.000000e+05	7.460961e-01
38	38:728027_A_G	728027	93	G	A	0.228	1.494123e-02	8.155244e-03	5.456178e+02	1.000000e+05	6.725341e-02
38	38:728427_C_G	728427	37	G	C	0.034	4.501190e-03	1.913083e-02	5.440300e+02	1.000000e+05	8.140392e-01
38	BICF2P1217792	730298	3	C	A	0.388	-8.390878e-03	6.597379e-03	5.447648e+02	1.000000e+05	2.037416e-01
38	38:730324_T_G	730324	8	T	G	0.020	-2.972795e-03	2.152275e-02	5.439494e+02	1.000000e+05	8.901725e-01
38	38:730488_C_T	730488	1	T	C	0.023	3.094300e-02	2.302136e-02	5.448815e+02	1.000000e+05	1.792411e-01
38	38:731340_C_T	731340	22	T	C	0.287	-6.124375e-03	7.022051e-03	5.443167e+02	1.000000e+05	3.833425e-01
38	38:731507_G_A	731507	2	A	G	0.015	-3.412140e-02	2.715172e-02	5.447328e+02	1.000000e+05	2.091774e-01
38	38:731677_G_T	731677	13	T	G	0.006	2.883569e-02	4.014196e-02	5.441602e+02	1.000000e+05	4.727247e-01
38	38:731703_C_T	731703	12	T	C	0.230	-1.002274e-02	7.591824e-03	5.448323e+02	1.000000e+05	1.870895e-01
38	38:732579_C_T	732579	2	T	C	0.015	-3.412140e-02	2.715172e-02	5.447328e+02	1.000000e+05	2.091774e-01
38	38:732650_C_T	732650	90	T	C	0.052	6.681361e-03	1.618970e-02	5.440272e+02	1.000000e+05	6.799265e-01
38	38:732859_A_G	732859	6	G	A	0.033	-9.081974e-03	1.765281e-02	5.440555e+02	1.000000e+05	6.070393e-01
38	38:733121_A_G	733121	36	G	A	0.125	1.805097e-04	1.001655e-02	5.439309e+02	1.000000e+05	9.856258e-01
38	38:733588_C_T	733588	9	T	C	0.042	-8.862670e-04	1.604338e-02	5.439626e+02	1.000000e+05	9.559575e-01
38	38:733597_TC_T	733597	35	T	TC	0.046	7.804717e-03	1.561750e-02	5.440868e+02	1.000000e+05	6.173741e-01
38	38:734330_C_T	734330	5	T	C	0.046	-1.032417e-02	1.542924e-02	5.441953e+02	1.000000e+05	5.035769e-01
38	38:734510_T_C	734510	36	C	T	0.128	-4.417519e-03	9.839270e-03	5.440343e+02	1.000000e+05	6.535583e-01
38	38:734515_T_A	734515	6	A	T	0.058	6.980732e-03	1.395082e-02	5.440445e+02	1.000000e+05	6.169239e-01
38	38:734605_G_A	734605	10	A	G	0.059	-2.162870e-02	1.399085e-02	5.451758e+02	1.000000e+05	1.224618e-01
38	38:735016_G_A	735016	6	A	G	0.047	-1.129506e-02	1.536837e-02	5.442419e+02	1.000000e+05	4.625506e-01
38	38:735312_G_A	735312	9	A	G	0.045	-1.256053e-02	1.551687e-02	5.442911e+02	1.000000e+05	4.184466e-01
38	38:735395_A_G	735395	6	G	A	0.046	-1.024579e-02	1.542951e-02	5.441919e+02	1.000000e+05	5.068288e-01
38	38:735497_C_T	735497	6	T	C	0.046	-1.024579e-02	1.542951e-02	5.441919e+02	1.000000e+05	5.068288e-01
38	38:735723_C_T	735723	8	T	C	0.045	-1.263735e-02	1.551651e-02	5.442951e+02	1.000000e+05	4.155967e-01
38	38:735971_C_T	735971	8	T	C	0.034	-9.395330e-03	1.737777e-02	5.440669e+02	1.000000e+05	5.888758e-01
38	38:736017_CA_C	736017	6	C	CA	0.046	-1.024579e-02	1.542951e-02	5.441919e+02	1.000000e+05	5.068288e-01
38	38:736091_A_G	736091	12	G	A	0.081	-9.018903e-03	1.194086e-02	5.442300e+02	1.000000e+05	4.502602e-01
38	38:736189_C_T	736189	9	T	C	0.035	-7.914236e-03	1.723467e-02	5.440244e+02	1.000000e+05	6.461939e-01
38	38:736288_G_A	736288	9	A	G	0.035	-7.914236e-03	1.723467e-02	5.440244e+02	1.000000e+05	6.461939e-01
38	38:736336_T_C	736336	13	C	T	0.035	-8.070784e-03	1.723218e-02	5.440283e+02	1.000000e+05	6.396394e-01
38	38:736355_T_A	736355	9	A	T	0.035	-7.914236e-03	1.723467e-02	5.440244e+02	1.000000e+05	6.461939e-01
38	38:736389_C_T	736389	11	T	C	0.034	-7.713554e-03	1.749681e-02	5.440180e+02	1.000000e+05	6.594197e-01
38	38:736399_A_G	736399	11	G	A	0.034	-7.713554e-03	1.749681e-02	5.440180e+02	1.000000e+05	6.594197e-01
38	38:736442_G_A	736442	6	A	G	0.121	-6.826151e-03	1.058864e-02	5.442320e+02	1.000000e+05	5.193005e-01
38	38:736454_G_C	736454	9	C	G	0.035	-7.914236e-03	1.723467e-02	5.440244e+02	1.000000e+05	6.461939e-01
38	38:736489_A_G	736489	5	G	A	0.087	-9.304774e-03	1.131823e-02	5.442879e+02	1.000000e+05	4.112259e-01
38	38:736495_G_A	736495	5	A	G	0.038	8.044123e-03	1.808035e-02	5.440593e+02	1.000000e+05	6.564877e-01
38	38:736524_A_G	736524	7	G	A	0.084	-9.017398e-03	1.143923e-02	5.442589e+02	1.000000e+05	4.307279e-01
38	38:736776_A_G	736776	13	G	A	0.034	-7.816526e-03	1.749120e-02	5.440203e+02	1.000000e+05	6.550624e-01
38	38:737019_G_A	737019	15	A	G	0.083	-1.135385e-02	1.161837e-02	5.444236e+02	1.000000e+05	3.287058e-01
38	38:737099_G_A	737099	7	A	G	0.048	-1.193372e-02	1.506145e-02	5.442785e+02	1.000000e+05	4.283655e-01
38	38:737136_C_T	737136	6	T	C	0.022	3.925671e-02	2.404187e-02	5.453203e+02	1.000000e+05	1.028366e-01
38	38:737137_G_A	737137	53	A	G	0.049	-1.125333e-02	1.531125e-02	5.442359e+02	1.000000e+05	4.625408e-01
38	38:737311_A_G	737311	58	G	A	0.052	-1.509275e-02	1.434862e-02	5.444750e+02	1.000000e+05	2.931341e-01
38	38:737353_T_C	737353	6	C	T	0.082	-1.011435e-02	1.178400e-02	5.443140e+02	1.000000e+05	3.909397e-01
38	38:737470_A_G	737470	33	G	A	0.085	-1.179328e-02	1.142265e-02	5.444753e+02	1.000000e+05	3.021290e-01
38	38:737525_A_T	737525	5	T	A	0.005	7.706946e-03	4.163442e-02	5.438656e+02	1.000000e+05	8.531828e-01
38	38:738164_G_GC	738164	5	GC	G	0.034	-7.736406e-03	1.749608e-02	5.440187e+02	1.000000e+05	6.584613e-01
38	38:738234_G_A	738234	41	A	G	0.058	-7.229368e-03	1.363363e-02	5.440620e+02	1.000000e+05	5.960571e-01
38	38:738591_C_T	738591	5	T	C	0.047	-9.364722e-03	1.534405e-02	5.441565e+02	1.000000e+05	5.418002e-01
38	38:738780_T_C	738780	6	C	T	0.086	-9.305261e-03	1.147599e-02	5.442822e+02	1.000000e+05	4.176597e-01
38	38:738854_T_C	738854	15	C	T	0.079	-1.032532e-02	1.213530e-02	5.443061e+02	1.000000e+05	3.950698e-01
38	38:738930_C_G	738930	25	G	C	0.131	-5.045188e-03	9.677250e-03	5.440775e+02	1.000000e+05	6.022494e-01
38	38:739034_T_G	739034	9	G	T	0.045	-1.256053e-02	1.551687e-02	5.442911e+02	1.000000e+05	4.184466e-01
38	38:739329_G_C	739329	6	C	G	0.033	-4.039990e-03	1.804119e-02	5.439469e+02	1.000000e+05	8.228594e-01
38	BICF2S23438158	739448	0	G	A	0.091	-4.499224e-03	1.100540e-02	5.440348e+02	1.000000e+05	6.827652e-01
38	38:739809_T_C	739809	5	C	T	0.034	-7.736406e-03	1.749608e-02	5.440187e+02	1.000000e+05	6.584613e-01
38	38:739845_G_A	739845	5	A	G	0.049	-1.221648e-02	1.493046e-02	5.442991e+02	1.000000e+05	4.134364e-01
38	38:739912_A_G	739912	0	G	A	0.016	-3.120883e-02	2.691716e-02	5.446231e+02	1.000000e+05	2.465720e-01
38	38:739955_G_A	739955	9	A	G	0.042	-1.596669e-02	1.588208e-02	5.444733e+02	1.000000e+05	3.149986e-01
38	38:740083_G_A	740083	9	A	G	0.049	-1.229983e-02	1.492691e-02	5.443034e+02	1.000000e+05	4.101468e-01
38	38:740547_T_C	740547	7	C	T	0.035	-8.092954e-03	1.723156e-02	5.440291e+02	1.000000e+05	6.387080e-01
38	38:740619_T_C	740619	9	C	T	0.034	-7.892622e-03	1.749383e-02	5.440225e+02	1.000000e+05	6.519741e-01
38	38:740749_C_CA	740749	3	CA	C	0.035	-7.937340e-03	1.723405e-02	5.440252e+02	1.000000e+05	6.452199e-01
38	38:740937_G_A	740937	6	A	G	0.130	-2.956468e-03	9.653914e-03	5.439921e+02	1.000000e+05	7.594857e-01
38	38:740980_A_AC	740980	9	AC	A	0.134	-3.560081e-03	9.515126e-03	5.440175e+02	1.000000e+05	7.083775e-01
38	38:740998_A_G	740998	9	G	A	0.134	-3.560081e-03	9.515126e-03	5.440175e+02	1.000000e+05	7.083775e-01
38	38:741036_C_T	741036	3	T	C	0.033	-8.677879e-03	1.769549e-02	5.440459e+02	1.000000e+05	6.239651e-01
38	38:741059_T_C	741059	1	C	T	0.007	1.241932e-02	3.657304e-02	5.439061e+02	1.000000e+05	7.342520e-01
38	38:744425_G_A	744425	68	A	G	0.104	-9.733532e-04	1.124639e-02	5.439474e+02	1.000000e+05	9.310492e-01
38	38:744496_C_T	744496	9	T	C	0.045	-1.213945e-02	1.551819e-02	5.442695e+02	1.000000e+05	4.342519e-01
38	38:744497_T_C	744497	9	C	T	0.045	-1.213945e-02	1.551819e-02	5.442695e+02	1.000000e+05	4.342519e-01
38	chr38_744593	744593	6	G	A	0.230	-1.808471e-03	7.575642e-03	5.439701e+02	1.000000e+05	8.113735e-01
38	chr38_744677	744677	0	A	C	0.249	1.007989e-04	7.333129e-03	5.439295e+02	1.000000e+05	9.890358e-01
38	38:744832_C_T	744832	4	T	C	0.018	2.441038e-02	2.671201e-02	5.444068e+02	1.000000e+05	3.610382e-01
38	38:745451_C_T	745451	60	T	C	0.362	-3.155141e-03	6.569357e-03	5.440299e+02	1.000000e+05	6.311392e-01
38	38:745471_G_A	745471	55	A	G	0.133	-3.077266e-04	9.284240e-03	5.439482e+02	1.000000e+05	9.735660e-01
38	38:746977_G_A	746977	92	A	G	0.242	1.740924e-04	7.826520e-03	5.439151e+02	1.000000e+05	9.822581e-01
38	38:747134_C_T	747134	19	T	C	0.224	-3.375203e-03	7.590473e-03	5.440308e+02	1.000000e+05	6.566658e-01
38	38:747156_C_A	747156	18	A	C	0.224	-3.564938e-03	7.587052e-03	5.440423e+02	1.000000e+05	6.385562e-01
38	38:747180_T_C	747180	57	C	T	0.207	-2.698584e-03	7.954098e-03	5.439892e+02	1.000000e+05	7.344826e-01
38	38:747302_G_T	747302	24	T	G	0.174	3.671288e-04	8.279334e-03	5.439265e+02	1.000000e+05	9.646406e-01
38	38:747761_C_G	747761	15	G	C	0.138	-1.716262e-02	9.818460e-03	5.455233e+02	1.000000e+05	8.079202e-02
38	38:747795_C_G	747795	84	G	C	0.123	-2.081154e-03	9.817701e-03	5.439883e+02	1.000000e+05	8.321689e-01
38	38:748066_C_A	748066	13	A	C	0.045	-1.255571e-02	1.551130e-02	5.442905e+02	1.000000e+05	4.184584e-01
38	38:748139_C_T	748139	64	T	C	0.131	-3.408284e-03	9.364314e-03	5.440121e+02	1.000000e+05	7.159661e-01
38	38:748270_G_A	748270	61	A	G	0.133	-7.591850e-04	9.289829e-03	5.439497e+02	1.000000e+05	9.348851e-01
38	38:748309_T_C	748309	61	C	T	0.131	-8.748960e-04	9.449326e-03	5.439596e+02	1.000000e+05	9.262505e-01
38	chr38_749008	749008	1	A	G	0.147	-8.923261e-03	9.457980e-03	5.444370e+02	1.000000e+05	3.456867e-01
38	38:750045_C_T	750045	22	T	C	0.151	2.964777e-03	8.872103e-03	5.439916e+02	1.000000e+05	7.383271e-01
38	38:750285_T_C	750285	6	C	T	0.029	-1.510072e-03	1.909431e-02	5.439287e+02	1.000000e+05	9.369819e-01
38	BICF2P624821	750322	0	G	A	0.054	1.976321e-02	1.422120e-02	5.449012e+02	1.000000e+05	1.649496e-01
38	38:750453_C_T	750453	73	T	C	0.136	2.801102e-04	9.275236e-03	5.439454e+02	1.000000e+05	9.759141e-01
38	38:750619_C_T	750619	4	T	C	0.023	1.336408e-02	2.294731e-02	5.441336e+02	1.000000e+05	5.604500e-01
38	38:750856_G_A	750856	59	A	G	0.021	-3.396491e-03	2.193775e-02	5.439113e+02	1.000000e+05	8.769933e-01
38	38:750902_T_C	750902	52	C	T	0.059	1.688264e-03	1.356982e-02	5.439294e+02	1.000000e+05	9.010148e-01
38	38:750978_CT_C	750978	14	C	CT	0.023	2.860897e-02	2.319543e-02	5.447240e+02	1.000000e+05	2.177399e-01
38	38:751101_T_C	751101	12	C	T	0.043	-1.243794e-02	1.590895e-02	5.442682e+02	1.000000e+05	4.345177e-01
38	38:751563_T_G	751563	30	G	T	0.088	1.567249e-02	1.202686e-02	5.448170e+02	1.000000e+05	1.928519e-01
38	38:751611_A_ACT	751611	62	ACT	A	0.147	-8.594488e-04	9.186574e-03	5.439616e+02	1.000000e+05	9.254827e-01
38	38:751657_C_T	751657	17	T	C	0.012	6.616947e-03	2.831680e-02	5.438778e+02	1.000000e+05	8.152878e-01
38	38:752810_C_CA	752810	13	C	CA	0.019	1.155455e-02	2.215823e-02	5.440345e+02	1.000000e+05	6.021719e-01
38	38:752824_G_T	752824	5	T	G	0.032	-2.035044e-02	1.931263e-02	5.446006e+02	1.000000e+05	2.922746e-01
38	38:753200_C_T	753200	17	T	C	0.031	5.026437e-02	1.948817e-02	5.472772e+02	1.000000e+05	1.005350e-02
38	38:753203_C_A	753203	50	C	A	0.053	-5.348513e-04	1.436608e-02	5.439258e+02	1.000000e+05	9.703094e-01
38	38:753394_T_A	753394	54	T	A	0.049	4.046385e-02	1.557875e-02	5.472854e+02	1.000000e+05	9.541102e-03
38	38:753701_C_T	753701	35	T	C	0.035	-4.387827e-03	1.793126e-02	5.439494e+02	1.000000e+05	8.067402e-01
38	38:753826_C_T	753826	73	T	C	0.141	4.045799e-03	9.470835e-03	5.440317e+02	1.000000e+05	6.693426e-01
38	38:755224_G_T	755224	44	T	G	0.045	1.128618e-02	1.637957e-02	5.442158e+02	1.000000e+05	4.909683e-01
38	38:755788_G_A	755788	59	A	G	0.019	-2.100688e-02	2.314332e-02	5.443007e+02	1.000000e+05	3.642768e-01
38	38:755849_C_T	755849	13	T	C	0.014	7.456193e-03	2.944772e-02	5.440031e+02	1.000000e+05	8.001684e-01
38	38:755850_G_A	755850	16	A	G	0.008	1.047696e-01	3.436915e-02	5.486048e+02	1.000000e+05	2.365456e-03
38	38:755861_C_T	755861	44	T	C	0.044	8.149462e-03	1.551262e-02	5.440640e+02	1.000000e+05	5.994683e-01
38	38:755887_G_C	755887	44	C	G	0.044	8.149462e-03	1.551262e-02	5.440640e+02	1.000000e+05	5.994683e-01
38	38:755967_C_T	755967	4	T	C	0.028	5.487782e-02	2.064271e-02	5.475008e+02	1.000000e+05	7.983511e-03
38	38:756484_G_C	756484	48	C	G	0.038	1.194425e-02	1.670909e-02	5.441753e+02	1.000000e+05	4.748887e-01
38	38:756745_A_T	756745	70	T	A	0.018	4.926279e-02	2.360966e-02	5.460845e+02	1.000000e+05	3.719826e-02
38	38:756810_G_A	756810	61	A	G	0.030	1.802718e-02	1.858325e-02	5.443776e+02	1.000000e+05	3.322583e-01
38	38:756820_A_T	756820	49	T	A	0.037	1.342461e-02	1.712418e-02	5.442248e+02	1.000000e+05	4.332637e-01
38	38:756844_G_C	756844	46	C	G	0.022	-1.694330e-02	2.153809e-02	5.441887e+02	1.000000e+05	4.316756e-01
38	38:758006_G_A	758006	10	A	G	0.065	2.423520e-03	1.323591e-02	5.439774e+02	1.000000e+05	8.547576e-01
38	38:758050_C_G	758050	52	G	C	0.034	4.329003e-03	1.776222e-02	5.439435e+02	1.000000e+05	8.075013e-01
38	38:758396_G_A	758396	60	A	G	0.028	1.756153e-02	1.937939e-02	5.443269e+02	1.000000e+05	3.650647e-01
38	38:758494_AT_A	758494	59	A	AT	0.028	1.748850e-02	1.938028e-02	5.443235e+02	1.000000e+05	3.670833e-01
38	38:758548_G_A	758548	57	A	G	0.028	1.781179e-02	1.938004e-02	5.443388e+02	1.000000e+05	3.582903e-01
38	38:758593_G_T	758593	61	T	G	0.028	1.764766e-02	1.937847e-02	5.443309e+02	1.000000e+05	3.626958e-01
38	38:758689_G_A	758689	51	A	G	0.034	1.293910e-02	1.759595e-02	5.441819e+02	1.000000e+05	4.623128e-01
38	38:758735_G_A	758735	57	A	G	0.028	1.781179e-02	1.938004e-02	5.443388e+02	1.000000e+05	3.582903e-01
38	38:758736_A_T	758736	57	T	A	0.028	1.781179e-02	1.938004e-02	5.443388e+02	1.000000e+05	3.582903e-01
38	38:758976_C_T	758976	55	T	C	0.022	2.609855e-02	2.165398e-02	5.446107e+02	1.000000e+05	2.284090e-01
38	38:759059_T_C	759059	55	C	T	0.023	2.388733e-02	2.140218e-02	5.445070e+02	1.000000e+05	2.646581e-01
38	38:759066_G_T	759066	55	T	G	0.023	2.388733e-02	2.140218e-02	5.445070e+02	1.000000e+05	2.646581e-01
38	38:759143_C_T	759143	57	T	C	0.028	1.781179e-02	1.938004e-02	5.443388e+02	1.000000e+05	3.582903e-01
38	38:759860_G_A	759860	79	A	G	0.114	-2.634037e-03	1.079202e-02	5.440446e+02	1.000000e+05	8.072279e-01
38	38:760523_C_T	760523	27	T	C	0.061	-5.119680e-03	1.340762e-02	5.440616e+02	1.000000e+05	7.026602e-01
38	38:761025_G_A	761025	93	A	G	0.027	-1.028434e-02	2.030044e-02	5.440116e+02	1.000000e+05	6.125499e-01
38	38:761290_A_T	761290	9	T	A	0.035	-7.496532e-03	1.794328e-02	5.442053e+02	1.000000e+05	6.761959e-01
38	38:761560_C_T	761560	37	T	C	0.089	1.269533e-02	1.257938e-02	5.445720e+02	1.000000e+05	3.131307e-01
38	38:763004_T_C	763004	72	C	T	0.135	4.013031e-03	9.796006e-03	5.440247e+02	1.000000e+05	6.821490e-01
38	38:763885_G_A	763885	58	A	G	0.096	-5.979410e-03	1.111285e-02	5.440922e+02	1.000000e+05	5.906614e-01
38	38:764306_T_TAA	764306	78	TAA	T	0.099	-4.818146e-03	1.104310e-02	5.440341e+02	1.000000e+05	6.627169e-01
38	38:764356_A_G	764356	75	G	A	0.099	-4.514536e-03	1.099510e-02	5.440227e+02	1.000000e+05	6.814631e-01
38	38:764611_T_C	764611	72	C	T	0.097	-5.504015e-03	1.109901e-02	5.440640e+02	1.000000e+05	6.200800e-01
38	38:764636_G_A	764636	19	A	G	0.047	-1.989821e-02	1.515763e-02	5.447497e+02	1.000000e+05	1.895875e-01
38	38:764658_A_G	764658	72	G	A	0.099	-3.523662e-03	1.100514e-02	5.439909e+02	1.000000e+05	7.489006e-01
38	38:764896_G_T	764896	24	T	G	0.281	3.678140e-03	7.159496e-03	5.440693e+02	1.000000e+05	6.075527e-01
38	38:765235_T_TA	765235	65	TA	T	0.101	2.959161e-04	1.094310e-02	5.439479e+02	1.000000e+05	9.784325e-01
38	38:765593_T_C	765593	63	C	T	0.100	-2.162612e-03	1.091439e-02	5.439648e+02	1.000000e+05	8.429760e-01
38	38:765921_T_C	765921	53	C	T	0.103	-9.131979e-04	1.082645e-02	5.439519e+02	1.000000e+05	9.327971e-01
38	38:766108_G_C	766108	74	C	G	0.099	-3.583718e-03	1.096402e-02	5.439891e+02	1.000000e+05	7.438454e-01
38	38:766256_T_C	766256	90	C	T	0.091	-2.830584e-03	1.145356e-02	5.439697e+02	1.000000e+05	8.048573e-01
38	38:766745_T_C	766745	24	C	T	0.271	-5.721350e-04	7.198475e-03	5.439405e+02	1.000000e+05	9.366678e-01
38	38:766908_C_T	766908	17	T	C	0.047	-2.111669e-02	1.524672e-02	5.448480e+02	1.000000e+05	1.663820e-01
38	38:767299_A_G	767299	7	G	A	0.275	4.881641e-04	7.149856e-03	5.439423e+02	1.000000e+05	9.455804e-01
38	38:767320_G_A	767320	73	A	G	0.145	4.486427e-03	9.466503e-03	5.440630e+02	1.000000e+05	6.356626e-01
38	BICF2S23647261	767351	0	A	G	0.279	1.290978e-03	7.032380e-03	5.439512e+02	1.000000e+05	8.543856e-01
38	38:767525_T_G	767525	6	G	T	0.276	1.117135e-03	7.131346e-03	5.439522e+02	1.000000e+05	8.755533e-01
38	38:767616_T_C	767616	5	C	T	0.275	3.928979e-04	7.153677e-03	5.439427e+02	1.000000e+05	9.562119e-01
38	BICF2P519381	767729	0	G	A	0.275	1.170080e-03	7.127529e-03	5.439550e+02	1.000000e+05	8.696378e-01
38	38:768015_G_A	768015	33	A	G	0.262	2.173791e-03	7.358223e-03	5.439861e+02	1.000000e+05	7.677359e-01
38	38:768017_A_G	768017	41	G	A	0.264	1.772272e-03	7.365919e-03	5.439696e+02	1.000000e+05	8.099144e-01
38	38:768074_T_C	768074	11	C	T	0.271	-4.234061e-04	7.162713e-03	5.439383e+02	1.000000e+05	9.528751e-01
38	38:768197_A_G	768197	8	G	A	0.271	-5.541438e-04	7.151672e-03	5.439413e+02	1.000000e+05	9.382546e-01
38	38:768232_T_C	768232	5	C	T	0.273	7.000586e-04	7.150031e-03	5.439460e+02	1.000000e+05	9.220248e-01
38	38:768245_A_AT	768245	5	AT	A	0.273	7.000586e-04	7.150031e-03	5.439460e+02	1.000000e+05	9.220248e-01
38	38:768261_A_G	768261	3	G	A	0.274	1.342721e-03	7.147057e-03	5.439588e+02	1.000000e+05	8.510188e-01
38	38:768300_A_G	768300	6	G	A	0.275	4.921184e-04	7.148607e-03	5.439426e+02	1.000000e+05	9.451307e-01
38	38:768509_C_T	768509	47	T	C	0.041	-1.047332e-02	1.696493e-02	5.442446e+02	1.000000e+05	5.371531e-01
38	38:769157_G_A	769157	2	A	G	0.006	-3.434222e-03	4.081898e-02	5.440003e+02	1.000000e+05	9.329687e-01
38	38:769547_C_T	769547	79	T	C	0.099	-4.916826e-03	1.111592e-02	5.440330e+02	1.000000e+05	6.583574e-01
38	38:770059_A_T	770059	85	T	A	0.056	-5.205732e-03	1.445630e-02	5.440527e+02	1.000000e+05	7.188526e-01
38	38:770087_A_T	770087	83	T	A	0.057	-2.940793e-03	1.434214e-02	5.440082e+02	1.000000e+05	8.375810e-01
38	38:770459_G_A	770459	45	A	G	0.042	-1.177717e-02	1.687180e-02	5.442969e+02	1.000000e+05	4.853259e-01
38	38:771063_G_A	771063	76	A	G	0.095	-3.274537e-03	1.120263e-02	5.439809e+02	1.000000e+05	7.701214e-01
38	38:772424_G_C	772424	63	C	G	0.014	1.727624e-02	2.644779e-02	5.440374e+02	1.000000e+05	5.137742e-01
38	38:772820_C_T	772820	90	T	C	0.018	-7.985709e-03	2.398767e-02	5.439226e+02	1.000000e+05	7.392774e-01
38	38:773799_G_A	773799	25	A	G	0.011	1.962695e-02	2.848178e-02	5.440473e+02	1.000000e+05	4.909272e-01
38	38:773878_A_C	773878	48	C	A	0.045	1.125299e-02	1.631467e-02	5.442121e+02	1.000000e+05	4.905240e-01
38	38:775282_T_G	775282	0	G	T	0.015	-1.944389e-02	2.372600e-02	5.442107e+02	1.000000e+05	4.126989e-01
38	38:775621_G_A	775621	13	A	G	0.006	-7.741825e-02	3.932549e-02	5.458953e+02	1.000000e+05	4.928702e-02
38	38:775865_T_A	775865	2	A	T	0.067	2.642015e-03	1.284372e-02	5.439855e+02	1.000000e+05	8.370661e-01
38	BICF2P899353	775906	0	C	A	0.221	-8.007117e-03	7.498668e-03	5.444873e+02	1.000000e+05	2.858831e-01
38	38:776008_A_G	776008	18	G	A	0.220	-7.022143e-03	7.576328e-03	5.443476e+02	1.000000e+05	3.542412e-01
38	38:776136_G_A	776136	22	A	G	0.223	-7.866913e-03	7.575484e-03	5.444594e+02	1.000000e+05	2.993189e-01
38	38:777184_T_C	777184	9	C	T	0.215	-5.147864e-03	7.575181e-03	5.441442e+02	1.000000e+05	4.969445e-01
38	38:777211_T_C	777211	13	C	T	0.214	-5.675808e-03	7.612576e-03	5.441916e+02	1.000000e+05	4.561060e-01
38	38:777288_G_A	777288	53	A	G	0.090	1.278386e-02	1.264630e-02	5.445755e+02	1.000000e+05	3.123359e-01
38	38:777644_G_A	777644	28	A	G	0.214	-6.053425e-03	7.654185e-03	5.442262e+02	1.000000e+05	4.292229e-01
38	38:777752_G_T	777752	21	T	G	0.209	-3.107936e-03	7.774696e-03	5.440003e+02	1.000000e+05	6.894316e-01
38	38:777860_T_C	777860	11	C	T	0.214	-5.289628e-03	7.607141e-03	5.441554e+02	1.000000e+05	4.870080e-01
38	38:777863_G_T	777863	11	T	G	0.214	-5.289628e-03	7.607141e-03	5.441554e+02	1.000000e+05	4.870080e-01
38	38:778004_T_G	778004	69	G	T	0.172	-2.277172e-03	8.479306e-03	5.439441e+02	1.000000e+05	7.883301e-01
38	38:778068_A_G	778068	0	G	A	0.015	-1.944389e-02	2.372600e-02	5.442107e+02	1.000000e+05	4.126989e-01
38	38:778100_T_C	778100	72	C	T	0.284	1.582521e-03	7.156459e-03	5.439268e+02	1.000000e+05	8.250379e-01
38	38:778563_G_C	778563	19	C	G	0.220	-2.916468e-03	7.547089e-03	5.439855e+02	1.000000e+05	6.992614e-01
38	38:778965_G_T	778965	31	T	G	0.212	-7.361423e-04	7.745440e-03	5.439218e+02	1.000000e+05	9.243017e-01
38	38:779780_G_A	779780	25	A	G	0.215	-1.469821e-04	7.652027e-03	5.439148e+02	1.000000e+05	9.846791e-01
38	38:780359_CT_C	780359	82	C	CT	0.278	3.724378e-03	7.257081e-03	5.440384e+02	1.000000e+05	6.079280e-01
38	38:780452_G_A	780452	63	A	G	0.054	1.853532e-02	1.449920e-02	5.447570e+02	1.000000e+05	2.014359e-01
38	38:780475_A_G	780475	82	G	A	0.276	3.052270e-03	7.276225e-03	5.439924e+02	1.000000e+05	6.749575e-01
38	38:780524_G_C	780524	63	C	G	0.054	1.853532e-02	1.449920e-02	5.447570e+02	1.000000e+05	2.014359e-01
38	38:780588_G_A	780588	73	A	G	0.252	-3.152706e-03	7.396558e-03	5.439955e+02	1.000000e+05	6.700310e-01
38	38:780776_G_A	780776	79	A	G	0.276	2.839833e-03	7.258904e-03	5.439822e+02	1.000000e+05	6.957230e-01
38	38:780778_C_G	780778	30	G	C	0.212	-1.413068e-03	7.777891e-03	5.439381e+02	1.000000e+05	8.558750e-01
38	38:780952_T_C	780952	63	T	C	0.017	1.534305e-02	2.380657e-02	5.440993e+02	1.000000e+05	5.194165e-01
38	38:781112_G_A	781112	31	A	G	0.212	-5.743084e-04	7.749616e-03	5.439234e+02	1.000000e+05	9.409403e-01
[truncated: 56,965 more rows]
