# Supplementary material for: R-locus for roaned coat is associated with a tandem duplication in an intronic region of USH2A in dogs and also contributes to Dalmatian spotting
Source: PLoS One. 2021 Mar 23;16(3):e0248233. doi: 10.1371/journal.pone.0248233 (PMC7987146; doi:10.1371/journal.pone.0248233)
Supplement: S9 File — Allele frequencies (A1_freq and A2_freq) are based on 16 potentially roaned dogs in the WGS dataset. (ZIP) [file pone.0248233.s032.zip]

Archive with 1 entries (1 files):
- chr38_11072648_11191833_associated_region_VEP_WGSfreq_out.tsv
