# Supplementary material for: R-locus for roaned coat is associated with a tandem duplication in an intronic region of USH2A in dogs and also contributes to Dalmatian spotting
Source: PLoS One. 2021 Mar 23;16(3):e0248233. doi: 10.1371/journal.pone.0248233 (PMC7987146; doi:10.1371/journal.pone.0248233)
Supplement: S9 File — Allele frequencies (A1_freq and A2_freq) are based on 16 potentially roaned dogs in the WGS dataset. (ZIP) [file pone.0248233.s032.zip › chr38_11072648_11191833_associated_region_VEP_WGSfreq_out.tsv]

chrom	A1_freq	A2_freq	Uploaded_variation	Location	Allele	Consequence	IMPACT	SYMBOL	Gene	Feature_type	Feature	BIOTYPE	EXON	INTRON	HGVSc	HGVSp	cDNA_position	CDS_position	Protein_position	Amino_acids	Codons	Existing_variation	DISTANCE	STRAND	FLAGS	SYMBOL_SOURCE	HGNC_ID	MANE	TSL	APPRIS	SIFT	CLIN_SIG	SOMATIC	PHENO
chr38	G:1	A:0	11072648	.	38:11072648-11072648	A	missense_variant	MODERATE	USH2A	ENSCAFG00000010731	Transcript	ENSCAFT00000017072.4	protein_coding	71/73	-	-	-	15269	15269	5090	P/L	cCg/cTg	rs853077590	-	-1	-	VGNC	-	-	-	-	deleterious(0.01)	-	-	-
chr38	C:1	T:0	11072796	.	38:11072796-11072796	T	missense_variant	MODERATE	USH2A	ENSCAFG00000010731	Transcript	ENSCAFT00000017072.4	protein_coding	71/73	-	-	-	15121	15121	5041	V/M	Gtg/Atg	-	-	-1	-	VGNC	-	-	-	-	tolerated(0.09)	-	-	-
chr38	C:1	T:0	11077251	.	38:11077251-11077251	T	missense_variant	MODERATE	USH2A	ENSCAFG00000010731	Transcript	ENSCAFT00000017072.4	protein_coding	70/73	-	-	-	15010	15010	5004	V/M	Gtg/Atg	-	-	-1	-	VGNC	-	-	-	-	tolerated(0.06)	-	-	-
chr38	C:1	T:0	11077263	.	38:11077263-11077263	T	missense_variant	MODERATE	USH2A	ENSCAFG00000010731	Transcript	ENSCAFT00000017072.4	protein_coding	70/73	-	-	-	14998	14998	5000	V/I	Gtt/Att	-	-	-1	-	VGNC	-	-	-	-	tolerated(0.18)	-	-	-
chr38	TAGAGATC:1	T:0	11083762	.	38:11083762-11083769	-	splice_acceptor_variant,coding_sequence_variant	HIGH	KCTD3	ENSCAFG00000010710	Transcript	ENSCAFT00000086623.1	protein_coding	18/18	17/17	-	-	?-2353	?-2325	?-775	-	-	-	-	1	-	VGNC	-	-	-	-	-	-	-	-
chr38	G:1	A:0	11084354	.	38:11084354-11084354	A	missense_variant	MODERATE	USH2A	ENSCAFG00000010731	Transcript	ENSCAFT00000017072.4	protein_coding	68/73	-	-	-	14741	14741	4914	T/M	aCg/aTg	-	-	-1	-	VGNC	-	-	-	-	deleterious(0.01)	-	-	-
chr38	C:1	T:0	11084427	.	38:11084427-11084427	T	missense_variant	MODERATE	USH2A	ENSCAFG00000010731	Transcript	ENSCAFT00000017072.4	protein_coding	68/73	-	-	-	14668	14668	4890	A/T	Gcc/Acc	-	-	-1	-	VGNC	-	-	-	-	tolerated(0.42)	-	-	-
chr38	G:1	GC:0	11084471	.	38:11084471-11084471	C	frameshift_variant	HIGH	USH2A	ENSCAFG00000010731	Transcript	ENSCAFT00000017072.4	protein_coding	68/73	-	-	-	14623-14624	14623-14624	4875	A/GX	gct/gGct	-	-	-1	-	VGNC	-	-	-	-	-	-	-	-
chr38	A:1	AAGTGGAGCTGCTGGGAGCCG:0	11084473	.	38:11084473-11084473	AGTGGAGCTGCTGGGAGCCG	frameshift_variant	HIGH	USH2A	ENSCAFG00000010731	Transcript	ENSCAFT00000017072.4	protein_coding	68/73	-	-	-	14621-14622	14621-14622	4874	C/CGSQQLHX	tgt/tgCGGCTCCCAGCAGCTCCACTt	-	-	-1	-	VGNC	-	-	-	-	-	-	-	-
chr38	C:1	T:0	11084505	.	38:11084505-11084505	T	missense_variant	MODERATE	USH2A	ENSCAFG00000010731	Transcript	ENSCAFT00000017072.4	protein_coding	68/73	-	-	-	14590	14590	4864	V/M	Gtg/Atg	-	-	-1	-	VGNC	-	-	-	-	tolerated(0.26)	-	-	-
chr38	G:1	A:0	11085439	.	38:11085439-11085439	A	missense_variant	MODERATE	USH2A	ENSCAFG00000010731	Transcript	ENSCAFT00000017072.4	protein_coding	67/73	-	-	-	14477	14477	4826	S/L	tCg/tTg	-	-	-1	-	VGNC	-	-	-	-	deleterious(0.03)	-	-	-
chr38	G:0.25	A:0.75	11085443	.	38:11085443-11085443	A	missense_variant	MODERATE	USH2A	ENSCAFG00000010731	Transcript	ENSCAFT00000017072.4	protein_coding	67/73	-	-	-	14473	14473	4825	P/S	Ccc/Tcc	rs851850013	-	-1	-	VGNC	-	-	-	-	deleterious(0)	-	-	-
chr38	C:1	A:0	11085449	.	38:11085449-11085449	A	missense_variant	MODERATE	USH2A	ENSCAFG00000010731	Transcript	ENSCAFT00000017072.4	protein_coding	67/73	-	-	-	14467	14467	4823	A/S	Gct/Tct	-	-	-1	-	VGNC	-	-	-	-	tolerated(0.13)	-	-	-
chr38	G:1	A:0	11085472	.	38:11085472-11085472	A	missense_variant	MODERATE	USH2A	ENSCAFG00000010731	Transcript	ENSCAFT00000017072.4	protein_coding	67/73	-	-	-	14444	14444	4815	T/M	aCg/aTg	-	-	-1	-	VGNC	-	-	-	-	tolerated(0.3)	-	-	-
chr38	C:1	T:0	11088630	.	38:11088630-11088630	T	missense_variant	MODERATE	USH2A	ENSCAFG00000010731	Transcript	ENSCAFT00000017072.4	protein_coding	66/73	-	-	-	14320	14320	4774	V/M	Gtg/Atg	-	-	-1	-	VGNC	-	-	-	-	tolerated(0.08)	-	-	-
chr38	C:0.9375	T:0.0625	11088633	.	38:11088633-11088633	T	missense_variant	MODERATE	USH2A	ENSCAFG00000010731	Transcript	ENSCAFT00000017072.4	protein_coding	66/73	-	-	-	14317	14317	4773	G/R	Ggg/Agg	-	-	-1	-	VGNC	-	-	-	-	deleterious(0.03)	-	-	-
chr38	T:1	C:0	11088662	.	38:11088662-11088662	C	missense_variant	MODERATE	USH2A	ENSCAFG00000010731	Transcript	ENSCAFT00000017072.4	protein_coding	66/73	-	-	-	14288	14288	4763	N/S	aAt/aGt	-	-	-1	-	VGNC	-	-	-	-	tolerated(1)	-	-	-
chr38	G:1	A:0	11108153	.	38:11108153-11108153	A	missense_variant	MODERATE	USH2A	ENSCAFG00000010731	Transcript	ENSCAFT00000017072.4	protein_coding	65/73	-	-	-	14099	14099	4700	S/L	tCa/tTa	-	-	-1	-	VGNC	-	-	-	-	tolerated(1)	-	-	-
chr38	G:1	A:0	11108180	.	38:11108180-11108180	A	missense_variant	MODERATE	USH2A	ENSCAFG00000010731	Transcript	ENSCAFT00000017072.4	protein_coding	65/73	-	-	-	14072	14072	4691	S/L	tCg/tTg	-	-	-1	-	VGNC	-	-	-	-	tolerated(0.31)	-	-	-
chr38	G:1	A:0	11108223	.	38:11108223-11108223	A	missense_variant	MODERATE	USH2A	ENSCAFG00000010731	Transcript	ENSCAFT00000017072.4	protein_coding	65/73	-	-	-	14029	14029	4677	H/Y	Cat/Tat	-	-	-1	-	VGNC	-	-	-	-	tolerated(0.15)	-	-	-
chr38	T:1	C:0	11108257	.	38:11108257-11108257	C	missense_variant	MODERATE	USH2A	ENSCAFG00000010731	Transcript	ENSCAFT00000017072.4	protein_coding	65/73	-	-	-	13995	13995	4665	I/M	atA/atG	-	-	-1	-	VGNC	-	-	-	-	deleterious(0.01)	-	-	-
chr38	C:1	T:0	11108262	.	38:11108262-11108262	T	missense_variant	MODERATE	USH2A	ENSCAFG00000010731	Transcript	ENSCAFT00000017072.4	protein_coding	65/73	-	-	-	13990	13990	4664	V/I	Gtt/Att	-	-	-1	-	VGNC	-	-	-	-	tolerated(1)	-	-	-
chr38	C:0.9375	T:0.0625	11108307	.	38:11108307-11108307	T	missense_variant	MODERATE	USH2A	ENSCAFG00000010731	Transcript	ENSCAFT00000017072.4	protein_coding	65/73	-	-	-	13945	13945	4649	V/M	Gtg/Atg	rs852141779	-	-1	-	VGNC	-	-	-	-	tolerated(0.22)	-	-	-
chr38	G:1	A:0	11108369	.	38:11108369-11108369	A	missense_variant	MODERATE	USH2A	ENSCAFG00000010731	Transcript	ENSCAFT00000017072.4	protein_coding	65/73	-	-	-	13883	13883	4628	A/V	gCg/gTg	-	-	-1	-	VGNC	-	-	-	-	deleterious(0.04)	-	-	-
chr38	C:1	T:0	11108438	.	38:11108438-11108438	T	missense_variant	MODERATE	USH2A	ENSCAFG00000010731	Transcript	ENSCAFT00000017072.4	protein_coding	65/73	-	-	-	13814	13814	4605	R/H	cGt/cAt	-	-	-1	-	VGNC	-	-	-	-	deleterious(0.02)	-	-	-
chr38	C:1	T:0	11111234	.	38:11111234-11111234	T	missense_variant	MODERATE	USH2A	ENSCAFG00000010731	Transcript	ENSCAFT00000017072.4	protein_coding	64/73	-	-	-	13766	13766	4589	R/Q	cGg/cAg	-	-	-1	-	VGNC	-	-	-	-	tolerated(0.48)	-	-	-
chr38	G:1	A:0	11111268	.	38:11111268-11111268	A	missense_variant	MODERATE	USH2A	ENSCAFG00000010731	Transcript	ENSCAFT00000017072.4	protein_coding	64/73	-	-	-	13732	13732	4578	P/S	Ccc/Tcc	-	-	-1	-	VGNC	-	-	-	-	tolerated(0.42)	-	-	-
chr38	T:1	A:0	11111275	.	38:11111275-11111275	A	missense_variant	MODERATE	USH2A	ENSCAFG00000010731	Transcript	ENSCAFT00000017072.4	protein_coding	64/73	-	-	-	13725	13725	4575	K/N	aaA/aaT	-	-	-1	-	VGNC	-	-	-	-	tolerated(0.07)	-	-	-
chr38	C:0	T:1	11111286	rs24029565	38:11111286-11111286	T	missense_variant	MODERATE	USH2A	ENSCAFG00000010731	Transcript	ENSCAFT00000017072.4	protein_coding	64/73	-	-	-	13714	13714	4572	E/K	Gaa/Aaa	rs24029565	-	-1	-	VGNC	-	-	-	-	tolerated(0.95)	-	-	-
chr38	C:1	G:0	11111492	.	38:11111492-11111492	G	missense_variant	MODERATE	USH2A	ENSCAFG00000010731	Transcript	ENSCAFT00000017072.4	protein_coding	64/73	-	-	-	13508	13508	4503	G/A	gGc/gCc	-	-	-1	-	VGNC	-	-	-	-	tolerated(0.25)	-	-	-
chr38	C:1	T:0	11111505	.	38:11111505-11111505	T	missense_variant	MODERATE	USH2A	ENSCAFG00000010731	Transcript	ENSCAFT00000017072.4	protein_coding	64/73	-	-	-	13495	13495	4499	G/S	Ggt/Agt	-	-	-1	-	VGNC	-	-	-	-	tolerated(0.24)	-	-	-
chr38	A:1	G:0	11111888	.	38:11111888-11111888	G	missense_variant	MODERATE	USH2A	ENSCAFG00000010731	Transcript	ENSCAFT00000017072.4	protein_coding	64/73	-	-	-	13112	13112	4371	V/A	gTg/gCg	-	-	-1	-	VGNC	-	-	-	-	tolerated(0.39)	-	-	-
chr38	T:1	C:0	11111931	.	38:11111931-11111931	C	missense_variant	MODERATE	USH2A	ENSCAFG00000010731	Transcript	ENSCAFT00000017072.4	protein_coding	64/73	-	-	-	13069	13069	4357	S/G	Agc/Ggc	-	-	-1	-	VGNC	-	-	-	-	tolerated(0.19)	-	-	-
chr38	C:1	T:0	11112006	.	38:11112006-11112006	T	missense_variant	MODERATE	USH2A	ENSCAFG00000010731	Transcript	ENSCAFT00000017072.4	protein_coding	64/73	-	-	-	12994	12994	4332	A/T	Gcc/Acc	-	-	-1	-	VGNC	-	-	-	-	deleterious(0)	-	-	-
chr38	C:1	T:0	11112104	.	38:11112104-11112104	T	missense_variant	MODERATE	USH2A	ENSCAFG00000010731	Transcript	ENSCAFT00000017072.4	protein_coding	64/73	-	-	-	12896	12896	4299	R/K	aGg/aAg	rs851838113	-	-1	-	VGNC	-	-	-	-	tolerated(0.21)	-	-	-
chr38	C:1	T:0	11112107	.	38:11112107-11112107	T	missense_variant	MODERATE	USH2A	ENSCAFG00000010731	Transcript	ENSCAFT00000017072.4	protein_coding	64/73	-	-	-	12893	12893	4298	R/Q	cGg/cAg	-	-	-1	-	VGNC	-	-	-	-	tolerated(1)	-	-	-
chr38	GCGT:1	G:0	11112231	.	38:11112231-11112234	-	inframe_deletion	MODERATE	USH2A	ENSCAFG00000010731	Transcript	ENSCAFT00000017072.4	protein_coding	64/73	-	-	-	12766-12768	12766-12768	4256	T/-	ACG/-	-	-	-1	-	VGNC	-	-	-	-	-	-	-	-
chr38	TGCCGCG:1	T:0	11112241	.	38:11112241-11112247	-	inframe_deletion	MODERATE	USH2A	ENSCAFG00000010731	Transcript	ENSCAFT00000017072.4	protein_coding	64/73	-	-	-	12753-12758	12753-12758	4251-4253	AAA/A	gcCGCGGCa/gca	-	-	-1	-	VGNC	-	-	-	-	-	-	-	-
chr38	TAC:1	T:0	11112335	.	38:11112335-11112337	-	frameshift_variant	HIGH	USH2A	ENSCAFG00000010731	Transcript	ENSCAFT00000017072.4	protein_coding	64/73	-	-	-	12663-12664	12663-12664	4221-4222	TY/TX	acGTac/acac	-	-	-1	-	VGNC	-	-	-	-	-	-	-	-
chr38	G:1	GGAGC:0	11112338	.	38:11112338-11112338	GAGC	frameshift_variant	HIGH	USH2A	ENSCAFG00000010731	Transcript	ENSCAFT00000017072.4	protein_coding	64/73	-	-	-	12661-12662	12661-12662	4221	T/SSX	acg/aGCTCcg	-	-	-1	-	VGNC	-	-	-	-	-	-	-	-
chr38	C:1	T:0	11112345	.	38:11112345-11112345	T	missense_variant	MODERATE	USH2A	ENSCAFG00000010731	Transcript	ENSCAFT00000017072.4	protein_coding	64/73	-	-	-	12655	12655	4219	A/T	Gca/Aca	-	-	-1	-	VGNC	-	-	-	-	tolerated(1)	-	-	-
chr38	G:1	C:0	11112402	.	38:11112402-11112402	C	missense_variant	MODERATE	USH2A	ENSCAFG00000010731	Transcript	ENSCAFT00000017072.4	protein_coding	64/73	-	-	-	12598	12598	4200	Q/E	Cag/Gag	-	-	-1	-	VGNC	-	-	-	-	tolerated(1)	-	-	-
chr38	G:1	A:0	11112411	.	38:11112411-11112411	A	missense_variant	MODERATE	USH2A	ENSCAFG00000010731	Transcript	ENSCAFT00000017072.4	protein_coding	64/73	-	-	-	12589	12589	4197	R/W	Cgg/Tgg	-	-	-1	-	VGNC	-	-	-	-	tolerated(0.06)	-	-	-
chr38	C:1	G:0	11112420	.	38:11112420-11112420	G	missense_variant	MODERATE	USH2A	ENSCAFG00000010731	Transcript	ENSCAFT00000017072.4	protein_coding	64/73	-	-	-	12580	12580	4194	G/R	Gga/Cga	rs851977000	-	-1	-	VGNC	-	-	-	-	tolerated(0.25)	-	-	-
chr38	C:1	T:0	11112504	.	38:11112504-11112504	T	missense_variant	MODERATE	USH2A	ENSCAFG00000010731	Transcript	ENSCAFT00000017072.4	protein_coding	64/73	-	-	-	12496	12496	4166	G/S	Ggc/Agc	-	-	-1	-	VGNC	-	-	-	-	tolerated(0.17)	-	-	-
chr38	C:1	T:0	11112557	.	38:11112557-11112557	T	missense_variant	MODERATE	USH2A	ENSCAFG00000010731	Transcript	ENSCAFT00000017072.4	protein_coding	64/73	-	-	-	12443	12443	4148	G/E	gGg/gAg	-	-	-1	-	VGNC	-	-	-	-	tolerated(1)	-	-	-
chr38	C:1	A:0	11112579	.	38:11112579-11112579	A	splice_donor_variant,synonymous_variant	HIGH	USH2A	ENSCAFG00000010731	Transcript	ENSCAFT00000017072.4	protein_coding	63/73	-	-	-	12423	12423	4141	S	tcG/tcT	-	-	-1	-	VGNC	-	-	-	-	-	-	-	-
chr38	C:1	G:0	11112599	.	38:11112599-11112599	G	missense_variant	MODERATE	USH2A	ENSCAFG00000010731	Transcript	ENSCAFT00000017072.4	protein_coding	62/73	-	-	-	12404	12404	4135	G/A	gGg/gCg	-	-	-1	-	VGNC	-	-	-	-	tolerated(0.99)	-	-	-
chr38	C:1	T:0	11112662	.	38:11112662-11112662	T	missense_variant	MODERATE	USH2A	ENSCAFG00000010731	Transcript	ENSCAFT00000017072.4	protein_coding	62/73	-	-	-	12341	12341	4114	R/H	cGc/cAc	-	-	-1	-	VGNC	-	-	-	-	deleterious(0.03)	-	-	-
chr38	G:1	T:0	11112663	.	38:11112663-11112663	T	missense_variant	MODERATE	USH2A	ENSCAFG00000010731	Transcript	ENSCAFT00000017072.4	protein_coding	62/73	-	-	-	12340	12340	4114	R/S	Cgc/Agc	-	-	-1	-	VGNC	-	-	-	-	tolerated(0.25)	-	-	-
chr38	C:1	G:0	11112674	.	38:11112674-11112674	G	missense_variant	MODERATE	USH2A	ENSCAFG00000010731	Transcript	ENSCAFT00000017072.4	protein_coding	62/73	-	-	-	12329	12329	4110	G/A	gGc/gCc	-	-	-1	-	VGNC	-	-	-	-	deleterious(0.04)	-	-	-
chr38	C:1	A:0	11112696	.	38:11112696-11112696	A	missense_variant	MODERATE	USH2A	ENSCAFG00000010731	Transcript	ENSCAFT00000017072.4	protein_coding	62/73	-	-	-	12307	12307	4103	D/Y	Gac/Tac	-	-	-1	-	VGNC	-	-	-	-	deleterious(0)	-	-	-
chr38	G:1	T:0	11112708	.	38:11112708-11112708	T	missense_variant	MODERATE	USH2A	ENSCAFG00000010731	Transcript	ENSCAFT00000017072.4	protein_coding	62/73	-	-	-	12295	12295	4099	H/N	Cac/Aac	-	-	-1	-	VGNC	-	-	-	-	tolerated(1)	-	-	-
chr38	G:1	A:0	11156084	.	38:11156084-11156084	A	missense_variant	MODERATE	USH2A	ENSCAFG00000010731	Transcript	ENSCAFT00000017072.4	protein_coding	60/73	-	-	-	12047	12047	4016	A/V	gCt/gTt	-	-	-1	-	VGNC	-	-	-	-	tolerated(0.06)	-	-	-
chr38	C:1	A:0	11156106	.	38:11156106-11156106	A	missense_variant	MODERATE	USH2A	ENSCAFG00000010731	Transcript	ENSCAFT00000017072.4	protein_coding	60/73	-	-	-	12025	12025	4009	V/F	Gtt/Ttt	-	-	-1	-	VGNC	-	-	-	-	tolerated(1)	-	-	-
chr38	T:0.90625	A:0.09375	11156276	.	38:11156276-11156276	A	missense_variant	MODERATE	USH2A	ENSCAFG00000010731	Transcript	ENSCAFT00000017072.4	protein_coding	60/73	-	-	-	11855	11855	3952	Q/L	cAg/cTg	rs851834425	-	-1	-	VGNC	-	-	-	-	tolerated(0.33)	-	-	-
chr38	C:1	T:0	11156338	.	38:11156338-11156338	T	missense_variant	MODERATE	USH2A	ENSCAFG00000010731	Transcript	ENSCAFT00000017072.4	protein_coding	60/73	-	-	-	11793	11793	3931	M/I	atG/atA	rs851607459	-	-1	-	VGNC	-	-	-	-	tolerated(0.1)	-	-	-
chr38	G:1	A:0	11156381	.	38:11156381-11156381	A	missense_variant	MODERATE	USH2A	ENSCAFG00000010731	Transcript	ENSCAFT00000017072.4	protein_coding	60/73	-	-	-	11750	11750	3917	S/L	tCg/tTg	-	-	-1	-	VGNC	-	-	-	-	tolerated(0.08)	-	-	-
chr38	T:1	A:0	11167729	.	38:11167729-11167729	A	missense_variant	MODERATE	USH2A	ENSCAFG00000010731	Transcript	ENSCAFT00000017072.4	protein_coding	59/73	-	-	-	11656	11656	3886	M/L	Atg/Ttg	-	-	-1	-	VGNC	-	-	-	-	tolerated(0.31)	-	-	-
chr38	T:0.9	C:0.1	11167744	.	38:11167744-11167744	C	missense_variant	MODERATE	USH2A	ENSCAFG00000010731	Transcript	ENSCAFT00000017072.4	protein_coding	59/73	-	-	-	11641	11641	3881	I/V	Ata/Gta	rs851373448	-	-1	-	VGNC	-	-	-	-	tolerated(0.23)	-	-	-
chr38	G:1	C:0	11169391	.	38:11169391-11169391	C	missense_variant	MODERATE	USH2A	ENSCAFG00000010731	Transcript	ENSCAFT00000017072.4	protein_coding	58/73	-	-	-	11500	11500	3834	P/A	Cca/Gca	-	-	-1	-	VGNC	-	-	-	-	deleterious(0.03)	-	-	-
chr38	C:1	T:0	11169430	.	38:11169430-11169430	T	missense_variant	MODERATE	USH2A	ENSCAFG00000010731	Transcript	ENSCAFT00000017072.4	protein_coding	58/73	-	-	-	11461	11461	3821	V/I	Gtt/Att	-	-	-1	-	VGNC	-	-	-	-	tolerated(0.29)	-	-	-
chr38	G:0.1	A:0.9	11169445	.	38:11169445-11169445	A	missense_variant	MODERATE	USH2A	ENSCAFG00000010731	Transcript	ENSCAFT00000017072.4	protein_coding	58/73	-	-	-	11446	11446	3816	P/S	Cct/Tct	rs851732243	-	-1	-	VGNC	-	-	-	-	tolerated(0.46)	-	-	-
chr38	G:1	A:0	11185398	.	38:11185398-11185398	A	missense_variant	MODERATE	USH2A	ENSCAFG00000010731	Transcript	ENSCAFT00000017072.4	protein_coding	57/73	-	-	-	11375	11375	3792	T/I	aCc/aTc	-	-	-1	-	VGNC	-	-	-	-	tolerated(0.09)	-	-	-
chr38	G:1	T:0	11186558	.	38:11186558-11186558	T	missense_variant	MODERATE	USH2A	ENSCAFG00000010731	Transcript	ENSCAFT00000017072.4	protein_coding	56/73	-	-	-	11159	11159	3720	T/N	aCc/aAc	-	-	-1	-	VGNC	-	-	-	-	tolerated(0.36)	-	-	-
chr38	G:1	A:0	11186568	.	38:11186568-11186568	A	missense_variant	MODERATE	USH2A	ENSCAFG00000010731	Transcript	ENSCAFT00000017072.4	protein_coding	56/73	-	-	-	11149	11149	3717	R/C	Cgt/Tgt	-	-	-1	-	VGNC	-	-	-	-	deleterious(0.02)	-	-	-
chr38	G:1	A:0	11186612	.	38:11186612-11186612	A	missense_variant	MODERATE	USH2A	ENSCAFG00000010731	Transcript	ENSCAFT00000017072.4	protein_coding	56/73	-	-	-	11105	11105	3702	P/L	cCg/cTg	-	-	-1	-	VGNC	-	-	-	-	tolerated(0.18)	-	-	-
